# Supplementary material for: Genome-wide analysis of regions similar to promoters of histone genes
Source: BMC Syst Biol. 2010 May 28;4(Suppl 1):S4. doi: 10.1186/1752-0509-4-S1-S4 (PMC2880410; doi:10.1186/1752-0509-4-S1-S4)
Supplement: Additional file 1 [file 1752-0509-4-S1-S4-S1.txt]

>Histone|HIST1H1T|NM_005323|promoter: -500 to +100|chr6:26216244-26216843 (-)|
CTATAAGCATCTTCTGACTCCGCAATTAGACAGCTAAGAGATCTGTGTTACTTCCCTCACatatataaataattttaaataaaaatCATGGCGTGAATAATTTCTTTCCTCTACCGATTTGAAGCTATCCATTTGGAAGACCACTCTGAAGAGATGAAATAAGTCTTCTGCCAAAGATTACTTATTAATTTACAAGGAAAAGGGGAAGTTTTGTTCCTCTCCGTGAATTTGATTGAAAATCGAGGGCTTTCTCGAATAGTTTTGGCATCCAGGGTCATTTTTCATTAAAAAGAGAAAAGTCATGTCAAATATGAATTTCCGCAGATTATTCAGCACTAGACCCTGGGAGATTCTGTAAAGAGGGGTTTTGTTATACTCAACTTTTCCGGGTAAAACAAACACAAATACTCCTCCTCCAAGGGGCGGGGGCGGTGCCTAGGTGATGCACCAATCACAGCGCGCCCTACCCTATATAAGGCCCCGAGGCCGCCCGGGTGTTTCATGCTTTTCGCTGGTTATTACATCTTGCGTTTCTCTGTTGTTATGTCTGAAACCGTGCCTGCAGCTTCTGCCAGTGCTGGTGTAGCCGCTATGGAGAAA
>Histone|H1F0|NM_005318|promoter: -500 to +100|chr22:36525236-36525835 (+)|
CGGCTCGGCCCGGCTGGGAGTCGCCCAGCTCGGGGCCGCGTGTGTTAGTTGGGGCCGCTTTCCGGCAGCTCCACCGGGCTAGGGGACCCCGCAGCGGGCCGGGAGCAGAGCCCCCGGTAGCCTCAGGGGAGAGCTTTGCTACGGGGGGTTTCCCGCACCGAGGCTCCCTAGCCCCGCAGAGCCAGCCCCCCGCAAAGGGGAAATGTGCCGGCACACCAGCGGTCCTCGGCGCCGTTTGGGGTGCGTggcgggcgcggggggcggcggccgggccagcgggccgcccggcggggAAGCCCAGGGAGCCAGGCAGCGGCCCAGGGCGGCGGCGGGGAGCAGGAAGGCCCGGGCCGGGGGGAAAGGTCGGATTTGCTCGGCGGAAGAAACACAGATGGCGGCGGCGCAGCGCCATTCCGGGCCGGGAGCAGGCAGCCAGCAGCCCTGTCCTCACCGCGGTCCGCCCGCCGCCGCTAAATACCCGGATGCGCCGCCCAAGCGCCAGACGCGGAGCTGGGAAAAGGgaggcagaggaggcggaggcagaggcagaggcagaggcagagcccgagcccggtgccgagaccaagcgacagaCCGGCG
>Histone|H1FX|NM_006026|promoter: -500 to +100|chr3:130517716-130518315 (-)|
gttcacgttgccccagccgaccacgtgagggcgcgccctgtgttagtttggacaaattaaagctcctcttgcgggcaggcctggagccccccgggccgggacaaggctcgggtgcccgtggcgttctctgggttgccggccgccaagctcccggccgtggggcctcctctggggcccgcgctattggcctccaaacgaggtgcccccctcctctcgcgctcccgcagcctagggtgcacctctccgttcgcctttgctgagcccttccaggacgcaagtcgcctctccactgcgccgggagctcaggccctgtccggggcgccccgctgcgggcgcggcggcgctggagaggcgcggtccgagaagccagcggccggagaaggggctccaagaagcacaagttggcgctggccccggaccaggctgttgttgttctcaacgtggtccgccatgaagctataaaaagccgagagaagcgccctcccgccagagcgcagcgcgcacgcccagcgagttccagaggcgccagtggaagctgcggcggcggtgtctcgcgttcggcgggatttctcttcgctccggctcggcctaggtctacgt
>Histone|HIST1H1A|NM_005325|promoter: -500 to +100|chr6:26125896-26126495 (-)|
aaaatgtaatagagttgatgacaactggccctaacacggcctaaaactcgcacttttctctccctccgcaactattcaaaacactgtattttacatttcttgcaaattaaaaactaacatctctggcaacggacctctaaaaatttctaataaaactcctcggatgcttgtggcactgcatttgtaaaccgccccctctcaacctactccctaaaaaagagctgctttttgagagagaagcggtaccctctgatgttactgggcggcagtctgcctacaatttccttcacaatgaggcaaccagagcggctttttctgtgtgtttgcttgcgttgaggggagcaggaccataggccctagaggcccccagctgccttctgagactgggcgaaaccctcggcagcgcgcagggggcgctagggcgcgaggggcgggcactgacgggcaccaatcacggcgcagtcccaccctataaataggctgcgttggggcctttttttcgcatcctgcttcgtcaggtttataccactttatttggtgtgctgtgttagtcaccatgtctgaaacagtgcctcccgcccccgccgcttctgctgctcc
>Histone|HIST1H1B|NM_005322|promoter: -500 to +100|chr6:27943239-27943838 (-)|
aggcaaccagctgtcctgtgcctgtgttacttgctacagttagaaacaaacttcatgcccaaaccaaggaacccagtgtcttttctcttgcaaaaatcaaagcatgaactcatgggcaaatttttaaaaataactttcactggatacttagtagaaatttatcgcgacacgctactaactaacatgatgccctcagcccaatggattcttatgaaaagctgaagggattttttaaaatatctttcatcaattgcacaagattcttgaaaacacaaacaagtatgtgaacctggaggctgttttcctcctttggagcttcaaagtgccaaattctgtaccattgttttaagcatttaatcaaattttgaggactaacaaacacaatttgggagtccaaccgcgagcggcggcggccagagggcggtggattggacgctccaccaatcacagggcagcgccggcttatataagcccggggcccgagcatagcagcaacgcaaaacctgctctttagatttcgagcttattctcttctagcagtttcttgccaccatgtcggaaaccgctcctgccgagacagccaccccagcgccggtggag
>Histone|HIST1H1C|NM_005319|promoter: -500 to +100|chr6:26164579-26165178 (-)|
gactgcacgaagaattcacagaggacctgtgttacttcccttgtgaagaaacagaattatcatgaaaatttaggtggaaaccatttcgcttttttcttcaaaaataagggaagcatgtgcccaaccacccctgggaaaaagaaccttcaggggcaaaggagcgaacaggtaatttataagaaaaacagaaagtggtctctgactgccccagacttccttcggagttgggggaattggggacgcctggacgcgttgtttttgtgtttgtggaaaaaataaatgaagagcatgaagcccgaggcttctgagatcctttcctgaccaaacccaagtgatttggtgcggggaattttaatatttttccccttttgtgaggtggaacaaacacaacttgggagcagcgcagcggctcagagcctgccagccaggcgggcgaccagagcaccaatcagagcgcgcctgcgctctatatatacagcggccctgcccaggcgctgcttcatcggcgctttgccacttgtacccgagtttttgattctcaacatgtccgagactgctcctgccgctcccgctgccgcgcctcctgcggagaaggcccct
>Histone|HIST1H1D|NM_005320|promoter: -500 to +100|chr6:26343096-26343695 (-)|
gttgatgcaaacagctcgccagagagcctgtgctattgttcctgcgaaaaaacccaatttccctgcacatttggataaaaatgagtttatctatataaagttgagacggtaagaattcacagaacaatgccctggaagagagatttgcaaatgaaagagggagaaatagtatttttaaggaaaacatgaaagttgtctcgatttgaccgaagtttgaaagagagttgggggaataagaaaagtttcaagatgccggttttaaaactatgcatagaaacaaaggcaggaatgaagcccgaactctctcggatcagtttcccccaagtctctaattatttcatgcccagatttcttatatttttactcttttttaaggggcaacaaacacagcagcgcggtagatacgaggagtccttttccagcagcgccgcgcatggagcaaggaaccaatcatcactcagcgtctctctatataaaccctcagcctccctcgtagaggacatgctgttctgacagtttgagattacttattgtcttttctgggaagacaaaaacatgtcggagactgctccacttgctcctaccattcctgcacccgca
>Histone|HIST1H1E|NM_005321|promoter: -500 to +100|chr6:26264038-26264637 (+)|
tcaataggcaggactctccgaggagcctgtgttacttccctcacttaagtgcagatttgtaataaaaatcttaatgccagtggcatgctttttggatatataagaagctaaccacttggagtatcatatttgagaggtcagaaaagtccacagttaaagatcggtttataatttacgaagaaaatagaaagttttgtttctctgagttgaaatttgccaagcacggcgggaaatattgcaagtttttggcacaaggctttgtgcttcccttataatttgagatctgcgtgaagcctgagggttcggggatcattatctgagaaaaaccgggcagttcggtgtagacaatttttatatttttggctttttttgaggtgtaacaaacacaactcgggatccgagaggacactctgcggctgccagcgaggcgggctggacagcgcaccaatcacggcgcagctccgccctatataaacgggcgggcgcagcgccgcggctcgagtcccggccagtgcctctgcttccggctcgaattgctctcgctcacgcttgccttcaacatgtccgagactgcgcctgccgcgcccgctgctccggccc
>Histone|HIST2H2AB|NM_175065|promoter: -500 to +100|chr1:146672440-146673039 (-)|
CAGAAAGGGCGGGACTTGGCAGTTTAGAGCTCAAGGGGATCATCGGCTTCAGAATCCCCTACTCTTTCGTGAGAGTAACTCTCCGTCTAAGGATGTCTTCTGCAGTTCCTTAGGGTCCATATTGGGATTTCCCGGCTGTaaactaaacaaagcaaagcaaaacaaaacaaaaACCCACAGTGCCTCTCAGTAAAACAAAACCAGTATTTTGTTTGAAAGCCTGCTCTCTTTAAAGATCCTGGCATGCAAATAAGGGGCTTTAATGTGGCTCTCAGCGATTGGTAGATACTTACAAAATCCGTCATTTCCTTTCAGTGCAGGACGCAAACCAAGAGGCGGCTTTCTGCTTTTCTATTGGCTGTTAGATACGGCTCCGCTTTTAGCCAATCAAACGACTTCCCTTCACCCCTCCCGGTAGCTCTTATAAATTACATCAAATTGGTTATTCTTTCCACATTCTTCTCCTTGTAAAAGAAGCTGTAACTGCAATTTTAGCCGTAATGTCAGGACGCGGAAAGCAGGGAGGCAAGGCCCGCGCTAAGGCCAAGTCGCGCTCGTCCCGCGCTGGTCTCCAGTTCCCGGTGGGGCGAGTGCACCGCT
>Histone|H2AFB3|NM_080720|promoter: -500 to +100|chrX:153676521-153677120 (+); chrX:154173632-154174231 (+);chrX:154253201-154253800 (-)|
ggcaagtgactgcttataggtacaggggtttcggtttcttttcggggtgttgaaaacgttttggaactaggtggtcgtgatggatgtgcaacattgtgaaggcgtggtacccgtcctcccctcgcccacccctttgtctttcccacggtgttcccatccagtagaaagggaaagttcccactggcaaagagagggtcaccagcgcgattccccctgccccgccccaccccacccccacggccctccagccacttctaggcccaggcctgctccctcgaggccaatgggaaagtgatgaggtcacctgacggacgtgtgtcccttgtgaggggccgtcaccacatgcgtgcccgtcgccggatgtgcgtgcccattggtctcggctccctagccaatgaggggctgggccctggtcgctaggatacacagtactggacgcggtaactgtcctcttgagagccatcttgcctagctgggccaagccgagatagcacactcaacgcccagcatgccgaggaggaggagacgccgagggtcctccggtgctggcggccgggggcggacctgctctcgcaccgtccgagcggagctttcgttttc
>Histone|HIST2H2AA|NM_003516|promoter: -500 to +100|chr1:146627292-146627891 (-); chr1:146635201-146635800 (+)|
gaagatgtcgttgaggaaggagttcatgatgcccatggccttgcaccagatgccggtgtcggggtggacccgcttcagcaccttgtacacgtagatggagtagctctccttgcggctgcgcttgcgcttcttgccgtctttcttctgggctttggtgacggctttcttggagcccttcttgggagccggcgcgaactttgcaggctcaggcatggccagacccaagaccgacaccgacccccgagaacgcaagcagagcggtaggctcggggtctaccggaaacgactgtgtacttacagaggctgtgcgcatgacgctgcgttatggttcgcgagttttccgcggcgcgcaatgcgagggagacgagattatgtaaatgagtggattctggctgagctatcctattggctatcgggacaaaatttgcttgagccaatcaaagtgctccgtggacaatcgccgttctgtctataaaaaggtgaagcagcggcgttttcggcgactttcccgatcgccaggcaggagtttctctcggtgactactatcgctgtcatgtctggtcgtggcaagcaaggaggcaaggcccgcgccaaggccaa
>Histone|H2AFJ|NM_177925|promoter: -500 to +100|chr12:14818062-14818661 (+)|
ctacactgttgggtagctagctggaggcaaggcgcttgtataagaaacagtccacggaccctgtcctgggcaggcagaattccgcggacaggctgttgtttcgcctaagcagcacgggctgcggagacagaaacctacctgagtagtacggtgtattatatgagaacatccacttagcatagcaacgtctacggacaacccctgtagctcttcttctggattgttttctgtttccaaccatgttttcttatttcctacgagtttatgtgcttggaagcgagcgtggtcgtggaaaacccgtaaccgctaaattcatctgggtccccaaagactgagccggctggcctcgttatttatgtgagcggctatgtaaatgaggattcggagattgctctattgattggagagagctggaggaggcggtctctcttccagagcgctagttgggagcggagcctgcctgtcattggtcaccagagccaatggaaaggggctgccgcgcggccgtaaagagtttgtagaggcagttcgggtgcggtacgttgcattccggtaccggacgccgagagcggtttgtctccgtctctggagttgtaggcg
>Histone|H2AFV|NM_012412|promoter: -500 to +100|chr7:44660850-44661449 (-)|
gcatgaggcctgcctaaccttgaaacccagcgccctcctgatccacacgttctaagacgaataaatcctcacagtctgtgaaaacccaccaggagaagcacgtccaacactctttacctccccaaacaagtctcagaagcgggaaaaccaacgccgcgaatgggcgggaaagccacagcgcctgcaatcgcttcaccttattagctaattttgctgtccttcccagtggcccgcctcccttgctcgcgggcgatatttttattggctttcgtctgcgaggcgtccaatctcattggtttgcctttctgttcgtcaggcttgggcgcctggtgaaaggcagagagcgcgtcactattggggctggaggccccgcctccgcgtgccgtgtgcaaaaacaaacagccgttaggaaggcggtgccgggggggcggggtctggctagaaggaggcgcgcgattgaacagccgctggggttcgaaccagcaagacaagcgggcattggccacagcagcgcgaggcgggcacggggtattgtccggctccggcggcggcggtcggtgctgcgagagcggcggcggcggcgcgggtcggcagcgggag
>Histone|H2AFX|NM_002105|promoter: -500 to +100|chr11:118471288-118471887 (-)|
agaaagaaaaaaaagaaaacttttaaggggtctaatttcttcacttttccattctccctttgtcaggtaggagaagggagtagggagtgactggacctggaaaggagggctgcagtagctataatattgacccctttcctttaaaaatcctacgccggcacagatttcccagacgctctctaggtggcctcagactccacccctttggtcttccgcttctggtttccgattgtagtgtttaaatctcgcgcgctttacaaggattggctacatcagcggatagttggcagtctgcgtgctacccctcctcctcgccttttctccccgggcaaaaggttttcaaattcgaccaatcagcgggcgcgctccctcagccgagccgcgacacccaagggttaaccgcaaccaaccggaggcgggtattggagaaaagagccaatcaggagggcgcagaggtgtgtcctgggggcttataaaggcggcctcgcggcgcgcgcgcgacagcagttacactgcggcgggcgtctgttctagtgtttgagccgtcgtgcttcaccggtctacctcgctagcatgtcgggccgcggcaagactggcggc
>Histone|H2AFZ|NM_002106|promoter: -500 to +100|chr4:101228591-101229190 (-)|
cagactcctctcactggacgcgttcgcgccacctgtcagacgggaggagccgccagggattgagagggtagggaaggggtgtccggggccccggaaagcggctgcgggtcgcaggtctccgcccgagaggcgctgggaatggggctgggagtggtgggggcggcgtgctacataccgaggagacttcacgtggtctctagagccctgctaggggacccgggacgctaccgcgcgcccctcccctgaggtctcagctcctcctcccaggcacgtgatcgcagccggctggtaactgcgctcctgcagcgtagctcgctctgtttcttccctcccgccgcggtgcccttcttctcccccgttcccatccctccgccttcccccgcctctccccccacgccccaatcgcggcttgagattagaagcgcccgcccctccacccttttcttcgcttgctcattggctgaagtctcaaggacgcgtcccgagggcgggtggcagccattggtgggatgagcaatccgagttcccggatgagggaacattctgcagtataaagggagcagggaaggcgggagacagcgcagtttgaatcgcggtgcg
>Histone|HIST1H2AA|NM_170745|promoter: -500 to +100|chr6:25834670-25835269 (-)|
gatggacctgctttagcactttgtagatgtaaatagaataactctccttacgggtcctcttgcgctttttgccttcctttttctgggtcttaacgacagctttcttaaagcccttcttggaaatggtagcacctttagatgacacctccggcatagctaccacacacttctgcagcgttacacggttcttttccagggttacacagcactttccagtgctcaacagctcttcagtattaaacagctccaaatgacctcagctccaagtctcgccaagtaaacaaacagaactggaggatgaaagatgcggtatttataggcacggccctcaaacgccgcgttcggtatccaaaatctgattggacaatgggaagtggcgtgaatgcaaatgaggcgattctagtacgactttctgattgggtagacggccatcagccaatcagatagcaaatgccaacctcagtcagactataaataggcccagtagcagccctagaaatgtggttctcgtgttgctgcaatttgatgcgaggagatgtctggacgagggaagcagggaggaaaagcacgcgccaagtctaagtctcgctcttctagagc
>Histone|HIST1H2AB|NM_003513|promoter: -500 to +100|chr6:26141676-26142275 (-)|
ctggtctcgaacgcctgacccgccgtcctcggcctcccaaagtgctggtattacgggcatgagccactgcgcccgatttgaaggacctcttaaatatctatttagaaattggtcggagtccactcctttccaaaaacatgagtcacaatccgggaaaagcacgagcggctgaaagtcaaaataaccagaacaaaacctccactcatgcttaaaaaaggtattttgacaaaatcctaattcggccaattattattagtattcaagtcgaaggctcgtcaagccagactggggattgggtcaaacataaaccttacaccagacggaaggattacatgcaaatgaaggatgcagattctgatttcccattgggtatttgacattagccaatgggagaattcctcacagcctacctccagtcagtataaatacttctctgccttgcgttctaatgtagtttcattacattttcttgtggcgattttcccttatcagaagtagttatgtctggtcgcggcaaacaaggcggtaaagctcgcgccaaggctaagactcggtcttctcgtgcaggtttgcagtttcctgtgggccgagtgcaccgcc
>Histone|HIST1H2AC|NM_003512|promoter: -500 to +100|chr6:26231852-26232451 (+)|
cgcttgttgtaatgcgccaggcgggaagcctcgcccgcgatgcgctcaaatatgtcgttaacgaaagaattcatgatgcccatggccttggaagagatgccagtgtcgggatggacctgtttcagcaccttgtacacgtacacagagtaactctccttgcggctgcgcttgcgcttcttgccatctttcttctgcgctttggtcactgccttcttggagcccttcttcggggcgggagcagacttggctggctcaggcatcttaaaacaccagaaatgtgtcgaaagtaaagagcggatttctgctacttatagggcttttatgctaatgagggatggagagtacctcttagttaattggaagacaaactgcacagttgtcatccgtgggcagagctatgcaaatgaggtatgaaagtacagcttttctattggctatctgactagcatttgctaccgaccaatcaaaaagtcggatttactccccaggaactacctataaaagcggccatgttttacatatttcttgattttgtttgttttctcgtgagcttaggccgctggttttggtgatttttgtctgattgcaatgtctggacgt
>Histone|HIST1H2AE|NM_021052|promoter: -500 to +100|chr6:26324627-26325226 (+)|
gcgatgcgttcgaagatgtcgttaacgaaggaattcatgatgcccatggccttggatgagatgccagtatcggggtgaacctgttttagcaccttgtacacatacacggagtagctctccttacgactgcgcttgcgcttcttgccatccttcttctgcgccttggtcacagccttcttggaacccttcttcggagcaggagctgacttagctggttcaggcatgctgtcagaaaacaataacagcagtgagaatgaacgcacttaaataaaagctcgtgtctagagtctctccttttataggcctttcatgcaaataaagaattcaaaatatccagctctgattgggcaatgtgttagtgacgcatacatgtaaaatagccttcaccttatttcctttctaattggttggctcgtcaaagaacaattttaaccaatcaaattgcgcctttcacaattctaccgatgactataactagcttcttattcctccatcgagcccattctttttctttattcagtggattgttagttcttctgctgttaggaagccactatgtctggacgtggaaagcaaggcggcaaagctcgggcaaaagct
>Histone|HIST1H2AG|NM_021064|promoter: -500 to +100|chr6:27208300-27208899 (+)|
atgtcgttcacaaacgaattcatgatgcccatggccttggacgaaatgccggtgtcagggtggacctgcttcagaaccttgtacacatagatggaatagctctccttgcggctgcgcttgcgcttcttgccgtctttcttctgcgccttagtcaccgccttcttggagccctttttcggggcgggagcagacttcgctggctctggcatagcactgtgtagctataaagcgccaacgaaaaggaaaaacagcgtgagcagggtatgacaaggcgcttttatatagaatcgcttatgcaaataaggtgaagagttgaagtcttgtgtctgattggtagttattcagggtaacgtcagaggtcaggtctgcccaatcaggattcgcaaatccagaagacgcactactattggttgaaattaaactgcagccctaaccaacaacacgtcttctttttcgcgcccaatagtgtttataaaaagcgccgcctttcccgttcactttgtggttgctcgtagtgagttgcgctcgctatgtctggacgtggcaagcagggaggcaaagcccgcgctaaggccaagactcgctcttctagggccggtc
>Histone|HIST1H2AH|NM_080596|promoter: -500 to +100|chr6:27222387-27222986 (+)|
gaggagatgccggtgtcggggtggacctgcttcagcaccttgtacacgtatacggagtagctctccttgcggctgcgcttgcgcttcttgccgtccttcttctgcgccttagtcacggctttcttcgagcccttcttgggcgcgggagcggacttcgctggttccggcatgttgaaggcgaactacgagcctgagacgagcagcagatcgagaaaacgggaagtaatgggagcaaggtaccaggagtcgtttttatataggacctctcatgcaaataaggtgaagagtgaaagtcctgtatctgattggtggttattagggtgacgtcagaggttagttatacccaatcaacccaatctgcaaatccaaaagacgtacttccattggttaaaactaagctacaaccctaaccaatgacatatcttctttttcgcgcccaatagtgtttataaaaggcgctgcctttcctcgttggctactttcagtaagttgtgaccagtatgtctggacgtggcaagcaaggcggtaaagctcgcgccaaggccaagacccgctcttctcgggctgggcttcagttccccgtgggccgagtgcaccgcc
>Histone|HIST1H2AI|NM_003509|promoter: -500 to +100|chr6:27883456-27884055 (+)|
tgtcgttgacgaaggagttcatgattcccatggccttagaagagatgccggtgtcggggtggacctgcttcagcaccttgtacacgtacacggagtagctctccttgcggctgcgcttgcgcttcttgccatccttcttctgggccttggtcaccgccttcttggagcccttcttcggggcgggagcagacttggccagctcgggcataatgaaacaatagtggcaaaaccaaaacaagaagtcggtctcctctttttatataatagtttatgcggccgaggtagtgggaaggtctctgctgattggtaattatccgtggatgacgacagatgccagttttgcccaatcaaaataggtatcctgcataatcgagtcctattggtctaaataaaaataaaacgtaagccaatcgcacagcttccttttcgcgcccagtagaggctataaaatgtacgtttttctagtttcacttcagtctttcttgaccgtatagataataggccttttgccatgtctgggcgtggcaagcagggaggcaaagctcgcgccaaggccaagacccgctcttctcgggccgggcttcagtttcccgtaggccg
>Histone|HIST1H2AJ|NM_021066|promoter: -500 to +100|chr6:27890398-27890997 (-)|
aaggagttcatgattcccatagccttggaagagatgccggtgtcggggtggacctgcttcagcaccttgtacacatacacagagtagctctccttgcggctgcgtttgcgcttctttccatccttcttctgagccttgttaatggccttcttggagccttttttagggactggagcagatttgactggttcaggcatggtggaaaacaaaataaaagacaaccttagggctgtttcgtcctctttatttaaatgttattatgcaaattaggagtagaataggtcagtgctgattggtgattatccgtggatgacgtcagatgccagttttgcccaatcaaaataggtatcctgcatactcgagtcctattggtctaaataaaaataaaacgtaagccaatcgcacagcttccttttcgcgcccagtagaggctataaaatgtacgtttttccaatttcatttcagtctttcttgaccgtaaaggtaatagaccttttgccatgtctgggcgtggtaagcagggaggcaaagctcgcgccaaggccaagacccgctcttctcgggccgggcttcagtttcccgtaggccgagtgcatcgcc
>Histone|HIST1H2AK|NM_003510|promoter: -500 to +100|chr6:27913997-27914596 (-)|
tggccttggacgagataccggtgtcggggtggacctgcttcagcaccttgtacacgtacacggagtagctctccttgcggctgcgcttgcgcttcttgccgtccttcttctgggcctttgtcactgccttcttggagcctttcttcggggcaggagcggactttgagggctcgggcatgactgggagtaactgccggaaaattggaggaaaaaaacaggaagacggtagctctgtcaacctaccgcttattcactgcttcttaacgcaagtggggtagagaatgaagttgtgcgtttaaccagtggtgagtcctggaaacgtatattaactttgtccaatcaaaataagtgtttttcaaaaccgcaatcccattggttaaagcgaaactgtaatgttagccaatagcacagcttagttttcgtgcctctgttgactataagtagcggagctttagcgttacgtcagtctcaggaacgttactgattgaattttttacgtcatgtcgggacgtggcaagcagggcggcaaagctcgcgccaaggctaagacccgttcttcaagggcgggtcttcagttcccagtgggccgagtgcaccgac
>Histone|HIST1H2AL|NM_003511|promoter: -500 to +100|chr6:27940586-27941185 (+)|
cctgagctcaggggtttgagaccaggatgaccaatatggtgaaaccctgtctctactaaaaaatacaaaaattagccgggctatggtggctgacgcttgtaatctcagctactcaggaggccgaggcaggagaatcacttgaacccaggagcggacgttgcagcgaccggagatcgtaccaccgcactccagcccgggcgagagggagaccctgtcttaaaaaaacaaaaaaagaagaagaagaaaaagctgtgtgttgtaacgtcctgttcacgaattcttatgcaaatgaggtgattaataaaatagtgtgtaggactggtggcgattctagatgacgtcatatacacgtttgtccaatccaaagaagcatgtttcataacagcgattccattggttgaaataaaactgtaatttgagccaatggcacagctttattttcgcgcccagtattgactataagtagtggagctctggtgaacttctctcggctgttctcagttcctccatttatcgtttcttcgtcatgtcgggacgcggcaagcagggaggcaaagctcgcgccaaagccaagacccgctcttctcgtgccggtctcca
>Histone|HIST1H2AM|NM_003514|promoter: -500 to +100|chr6:27968843-27969442 (-)|
cgatgcgctcaaagatgtcattgacgaaggagttcatgatgcccatggccttcgatgagatgccggtgtcggggtggacttgcttcagcaccttgtacacgtagatagagtaactctctttgcggctgcgcttgcgcttcttgccgtcctttttctgggccttggttacggctttcttggagccctttttgggggcaggagcagatttagccgggtcgggcatggcggaggagagtgaaagagcactcaaataacaagaatgaggacaagctgggttatgccctatttatttacaagtctatatgcagatgagattgagaaattcttctgtctgattggaagttactcagatgacgttaatatcaatatagtccaatcaaaacacgtatattcagaaagctcatttgcattaagaggaagctgcaagcttagccaatggcccagcttctttttcgcgcccagcagctgctataaaatgcgcgtccctgtaggttcctttcactcactttctgacttaggccacaggtcgttttaccatgtctggacgtggcaagcagggcggcaaggctcgcgccaaggccaaaacccgctcctctagag
>Histone|HIST2H2AC|NM_003517|promoter: -500 to +100|chr1:146671098-146671697 (+)|
agatgccggtgtcggggtggacctgcttcagcaccttgtacacgtagatggagtagctctctttgcggctgcgcttgcgcttcttgccgtctttcttctgggctttggtgacggctttcttggagccctttttaggggccggagcggattttgccggttcaggcatggtaagacacagtacaaacgcggcttagccaagaaaagaagtaagagaatgggcgggcctgattcttttataaccaccttatgcaaattagggctccgaaagtcgttcatttccattggtccgtgtgcggaccttgcgttttcagcaatgcgtacgtaacaacaccgactcttgacttgattggccggttctgaagccatattaggaccaatgaaaaactcgttcttgaccccacccctaggaaagcttataaaggctttcctcttggttctctttcaatcttattttgttgcgaggttctgagcgttgtctgtgtttaaccttgatttcagtcatgtctggtcgtggcaaacaaggaggcaaggcccgcgccaaggccaagtcgcgctcgtcccgcgctggcctccagttcccggtagggcgagtgcaccgct
>Histone|HIST1H2BA|NM_170610|promoter: -500 to +100|chr6:25834616-25835215 (+)|
tagtttcccttacgaagcagacgatggatccggcctacgggaaactgcaaacccgctctagaagagcgagacttagacttggcgcgtgcttttcctccctgcttccctcgtccagacatctcctcgcatcaaattgcagcaacacgagaaccacatttctagggctgctactgggcctatttatagtctgactgaggttggcatttgctatctgattggctgatggccgtctacccaatcagaaagtcgtactagaatcgcctcatttgcattcacgccacttcccattgtccaatcagattttggataccgaacgcggcgtttgagggccgtgcctataaataccgcatctttcatcctccagttctgtttgtttacttggcgagacttggagctgaggtcatttggagctgtttaatactgaagagctgttgagcactggaaagtgctgtgtaaccctggaaaagaaccgtgtaacgctgcagaagtgtgtggtagctatgccggaggtgtcatctaaaggtgctaccatttccaagaagggctttaagaaagctgtcgttaagacccagaaaaaggaaggcaaaaagcgcaagagga
>Histone|HIST1H2BB|NM_021062|promoter: -500 to +100|chr6:26151765-26152364 (-)|
tctcggcggccaggtattgtaagtacactggcgcaccggctccgaccggctcaaaataattgccctttcgaaaaagatgacggactctgccctattgggaactgcaagcccggtagcgacgaacaagtttttgctttagctccattttccacgtccgcaaatagcgacctatgaaagcagcggaaaactgtgaaagacaagcaagctggaatggcgcctgaacaaatccttttatacaaactgcaaggctgcaataggaagctatcctattggtcaattatgtttggtgctttatccaatagaaaaagataacataaattccatatttgcataaaccccacccctcagtgaaaccgtgtttcttttgtccaatcagaagtgaggaatcttaaaccgtcatttgaatctcaggactataaatacatgggctctgaactgttctctgtactactctgtagtggagagtgttagtagcttttctattctgtttaggaatagcaatgcctgaaccctctaagtctgctccagcccctaaaaagggttctaagaaggctatcactaaggcgcagaagaaggatggtaagaagcgtaagcgcagcc
>Histone|HIST1H2BC|NM_003526|promoter: -500 to +100|chr6:26232012-26232611 (-)|
actctaacaccgccgccaggtacaccggcgcgcctgccccaacccgctctgcgtagttgcctttacggagcaggcggtgcactcggcccaccgggaactggagaccagcgcgagaagagcgggatttcgctttggcgcgagctttgcctccttgcttaccacgtccagacattgcaatcagacaaaaatcaccaaaaccagcggcctaagctcacgagaaaacaaacaaaatcaagaaatatgtaaaacatggccgcttttataggtagttcctggggagtaaatccgactttttgattggtcggtagcaaatgctagtcagatagccaatagaaaagctgtactttcatacctcatttgcatagctctgcccacggatgacaactgtgcagtttgtcttccaattaactaagaggtactctccatccctcattagcataaaagccctataagtagcagaaatccgctctttactttcgacacatttctggtgttttaagatgcctgagccagccaagtctgctcccgccccgaagaagggctccaagaaggcagtgaccaaagcgcagaagaaagatggcaagaagcgcaagcgcagcc
>Histone|HIST1H2BD|NM_138720|promoter: -500 to +100|chr6:26265828-26266427 (+)|
aattagaaaccgacactgcagaaaaatacttggtccttaaatgtggcatttggatggattaaggacttgccgaaacgtaaaactgacagacttgggggggggggatgtcccaattagcacggcttctgtatgcaacgagtcccatactttgttaaaggaagaaaggaatgtgagttctcctaatctgttaagtatctttcggtgtaagttctgacaccacaatgttaaaaaagtcggatctcaaaaaccaactgctccaagcgaagtgcacagctgtcttgcctaaagaggcctatttatagtagcctcgggtagtctggtctgggctttctcattgggtacaagtaaaggaacgaaatagccaatgaaaaggtagacttttaagtgtcgtttacattggcatttgtgacgacactctaaaattaatccaatcataaacgaaatctgattaacctcatttgaataccgcatctataaatgaacagggcctcggcgggagtgattattttctcaggtgtttgcaacagtgttctaactattaacgctacgatgcctgaacctaccaagtctgctcctgccccaaagaagggctccaagaag
>Histone|HIST1H2BE|NM_003523|promoter: -500 to +100|chr6:26291503-26292102 (+)|
tctgtaaaaagtgggaaacactgttctccggattgtgtgggtgatcgccggtcgcctagcttgccgttcttcaggtatctcctgctgctccagaatctacatctgaatgtcaaggcatagcttttccaggagcttttaaaccgacctttcaattcgaagacgtaactgcgccaggagctttgtctccctggcatataaaagcatagaagagagcaacttctggtttttaaaataagtaaactaatctgaattgtttgcaatggtaggaacttgttatataaaatgttaattaggtggcccgtgctcgaaaactgctctcaggatatgaccaatgggagagtagacctaagctccttcatttgcatgcagacttcacgacaaaataacgaatcagagttggagaaactaaatcttcatttacataacattgtctacaaattccgaggatcaggagatgtagatttcattttctttcctaactgcagaacagcaaagatagcatgcctgagccagcgaaatccgctcccgccccgaagaagggctccaagaaggccgtgaccaaggcgcagaagaaggacggcaagaagcgcaagcgcagcc
>Histone|HIST1H2BF|NM_003522|promoter: -500 to +100|chr6:26307266-26307865 (+)|
tcggcggtcaggtactccaacaccgccgccagatacactggcgcgccggccccgactcgctcggagtagttgcccttgcggagcaagcggtgtacgcggcccacagggaactggagtccggcccgcgaagagcgggtcttagccttagctcgggcctttccgccttgcttgccgcgtccggacattttgaattcttaaaaacgatgttaagcaatgaagacaaaaatgtaaaagtgaattttgttagcaagtgagaaactattatacttggaggtcgaattgtaaataacgctatttgattggctagaacaaccaaccaattgcaaagaaacgctagaatcacctaatttgcataccacagggcacacagagacaattcatccaatcaatgtgtaagcttttaaatgccagtttacgataggagctctacaaatattaccagctgcagagtgaggacacttgcatttctctttaggttgtggacgaagtgtttatttatcatgcctgaacctgctaagtccgctcctgctccaaaaaagggctccaaaaaggcggtgaccaaggcgcagaagaaggatggtaagaagcgcaagcgtagcc
>Histone|HIST1H2BG|NM_003518|promoter: -500 to +100|chr6:26324752-26325351 (-)|
tccagcaccgctgccaggtacactggagcgccggccccgactcgttcggagtagttgcctttgcggaggaggcggtgcacacggccaactggaaactgaagaccggccctggaagaacgcgttttagcttttgcccgagctttgccgccttgctttccacgtccagacatagtggcttcctaacagcagaagaactaacaatccactgaataaagaaaaagaatgggctcgatggaggaataagaagctagttatagtcatcggtagaattgtgaaaggcgcaatttgattggttaaaattgttctttgacgagccaaccaattagaaaggaaataaggtgaaggctattttacatgtatgcgtcactaacacattgcccaatcagagctggatattttgaattctttatttgcatgaaaggcctataaaaggagagactctagacacgagcttttatttaagtgcgttcattctcactgctgttattgttttctgacagcatgcctgaaccagctaagtcagctcctgctccgaagaagggttccaagaaggctgtgaccaaggcgcagaagaaggatggcaagaagcgcaagcgcagt
>Histone|HIST1H2BH|NM_003524|promoter: -500 to +100|chr6:26359358-26359957 (+)|
aagcttaaatttttatgtaagaatgctaatgaccttgatcagattataaaagaaagccaatggtataattctggaaacacgtaaatctttagctaatttccattttagaattagttattcatagataattttaaatccggaagctgcaatttggtaggaaactagaaacataatatccgtctttgtttctgtttaaattctcacctaaggagacagaacttataggtagatgttactggcaaggcattagtttttctaatgttttgaatgaaaaactacgttttttcccccgggaggtgtagaaaaggatttagggtaggtttcgcataaatatccaatcaaaaagtagacttgaatttaacttttttattggctgatttggtccaatcagggattgagaatgattaagcacctatttgcataaaagacctacaaaaacggccagctgtgctgttgagccttcactttggggtgtattcttactcctttatcttgttgcaatgcctgatccagctaagtccgctcccgccccgaagaagggctccaagaaggcggtgaccaaggcgcagaagaaggatggcaagaagcgtaaacgcagcc
>Histone|HIST1H2BI|NM_003525|promoter: -500 to +100|chr6:26380683-26381282 (+)|
gaaaactggagaccagccctggaagagtgcgttttagccttggcgcgagctttgctgccctgcattccacatccagacgcagtgaagtatttaaatacttgtttagaagaaggaaagtgattgattctagtaaaacgcaagagctaaactcttataatctatattcggcaaagtagactgtgctatctcctgaacacagatttcagccaatcgaaaagcaggtgtttaaaaaaatttaaaaaaaaaaaaaaaaaaaaaaccacttctgacttacatacttatagttgaaaggtcaaattatgcaaggttgagcttctgggagagccgatgagatttaggagttcagaaatggcctatcatatattcagacactaaaagaaccaatgagaaaccgaaactcagccagcctcatttgcatatacacgaggtaaataatgagggcgtttgggctcaccagcattttcctgtggtcatttgacggtatcacttcggctgcgaacatgcctgaaccagctaagtcagctcccgccccgaagaagggctccaagaaggcggtgaccaaggcacagaagaaggatggcaagaagcgcaagcgcagcc
>Histone|HIST1H2BJ|NM_021058|promoter: -500 to +100|chr6:27208455-27209054 (-)|
cttgttgtcgcgggccgcgttgcccgccagttccaggatctcggcggtcaggtactccagcaccgctgccagatacaccggcgcgccggccccgacccgctcggcatagttgcctttgcggagcaggcggtgcactcggcccacggggaactggagaccggccctagaagagcgagtcttggccttagcgcgggctttgcctccctgcttgccacgtccagacatagcgagcgcaactcactacgagcaaccacaaagtgaacgggaaaggcggcgctttttataaacactattgggcgcgaaaaagaagacgtgttgttggttagggctgcagtttaatttcaaccaatagtagtgcgtcttctggatttgcgaatcctgattgggcagacctgacctctgacgttaccctgaataactaccaatcagacacaagacttcaactcttcaccttatttgcataagcgattctatataaaagcgccttgtcataccctgctcacgctgtttttccttttcgttggcgctttatagctacacagtgctatgccagagccagcgaagtctgctcccgccccgaaaaagggctccaagaaggcg
>Histone|HIST1H2BK|NM_080593|promoter: -500 to +100|chr6:27222499-27223098 (-)|
gccgcattgccagccagctccaggatctcagcggtcaggtactccagcaccgcagccaggtacactggcgcgccggctccaacccgctcggcataattacccttgcggagcaggcggtgcactcggcccacggggaactgaagcccagcccgagaagagcgggtcttggccttggcgcgagctttaccgccttgcttgccacgtccagacatactggtcacaacttactgaaagtagccaacgaggaaaggcagcgccttttataaacactattgggcgcgaaaaagaagatatgtcattggttagggttgtagcttagttttaaccaatggaagtacgtcttttggatttgcagattgggttgattgggtataactaacctctgacgtcaccctaataaccaccaatcagatacaggactttcactcttcaccttatttgcatgagaggtcctatataaaaacgactcctggtaccttgctcccattacttcccgttttctcgatctgctgctcgtctcaggctcgtagttcgccttcaacatgccggaaccagcgaagtccgctcccgcgcccaagaagggctcgaagaaagccgtga
>Histone|HIST1H2BL|NM_003519|promoter: -500 to +100|chr6:27883589-27884188 (-)|
gttgtcgcgggccgcgttgccagccagctccaggatctcggcggtcaggtactccagcaccgccgccaggtacaccggcgctccagcaccgacccgctccgcatagttgcctttgcggagcaggcgatgcactcggcctacgggaaactgaagcccggcccgagaagagcgggtcttggccttggcgcgagctttgcctccctgcttgccacgcccagacatggcaaaaggcctattatctatacggtcaagaaagactgaagtgaaactagaaaaacgtacattttatagcctctactgggcgcgaaaaggaagctgtgcgattggcttacgttttatttttatttagaccaataggactcgattatgcaggatacctattttgattgggcaaaactggcatctgtcgtcatccacggataattaccaatcagcagagaccttcccactacctcggccgcataaactattatataaaaagaggagaccgacttcttgttttggttttgccactattgtttcattatgcccgagctggccaagtctgctcccgccccgaagaagggctccaagaaggcggtgaccaaggcccagaagaag
>Histone|HIST1H2BM|NM_003521|promoter: -500 to +100|chr6:27890301-27890900 (+)|
agctccaggatctcggcggtcaggtactccagcaccgccgccaggtacaccggcgctccagcaccgacccgctccgcatagttgcctttgcggagcaggcgatgcactcggcctacgggaaactgaagcccggcccgagaagagcgggtcttggccttggcgcgagctttgcctccctgcttaccacgcccagacatggcaaaaggtctattacctttacggtcaagaaagactgaaatgaaattggaaaaacgtacattttatagcctctactgggcgcgaaaaggaagctgtgcgattggcttacgttttatttttatttagaccaataggactcgagtatgcaggatacctattttgattgggcaaaactggcatctgacgtcatccacggataatcaccaatcagcactgacctattctactcctaatttgcataataacatttaaataaagaggacgaaacagccctaaggttgtcttttattttgttttccaccatgcctgaaccagtcaaatctgctccagtccctaaaaaaggctccaagaaggccattaacaaggctcagaagaaggatggaaagaagcgcaaacgcagcc
>Histone|HIST1H2BO|NM_003527|promoter: -500 to +100|chr6:27968682-27969281 (+)|
tttgttgtcgcgggctgcgttgcccgccagctccaggatctcggcagttaggtactccagcaccgccgccaggtaaaccggcgcgccggccccgacccgctcagcgtagttgcccttgcggagcaggcggtgcactcgtcctacaggaaattggagcccagctctagaggagcgggttttggccttggcgcgagccttgccgccctgcttgccacgtccagacatggtaaaacgacctgtggcctaagtcagaaagtgagtgaaaggaacctacagggacgcgcattttatagcagctgctgggcgcgaaaaagaagctgggccattggctaagcttgcagcttcctcttaatgcaaatgagctttctgaatatacgtgttttgattggactatattgatattaacgtcatctgagtaacttccaatcagacagaagaatttctcaatctcatctgcatatagacttgtaaataaatagggcataacccagcttgtcctcattcttgttatttgagtgctctttcactctcctccgccatgcccgacccggctaaatctgctcctgcccccaaaaagggctccaagaaagccgtaaccaa
>Histone|HIST2H2BE|NM_003528|promoter: -500 to +100|chr1:146671206-146671805 (-)|
cgttgcccgccagctccaggatctcggcggtcaggtactcgaggaccgccgccatgtagacgggcgcgccggcccccacccgctccgcgtagttgcctttgcgcagcaagcggtgcactcgccctaccgggaactggaggccagcgcgggacgagcgcgacttggccttggcgcgggccttgcctccttgtttgccacgaccagacatgactgaaatcaaggttaaacacagacaacgctcagaacctcgcaacaaaataagattgaaagagaaccaagaggaaagcctttataagctttcctaggggtggggtcaagaacgagtttttcattggtcctaatatggcttcagaaccggccaatcaagtcaagagtcggtgttgttacgtacgcattgctgaaaacgcaaggtccgcacacggaccaatggaaatgaacgactttcggagccctaatttgcataaggtggttataaaagaatcaggcccgcccattctcttacttcttttcttggctaagccgcgtttgtactgtgtcttaccatgcctgaaccggcaaaatccgctccggcccctaaaaagggctccaagaaagccgtca
>Histone|HIST3H2BB|NM_175055|promoter: -500 to +100|chr1:224952043-224952642 (+)|
ccgcgttgccggcaagctccaggatctcggcagtcaagtactcgagcaccgcggccagatagaccggggcgccggcgcccacgcgctccgaatagttgcccttgcggagcaaccggtgcacgcggcccacggggaactgcagccccgcgcgcgacgagcgcgacttagccttggcgcgcgccttgccaccctgcttaccacgaccggacatttccgagtcaaggaaaaaagacaacggcaaccgaaaagcgagactaaaaacaagagggcagtgaaggccagcgagcccttatgtatggtacagaggtaggctagaccgcggcgttcgattggatggctatggtagccaatcagaaaaagaacctggcactcctaatttgcgtattcctttcccagcgatgacgtagaacaacgtttgatccaatcagaagtgagcaaatcctgagccttcatttgaatacaaaacgtacaaatagagttactccgagcgccgcgcgtttctgtttggagagactcagccatcatgccagacccgtccaaatcggctcctgcgcccaagaagggttctaaaaaggctgtcaccaaggcacagaagaagga
>Histone|HIST2H3C|NM_021059|promoter: -500 to +100|chr1:146625739-146626338 (-); chr1:146636754-146637353 (+)|
cctggcggcggagagtaagggcctcggaggcggaatcttgcgtcctgggggcgggcacctctcccacccaaaaggcacccgacaggcgaaaaacgatccgccaagtagcaactgggggcggggggcaaatggaagaatgaggttccacgcgggagctgtagggcgcagcaagaaagggggggtattgcgggcagtgtgttctaaggaagcgaagggcggaaagggaacaatctgacaaagctgcaatggaaaatgactttcaccctgaaggaaaggggaaaaacaagcttgcgaaacttcgccaactggtaagtagaaagtgaggcggggtgggcgggattagggaggaatctgcccaagccaaccggtgactttaggacgggtgacgtcacagccaatggacagccagcgcgggattttcaattattgttccgcccaatcgggaaaagactgtgcttataaagacggctgcggcggggctaggagctcgtttttctccccgccgctgcgctggtaagcctgtgttttggttcgctatggcccgtactaagcagactgctcgcaagtcgaccggcggcaaggccccgaggaagcagctgg
>Histone|HIST3H3|NM_003493|promoter: -500 to +100|chr1:224919662-224920261 (-)|
actcgggaggctgaggcaggagaatcgcttgaacctgggaggtggaggttgcagtaagcagagatcacgctattgcactccagcctgggcaacaagagtgaaactccatctcaaaaaataaaaaaataaattaattttttaaaaaagtggaatgccatgtgctggcttctggaaggctcttgccacccaagtcatggggaagggagaagaggagcgctgagaagacatgaggaagcttgtgctggagagagatgatccccaccaccgcggcctacccgcatcaacccttcacaatgctggtgccagctctggtggccacgaccaacaggcatgaatataagggagaggcgcccgagtggagttccctgtgggccaatcagagagcagtgggccatcacgccacctgaggccagccaatgggaacgcggcaagctctataaaagcgagcaatccgctgaggtctgggcagaggacaccgcggggccaacagtttcggattcatggcccgaaccaagcagactgcgcgcaagtcaacgggtggcaaggcgccgcgcaagcagctggccaccaaggtggctcgcaagagcgcacctgccactg
>Histone|H3F3A|NM_002107|promoter: -500 to +100|chr1:222556656-222557255 (+)|
gggggcgcgcgccggggcccgcgcgggggcagcccctccctcccctccccgccgcggcccgagacgcccgcaggccgggcgttcacccgccgcgcctccgcccgccttcccctccccccacttccctccgggcgccccaaacccgggcttcgggggttcgacgccgtgcgcacacggagcgggatgggagtgcagggccgggggcgggggctggccgggtgcgggcggcagtctcggcgggagccggcggcccctcagcgtgtcttttgtgtttgtacacacacggcgcgaggcggcctggaggagggagcgggcggcgcgcgggggaggggcgagcgcgcgccagcgaacgggcgcgcggggggaagggcgggggcggggcgcgagaggagctatgggggcggggccgagccttccctccattgtgtgtgattggctggcgcgcggcgcgggggcggggcggcgtgtgttgggggatagcctcggtgtcagccatctttcaattgtgttcgcagccgccgccgcgccgccgtcgctctccaacgccagcgccgcctctcgctcgccgagctccagccgaaggagaaggggggtaagttt
>Histone|H3F3B|NM_005324|promoter: -500 to +100|chr17:71287356-71287955 (-)|
atattatgaaaggtaaataatccagggaacacattttattttacatcggaaaatatttacaaaaattttgttaaagtagcctctctgggtgcatagcattcgcttgatgcctgtgagtttagactcctgctcattctgatagagaccaatgcaattcatttgcattgactttctattgcagagctttggaaccaagggaaggatccaaacatagctccattttatccaatcagaagggccgcttagtgctaaactctgattcgtccattcctctttgcatccatccaatcattaggccactttaacagccaatcagcggcgtagatatgcaccaatcatggaacagtgccgaagcacggcctttgtgtcgggggatgtcagcgcgtcggcgaaagcgcccaccaatagaaaaagtcgttggtgtatgcaaataagggttctatgacgcagagacgcagcgtgaagcgtgcctataaaaacggaggcgacgcgggggcttggagcgcagagcggtttggtcgttcgttgggcggtgctggtttttcgctcgtcgactgcggctcttcctcgggcagcggaagcggcgcggcggtcggagaa
>Histone|HIST1H3A|NM_003529|promoter: -500 to +100|chr6:26128197-26128796 (+)
ttttttttttttcctaaagagctgaaggttatacggaattggggaattataatacctttggaatcaatgccttgttttatggaaaataaacacagccttcaggttatgaaaaccagatgtagaagaggacaagtttaaaaaattaaagtccaagccggcgcagtggggctcccctgtaatcccagctactctggatgctgaggcgggaagatcctttgagcccaagtttaagaccagcttggggaacaaagcaaaagtaaaataaaataatagtagtaataaaataccacttaaataatcatctgtagagttggaatagaatatagtagccggtgaaactgcacgattgttgctggcttaaagatagaccaatcagagtgtgtaacgtcatatttagcgtcttctatcatccaatcactgcactttacacactataaatagagcagctcatgggcgtatttgcgctagtgttgggtgttccgctgtgctgtttttccgtcatggctcgcactaagcaaactgctcggaagtctactggtggcaaggcgccacgcaaacagttggccactaaggcagcccgcaaaagcgctccggccaccg
>Histone|HIST1H3B|NM_003537|promoter: -500 to +100|chr6:26140168-26140767 (-)|
ttgacagccttctgagtagctgggattacaggcgagagccgccacgcccggctaagagcatttttctaattgcccacacttcttatgcgacacccagaaaaatacaattttaaataaagcgcatatgcaaatttccctaatcgtctccaatattctctgatttcttttttatattttaactagaaacaattggaggtttccgcgttgctttgtgtggttgtaaattttaagacttcaggaaacttttccagtacaagacttgtccacagtggatatagcagctaaggggttaacaaaatgacgtcagagtagctacggtaatgggcaggagcctctcttaatctgcaaccaggcacagagatggaccaatccaagaagggcgcggggatttttgaattttcttgggtccaatagttggtggtctgactctataaaagaagagtagctctttcctttcctccacagacgtctctgcaggcaagcttttctgtggttttgccatggctcgtactaaacagacagctcggaaatccaccggcggtaaagcgccacgcaagcagctggctaccaaggctgctcgcaagagcgcgccggctaccg
>Histone|HIST1H3C|NM_003531|promoter: -500 to +100|chr6:26153118-26153717 (+)|
agaaaacaaagggcaaggaaacttgctgttcgccagtaacaaaatagcatggaatctcattctctgaatataagcgttatttcccgacatgagtctgaacgtttctggtggtttagtgagtgttcaccagcattgataacttgcgagactgtcaggaatgcagaatttcaagtcccactcaaacttactgaatcggaatttacattttaaaaatccttagataccttgttatacactctgttctttgggactggatgaactagaattttagacaatttgtcgctgcagataactgaaacgaaaaggacaggatgggcggtggggcaactcatccaataagattgtctagtaatgaaccaatcagtctggtcactcttcagccaatgattttatcgcgcgggacttttgaaatattacaggaccaatcagaatgtttctcactatatttaaaggccacttgctctcagttcactacacttttgtgtgtgctctcattgcaaatggctcgtacgaagcaaacagctcgcaagtctaccggcggcaaagctccgcgcaagcagcttgctactaaagcagcccgtaagagcgctccggccaccg
>Histone|HIST1H3D|NM_003530|promoter: -500 to +100|chr6:26307344-26307943 (-)|
tggccttggatgagatgccggtgtcggggtggacctgctttagcaccttgtacacgtacacggaatagctctccttgcggctacgcttgcgcttcttaccatccttcttctgcgccttggtcaccgcctttttggagcccttttttggagcaggagcggacttagcaggttcaggcatgataaataaacacttcgtccacaacctaaagagaaatgcaagtgtcctcactctgcagctggtaatatttgtagagctcctatcgtaaactggcatttaaaagcttacacattgattggatgaattgtctctgtgtgccctgtggtatgcaaattaggtgattctagcgtttctttgcaattggttggttgttctagccaatcaaatagcgttatttacaattcgacctccaagtataatagtttctcacttgctaacaaaattcacttttacatttttgtcttcattgcttaacatcgtttttaagaattcaaaatgtccggacgcggcaagcaaggcggaaaggcccgagctaaggctaagacccgctcttcgcgggccggactccagttccctgtgggccgcgtacaccgcttgctccg
>Histone|HIST1H3E|NM_003532|promoter: -500 to +100|chr6:26332862-26333461 (+)|
aaaccttgtttgagtgaattagccttgtactctataatgaaacgaggaatcattgagagatacttaggcaacggattttaaatgagtgaataaggaagggaaaaacttcaggaaaatgcagaaaaaagcagcggagattttggaaaaaaaattctaaagcactttctaacgcaaacacattcgattttttatagctaaacaggataacagatcagtctattaagttaaatgatcaatgtctttgcaggtcatggtctacgtgaaacatcaaagaaacctgtaacggaaaacgacttgtttgaaagagccagttctctatccaaatttaccaatcagaatcttgcactgaaaaaataaaccaatcgtgaatctctacggccacttccggaatttagcaaccgatcactaacagggatcgtccacaatccaatcagagtgattctgttcctatatagaggggcaaaccaatcttcctaactcatttactttgcagatgaactatggcgcgtactaagcagacggctcgtaaatccacaggcggtaaagcaccgcgcaaacagctggccactaaggcagctcgcaagagcgctccggccacgg
>Histone|HIST1H3F|NM_021018|promoter: -500 to +100|chr6:26358715-26359314 (-)|
tttaatatcccctaggaacggagtgtctggaagtgaaaccagtgtttgttgaaaggttcagaatatatgaaatagggtacttatattaaaaataaaatatttcttcaaagtaagagttttttaaaaaatataaaggagacattgagctggaccaatcactctcaaacgcggtatttttgaatcgctccggaactgcagaacgttcatttccgtctgtcaaacataatcccaaacaaactgattaaaataaaatcaatgaaggtacgtaatacaggtaggcacataaaacataataaaatgtaaggaactaggggaaaaaagcatttagataggttaagattttctaaaatgagacctagtagctgatcacaagtcctatcacactacataattcagggcgcgaaactggaagattcggaccaatcagaaggactttgcctttataaataggagtaagaacaactgtttgttcagttgtgaccattgcttgaaacccattcctatggcacgcacgaagcaaacagctcgtaagtccactggcggcaaagccccgcgcaagcagctggccactaaggcggctcgcaaaagcgcgccagccac
>Histone|HIST1H3G|NM_003534|promoter: -500 to +100|chr6:26379492-26380091 (-)|
tgttgctcactgttgtatgtcggtgacttcttggctcgtgatttcccaggtacatcacccaggaatcctgccttataatggtcaaaggtttccagctagcagcagtccaggtgactcaagaaaacggcacaagataaacttctcaaaacgtggtcctccgaatctggccccacaacacatctactgaatgagaattagcgtcttccaagtcttaaagtagtcgtttacggactacagcttgagaagcgcagaattagaactttaagaagttaacgttcttggatcgcagactaaccgagaagagaggattcaaaaatgaagtgattcatccaatcagattttccagtaattcaccaatcacatcgttggactcttcagccaatggttttgttgcgcgggtcttttgaaaatcaacaaggccaattagaatgtttctgagtatatataagggcagtttccactctgccaagtggctgagtttttctttcaggtagtctgagatggcccgcaccaagcagactgcacgcaagtccaccggtggcaaagcgccgcgcaagcagctggccactaaggcggctcggaaaagcgcgccggccaccg
>Histone|HIST1H3H|NM_003536|promoter: -500 to +100|chr6:27885321-27885920 (+)|
tgtataaggctgtcctgtccagtattgcagccactagccaattgtggatagtgatcattggaaattccatagcatgaattttatataaaatacacattgcatttggaaaagtcagtgccaaaaagtgtaaaatacctaacaattttaatttcgataacattgaaatatgttggctatattggattaagcaaaatattaaaaattaatttttccttgttttgttacaatgttctcctagataagtgtaaattacttatattgctctcatttccactggaaatcgctagtatagtgaacaactgtatagcgaaaatagaaaataaaatatggagaccatgaactgctaagtctgtcagaggaataggtgaacaacaaaaatttgagtccttcgccaatccggttactgttgggtaggccttcagcatacttttgtccaatcagcttcagactctcactataaataagcggctagctttctctttctcctgaagtgaatctagctctgaaggcatggcgcgtacgaagcagactgctcgcaagtccaccggcggcaaggctccgcgcaagcagctggccaccaaggcggctcggaagagcgct
>Histone|HIST1H3J|NM_003535|promoter: -500 to +100|chr6:27966450-27967049 (-)|
gggaatcttaacatgattggttgaaaacaataaataaaagtggcgcggaggacgagcgcagtggctcacgcctgtaatctaagcactttggaagtccgaggcaggcggataacttgagatcaggagtttgagaccagcctggccaacatggtgaaaccccttctctgctaaaaaaaaattagccgggcgtcgtggcaagtgcctgtagtcccagctactccggaggctgaggcagaatcgcttgaacccgggaggcggaggttgcagtgagctgagatcgcgccaccacactccagcctaggcgacagaattagaagccgtcaggtaaaaaaaaaaaaaaaaaaaaaaaagtggcaggaaccaaatgaagatagtattaacaaccaaccaggtttttcctacaacagttctgaccaatcaggatcagatcatcgttataaattctggtagaagccactgctcattcagctgcttgctttcagagcatagctttctcaactatggcccggacgaagcagacagctcgcaagtctaccggcggcaaggcaccgcggaagcagctggccaccaaggcagcgcgcaaaagcgctccagcgactg
>Histone|HIST2H4|NM_003548|promoter: -500 to +100|chr1:146616794-146617393 (+); chr1:146645699-146646298 (-)|
tggcgcacagatccctggcgccgccgctcttgaggtcgcctctcgcgtgtcgacctcatcgtcggaacggcgcttcctgaagctttatataagcacggctctgaatccgctcgtcgggattaaatcctgcgctggcgcgctcctgccagtctctggcctccatttgctcttcctgaggctccctccagagacctttcccttagcctcagtgcaatgccttccgggcgtcctcagaccagacacaggccaaagccactacagaatccggaagccccggttgggatctgaattctcccggggactgtggcgtagcggttaaaaaaaaaaaagagtgagagggacctgagcagagtggaggaggagggagaggaaaacagaaaagaaatgacgaaatgtcgagagggcggggacaattgagaacgcttcccgccggcgcgctttcggttttcaatctggtccgatactcttgtatatcaggggaagacggtgctcgccttgacagaagctgtctatcgggctccagcggtcatgtccggcagaggaaagggcggaaaaggcttaggcaaagggggcgctaagcgccaccgcaaggtcttgaga
>Histone|HIST1H4A|NM_003538|promoter: -500 to +100|chr6:26129386-26129985 (+)|
aaaaatacaaaaacacgccgggcgcgacggcgagcgcttgtaatcccagctacactctgaaggctgaggcaggagaaacacttgaacctgagaggcagaggtttcagtgaatcgagatggctctaatgtactccagtctgggcgacagagagattcggttaaaaaaaaagttcgacttaaaataattctggagtcagaatgggtttacatttaattcttaacccagttcctcaaagcctgtagctctgttaagaaaataaaggccattggtcaagcctgcttggtcccaccctcatctccccaccctcccccaatcgctgctcccgccatttcctggggcttggaggaggggttaaaggagcggactgtaggcgtcacatttcccgcctgcgcgcttttcagtctcagtgtccgctggaggtgggggcaggggtaacgtagatatataaagatcggtttcctattctctcacttgctcttggttcacttcttgggaagtcatgtctggacgtggtaagggcgggaagggtttgggtaaggggggtgccaagcgccaccgcaaggtgttgcgtgacaacatccagggcatcaccaagccgg
>Histone|HIST1H4B|NM_003544|promoter: -500 to +100|chr6:26135360-26135959 (-)|
gaatgttgctttttttaaactacagtgagaacatctttcatatgagaatttcacctactgcttctaagaaacaggtcagctttcaagaaaacataaggccagagtgatcttttcacgcctgctcttttaagtacctttgaatagtcaatatgtcttcaagcacttgaaagacttaaaaagtttaccactccggcatattagtgaaagcccttaatataagcccttattaaaattctcagtcgagggtataaattcagattcaaatagtagtgtcgtaaacgggagggaaaaactaaagggattaaaaagtgaaactattgtgttctccctcgcagtccttaggtcactgcccctcgaggggcggagcaaaaagtgaggcagcaacgcctccttatcctcgctcccgctttcagttctcaataaggtccgatgttcgtgtataaatgctcgtggcttgctttcttttcgcgtacctggtttttgttgtcagctggttagacatgtctggtcgcggcaaaggcggtaaaggtttgggtaagggaggtgccaagcgtcaccgaaaagtgctgcgggataacatccaaggcatcaccaaaccgg
>Histone|HIST1H4C|NM_003542|promoter: -500 to +100|chr6:26211655-26212254 (+)|
tttgccttcccaaaacatagggtctttaggagtgaaacttcatagccaaacttataccttgtccagcacagagaaggccatcaaaatgcctggtttaaataaaaatattaaaatgattgggagggtaaatcccttgacctataaatctgacctcctttaaacattatttgtatgttccccaataaactattccgtaatttattagttagcaagtggaaataaaaagaaatgtggaatggggctatgcttagcgtcattaagctgacaggaatacagcgcattcaacttgcaaacacccttccactcccacaaagagcaagctgtcactggccaatcaaaacaatgaaccataatgaaacagtttttcttgctccacccacttggtgaccaaatttgaaaaaaaaaaaaaaccgcgccaactcatgttgttttcaatcaggtccgccaagtttgtatttaaggaactgtttcagttcataccttccactgcgataggaatcatgtctggtcgcggcaaaggcggaaaaggcttggggaagggtggtgctaagcgccatcgtaaggtgctccgggataacatccagggcattacaaaaccgg
>Histone|HIST1H4D|NM_003539|promoter: -500 to +100|chr6:26297184-26297783 (-)|
gctgaggcaggagaattgcttgaatccgggaggcagaggatgcagtgagcctagatcgtgccactgcattccagcctgggcaacagagcaagaacccgtctcaaaaaaaaaaaaaaaaaaaaaaaaaaaaagcaccctgtgagggaaacagtactaattatttgatattctgggaaaagtgggggacaattgtcaggcttctttgtcgaaagtttatgaactgatggctcagttaatggctgcaagtatagtgtgtgtgtatatatatatatatacctagcagtatttattaaatcccagctgaggctcttttgttgcctcaggcccctcttggtctcctccagtctgagcaagggagaattgcacagaagggcgggaactgactgtggttcccgccccttctcatgaggttttcaaacaggtccgtcatgctattataaaagtgctgcgtggctctgccagacgtattgcgttacagatttaacagctgtggtttcaagatgtctggccgcggtaagggcggaaagggtctaggtaagggtggcgccaagcgtcaccgtaaggtattgcgtgacaatatccaaggaatcaccaagcccg
>Histone|HIST1H4E|NM_003545|promoter: -500 to +100|chr6:26312352-26312951 (+)|
tggtggagagggtgagatcttgcagttttcaaacacttcctaagggggttccgtccccaagagagcaagcagcagaaatgccagaggaaccgtgcctatggggacaaagctgaactcctcatggaaggagattactgcagttccggtcttgtgagccaaagctcctgttcaatcgtcctagagcatcccaagcagcaaatgattttaaacatgttaatgtatttaatctcatttagttgttaaaatatgcctaaatttcctctttgggaacgcaagacttgcagagatgactccatggagagcggactctgccggcgggaactggagtcgttggtgacgtcatcccagtctgatctgtgaagggtagggccagcaggcagcaccaaagttcccgtatgcgcgttttcagtcttcatttaggtccgaattcccggcatataagaatactaccgtcgcttgtttttcagatttttgcggctattttcgttggtgtgttggtcatgtctggtcgcggcaaaggcggaaagggactgggtaaaggaggcgctaagcgtcaccgtaaggtcctgcgagataacatccagggcattaccaagcctg
>Histone|HIST1H4F|NM_003540|promoter: -500 to +100|chr6:26348133-26348732 (+)|
gggctgaggcagaagaatcgctcgaacccgagaggcggaggttgcagtgagccgagatcacgccactgcactccagtctggggcagagcaaaactgtttcaaaagaaataataattttattctcttgtctatccattcggtagacaagtgtagcgttactgcctcctttttgcaaataataaggattttaggagacagacattatcagttcgagagcccacaggcactggactagaagacacagaaacctacactcaagacccaaacaaggaaacaggaaggagtcaaatcaacttgcatttcccctaccctcaccgccccctttccttcccaaggcaatagtgtaggggacgcccagtaagttacggaaaaggcggagacagaggtttcgttcccgcccctccaattcagtctccaaaaaggtccgcataattgatatataaggggcttcagtgtgtagcaaagttgcaaaagttaagagttgttgtttgtcttcgatcatgtctggtagaggcaaaggtggtaaaggtttaggaaagggaggcgccaagcgccatcgcaaagtgctgcgtgacaacatacagggcatcacgaagcccg
>Histone|HIST1H4H|NM_003543|promoter: -500 to +100|chr6:26393607-26394206 (-)|
ttggtgatggagagggtgaaatcttgcagttttcaaacacttccgaaggggggtttcggtccgcatgtgctttacagccggcagcagaaagccagtcactgtgaccttggggacaaagctgcactcctcaggcttccggtcttgtggaccgaggctcctctccaatcgtcctaaagcaactgaaggaacaattgataacaatttaaacatgttaatttatttaatctgatttggttgttaaaacagccttaaaactctcattcctatttcccagcaattgcaagagacgcctccgcggagccggcgctcagatgccaaaggctggagtcgttggtgacgtcatccagggctgggctatgcggggtggggccaagaagcaggaccaaagttccggtatgcgcgctttcagtcttcaattaggtccgaattcccggcatataagggcgttgctttgccttggcgtttaggtttcttaagttggttttagaagttgcttagtcatgtctggccgtggtaaaggtggaaaaggtttgggtaagggaggagctaagcgtcatcgcaaggttttgcgcgataacatccagggcatcactaagccag
>Histone|HIST1H4I|NM_003495|promoter: -500 to +100|chr6:27214567-27215166 (+)|
accccaaacactagaaatgaaaataagtagaaaagaacttagcaatatacctgaacgatctttaaattctatgagtctatcttgttctattgctaggaatttagcatatggagtatatttccattgtatattaaggagaaaaatgccacaaaatagcatagttccatacaaataatgttaaaggaaaacatgcatatatgcagagataacattctttttgctttatgtatcttctataatgttaacatttttgttatgaggcaggaatcatgttaaatgaaaaaaggaaaaacagcctaggtcttgaggattaaaaaggactgaaggagaacaagagggagtagagcacagcaggcctgtttcccttttaggtcccctcccccaatgcagagggacttcccgccaaagctcttccggttttcagtctggtccgcagaggttacccataaaagaaagctgccatcacaggcagcagacctttgttctctgaccacttgataatgtcaggacgcggcaaaggaggtaagggcctggggaaagggggtgccaagcgccaccgcaaggtgctgcgcgacaacatccagggtatcaccaagccag
>Histone|HIST1H4J|NM_021968|promoter: -500 to +100|chr6:27899382-27899981 (+)|
taaaaaaaagagtgtctcctaaagtgtaagcgctatcatgctggactaatgttttaatttaatttaattgttgtcttggtagagatggggtctcgctattttgctcacgcagatctcaaactcctgacgcccaggtacactcccatctcggcctcctaaaatggtgggatcacagacgtcagccaccgagcccggtcacttttttgtattccccacagtattgatgtatatcttctgcgttcaaaagcaattttttaaagcctcataacgtggtaacagaatactttgcacattacaaaattcagaacacggaaacaagaagctcgcttttttttcccccctatttcggtttggccctttagatttcccctcccccaccggggcgggacttcccgccgacttctttcaggttctcagttcggtccgccaactgtcgtataaaggcgctgcctcaggccagaggcctcacaaagcgttgggtgagactcctcttgctcgtcatgtctggccgcggcaaaggcgggaagggtcttggcaaaggcggcgctaagcgccaccgtaaagtactgcgcgacaatatccagggcatcaccaagccgg
>Histone|HIST1H4K|NM_003541|promoter: -500 to +100|chr6:27907185-27907784 (-)|
agaaacatagacaccaaaacatcacttttatctctttaatagaaattggttaaattataatcaatataaggaggttacaaaactccatatacaacactgtatacattttcttggaaaaatatgtgcaactgctctgcaaaatacatgattaactagcctgtgtgatgggataacattgtagtttcttaatttcttgtcctttcttgtatttcccacagtattgatgtatatcttctgcgttcaaaagcaattttttaaagcctcataacgtggtaacaaaatactatgcacgttacaaaattcagaacacggaaacaagaagctcgctttttttttccccctatttcggtttggccctttagatttcccctcccccaccggggcgggacttcccgccgacttctttcaggttctcagttcggtccgccaactgtcgtataaaggcgctgcctcaggccagagtcctcacaaagcgttgggtgagactcctcttgctcgtcatgtctggccgcggcaaaggcgggaagggtcttggcaaaggcggcgctaagcgccaccgtaaagtactgcgcgacaatatccagggcatcaccaagccgg
>Histone|HIST1H4L|NM_003546|promoter: -500 to +100|chr6:27949169-27949768 (-)|
gaaaggtgaggaatcccaccttggagctatcatcaggcgtcgtcttttgcagtcagccactccataggctgatcacttcgagtttgtacggaagcagtttctacacgctatttcacaaatgcccgaaacgactgtgattacccctctagagatggcgccatttgattccagcagccacaaagcactagaacaatcgatgctaagaggtgacaggaaaaacaggctgcaaagacccagacaatggaatgcagcggtggtcagcctaaaacactgtagaagggcaagatgagctgagtaatttttaactgggcatcatttttagaaactggagtttaagtacccccttttccattttttcctgaagtcgtgggcagggcgcaaggtctgtgaatcggccgaccggatgcagctggtgtggagagttcccaatcaggtccgatttattactatataaagtactgctgcgaggcttgccgtgttgcattttgtttagtacaagacatgtctgggcgcggcaaaggcgggaagggtctgggcaaaggaggcgctaagcgccaccgcaaagttctgcgcgacaacattcagggcatcaccaagccc
>NonHistone|Chromosome|chr1|Strand|+|ChroPos|183497757-183498356|length|600
tactcagtgtactgattcaaatgctaatctcttccagaaacaccctcacagacgtacccagaaataacgttctatgagctgtatctgttcattccttagcctatccaagttttcactaaaattaaccttcaAATCACTCTTGCTTAAGTCAAAAATCTCAAGACTCTAATTTCTCAAGCTTAGGCTATATTCTCACTCCCTGGCTATACCATGGAGTTGGGGGAAAAAGATATAGACTCCCCAACTCCCATAATGAGAGAAAACCTCCCAGACATATAGTCACATATAATCACACACAGTAAAGAAAAGATAAATTCCCCAAAGAAGAGGATGCTCTCAGAAAAGGTGAATACATTTGGAATAGGAAGAGTAACTGCAAATATTCTCTGTGTTATTCACTTATTTTCTCTATACCATTGCAACAGATTCCATTCTCTCAGGATCTTTCTTTCTTCCTGGGAAATGATTGGTTTAATGACTTTAGATATTTGACATCTGAAGACAATGttctttctttcaatcatccatccatccatttattcatacactcGattcattccacaatacatttgagtacccagtatttgctaatcattgaac
>NonHistone|Chromosome|chr1|Strand|+|ChroPos|190331157-190331756|length|600
aactcaaaggtcactcatagttttgagcattgcaaatgaggataatagtatcgccagttataacacacagaagacaagaaaacactttgttgaagaagggtgattttgatgttggatagattgcttttgaaattctggttggccttcaagggggagctctcaggcaagtcaaatttggaaattgatgaaaaaaaattaaagctagaactctcataaatgagattcttggagctaggtataagatcaccagagagggactgagggacaaaggtggaagagACTGAACATAAGAACTTTGGGAAGAGctgccttcaggataccactaagggagtgaaaagaaaagctacagagcaggagaagataattataacatgtgtaactgacaacagattcttatccaaaatatataaaatactcctaggaatcaataagaaaactacagtaaacccgatagaaaaaggggcaaaagtcttcagcacattacaaatggtatgtttgtataatggatttgtatccattaattggatccacatggccaattaatatatgaaaagatatgtgacttcatcagccattaggaaaataaagattaaaactgca
>NonHistone|Chromosome|chr1|Strand|+|ChroPos|169149117-169149716|length|600
CAGAACTGGAGTGGAAGATAGCTCCCTGTGGTGTCCCTTGTATTCTCTCAGAAACAACCAAGGGCCTGGCTCTTCAAACATGGGACTGCGGTTCTAACGTTCTCTTGTTTTAATTACTTAGATATCCTCATACCTCTGCGACTTTTCTGACTTCATCCAAGAAGAATATGAATTTGCCAATTTTGTTTCAAGTTCCAGATGTTTTATCTAAGGTACTAAAAAATTTTTGTTGAAATGAAACCAACAGCAGTTCTAGAATGACATAGAATATGAATACATGTCCcatctccttagcacagccctgtgcttggtacaccatcaatgttcaataaatatttgttaaatgaaATGAATGGCCCCACCCCCCTCACTATGTCTCAAGTGCCTTAGGGTCCCAGTCCACTAGAACTAAGAATACAGGCATAAGGTTAGAATCAACAAAACAGGAAACTAAAAATTAGTATGGAGGAATCTGCCCCAAGACTTCCAGGGAATGCCTATCAGCCTGTGACTGGAACCAATCTGGAGTCTCTACTGCCTCCCCCAAAGGATTGCTTATGTCTCCCACCTACAACTCCCTACACCTGTGGAATTTTACAT
>NonHistone|Chromosome|chr1|Strand|+|ChroPos|145606856-145607455|length|600
TTATGTAATCTTATTAAGCTGTGGGACTTTATTAGCATAAATTCAAATACAGGAACCAAAGTAAGATTGAGACCTATAGTCAAAGGTTAAAATGTACACATTATAGGGGCATGATTAAACTAATTTAAAGCATAATAACATGGAGAAATATTGCAAAACATACATTTTACTGAATTAATTGTTAGTATCTAATCATTTTGTGAGAACCAAATTAAAAAGTAGCTACACACGCACACACCCACACACAAGTGCAATACTGTCAAATAAACGATGTTCAGCTACACTAGAAATCACACCTGTGTTTTCTCCACAGAAAAGATTAAAAATCACAATAATTTTTATTGTACATATGGAGGtaaagatactcaaaatattaccctaaaatacattatttttttgagatggagttttgtttttattgcccaggctagagtgcaatggcacaatcttggctcactgcaacttcagcctcccagggtcaggtaattctcctagctcggcctcccaagtagctgagattacaggcatgcaccaccacactcggctaattttttgtatttagtagagacggcgtttcaccatgttggtcaggctggtctc
>NonHistone|Chromosome|chr1|Strand|+|ChroPos|232028381-232028980|length|600
TATTTTCTATTAAAGGGTAGAAGCAGATGAGCAGGAACACTCCTGCTACAACTATAGTGCTGGAGTGGAGTAGGGCTGAGACTGGGGCTGGGCCTTCTATGGCAGATGGGAGTCAGGGATGGAGGCCGAATTGAGCTGACTTTCCTGCTGCTGCTAAGAGAAGGCTAATTAATGGGAGGGAGTTGGGGGTAGGGTCTAGAATTTATTTTTTGCTGATATTCTCATGTGTTGGAGGACAGGAGGAATCATGCTATAGCTGAAATAAAGCCAATATTGCCGATGCGGTTGTACAGAACTGCTTGGCTGCTGTATTAGCATCTGCTCGGCCGTACCATCAGCCGATTAGTAAGAAAGACATGATTCCTACGCCTTCTCATCCAATGAAGAGCTGAAAGAGGTTGTTGGCGGTAACCAGAATTAATATTGTGATGAGGAAAATAAGTATTTGAACAATTGATTAATGTTAGGGTCTGAGTTTATATATCATATTGAGAATTCTATAATAGATCAGGTAATGAACAGTGAGTGTTACTGGGATAAATATTGTGGAGAATTAGTCTAGCTTGAAGCTTAGTGAGAGTTTGAGAGTTTGGACGGTCA
>NonHistone|Chromosome|chr1|Strand|-|ChroPos|225614576-225615175|length|600
TGCACAAAGCTATTGAACATAACTTTCGTAGTCCTGCAAAGCTGATACAGATCTCAGAAGAGAAACGCTTGAATGTACTGACCCAAATGGCTACTGATCTATTATGCAAAAACCTAAAAGTACTAGCAGTTAAATCTGGCTCTCATAGTCTTCTCACAGGCAAATATTGCTCATTCTGAAAAGCTTATCTGAAGAAAGAATTGGTTCTTGATGCTCTGAAGTATACTGGTCTCTCTTATTTGAGTTGGATGAATTGCTGCCATTTTGGAATCTGCACTGTGTGTGGGCTGGGCATGTGGGAGTTACCTGTTCCCCTCCCCAGGGTCTTTCCCTCCCCTCCCCTCTCTGCCCTACCTGGGCCATCTCTCTTCCCTCAATCATCTCCCTACCCACCTTTGGAGGACCATTTCCTCTTAGTGACTGATAATGAAATTCCTGAACACAGGTCAGGATGCCAGGGATTTTAACAGTCGAGACTCATCCAAGGAGAAGACACTGAGAAAGCAGCAGGCACACCTGTGTTCAGATAAGCTGACTTTCCTGTGTTTTGTGTTTGTTCCATCTGTCACCATGGGAACAATGGCAGTGCACCTGTCCCAC
>NonHistone|Chromosome|chr1|Strand|-|ChroPos|78778906-78779505|length|600
GCAGTACAGAATTCACCAATGGAAATAATGGCCatatatttatatattatgtatcattatgatttattaaaatattGagcaatccaggaggtaaataatgttgttctcactttatatatgagagaaaatggttccaaagagtctaactgatctgcctaagCCAAAATAAATCAAAGAAAGATGTATTCATATTGTGTTAATCAATGATTTTTAGTTTTATAAAAGAACAAGGAAAAATTAATTTATGCTTAAAGCTGCCAGGTGTTATTAAATTAATAATACCCCATATAGGCTTCAAATTTCCATTGTTTTCTACTTTTATGAAAGTAATATTGGACACTCTGTTGCCATGAGTTTAATGATTAATGTGTAGTTTTAGTATGTAGCTTCTAAAATTAGGAGATATTGAAAGGTGTTAGCAAATATTTGTTAAAAGGAAGGATAGTATTTCTCATGGAGATGATATTGTGTTACAATTTACACATGATGATTAGTGCAGGAAAATTAAGCACCTGTTTTGAGGAACACAGAGTGCAGGGATTGGGAGCCAACAGATGTTATTTCTATTAATATACAAAGAGCCTACTCATTTCCTATGCC
>NonHistone|Chromosome|chr10|Strand|+|ChroPos|102899149-102899748|length|600
tgaaggcatcgggaggcccaggctagtgaggaagctttgccattctccgcagccaccttccaaacttgtgtcaatccttgacagaggaaggaaagggggcagcaactccaaggcaagctctttaagaagatgactgcaaagttgtgcatatttcacttacattcctttgagaagagctagctgcaagggaggctgggaaatgtaggctctaggtgAATCTAGTGGATATTAGCCCATTGTTAAAACTGCAAAATGTATTCTTGTCAACAGCAATGTTGTGTGGAAAACTAGACAATTATAAGGCCTTGAATGAATGTATTAGCTGAAGCTTGACGCTCAGAAAAGGCATATACAAGCCTACCACCAGATACCTCATTGGTGCCGCTGGCGTTATGGTATAGAGGCACCAGTGAGGTATCTTGTGGTAAGTTTCTACACAGTAGGGGCCTTGAAgctgatcccagttgctggcaaattggttaattttgcagtaagcttagacttgggagatgttgagtttatgcacagctttctttcttcttgatcttgggcccatttatttaagagcacattgagcaggacttgcagtgcccgggaagg
>NonHistone|Chromosome|chr10|Strand|-|ChroPos|28877881-28878480|length|600
CAATGAGTTCTGGAAGTTGCCCATAAACACAGGAAAAAAGAATCAGGGACAACTTCCCAGGCATTAATCAGGACAGGGAATAGCCAAATTAGAAAAAGATTTAGGAAGATTATCTATAGAACATTAGGTGGTGGCTGTCCAATAAGCAAAGAGATATGTAGGCCTGAAAATCAAAGGATTAAAAGAAGCATGAGATACCCACAGCTATACCCAGGTAGGGTATGAAAACTGAGAAAGCAGCAAAGACAGAACACCTCAGAAAAAGTAACTTTTGAGTCACGGCTCAAGCATGAGATTAAAACAGCAGCACAGAAAGGAAAGCCAACACCATAAAAAATCAAAAACTTGTctggatgtggtggctcacacccattatcccagcactttgggaggctgaagcaggaggattacttaaagccaggagttcaagaccagcctgggtaacatggtaaaactctgtctctataaaaaatgcaaaaattagccagaagtggcagcatatgcctgcaggctcaactacttgggaggttgtggcaagaggatcacttgagcccaggagtttttttgaggctgcagtgagccatgaccataccagtgcac
>NonHistone|Chromosome|chr11|Strand|+|ChroPos|15345822-15346421|length|600
ATATTTATTAGCGGCCAAATTATAAAAACACATAGCAAACCTTTAGTTTGCATTACAAGTGTTAATATATGCAGAGCCCCGTGAATAGCTCATCTTTCTGCCTCTCTTGTATCTTAAATTTTTCATTACAAATTTCCAGGGCTTCAAAGTAGAATCTCACAGCCGGCGCCTCTTTTCTCCCTTGCATGACAAAGAGCTGTCAAAAACGGTTCCTGGGCTGGCTAGTTTCTTCCCCTTTTTTCTCTCATCTAAATGTCAAACAACTTAGCTTAAATAAAGCCCAGCATTCTTCGTCTGGTGCTTCTCAAAAGAAAAACACCACCACAGAAGGCATCTACAAAGGCCCTAATTAATGTTTCTCATTGATTTGGTTTTAGTGTGATGTATTTTATTAAAAAAATATGAATCCAGAAGGCACTCTCATTAAAATCATTAGCGGCTCAACATTGGCTGCAAACAGCCTGGTGCATGGTAGGGCTTAAGAGCCCAGACTCATACAAACACACTGACACAGGACTCACACGTGCACTTGTACATACATACGACATGCTTTCCAGATCATGTATAATGCACCTGGGTGTGTACACATGCAGATTCATG
>NonHistone|Chromosome|chr11|Strand|-|ChroPos|71834041-71834640|length|600
atatgtacccctctgaaaccatcaccacaatcaagatgactatatccatcacttccaaaagtttcttgtgcccctttgtaaacccttcctcccactacccctgtaatcctatcatccccatgcaatcactgttctgctttatgttactatatacagtatttgcttttattttctagaatcttataaaattggataatacaatgtgtagtctgtgtttgcttgcttgcttatttatttgtagaactgacttgcttcattcagcattaatatcttgaggttcatccatgtcattgtgcatatcaatagttcctttttattgctgagtcacactccattgtatggatataccacaatttgtttatccttttatgtattgatagaagtttaggttgtttTtgaaaccaatccaatagtcccaaagatggttctttttgataaacatagaaattgaccctcctgatcttaaagcttgaaatttatatttgttttatctgagttccttcctcaggaaacaaccttcaggcctctggaaaaagtatcaaagaactgaaactcaatggatcacagcaccagatgacaacccctcattcattatgattg
>NonHistone|Chromosome|chr12|Strand|+|ChroPos|17142323-17142922|length|600
TTCAATTTCTGGTATGCAAATTTGTCAGTTTTTGGCTGGGCGCTTTCTTACAACACCTTGCCAAATGCATTAAGGAAAATTCAAAACACTGCAACTTTCTGTTTTTATCTTTAAGCCTCAGAGTTACACGTGATCTACTTTCTTAGTTATTGCAGGTGACAGTTGAAAATATTTGGACATGACATCACAAGGCTCATAGCTTTCAAGTCTGCAATATCTGTTTTCTTACTGTCCCCTGAGCCAATGCCTTATATTTTAGGTTGTTTATAATGGAAGTGTATTTTCATTTCCTACTTTGgtattagttattgggtaggctaaatattgtagcaacatgactccaaaatactatggcttaaataaatcagatattttatctctctaaaaatagtccacaatgggtggatgggatctggtttagaaggtcatctaggaacctggtttttcaggatgactctctatcctcaacatttgattttcaTCTCTCATTTTAAGCTCTAGTGTTTCTTGTTTGCTTGGATAAGGTAATTCCCTAGAAGCTCTTCTGAATTCAACCATCCTTTAATCATTCAACAGTCCTTTAATATGCGCTGAGACTAC
>NonHistone|Chromosome|chr12|Strand|+|ChroPos|70553938-70554537|length|600
tggtttcttctgagggctgttagggagaatctgttgcctgtctgctaatttctagtagcctcagacattccttggtttgtagatggtgtcctctgtgtgttttcacatcatcttccatttgttcatgtctatctgtctgttaatcccctttttataaggacattagtcatattggattagggcccatcctgataatctcattttaacttgattacttgtgttaagaccctatttccattaggttggtgcaaaggtaattgaggtctttgacattgctttaatggcaaacaccgcaattacttttgcaccagcctaacaaatcgagtcacgttctgaggtaatgggagttaggatgttaatttatctttttgggagggggcggcacaattcaaaccataactgaagttgtatgtcgttgtggttttaatttatgttttcctaatgactaatgttgttgaacatcttttcatgggattattggccatgtggtgtatacactgtcttttggtatctgtGGGGTATTGGTTCTATTTgatgtagcatagtacttggtgcacagcaaattcgagttttaccttttggaagtttgtggaatttttt
>NonHistone|Chromosome|chr12|Strand|-|ChroPos|19215893-19216492|length|600
cggacaaattcctaccacctggttaagttgtagccatcataatatcataccacaatgcattactcaactgtttgtagtgatgctgatgtaaacaaacctcctgtgctgccaatcatataaaagtatataacacatacaattatgtatagtacataatattgggtaatgataaatgactgttaatggcttatgtatttaccaaacttttctttttattgttattttagagtgtactccttctacttattaaaagaagctaactgtaaacagcctcaggcaggtccttagggaggtattccggaagcaaggcattgttatcacaagagatgacagctccatgagtgttactgcccctgaagatcttacagtgggacaagatgtggtggtagaatacagtgatactgatgatcctgaccctgtgtagccccaggctaatgtgtgtgtttgtgccttagttcttaacaaaaaagtttaaaaagctaacaaaaaagtttaatataaaaaagcatacagaataaggatataaagaaaacatttttgtgtagttgtgcaacgtgtttgtgttttaagctaattgttattacaagagtcaagaatttt
>NonHistone|Chromosome|chr12|Strand|-|ChroPos|60561997-60562596|length|600
AGTAACAGAAAAACTAAGCACAGCCATTTTATTCTCCTTTTACCTCCATTTCTCAGCTTATGTGAACCATAAGCTATTTAAGTCTTCAGAATTTTACCAAAGTATTCTAAATATCCTTTTGTACTCTATTTTCCCCCCAATCAACTGAGAAAACCAGCTGACTTCTTTGGTATTTTTATACCTTGTGCTTTATTGTTTTCCTCCAGTGTTTTTCTCCCGACGCCAAAGTGCAGATGCTGTGATTGCTACTTCTAGCTCAAGACATCTGTTTTTCAGTAGGTCCTTTTCTTTCTTTCATTCCCAATTATAATCTTTATGTGCCACTGCTAAAGTGTAGAGTAGAAACATCAGATCCTGTCCTTTCAAGAATAAATACTCTGTTTTTAGCCTGTGTTTTAGCCTCTGGATTCTCCCATGGAAGGCAGTTTTTAAGTTGGATTAGTACATTAAACGTCTTCAAATCTAAGGACTTTAAAGCACTCTTATAAGCACAGTTATTTCATATAATGGCACTCATTTGAAGTCCATAGGTCTAGGCAAAATTTTCAATGTGGGTAAATAAGAAGCACAGAGAAGATAACCAAGATTTTTTTTTTGTAT
>NonHistone|Chromosome|chr13|Strand|+|ChroPos|52637163-52637762|length|600
TCTGTGGTTTTGAGCACAAGCCTTTGGCTGGGTGCTGGTCTGGAAACAGAGGATGCTTATTTTTAAGACACAAATTCTGTGTTTAATTTTTGGGAATATGAAAGAGTAGAATGTTTACTGGGGAAGGGATTTGAAACCTTTTGTAGTCATTTTGAGTTTTGCAGATAAAGGCAATCCACACTGCTGTTCTTAGGCAAAGTAGTTCTGCAAGCAGCTCTCACAGGACTAAAGAGCCGCTCCCCAATGTGTAGCCATTATTCTGTATAATTATGGATATTTTCCCTTCCAAAAATATTTTTTTTTTCTAGAAGCTGCTGTTTCAAAGGCTTTCAATTCTGTGTGTCATTATCAAATAATCTTTTTTGTACTCGGGTGTTTATTATTGGATTGCAACAACGATAAAGCTCTAGGGGTTTTTGTCTCCTTTGGTATGCTAATTAGCCAGTTTCCTTTTGATCTTTTTCTCACTGAAAAGAGTGAAAAGCTATCTCGGTAAGGAATCTTAGTGCTGTACATTCATCTCCTCATCTCCATAATCTGAGGATCAGAGGAAGACAACAATTTTACTGTTGAATGAGAGCTACTAGAGGCTTTAGTTAG
>NonHistone|Chromosome|chr13|Strand|+|ChroPos|44580134-44580733|length|600
gtgggttcaagcaaaggggaaaggtttgtCGATGTGTTTGTCCATGTCTCCTCACTCATTCTGGAGGAGTGCTTCTTCTGACCACCATACTGACACTCAAGCAGcccagctactcgggagactgaggcaagagaatttcttgaacctgggaggcggaggttgcagtggactgagattgggccactatattccagccagggtgacaaagcaagactccatctcaaaaaaagagaaaaccttggtcttcataacctcttatctttttttaatttttcttttctttctttcttttttttttttttttgagagggtagcagcaagatcatggctcatggcaccttcaacttcctgggctcaagtgatcctctcacttcagcttcccaagtaactaataatttttttatttgtagagacagggtcttgcttatgttgcccaggctggcctagaacttttggctgaagcaatcctcttgcctcgacctcccaaaatgctgggattacaggcatgagccaccacacttggccccagatagttctttctactgattccaggtctttagataataactctttcaaccaattgccaatcagaaaatcttt
>NonHistone|Chromosome|chr13|Strand|+|ChroPos|40368743-40369342|length|600
CTCTAAAGTCTCCTCTGCATAGCACAGAGTTTACTTTTTTCCAATGAAAGAAACTTCAAAATTAAAGAGATATCATTACTCTTAAGCAATCATGATATCCAGACACCACCATCTTAAGTGGTAAGTAAGATCCCACTTACCACCACAGGTTAACATGAAGGGATCTTTCCCAGAGACTAAAGAGCTGGGGCAATTTATTGGCAAACTTTTGAGAACCATATACTTCAAGACTATACTCATTAAATAATTGCTTCCCTGATCTTCAGAATGCAACCTTCCCAACATACTCTTACTGAGCTCTTTGCACATTTAATTGTTACATCAAATTCCTTTGTCTGATAATAGCTCAGTCTTCCTGAGCTCAAACGAATACATCTACCTTCtttatttttaaactaaaatctttttataatcattttttaaatGCAAAAAATGGCAAGGAATGGAGAAGACCTCAAAGGTCTTCTCTCAAGCTTCTAACAGCtcatttcaaatatttgctgagcacctactctgagccagaaacagtgctagtacataaggacacagcCTCTGTTCTTTTTAAAGTAATTAATCAGAAAAGACATTCCCATAAGTAAA
>NonHistone|Chromosome|chr13|Strand|+|ChroPos|100481213-100481812|length|600
gtttgactaaaaggtttgtcaattgtgtttaactataaaaagaacctttttgttttattgatcctttttattattttttttcatttcaatttcacttatttctgctctgatctttattacttttcttttactaattttgagtttggtgtgctcttgtttttctatttctttaagatgcatcattagatcacttatttgaaggatttccccttttttgatgtaagcatttgtagatataaacttcatcttagtactgcttttgctgtatcccataggttttggtatgttgtttccattaacatctgtttcaagacatttttcaatttccctcttaatttctccattgatccactagtcattcaggagcatattgcttaatttccatgtgtttgtgtacttcccaaaattcctcatgttattgatttctagttttattccattgtggtcagagaagatgcttggaattattttaattttttgaatgttttaagatttgtttttcacctaatgtatggtctacgcttgagaatgatccttgcactgaggaaaagaatgtatattctgcagccattggatgaaatgttctataaatatctatta
>NonHistone|Chromosome|chr13|Strand|-|ChroPos|29915158-29915757|length|600
gctcagaagttcgaggttgcagtgagctatgatcaggccactgcactccagcctgggcaacagagcaagactgtcaaaacaacaacaacaaaaTAATTCAGCTGGTATTCAGTAACACATGATACTTAAGTGGTCTGCCtaaaaaaataaaataaaataaaaataCAACCTTTTTAAACAAACAACCCATACAGGTTGACAGGTCAACACTGAAGACTATGAAATCACAAGATTTGCAGTGAATGAGAAGCACAATTATATTCTTCTTCTTTTTCAGTTAAATTTGAAACACGCTTCAGCAAATATGTATGTGTCTTCCAGGTGGATGTTGCATTTCAGGTTTCCTTTCTGTTGCCTACAGTGCTTTAAGTCTGCTAGAAATTCCCTTGAGAGAGAAGGAGATGTTAATGCAGAATATTAAGTCCTCTGCCTATCACATCCATAAAGCCACGCCTACCTCTCTCCCAGGGGCATGAGAAATTGCTTTCGCGTGCTATTTGGAGAGGCCTTGGCGTCCAGAAACAAAGAAAACCAAGAAACAAAGAAAAGTGATACAAACCAATGCCCTCAAGACATAAGATAAGGAAGTACAAAGACCTA
>NonHistone|Chromosome|chr14|Strand|+|ChroPos|54735933-54736532|length|600
tatttatttattttaaagacagagtctcgctccatagcccaggctgcaatgcagtgatgtgatcatagcttgctgcagccttaatctcctgggctcaaccgatcatgctgccttagcctcccctgttacaggtattatttgctatattcttgcagttaagtaagctagagaaagaaaatgttattaagaaaatatgtttactattcattaagtgaaagtgggtcatcgtaaagatcttcatccttttcatcttcacattgagtaggctgaagaggagggattggtcttgctgtccagaggtgccaaagcagaagacaatccatgtataaggggatggggcagttcaaacccatgttatttgagggtcagctgtcatttaaatttaaataTAAAACTGGTATGTGTTTTAAattcagttattggaaaactcttgaatatgttggaacaactggagtatgtaaatctacctttccaactgtaaattcactttttcaactgcaaattttctaaatacaaagcaagtatttccaatgaaaatctaaagcccaaattgatatctgctatactggatttattttttttttctttttctttttttct
>NonHistone|Chromosome|chr14|Strand|-|ChroPos|63039487-63040086|length|600
TTGCAGTGTTAACATGTGATATAAATGTGGTGTTTTTTGCCCTTACTGCTTGCCTTATGTTACCTCCTTTGCTCTGGAAcagttgttttcagacttcagtgggcataggaatcacctgagaaattggttGGAGTTGTTGATTTGCTATCTTTTACCTGGGGGATATGCAGTCCAGGTGGTTCAAATGCTTTTTGAGCAGACTGGATATTGCTTTGGCAGTGTCATAGTGCTTGTTTCTAACCTCTACATAGAGGCCTGTTCCTGCCTGTCACTCCACACCCCACGTTCTTCAATGGCCTCAGTGCCTTTGCTCTATTCATTCCTCCTAAGATGGAAATTCGTCTTCTGTCTCCTTAGGGCTCAGCTCAAGAGGAGGCCTTCCCAAGAAGCTTTGTCTAGTCTAGCTCACTCTGATGATGCCTTTCCCAAAATCCCTCTGTACATACAGTAGTTAAAAAAAAAATGGCTAACTTTCCCTGTTTGGCTCTTATAGTATGTAATTTTTTATTTATGGTCTGTATTGCTCATTGGACCATTCCTGTATATTGCACTGCTTTACTGGTTATCTTTCAAGGTTCCCATGTGCAACTTCAGAGGTTG
>NonHistone|Chromosome|chr14|Strand|-|ChroPos|73514689-73515288|length|600
gttcaagtgattcttctgcctcagccacccaagtagctaggattacaggcatgcgccatcatgcccggctaatattctatttttagtatagatgggttttcaccatgttggtcaggctggtctcaaactcctgacttcaggtgatccgcccgcactttggctttttctataagaaggaagccactggaaggttttttgttttttggcgttttgttttgttttgttttgtttgagacagagtctcactcttgttacccaggctagagtgcaatggcgcgatctcggctcactgcaacctccacctcctgggttcaagcgattctcctacctcagcctcccaggtagctgggattacaggtgcccaccaccatgctaatttttttgtatttttagtagagatggggtttcatcatgttggccaggccggtctcgaactcctgacctcaggtgatccacctgcctcggcctccaaaagtgctgggatgagaggtatgagccaccatgcccggctgccactggaaggttttgagccaaggaaacacatgatttgacgtccatttttaaagcaccgttctggctgctgttttgagaacaaactgt
>NonHistone|Chromosome|chr14|Strand|-|ChroPos|95659662-95660261|length|600
gcacactttcccagtcaattccactcccatcaacaatcccaggctaccattgatctgatttccatcactacagatggattgagtctgttttagaacttcttaggaatgcagccacataccctttcctgattggcttctttcactcagggtaatgtgtttttgagattgatctatgttgtgtgtatcagtaattcattcctttttattactgagtcttccagtggagggctatactacaatttgtttatctattcacctgttgatggacttggggttgttttcagtttcggggttttatgaataaagctggtagaaacatttttgtgtgagcatttttttttttggtgtgtgtgtatgcatgttttcattttgtgggggactaaatacttagaagtataaaggctgggttatatggtaagtatatatttaactttgtaagaactgctaaattgttttccaaacgtctgtaccattttacactcttgccattagggcatgagtgttctattaggttggtgcaaacttaattttgtttttgccattaaaagtaatttttgcaccaagaatagtaatagccttgccagccctcggtattaactt
>NonHistone|Chromosome|chr15|Strand|+|ChroPos|98547586-98548185|length|600
GGCCCTGACATGATACACCCAGCACCACAGGGCCCAGCTTCTCCCAGTGGTTGCCTGCCTCAGTTGCCTGCATCAGCATCACCGGGGCCTTGGAAACCCTAAGACTCTTCCCCAGCTCAGTTCAACGCTGACCAGCCTGCCTTCCTCTCATTGGCTGCTGATACCAATCACAAGTGAGGTGTGAGTCACTGAGGCTTACTTAGCAGAGGCCCTCTCAACACTGCAGAAGTGAGGCTCTGCTTAACAAGAGGATGCCCTACTCATGCTTCCAGCGACTCGCTAAGAAAATGATAACCTCCCTCATTCTACATCCATCTACTGATGTATATTTTTTTCCAAGAAAGGCCATTCCCAGATCCTCATGCTGGCTCCTGGAAACCACCATCTGTGCTCTGCTCTGATGTCAGGAACAAAGTGCATGATTCCGTGGCTCTCCCAGACCCCCCAGCCCTTCTGCTGGCCCTCTCTGTCTGCCACTGCCATTTGGCAAAACTACCACCTTCGCACAAAGTGAGAGCAAGCCATCTGTGACCTCAAACAGATGGAGATGAGAAGCGCCCTTTCCCAGAACGTGCCATTGAGTGGGCTGGTGGCAAGGTC
>NonHistone|Chromosome|chr16|Strand|-|ChroPos|61654268-61654867|length|600
tacatagtaagtgttggacaggtattaactAATTTGATTATAAATTATTAACATGAAGTTGGGTAAAATTGTAGCAATCTATGGCCTTGATTCTTTCAATTCCAGCTTACAAATGGCAAAAGGCTCTCACTGAGAATTTCCAAACACTTTTTAGGATCTGTTCATATTTCATGGGTGCTGAGAACCAATCTCCCATGATACTTTCACAGCTTAACAATTCCACTATAAATTGGAATTTAGTCCTTTGTGATCATGGAGTAACCTTGGAAGATAGCTGATTTCAGAAGCAAAAATAAACTCATGTTTAATAAATCAATCAGGGCTGTGTTTCTAAGATCATACCTGAGAGGAAAGAGGACCCTTTGGTTCCAGCAGCCTTATCAAGGGCATTGTTGTCCACTTAATGGAAATGTAATTGCTCCTCATTCCTCTTTTCTCATTAAGTCAATCTCACGGCTTGGATGCCTCATAGTAGTGATCTACAAGTTTATAAGTAAAAGTGTCTCTTGCTGAGCTGAGAGGCTGCTAAAGCCCAGATGTATTGCTCACTCCTGAGTGCTGTATGTAATCCTCACATTAAATAATGTGCAAAAACTCCCA
>NonHistone|Chromosome|chr17|Strand|+|ChroPos|4786392-4786991|length|600
GGAGGCTCACCCAGACAATGCCTGCAGCCCCATTGCCCCACCACCCCCAGCCCCGGTCAATGGGTCAGTCTTTATTGCGCTGCTTCGAAGATTCGACTGCAACTTTGACCTCAAGGTTGCTAAATGAGGAAGGGGAGCTGGGCAGCTGAGGGTAAAAAAAAGGCACCAGGAATGAAGACAGGTAAGGCCCATGATGGCTCCTTGTCCTCTGCCTTGTCTCCCTAGGTCCTAAATGCCCAGAAGGCTGGATATGGTGCCGCTGTAGTACACAATGTGAATTCCAATGAACTTCTGAACATGGTGTGGAATAGTGGTAAGGCTGGGGGAATCTATACAGCTGGGCTTTCAGTAGGACCCAGAGATGGTGGGAAGGCTGAAGGCCTCAGGAAAAGAAGCCAATCCTTTAGGTGGGGTGGGGCCAAAGTGCAAGATGCCAGGGTTCCCAGAGGATTTGAGTAGAAGGTTGTGAGTCCCCAGAGTAACACCTTGATCCCTGCAGAGGAAATCCAGCAGCAGATCTGGATCCCGTCTGTATTTATTGGGGAGAGAAGCTCCGAGTACCTGCGTGCCCTCTTTGTCTACGAGAAGGGGTAGGACATG
>NonHistone|Chromosome|chr17|Strand|+|ChroPos|48491373-48491972|length|600
cactgtcaaatctatcctgtgaggctcacattgccctggtccaaaagcagataaggacataacacacacacaaaaactacagccagtggtccctaatgaacatagatgcaaaaatcctcaacaaatgatcctcaaactgaattcaaaacacattaaaaagatcaaaagatcatttgccatgatgaagtggaatttatgcctgggatgcaagaatggttcaacataaacaaatcaatctaagtgatatatgacactaacagaacaaaacaaaatggagaaccaaacatatgaacaaatatatggaaaaaaaaacacatgatcatgttaatagatgatgaaataagtatttaataaaatttaacatctctttacgataaaaatcctctataatctgaatatagaatgaaaatacagcaaaataataaagactacctacgtcaaactcacaccgaatataatactgaatgggcaaaaattaaaataattttctctacaatctgtaatgagacaggatgcccagttttatcactttaattcaacaaactactggatattgtggccagagcaattaggcaagagaaagaagtaaaaggcatgcaa
>NonHistone|Chromosome|chr18|Strand|+|ChroPos|24344108-24344707|length|600
agaaaatgagtgctctgttacataaccagcatccaataagcagtagctctCATTTTCATTATTATGTTCACAATAAAGCAGCCAATGGATACTTCCTCCTAGGAAGGAAAAGAACATTTTGGATAGGCCTGGCcagtgtttaccaatttgcctgctcatatgattgcctagggtatttattaaaagtacagatttctggccatactcttcaccttttgatctgaataatcagggtactgggaggggtgtttggactctccatttgacaagtaccttgggtggtTTTATGGTCAAAATGGTTTTGAAAGTAGCACTAGTGCACATAACATTGAAAATTGAATGACTAATGCATATCTACTTCCTTATTGTTGATGAAAAAACTTGCAGCATTAAAACAAAAAACAAACATCATTCTGCAATTGCTATAGCATATATATCCTGACCACACTCTGTGAATTCCAGCTTATTTCTTATCTTCCACATTTTGTGGGGttttttgtttgttcgagaccaagtctttccctgtcgcccaggctagagtgcagtggctcgatctcggctcactacaacctctgcctcccaggttcggttgattctcct
>NonHistone|Chromosome|chr19|Strand|-|ChroPos|23662578-23663177|length|600
ggtaaaagaagagagccacataacctgaatgcagaacttagcaatatgtcatgatgcaccctgtgggtagcgccaatgcaagaaaaaagactcacattacctTTATTCTTGACTTAAAGTCTTATGTCTTGTAAGAGAATATTGAATAATGCAAAAATACATGTAGACATGTCTGCGTGTGATTGGTGCTTATACTCACACAGTTCACCACACCACAGGAGAAAACAGATAACCACAGGCTGACCGTTAGGGCCAAGGCCAAATAGCAAAATAAGTTTGCCTTTAATCTATTTTCTCCATATCTAAACATTGGAGGTTAAGACTGTGGACAGATCTGAAGATACAGAGTTTTCTTGTTTTGTGGCTTCATCATTCTTTGTTCACTGTCTGATGTTTGGAATTAAGGTGAGCAACAGGTGGGCAGCAGTAGTTAATAAAATAACCAGAGGTAACCACAGGTCGACCTGTGGTTATTTTATTCTATCTGTCCTCTGTTCTTTCTATGGTCACTAACTGTTTTTTCCTTGGAATTGAAGAGAGATGTTGGTAGAGAGAGGCTGTCCCCTCACCTCTGGCAAAAAAGGGATGTTCAGGCTCTTC
>NonHistone|Chromosome|chr2|Strand|+|ChroPos|66487378-66487977|length|600
ccttcacatcccttgtaagttggattcctaggtattttattctcttagaagcagttgcaaatgggagttcactcatgattgggctgtttgtctgttattggtgtataagaatgcttgtgatttttgcacattgagtttgtatcctgagactatgctgaagttgcttatcagcttaaggagattttgggctgagatgatgggattttctaaatatacaatcacgtcatctgcaaagagggacaatttgacttccttttttcctaattgaataccctttgtttctttctcctgcctgattgccctggccagaacttccaacactatatttaataggagtggtgagagagggcatccctgtcttgtgccagttttcaaagggaatgcttccagtttttgcccattgagtatgatattggctgtgggtttgtcataaatagatattattattttgagatacgtcccatgaatacctcatttattgagagtttttagcaggaagggctgttgaattttgtgaaaggccttttctgcatctattgagataaacatgtggtttttgtcttcctttttgtttatatgctagattacgtttattgattt
>NonHistone|Chromosome|chr2|Strand|+|ChroPos|132292455-132293054|length|600
gcctctaggttggttccatgtttttgctactgtgaatagtgctgtgataatcatacaagtacatgtgtcatttggtagaacaatttatatttctttgtgtatgtacccagtaatgagattgctgcgccaaatggtagttctgtttaagttttttgagaaatcttcaaactgctttatacaatggctgaattgatttacactcgcaacagaagtgtataagatttcccttttctctgcaacctcagcaacatctgttattttctgactttttattagtagccattgtgattggtatgaaatgatatcttattgtggttttcatttgcatttctctaatgattagtgatttttgaaatggagcattttttcatattcttgttgacagcatgtatgtcttttttgagaagtgtttgttcttgtcctttgcccatttttcaatgaggtcgtttagtttttgcttaaaattttttttaagttccttacaggttctggatatgagacctttgtcagatccatagtttgcaaatattttctcccattttgtaggttgtctgtttactatgctgatagtttcttttgttgaacatagtctccttagta
>NonHistone|Chromosome|chr20|Strand|+|ChroPos|39334962-39335561|length|600
gtcatatggtaattctatacggaactttttgaggaactactacactgtttcccacagtggcttcaacattttacattcccaccagcaaagtacaaggttctaatttctccacattctcatcaatgcttgtaattttgtttttgttttgtttttaaagtatagacatcttagtaggtgtgaaatggtatatcattgtggctttgatttgcatttccttaatgaccaatgacccaggaaatcttttcatatgtttcttggccatttgcatatctttacaaaatgtctattcaagtcccttgcccatattttaattgggttatcttttctgttgttcagttgttaagagtttttcgttttgttttgtttgttttttaacagatttgcagatatctcctcccattctgcaggttgcctttccacttacttgatagcatcctttgctgcaaaattttaacatttgatgccatccaatttgtctattttttctttcgttgcttgtgcttttggtgtgtttctaagaatccattaccaaatccaaggtcatgaagatttacccttatgttttcttctaagagtttatagtcttaactcttataatta
>NonHistone|Chromosome|chr21|Strand|-|ChroPos|22033803-22034402|length|600
ATTTATGTAGATGCTCTTGTTCCACATTCTGAATTCTTAACTGAGTTCATGAAGGATTTCATGAGCTGACCTTTCCTATTCCATCTCATGGCACTCTTTACTAGATACTAAAACTTTCTTTCAGTTTTAAAGATGAGGCATTTTCTCTTTTTCCTCCAAACTGTTGTTCATGTCATTCCCTTTTTCGACTCACTCTTAAACTCTGTCCCCTTCCAACTAACTTCTATTCATGTGTAATGCCCTAGGCTAGATATTTCTGGTCACTCTCTCTACAGTGTAAACCAACTGCATTTCCAATAATTTCCATCCAAAACATAACTTAATCATGTCATTACATTCTTTtgtctctaaggcctgcaaaatatctagcatatagcagatgattaataaatattgagtggatatgtgaatGCATGCATTAATGAAAGAAATCCTCGGTTTCATCTATTCCACTTTAATTTCCTTTCTCCATCAACTTCTCACCATCCAGTCTTCATGGGCTAGAAAAATGGTGAGAGGTAAAGTTGAAAAAAACACATTGGGATCAAATAATAGACAATGGCAAATATGAGAACAAAAGTAAATTGGACTTACTTCAGT
>NonHistone|Chromosome|chr22|Strand|+|ChroPos|22012889-22013488|length|600
tcaggtctacagttgatgagatgaggtcctcccacattagggaagttaatctgctttagacagtccattgagtaaaatgttaatttcatccagaaacaccctcacagagacacccagagtgatatttgaccaaaagtctgggcaccccatgatgcagtcagaagacacataaattaaccatcacaCTAAGAGTGATTCATCTTTTTAGGTAAATGAAGAATCAATCACATTATTGATAGCATTCATGATAGGTAGTgtggtatctgagttgccaaaatgacatacccaaatgaagagtgtttgtagctgtgaaattcagtgattcaacttagagatgtggatttctgaccattctgcctgaaaatttacatattgaaatttatatttattaaaaatggtttttatattatagttgctgtgttaagtagatatttttggaagatatatctaataaataagttatttctgaatttcatttcaggataataaaggtatattttcaatagtttttaaagaaaggggATGAggcatgatagttcacacctgtaatcccagctactcgggaggctcattgggaggatccaatgagcttggaaggtc
>NonHistone|Chromosome|chr3|Strand|+|ChroPos|138895399-138895998|length|600
ATCTCTTTTCAGAAATTGTTCTCATGAATGATTTATATATGTCTAGTTATCTGGAGTGATTTCTATGGACCCCAGCGCATTGCTGCATAATTGTTAATTTTAACGCCATAATAGCTTCAGATGGAGGAAGAGATTAGGCATTTATTGCACAATTAAATGAAACATACTTGAGAATCACAAAGGGTTCCATAATTATTTCAGACCATTAATAAAATGGGCATTAAATTATATGGGACACAAAAGGGAAAGGAAATAGATTTTCATTACAGCAATAGAAGCTGAGAGTAGTAATAGATCCTTGTTGAATTATCTTTCTCTCTCTCTCTCTGAAATTAATTGTTGCCCAGCTTATTTCAAAGCAAAATAAAGGAGGGGAAAAAAAGTGTTTTAAAGAACCTCTGATGAAAGGGCTTTGTTTGATGGGGACAATAGCCAGTGATACACTCCAAAAAACAAGGTAATCTTTGATTCTGGCTCCTTGCCTTTAGTTCTGAAGACTTAAAAGGCAGTGTATTCAGCAGCATGGGGCTTCCCCACCCCTACCCAACTCCCAACACAACATGAAGATTCGGGTGGGATAGGGAAAGGTGGGGATGTCAA
>NonHistone|Chromosome|chr3|Strand|-|ChroPos|60293742-60294341|length|600
tttttctttttaaatttGCTATAATTTGTAGAAAGGTCACAACAAATAAAGAAGTTTTTAAAAGTTCAATTGGTTTGTAATTCAAAAAAAAAAACAGTTCAAATATGCCTTTTAGGGCACAGTATCTTAACTGTTTCAGCAATACTGTTTTTCACATGTGGAGTTTTTAGTGTAAACTAACTGTATCTACTTCTTGGGCTCCATTAGAAGCAAGGGATCTATGATTTCTTTGGGAAATAGCCTAATGGTTTCATATCTCAAATGATACCTTTGTTTCCCCCTTGACTCATGGGAGAGCAAGAGCACAATTAAATTGATTTTAAATCACATTTAGCATTATGTATCGATTAGATACAAGTGCTCTGAAGCAAATGTCACATTGTTCAGCATTGGATAACAGAAGCAATATGCGCTTTCATTTCTGTTAAGTAATTCAGCCAATGTTATAAGTCATGAGAGTGAGATACACGTGGCTGGTAAATGGCTCCCAAACCTTGTTATTGAAATGCAGCCTTCATTTCAGTTTATTAGCTTGTTCCTTGTTCTCATTTATACTTTATTACCTTGGAATACAGTCATAGTATACTGGAAATGGAGTTT
>NonHistone|Chromosome|chr3|Strand|-|ChroPos|68367003-68367602|length|600
agacagtttctttttaccaatatatgtaccaaggttccaggtctgagtctcactggactaccaggggtcacAAAACACTTGATTGGCCAGCCATACTTGATCTACAGAGCATTGGGTAGGATAAGCACCAACCAGATCATAATGACTCCTCCAGAGAAAAAAATGAGCTACTCTATGGGAAAACTGGAAATAGAAATTGAGCCAATACAAACAAAAGTTCTCCATTCCCAGAAGCTGTTATTTATTTTAGCGAAGTATGAACCTGGAATGCAATTtttaatccccacaataccacctatttcttagaatcattccatgttatttgcatatgagacatttggtgctgaaaaaaaattaaataacacgcccagaattttataactggtaggtgttaaggctgCTATCAATATAATAGAGACAAATTATTCCTCCTGAAGAGCAACAGTTCATTTAGTCATAATCTCTAAGATGGATTTCATAACCAATGTGTGAGATGTGGTAAGATATGGTGAGTGGAGATGTTTAACTCAAAAAAATTCATCGGTTGGAATAAAATAAGATTTCTACCTAATTCGCTGAACTCAAAGTCTCTCCACAAAG
>NonHistone|Chromosome|chr4|Strand|+|ChroPos|4719856-4720455|length|600
gacatctgcaccattttacgttcctgtcaacaatgtgcaaaggtttccatttctccacctgtgtcaacacttgttattttccattttaaaacattatagccacccttgttagagtgaagtagaatctcattgtggtttttgatttgcatttccctgatgacaagtgacattatacatattttcatgtgctcattggccacttgtgtgtcttcttcaaagaaatgtctattcaagtcctttgcccatttttaaattggttgtttgtctttttttgttgagttgtaagtgctctttatatattctggaGGCTGACTGACTTTTATTCTTCTAAGTCAAAGGTGCTTTAGCCCAAGTCCTGTCACTCAAAAAGAAggctgggtgcagtggctcttgcctgtaatcccagcactttgataggctgagtcaggaggatgacttgagcccaggagtttgagaccatcctgggcaacagggtgagaccttatctctataaaaaatgtttaaaaaattagccagggacggtggcatactcctgtagtcccagctactccagagattgaggcatgaggattgcttgagcttggaaggtcgaagctgtgg
>NonHistone|Chromosome|chr4|Strand|+|ChroPos|35585850-35586449|length|600
ttcaaattaacaacctaacatcacatctagggaaactagaataataagcattaaccaatcccaaagctagcagaagacaaaaaataaccacaattagagctgaactgcaaaaaccatataaaatgtcaaccaatctaggagttgttttttttaaagaaaatataatattgatagaccactagtgaggctaattaaataaaagaggatccaaataaacacagtcagagataataaacaggacattactaccaactacagagaaataccaaaaactctcagagtctatgcacctgaacacctctatgcacacaagttagaaaacctatggaaatgaatcaattcctggaaatacaacctcccaagattgaaccagcaagaatttgaaaccctgacaagacaaataataagttacaatattaaacaactaataaaaaatgtacaaagcagaaaaagctgtggcccatacaaattcagagccaaattctctcagacatgcgaagaagagttggtatcaatcctactgaaaccattcaaaaaatcaggagaagggactccttcccagctaattatatgaggccagtactattctgataccaaaat
>NonHistone|Chromosome|chr4|Strand|+|ChroPos|80138259-80138858|length|600
aggaaaacacagggacatctttctgacttagcacaaaactaattttattaagttatttgggcctaacagtttaataaacaggactgttagtttttttttttttttcttagaagtgttgtaaacaattactgagacacggagcactgttaactgagtaagtttgggaaactttgGTATAAAGAGCACAGGCCTTGTtaagtgggaactaaacaatgtgtacgcatagatatagacagtggagtaatagacattggaagtcagaaaggtgggaagcggatgaaggatgagaagttacctaatgggtacaatatacactatttgggtgatggtcatactaaaagcccagacttcaccattatgcagtatatccttataacaaagctgcacttgtatcccctaaaactacaaaaaAGTTTTTTTTTaaaaagcacaggcaatgtaaatagacccagattcagttttgtccttatcagtgactgactttgaatcttttggtaagttactttaatgtccatttctttttctgtaaaacaaggatagtaattataaggattacatgtgaaacccagtgcctagtccatggaaggtgctcagttggca
>NonHistone|Chromosome|chr4|Strand|+|ChroPos|126075082-126075681|length|600
TAAATGAAGTGAATTTATATTCCATTTTAGCTCAATTTTATTAAATTAGATACTTTGCATTTAACAAAATTAGTATGACTAATATTTTCATCAAATTTGTTTCTACTTTTTTTGCTAAATTATTTCCATAAATTTCTTATAAAAAATCTCACTCATGAAATGTGTAGGATTTCATTGTAACACCATTAAAAATTTTCAAAAAAAGAATACTGTGAAGAAAATTTCAAATAAGAATTCTCAGTTATTTGTAAATGTCAATGTCATTGGAATATGTGCTGAGTGTCCTGAAGTCATAAATGAAGGTAGGCTGTGTGGGGTCCTGTGCGTGTGTATTGAGTTTTATTTACCTTGAGTTTTATTGTTTATGGATAAATAAAAGAAAGCTTTAAAAAAAAACCCTTTGATTTCCAACCTGAAATTTGGATGATGGGAAATACTAATATTATTTTTTAAAAGTAAACCATTTAAACAACTCTTTCTTTATGAAATGGTAACTAATGTTTATCGTGTGTCAGTTATGTCAATGATCCTATTGTAGTGTTTGTTTTACAAATACTTTTAATAATTACAACAGGTAATTTTATCTCCATTTTACCACTC
>NonHistone|Chromosome|chr4|Strand|-|ChroPos|16280000-16280599|length|600
TAGGTAGAAGTGGAAGAAAAAATGCCTATTTATAAGAGGATCAAAAATTTTCATGGTGTTTTGAGACCATGTTGgcagctggaaaatgcatttaggaaaaacagagtaaattatatcattggctaaaatctttcaatgtcttgacattgcactaaggataaaacggaagccatttgccgtggtttagaaagtcccacataatctgaccctgcctctttctgtgacctcatctctatcatcttgttctctttgaccaccctcctaccacaaagccttctttctgataccgtagcacactaaactcgttcaatcaaaattcattcctgtcttagggcttttgcccctgtggttcttgggcctggacctctttaattccagatcttcgcacggctttgttcaattgggactcacctccatcatcactttttcacggcagccttccaggctggccaatctaaactagttggccttcccgagctatcaagtttattctctgtctccttactcgtctatttctagcacctagaacaatatctggcCTGTAGTAGTTACCTAATAAGTATATATGAAATAAATGAATCTTTGAAATCACAAGACAGG
>NonHistone|Chromosome|chr5|Strand|+|ChroPos|38729237-38729836|length|600
aggacagcatgcagattaagtgtcctggttcaggcatcagcctacattgggatgttctgcccctttctagttgtgtcatcacaggccagtcatttaacatctctgagacccaatttccttatctgtaaagcaggtataatagtggtatttagtgcataATGAACATTAATGGTAGCTGTCATTAGTATCAACTTTTCAGACTCCAGCTAGGCTTATGGAACATGGATCTTTCCTCTCGTATTTGTGTAACTATATAAGCCTTTATTCATTCCCTCTCCTGCCATTTTTTAAACAGGCAtgtgtgtgtgtgtgtgtgtgtgtgtgtatgtgtgtgtCTATGGGGGTAGAGGGTGTCTCTGGCAATGCAAAAAAAGAGTGGATTGCATATCTATTCCTGCCTTGAGTATTTGAGCCATAGATCCAGGGGTTTGTGAAGTTTGGGGGCATATCCATAAGCTCTAAAATCACCCAGGAAGGCTTTGGAAGTTGTGATTGGTTGGCGAGATCCCCTGAAAGTGTGCAGGGCTACCTTAGTAGCCATGAGCAGAACTGGGGGTGAGGATCTAGCACTCTCTGCCCTCTGTGAGATGTCATCCATCC
>NonHistone|Chromosome|chr5|Strand|+|ChroPos|158995744-158996343|length|600
ataaacaaatacagagagaaatgtgttgctagcagacccaccttatgcaaaaggaagttctctccactaagggaagttattcaggctgaaagcaagtgactccagatgttaattcaaataccaccccctgcaacacacacacatgaaaactgataaacgttatgtacttataaaaaaagtataaatgcatattttctcttttcttctcttaactgattcaaaataaaatgtacaaataatatgtatataagatattattgggtctataacatatagatatgtgatatatttgtaatatgtttgccaatacagtacaaaggagatgagtggtagtagatctgtattgggcaaaagaaatgactacagatggtaaagcaataattataacaatgtagtgttgggtttctaacattaagatgcaatatgaatgaaaataatatcacaaaaagggaaatcaagctatatatgtaaaaaaacattgctatgtatcactataactaagctagcataactctgaatctaattgctataagttaaaatgtatatggcataccctagggtattcactttggagaaaactcaaaaactagtaaaacagtt
>NonHistone|Chromosome|chr5|Strand|-|ChroPos|59680667-59681266|length|600
AAAACTCTGCTTTCATCATTTGAAACTTTTATTTTGGGATTGTGTTTATAAATTTCAGAAAGAGTCCTCTTACCTTCTTCCAGCCCAAGTAAGTGATTGGATTGACGTTTGTATTCATGGACTTTGGCTTGAAATGAAATCTTTTAATTCTGCCTTAGATAGTAAATGCCAACAGTTTAAAGTGGCATGATTCGATCTTTAAATTTGCCCTACTGATGAATGGTGCAAATAGGAAAAAGGAAAATAAAAAGTATTTGCTACCTTGAGAAATACACTCAGTCTCTATTTGATTTTCCTTAGATGTGGGGGTCTGTAATTGTAAGATCTGTTTTTATTCATCGTAACTAGGAAAGCCTCAACATTTTAATTAACAATAGTAATATAAATTACATTAGTTTTATTTCAGTTAGAATTTTTTTCTTTCATGTATTTAATACGAAAATATCCATGCAAGAGTTCCTTCAGCTTAAGTCAGATGTGTTCAGTGGCTGGGGCAGTGCATTAACTATAGTCTGCATGTGAGAAAAACAGCAATTGGCTTTTCACTAGTATTTGTCATTGCTCTATCCTAATGCATTCAACATTTTCCTATTGTGCTAT
>NonHistone|Chromosome|chr5|Strand|-|ChroPos|6783273-6783872|length|600
ttttaaattaaGGCTCGAAAGAAGGAAAAGGACTGAAACTATAAATGAAACCCTTCATGTTTCTAGGGCTGCCAGTCAGCTGCTTTTAGTGCCTGCCTCAGTTCCGCCCACTCTGGGCAGGGAGGGACCTATCGATGTGCCTATCTTTCTACACAGGGGCTGTGAATGAAGCTGCAGGCTCACGTGTAAGGGGAAGGCCAGGCAAGGACCCAGGACAGTCTGCTGCAGAGGAAAGGGGCACCTGACAGCTACCGACAGAGGAGGAGGGCGCACTCCCCTGGAGGAGGAGCAGGAGCTGTGAGCCTCCTGAGACAGCCAATGCTAACTCGGTGAAAAAGGTTAAGACCGACTAACATTCACAAAACAGCCAAGGCATAAGGGCTCTGCAGCTTAGGAATCAATGCGGAACTCAGATCTACATGAATTCCACTCAGCAAATGTAAGCCTTTTTTCCCCTTCCCTCCCACATCTCTCCTGGGATGAGCCACATAGGATCCTGGAGCAGGTGATGTCCCAGGGCCAGTCAGAACCTCACCGGAGTGTGAGCAGAGGTGCCTTTGTGGGTGCTGGGGGGTGCAACACTTTCACCCTAGTAAAGCA
>NonHistone|Chromosome|chr6|Strand|-|ChroPos|126306419-126307018|length|600
gaaaaggatattattatccctattttagaaatggagaaaataggacacaggaagatgaatttacttgGTGGATGATAGATGGGTCTGTCTTGCAGGCCTTTTAGTAGCACAGTGAGGCATTTCTTATCTCCTCCAAAGCAGTACGAAACAGCTACCATGTAAATCAGCATAACTCTGACATCCTGAAGTTAATGTCAATTTTCTTGTCAAGCTCACACCTATATTTCCTCATCATCTCAAGGCCAATGTATCTTATCCACACCACTAACTCTTGTTCTTATTAGTTACCCTCGAGGTAAAAATTTCTCTTTACTCATACCCAAACTTTCCCATGcttcttttccccaaacttttttcactgctaacctcctttgaagctctttccactgtaagaaacacaatttctttgtacttactcaaacctatatcctcaacctcttagcagagcgaaatcttcaccttctttccttaactgaaacttggatttcctgcaagaatattatttcccttgagctttgacaagcaaaaactgcttattctctcttcccaacacactgagagatttggaagcagggctggcattctcctagcttctaaatg
>NonHistone|Chromosome|chr6|Strand|-|ChroPos|34421590-34422189|length|600
TCATTGGATGGCCTTAGTCAGCCTTTGAAGCAATGCTTAGGTTTATAATGGCTGGCAAACACTTTACCGGGAAGTAAGGGAAGAAAGACTACGTGTTGTTATTTATACAACAAGTCACTGGAGGATTAACCCATTTTACTACTTTTTCTTCTTGAATCTTTTTGTAGTTGGATAAATATGACTTAAATGCTTTTGTCTACAGTCTTTGGAGGCCTTTTTTTTTAACCTTGTAATTCGAATTAACTTACATGCTTATATTTGGGTTTATTTTCTTTTGATAAAGAATGTTGTAAAATGTAAGATTGGTCACAGTTATTGAAGAGAATGAGTGTGGCAGTAGTTTTATGATTTAGTAATATAAAACTTggccgggcgcggtggctcacacctgtaatcccaacactttgggaggccaaggcgggcggatgacctgagttcgggagttcgagaccagcctgaccaacatggagaaaccccatctctactaaaaatacaaaaatcggccgggcgtggtggtgcattcctgtaatcccagctactcgggaggctgaggcaggagcattgcttgaacccgggaggcagcggttgcggtgagccaag
>NonHistone|Chromosome|chr6|Strand|-|ChroPos|32892785-32893384|length|600
CATAAAACACAATAATGCTCTCTTAGATTGTATCCTGGTGAGCCTTTTTGCAAAATTTTATTCTTTGAGAATTCTCTTTCCATGTTTTCTTTTCTTTTCTTTTTTTGTGGTCATTTTGGCTTATAGGAAATCGTACTCTCCAAATGTTCTCTATGTCTTCTATTTCTTCTCTGATAATCCCTTTACTAAATCTTCTTGAGGCATATGCTTCAGAATGCTTAATTTACATACTCTTAATTCCTTCTTAATTTACACACTGCCTGTCGGCAATGTCAACACCCAATAAGAAGGGAGACCTATTGGTCAGAACAGGCCAGGGAATAGAAGAATACATAATAAACAGTCTGCCTAGTTCTTCTAGGGCCCCATAATATGTCAAACATATATTTTTACTTCTTCTCCCAGCCCATTTTTAGTATACCTAAATTACTGTCAGTGATTCTGCAGGCAAACAATGGTTGAGTTGTATGACACAACTTTGTGAAAGTATCCTACCCAGTACCTGATGATGCAAAACTCTTCTATCTTGATTGGTTGTCAATCTGAGGAGTTTCCAATCCTGGGGAAGCCAGAAAAACAGCGATTTATACTCTTAATGGG
>NonHistone|Chromosome|chr6|Strand|-|ChroPos|112792409-112793008|length|600
aagtatagtcaccctcgtctgctatcaaacattagaacttattctatctaaatgtatatttacaccataaccaacctctcttcatttccccctcccctccacctacccttcccagtctctcatatctattactctattctctgtgtccataagatcaagttttttagctccctcatatgagtaagaacgtgcagtctttgtctttctatgtctggcttattttcgttaacataacaaccttcatttgcatccatgttgctacaaatcacatgatttcattctttttatggtctaacaatatttcattgtgtacgtataccacattttcatattttctttatccattcattcatcgatggacgtttaggttaattttgtatttttactattttgaataggtctacagtagtcatgcaagtgcagctatccctttgatatactgatttccctttctttggatagatacttagtaatgacgttgctggatcttatggtagttctatgtttagatttttgagaaatcttcatactgtttttcataatggttgtactaatttacatttgtaccaacagtgtataagagtataagggttctcgttt
>NonHistone|Chromosome|chr7|Strand|+|ChroPos|122964885-122965484|length|600
tacaggtaattgtcgcccaggtaatcagcatagtatcccactggtagtttttaaatcttcatccttctcctaccccccaccctcaagtaggcctgggtgtctgttgttgtcttgtgtccatgtgtactcaatgaagacacccattttaaatataaaaacacacagataaattaaaagcaaagggatagagaaagacagaccctgataacactaactgaaagaaagctggagcagctatattaatttcaggcaaagtatgcttcagagtaagtatgtatacacacacatatatacatacatacatatatatatgcacacatatataccaaggataaaaagggacactacataatgataaaagggtcaattatacaaaaagacataacaatctgtaatatgtatgcagctaacaatacaggtcaaaatacatgaggcaaaagcccacataactacaaggacaaatatagatagatcctctattttacttagagacttcaacactcctctatcagtgattgacaagtgggcaaaaaatcaggaaggatagaactgaactgcacagcaccaatcaactggatctagttgacatttatagaatgc
>NonHistone|Chromosome|chr7|Strand|+|ChroPos|3882439-3883038|length|600
CATGGAATTCAAGTGCCTGATTGTTCTGTGAAGCAAGCTTATGCTCTCTGGGTGTGTCCTAGAAGCCTGTGCTGGGACTGTGCTGCCCAGAGACCAAGAGCCTCAGGTGATCTCTCCCTCCTGCCAGGCTGCAGGGTTGGGGGCCGTTTCTTCTCCGCACTGGCGTCCTGGATGACAGCGGCAATGATGACCCTGGCCACTTCCACTGTGTTTGTCACCCTAGCCTTGTGGGATCTCGTTTTGCTTTCTCAGCAACCACACAAGGGGTGTCTTATAACCGAGGCCTGGCGATGACAAGGCTGAGGTTTAGGGTGGTGACGTCCCACCATCACAGCCAATGGGCATGTGCGCATTCTCTCCTCTGCAGCGTTGATGTGGTGGGGGTGAGGTTTGAACCATGCTCTGAACCCCACAGCATGGGATGCTCactttccccatccacagtcctcttagcatctccataatttctcaaagcaccctgaggccacagaaatgcctgacggttctgtttattaagtagttaggtccaaacaacggaagtgttaatatgcgctaacaattataattgccatgtaaaaaatactacacagtagttgaaag
>NonHistone|Chromosome|chr7|Strand|-|ChroPos|29999346-29999945|length|600
cagacttgcatggggcatgtagcccctttgttatggccaatttctcccattgggtgggtagacagatgcttgagttcctgggtctagctgtaactcctcctagatggatgggtgtctgactttgtagctacaggaaccaacaagctcacagttttgtttgggatgaatatatttacccccattgtatccaggaagtaactaactggcttttgattttacaggctcctaggcagaagggactttccttgtctcagatgagactttggacttgggcttttggattaatgtcggaatgagttaagactttgggggactgttgggaagacaaaattttgctttgaaatgtgagaaagatgagatttggtaggggcaaggggcagaatgatatggtcaggctgtatgtccccacccaaatctcatcttctattgtaatccgagttgtaattttcatgtgctgggggaggaacctcgtgggaggtgattagattatgggggtggtttcccccatgctgttctcatgatagagtgagttctcatgagagctgatgatttaataaagggcttttctccactttgctctgcacttctccttcctgccac
>NonHistone|Chromosome|chr7|Strand|+|ChroPos|36292576-36293175|length|600
ttcaatcttgggaggttgtatgtttccaggaatttatctatttattctagtttttctagtgtgtgtacatagaggtgttcatggtcctttctgagggttttttgtatttctgtggggtcagtggtaatgttctttctgtcatttctgattgtgtttatttcgatcttctttctttttttctttattaggataactagcaatctatcaaccttatttattctttcaaagaacaaactcttgggttcattgatttttgtatggtttttttaatctcaattttgttgagttcagcactgttttttatcatttcttaccctgtgctagctttggagttggtttgctcttgtttctctacttcctttaggtatgatgttaggttgttaatttgagatcttgctaactttttgatgtgggtgtttagtgctataaacttccctcttaacactactttaactatgtcccagagattctggtatgttgtatctttgttctcattagtttcaaaagaacttcttgatttcttccttaattatatggtttacctcaaagtcatgtgggagcagattgtttaatttccatgtaattgcatggttttgagta
>NonHistone|Chromosome|chr8|Strand|-|ChroPos|69320732-69321331|length|600
gcaacttggatgaaaccggaggccattattctaagtaactcgggaatggaaaaccaaatactgtacgttctcacttttaagtgcgagctaagctatgaagatgcaacaacaaactgagtgatataatggactgtggggtgtgaggtgggggtgattgggaagggggtgatagataaaaaacaacatattgggtacagcgtacactgctcaggtgacaggtgcactaaaatctcagaattcactatgaaagaactcattcaatagttttgtatacccccaaaactattaaaataaaaaataaattaattatttttaaaaaagattagacagtttgagtaatttcagtgggctctggagcagagggactgccccctgtcatttggtaagtggccctgagtagggcatctggacagtggcctggagtgtgagagcccaatagaggaggtagccaggagtgtgggctctggattggttgatttccatatgaaaatcacacttgggggtgagctgtttactatctctatggataaggtagccctgggagtccctccaagatcagcaatggccagatgtcaaagcatcagaatacacaaaataaaa
>NonHistone|Chromosome|chr8|Strand|-|ChroPos|127298559-127299158|length|600
ACCTATTAAGATTCCAGAGTATTAAGCATATACAGGTTTATTGATGATTATCTCCAGAATACATTTGTAAGTTGTTTGTCTAAGTCAGTTTTCTGGAATTTAGAGTGCATTAGCCCATATAAATTACAATATAAATAATTCTGAGACAAAAGTCCATTTTACTAAAACCAATGAATGCTTACAGATTTTCACTAAATGGCAGAAAATGATAGCTGTTATAAAAATCAATAAGTTGAATAGAGAAACAACCAACATGAGTAAAGTATTTTGAAATTCTTTCTTTCTTTTTTAACACAGTCAAATCAGGTTCAATAGGAGATTAGGAGGGCCACTAGATGTTTTTGTGAAGATGGGAGGTTTCTTAACATTTCTAATAGTTTCCCCATTTTCACTTAAGTCATTTGTAGCACTACACTTCATGCACTTCACGCATCCTAATGATTACTATTGTGTTTGGAGAAATCACAAGTGAAACAAAGAATTTGCAACATCGAGAAATGGAAAGAGAGTAAAAATGGAGCTATGACCCTAAGGAAATATTTCTTGAGTGCATTCTATACTGCACTAGTCCTACAAGTTgttccattatcagttaagttt
>NonHistone|Chromosome|chr8|Strand|-|ChroPos|132150877-132151476|length|600
gagtttgaatccaagctcttagttgtgtgactgcaaggtagttacttgaatttgccaattcttggtttgttaatctgtaaaataggcataattggacctatcccactttccaggtcctgatagggattggaaatggtgacaaggatgtaTGTTATAATATGAATATGTAAGCAGAGGCTCTAAGTTGACAGGATAAATACTGTACCTGGAAGCTATATCTTTGGTACAATGCTATGCACATTTTTAAGGATTTGCTTTATATTCATAAACTACTCTTCAGTAGGCTTGAGCCAATTTACGACTGGTAGATGGGAATGTCTGTTTTCTCTCCTAAACCAATGCCAAGTTATATTCAGTAATTTCAATAATTAGAATGTCTGTGATATTATCAAGTGTAGTTGATAAAAACTAATATTCATAGTCTAACCTTGCAGTGCAGTGTCATCTCACATGAATAATGGTTCTATTATCAGGAATGGATAATGCAGACTCCTTTACATGATGGATTGGTCAGGTTAAGCATAGTTTTCCCTTAGCAAATAAAAAATAACACATTATTACTTTATGTCTGACATACCAGCTAATGTCAAGGTTTAAATT
>NonHistone|Chromosome|chr9|Strand|+|ChroPos|96019251-96019850|length|600
TGGGTCAGACCAAtgctggtaaaagtttaacaacagacactctcttgaaaaaaaaaaaaaaaaagtaaagatctgattgtagcatttgccaatttctattgtataaatactgccaccgtagcctatttcaagctcccaacattaggtcactgaaactggagctagggaagagatgcacgcaattggctctcacaggctggtgagagccagcctcagcacactgctCGGTCACATAGACCTGAGGGCAAATGCAGACCccctaaggaagtttcttacctccacatgccaatgtcctcctgtattaacaaggagaaatcgttgcctgcctgctagtactattgtggggtttaaataatttCCAGTTCATCAGCTCACCATTCAAATAGCCTCCTGTTTAATCCTTGCCCTGAGGTTTTTGTCAATGCTGCATTTTTTATTTTTAAAGTTTAGATTTTTTTTTCCGCATGTTTCTGTTATTTCTAAATAACATTTTGTTTTTGCCTTCTACAGGGCCGTGATGTAGGTATTCCAGGCATCCTGTTGCCTGTGTTCCTCCAGTGTGAGATCTCTGGGCATTGCCTCTGCACACTATTTCAGACT
>NonHistone|Chromosome|chr9|Strand|-|ChroPos|69797618-69798217|length|600
gccagaaaaaaatgtaaaatgtcattggcttttccagaaagcttaaaatctcctcatattggctcctctaagaattgttctcccatttacttctgccccttattcctctttgctatctttgataccacatgaagggacctaggaaggagcttctgatgattctgagatccccatgagtaacacagaaaaaggcatcacacaccttctttttttggagtggtggggaggtcttctgacttccttgtgtaattccaaaagtcatgggcaggtttctcacaggtctaaacctctgttctcttttgcactgagttccctgatgtctttatgttttagggtatcagggattactttgtaccatgagagagcacttgacatttgtgtgtgtgatggctgacaagtcactggcgaggcctgcagttttgggggtggctgacagtgctacagtgaatgattgtcaatatggggagctattcattactttgtgtgtttaagtaagaaagacatggagctaggatacttggagctaatgaggaactaatgttcactaatgagggataatactcccaagtgggatgggctgatcccagagtagactaattt
>NonHistone|Chromosome|chr9|Strand|-|ChroPos|122545050-122545649|length|600
CAGCAGCTCTCACTGTCCCTAGATGCACTGGCAGTGCCCTCTTTATTAAAGGAAACTCATTCTGATCTTTTCTTATCCTGGCAGGATAATCTTAAGGCACATTGATCTCACCCAGAGGAGAGTTTTCTTTTCCATAGTCTCCTTTTCTCGAGTTCAATTCTCTAACAACCTATTTCTGGACACATTAAAGGACTGTAGGTTTGCCAGATTTAGCAACTGTGGAAAGGTTCTAATACCAATAATTTCTTTAGAGATGCCACAATCCAATGAAAACAGTCATTTACATTATTTAACAAAATGCATACTATCTCAATCTGAAACTCTGTAATTATTTCCTGGTTCAGGAATCACAGAGCAATTAAGAGGTATTCTACTTATAATTTGGTAAttttttttttgatggattcttgctctgttgcccaggatggagtgcagtggcatgatctcaactcactgcaacctctgcctcccaggttcaagcgattttcttgcctcagcctcctgattagctgggattacaggcacctgccaccacgcctggctaatttttatatttttagtagagacaaggtttcaccatgttggacaggctggtctcga
>NonHistone|Chromosome|chr9|Strand|-|ChroPos|73515201-73515800|length|600
GATATATTAATATTTTATTCACTGAACTTAATGTTTATCACTTCAAATAGGGATATAAACCAGAAATAACTGTCTCTTTGCTCCATCTCTCACACATTGTTACCTCTTTAATACCTGAGCAGATCTGGCACTTTACTGACCACAGTTCTACCTAGTTTCATATAAAATTGTAGTTATCATTAAGATTAACAAAATCCAATGACTAGGTAGAAAATGTGTTGGCATGTTAGGTTATATAAAGTAGAATTTCTGACCATTTTTTTTCAACATTGACCTATGACAAAAATACTTGTATAAATGAGCCACTATTCTTGTTACATGTAGAATAAGGGCTTTGAGATAGAGAAAAGAGTGTGCCTTATTCACAACTATGAATCTATGAACTATCATGCCACCAGTTTTTCTACTTTGCATTTTATTTAATGTAAGTGAATAAAAATGACTTTTTTTGGAAGAGGCAGTCTTTAATCCACCATAACTTGCATTTAAGAATTAAAGCAAACATCAGTTACATAAGCAtttcactgaggttatataaatatgcagaaacttgcaatgatcacaaatgtataagctcacacattttcacaaactgaacac
>NonHistone|Chromosome|chr9|Strand|-|ChroPos|102094119-102094718|length|600
AGAAGATCTAATTTGTATTAAACAAAAATTGTTGCTTTTCTAAAAATACCTTAGGAGTGACAATGAGAGTGAGTAGTGAATAGTGTATCTCCACACAAACGTTTTACAGATCATATCTTTGTGATTGTTTTCTCTTGACTTGTTTAGCACTGCTGTATCTCTGAGGGCTATTATCTGCCCTCCTCCCATACAGAACCTCACCCCCCTGGCTCCCCACCTCCTCTCCCTCCCAGATCCCTGTCCTTATTCAATGGTTTAGACTTTTCTCACTTTATCATACAAAGCAATTTGGCTTTCCCCATTTCCCATCATCTTGATGTGCACGCAATTCCATTATTGGGAGGTGAAAATATCCTCTGTTCAACATAATTGAACCTGTTTGGGCAGCATTTGGAGTTATATATCACAAAACAAAAATACAAACAAAAACACACAAAACACCCAATGAAACTGGAGaaaacaaaaccaataacaaaaacaaaaaaaaaTTTCTTTCAGTCACTCCAAAGTTATTTCCATTAACGAAGAGTATCCTGATTTTCTTCATCTATTTTTGAACTTGTTATTAAAATTCTATTGGCCTCTCATCAATTTTAAAAA
>NonHistone|Chromosome|chrX|Strand|+|ChroPos|22008405-22009004|length|600
tcctgagactttgccgaagctgcttatcagcttaaggagattttgggctgagacgatggggttttcttaatatacaatcatgtcatctgcaaacagagacagtttgacttcctcttttcctatttcaataccctttatttctttctcttgcctgactgccctggccagaacttccaatactatgttgaataggagtggtgagagagggcatccttgtctggtgctggtttccaaagggaatgcttccagtttttgcccattcagtatgatattagctgtgggtttgtcataaatagctcttccaattttgagatacgtgccatcaatacctagtttactgagagtttttagcatcaaggggtgttgaattttgtcaaaggccttttctgcatctattgagataatcatgtggtttttgtcattggttctgtttatgtttattgatttgcatatgttaaaacagccttgcatcccatgtatgaagccgacttgatcatgtgatggataagctttttgatgtgctgctggatttggtttgcaagtattttatcgggtattttcgcatagatgttcatcagggatattggcctgaaagttttc
>NonHistone|Chromosome|chrX|Strand|+|ChroPos|27531768-27532367|length|600
aactcattccagcatcaaggtcaaagtcttaagtttcatctgagactcatcttccacctatgagcctataaaatcaaaacaagttatttattcacaagatacaatggtggtacaggcattggataaacactaccattctgaaagtaagaaactggccaaaagaaaaaggctataggccccatgcaagtctgaaacccagcaggatcggcattaaatcttaaagctccaaaataatctccttgactccatgtcccatatccagggcatactggggcaagggttggattcctaaggccttgggcagccctatccctgtggctttgcaggttgcagcccctgtgactgctatcacgggttggagttgagtacctgtaacttttccaggctcaggatgcaagctgcccatggctatgccattctggagtctggagggcagcagcccccttttcacagcttcactaggcagtgcactggtggggagaactctttgtggggactccaactccacatttcctttctgcactttcctagtagagtctccctgtgagggttctgcctctgtggaaggcttcttcctgggcacctaggcttcctcataca
>NonHistone|Chromosome|chrX|Strand|+|ChroPos|42736372-42736971|length|600
TGCTTTTTTAATCCAAAACACTTCATTTTCTTCTCTTTCACAGCTCTAGTCATACTCAAGTAGTATAGTTATTTACATATGACAAGGATGTTCTTTACTTGACCTGATATTTCTACCATCTTGCATCGTATCTGAAAGTTTTTGGGTGTTCAATTATTGCTTATGGTATTAACGACCCTTATGCTTTTAACTATTTTTTGAATTTTTTGTATGAAAATTTGTGTTTACTCTCACCAAGAACATAGAATATTGCAGTTCTCCACACACACTTCCCATGTCTTATTCTCTCTCTATTGTTAATCCTCAGACATTTTGACAATGCGAGGTTTGAGTAACCCTAGCTTCTCCAGATTACAGCGTGTGAAATTGAGGAGGACTTGTGAATCTGTGGATGTAATGTGCATTAGAGTGGTGATAATTATGAGAATACTCACTAGCTCAGAGCACCCCCCAGAAGAGTTTCTGGGGCTTCAAGCCATTCTTTCCTCAGGTCCCCTCATTTCCCCTGGCTGAATCAGTACAGGCTCATGACTTCTTCTTGGTCATTACAACTCAGATATTGCAATTGATGGTGCCACATCTTTCTGGCTTCATGGGGCT
>NonHistone|Chromosome|chrY|Strand|-|ChroPos|26139035-26139634|length|600
ATAGTGTTTTACTAACTGTTGTTTCTTTTTGCGTTTGGATATCACAGGTAAAACGTCTGATTACTTCAACATTACACATTTTAAATAATAAAAGCCAGAAAGAATGACAGAGGAAATTAATCCCATGAATTTTTAATGACTTGCTATTTGGTTTTTACTTACTACTGTTACTGTGTTTTCTGTCTTGAGAATACCAAAATAGTAGTGCATTGTACCAAGCATTCTAAAATAACTGCCTAAAAGGGTAATGGAATCAttttttttcttttcctttttttttttttcaagatggagtcttcctctgttcccatagctggagtgcaatgacgtgatctcgcctctggtaacctcagcttcccggattcatgcaattctcctctcttagcttcctgaggatctgggattacaggactcagccaccactgccggctaacttttgtatttttggtagagagcttgttcatcatgttgatcagggtgatctctaacacctgacttaaggacatccacctggctctacctctcaaagtgctgggattacaggtatgaaccaccatgtctggccATGCCAATTCTTTTATTTCTTTATGAAGACAACCG
>NonHistone|Chromosome|chrY|Strand|+|ChroPos|23078563-23079162|length|600
catatacaccatggaatactatgcagccataaaaaatgatgagttcatgtcctttgtagggacatggatgaaattggaaatcatcattctcagtaaactatcacaagaacaaaaaaccaaacactgcatattctcactcataggtgggaattgaacaatgagatcacatggacacacgaaggggaatatcacactctgggggctgttgaggggtggggcgagtggggagggatagcattgggagatatacctaacgctagatgacgagttagtgggtgcagcgcaccagcatggcacatgtatacgtatgtaactaacctgcacaatgtgcacatgtaccctaaaacttaaagtataataataaaaaaagaaAAATGTTcacacacacacacacacacacaAAAAGACACATTCAGTATCTGTCTTATAAAAACGTTAGGCATAATGTGTATGCATAATGTGGTGTGCCAATATACATATGTTGATGTGTATTGTGTATGCCTTCCAGCTGTAGTGAAATTTAGCTCTTCACCAATCATCAGTGACTGAATTTTCTTTCTTGGGACCCCAGAAACTTAGACTGTCTACAGTTTCATTTGC
