# Supplementary material for: Genome-wide analysis of regions similar to promoters of histone genes
Source: BMC Syst Biol. 2010 May 28;4(Suppl 1):S4. doi: 10.1186/1752-0509-4-S1-S4 (PMC2880410; doi:10.1186/1752-0509-4-S1-S4)
Supplement: Additional file 2 [file 1752-0509-4-S1-S4-S2.txt]

TATA
Cols: 15
CoreStart: 2 CoreEnd: 7
CoreCutoff: 0.90 MatrixCutoff: 0.85
Strand: 1
Top: 1
61 16 352 3 354 268 360 222 155 56 83 82 82 68 77
145 46 0 10 0 0 3 2 44 135 147 127 118 107 101
152 18 2 2 5 0 10 44 157 150 128 128 128 139 140
31 309 35 374 30 121 6 121 33 48 31 52 61 75 71
//
CAAT
Cols: 12
CoreStart: 6 CoreEnd: 10
CoreCutoff: 0.90 MatrixCutoff: 0.80
Strand: 2
Top: 3
56 32 25 102 51 0 0 175 119 17 23 116
55 52 47 1 6 173 174 0 8 0 90 6
12 43 24 70 99 1 0 0 21 15 59 52
52 48 79 2 19 1 1 0 27 143 3 1
//
GC
Cols: 14
CoreStart: 4 CoreEnd: 10
CoreCutoff: 0.90 MatrixCutoff: 0.80
Strand: 2
Top: 1
102 97 50 67 0 2 54 46 1 79 23 0 20 40 
40 31 6 1 0 0 170 1 3 0 17 166 86 24 
50 112 154 206 274 272 0 224 222 171 192 35 52 109 
82 34 64 0 0 0 50 3 48 24 42 73 116 101 
//
E2F
Cols: 8
CoreStart: 1 CoreEnd: 7
CoreCutoff: 0.90 MatrixCutoff: 0.80
Strand: 2
Top: 1
1 0 0 0 0 0 0 0
2 0 2 16 4 26 0 23
0 1 0 11 23 0 27 4
24 26 25 0 0 1 0 0
//
ATFCREB
Cols: 14
CoreStart: 4 CoreEnd: 11
CoreCutoff: 0.90 MatrixCutoff: 0.80
Strand: 2
Top: 1
7 2 7 1 2 32 0 0 5 8 15 8 6 3
14 6 10 0 0 0 32 0 2 16 1 7 11 13
6 15 13 0 30 0 0 32 1 3 7 11 4 7
5 9 2 31 0 0 0 0 24 5 9 6 11 9
//
Oct1
Cols: 11
CoreStart: 3 CoreEnd: 10
CoreCutoff: 0.90 MatrixCutoff: 0.80
Strand: 2
Top: 1
14 14 35 1 2 4 9 4 42 0 21
2 13 1 7 3 3 3 36 2 2 7
2 7 2 2 2 5 32 1 0 0 8
27 11 7 35 38 33 1 4 1 43 9
//
AC
Cols: 11
CoreStart: 4 CoreEnd: 10
CoreCutoff: 0.90 MatrixCutoff: 0.80
Strand: 2
Top: 1
9 8 0 8 9 6 0 8 0 8 5
0 1 6 1 0 0 9 0 9 0 0
0 0 3 0 0 1 0 0 0 1 4
0 0 0 0 0 2 0 1 0 0 0
//
H4TF2
Cols: 18
CoreStart: 4 CoreEnd: 15
CoreCutoff: 0.80 MatrixCutoff: 0.80
Strand: 2
Top: 1
1 1 0 0 0 14 9 4 3 9 0 0 0 0 0 1 5 5
0 4 6 3 15 0 1 3 5 3 0 0 0 15 14 1 9 7
0 0 1 0 0 0 4 0 2 0 15 15 0 0 0 13 0 0
14 10 8 12 0 1 1 8 5 3 0 0 15 0 1 0 1 3
//
RT1
Cols: 14
CoreStart: 4 CoreEnd: 11
CoreCutoff: 0.90 MatrixCutoff: 0.80
Strand: 2
Top: 1
0 2 2 0 6 0 6 0 0 0 0 1 1 0
1 2 0 7 1 6 0 0 7 0 0 5 2 0
0 3 5 0 0 0 1 5 0 0 0 0 1 0
6 0 0 0 0 1 0 2 0 7 7 1 3 7
//
TG
Cols: 12
CoreStart: 3 CoreEnd: 9
CoreCutoff: 0.90 MatrixCutoff: 0.80
Strand: 2
Top: 1
0 1 1 0 0 0 0 0 8 0 0 0
7 6 0 1 0 0 2 0 0 5 1 0
0 2 0 8 0 9 0 0 0 3 0 1
2 0 8 0 9 0 7 9 1 1 8 8
//
