# Supplementary material for: Genome-wide analysis of regions similar to promoters of histone genes
Source: BMC Syst Biol. 2010 May 28;4(Suppl 1):S4. doi: 10.1186/1752-0509-4-S1-S4 (PMC2880410; doi:10.1186/1752-0509-4-S1-S4)
Supplement: Additional file 3 [file 1752-0509-4-S1-S4-S3.txt]

IDnum M8 S8 L8_7 M7 S7 L7_6 M6 S6 L6_5 M5 S5 L5_4 M4 S4 L4_3 M3 S3 L3_2 M2 S2 L2_1 M1 S1 L1_0 Class
1 * * * * * * * * * TG plus 347 AC plus 18 GC plus 21 CAAT plus 18 TATA plus 125 Histone
2 * * * * * * * * * * * * TG plus 337 AC plus 58 H4TF2 plus 10 E2F minus 125 Histone
3 * * * * * * * * * TG plus 138 CAAT minus 206 AC plus 37 H4TF2 plus 11 TATA plus 137 Histone
4 * * * * * * * * * AC minus 104 GC plus 13 CAAT plus 19 TATA plus 68 TG plus 50 Histone
5 * * * * * * TG plus 348 AC plus 36 GC plus 3 CAAT minus 9 CAAT plus 19 TATA plus 131 Histone
6 * * * * * * * * * * * * TG plus 349 AC plus 56 CAAT plus 19 TATA plus 127 Histone
7 * * * * * * * * * * * * TG plus 348 AC plus 58 CAAT plus 19 TATA plus 125 Histone
8 * * * * * * * * * TG plus 348 AC plus 57 CAAT plus 12 GC minus 3 TATA plus 125 Histone
9 * * * * * * * * * GC plus 231 Oct1 minus 27 CAAT minus 72 CAAT minus 26 CAAT plus 212 Histone
10 * * * * * * * * * * * * GC minus 57 CAAT plus 88 CAAT minus 15 CAAT plus 204 Histone
11 * * * * * * * * * * * * Oct1 minus 26 CAAT minus 25 CAAT plus 33 TATA plus 124 Histone
12 * * * * * * * * * E2F minus 57 Oct1 minus 25 CAAT minus 62 CAAT minus 10 CAAT plus 116 Histone
13 * * * * * * * * * * * * CAAT minus 27 CAAT minus 130 GC plus 66 CAAT minus 98 Histone
14 * * * * * * * * * * * * CAAT minus 83 CAAT plus 82 CAAT plus 32 TATA plus 123 Histone
15 * * * * * * * * * * * * * * * GC minus 25 CAAT minus 90 TATA plus 45 Histone
16 * * * * * * * * * CAAT minus 20 Oct1 minus 26 CAAT minus 16 CAAT plus 30 TATA plus 125 Histone
17 * * * * * * * * * CAAT plus 86 Oct1 minus 25 CAAT minus 15 CAAT plus 33 TATA plus 174 Histone
18 * * * * * * * * * * * * Oct1 minus 25 CAAT minus 26 CAAT plus 33 TATA plus 98 Histone
19 * * * * * * * * * * * * Oct1 minus 26 CAAT minus 56 CAAT minus 26 CAAT plus 163 Histone
20 H4TF2 minus 221 Oct1 minus 29 CAAT minus 14 ATFCREB minus 15 CAAT plus 32 CAAT minus 42 E2F plus 13 TATA plus 124 Histone
21 * * * Oct1 minus 46 ATFCREB minus 15 CAAT plus 35 CAAT minus 24 CAAT plus 14 E2F plus 13 TATA plus 147 Histone
22 * * * CAAT minus 15 ATFCREB plus 15 CAAT plus 59 CAAT plus 3 RT1 plus 4 E2F plus 13 TATA plus 151 Histone
23 Oct1 minus 25 CAAT minus 15 ATFCREB minus 15 CAAT plus 59 CAAT plus 3 RT1 plus 4 E2F plus 13 TATA plus 162 Histone
24 * * * * * * CAAT plus 32 CAAT minus 24 CAAT plus 3 RT1 plus 44 ATFCREB minus 97 GC plus 32 Histone
25 * * * Oct1 minus 46 ATFCREB plus 14 CAAT plus 32 CAAT minus 24 CAAT plus 3 RT1 plus 4 E2F plus 155 Histone
26 CAAT minus 13 ATFCREB plus 14 CAAT plus 26 Oct1 plus 23 CAAT plus 3 RT1 plus 4 E2F plus 13 TATA plus 125 Histone
27 * * * * * * * * * GC plus 24 Oct1 minus 27 CAAT minus 61 CAAT minus 24 CAAT plus 222 Histone
28 * * * * * * * * * CAAT minus 16 CAAT plus 26 Oct1 plus 20 CAAT plus 41 TATA plus 258 Histone
29 * * * * * * CAAT minus 23 CAAT plus 25 Oct1 plus 5 GC minus 26 CAAT plus 42 TATA plus 180 Histone
30 * * * * * * * * * * * * E2F plus 160 CAAT minus 26 CAAT plus 25 Oct1 plus 237 Histone
31 * * * RT1 plus 209 CAAT minus 24 CAAT plus 30 Oct1 plus 4 ATFCREB plus 14 CAAT plus 41 TATA plus 122 Histone
32 * * * * * * * * * * * * TATA plus 130 CAAT plus 25 Oct1 plus 160 GC minus 69 Histone
33 * * * * * * * * * * * * CAAT minus 14 CAAT plus 26 Oct1 plus 28 CAAT plus 214 Histone
34 * * * * * * * * * CAAT minus 26 CAAT plus 56 CAAT plus 26 Oct1 plus 9 TATA plus 170 Histone
35 * * * * * * TATA plus 285 CAAT plus 30 CAAT minus 11 CAAT plus 27 Oct1 plus 103 GC minus 69 Histone
36 * * * * * * * * * * * * CAAT plus 170 CAAT plus 26 Oct1 plus 107 GC minus 69 Histone
37 * * * E2F minus 42 CAAT plus 32 CAAT minus 15 ATFCREB plus 14 CAAT plus 29 Oct1 plus 12 TATA plus 121 Histone
38 * * * E2F minus 14 CAAT minus 24 CAAT plus 35 CAAT minus 15 ATFCREB plus 46 Oct1 plus 12 TATA plus 139 Histone
39 * * * E2F minus 4 RT1 minus 3 CAAT minus 59 CAAT minus 15 ATFCREB minus 15 CAAT plus 42 TATA plus 122 Histone
40 * * * E2F minus 4 RT1 minus 3 CAAT minus 59 CAAT minus 15 ATFCREB plus 15 CAAT plus 25 Oct1 plus 162 Histone
41 * * * E2F minus 4 RT1 minus 3 CAAT minus 23 Oct1 minus 26 CAAT minus 14 ATFCREB minus 13 CAAT plus 173 Histone
42 * * * * * * CAAT minus 24 CAAT plus 61 CAAT plus 27 Oct1 plus 9 TATA plus 10 GC minus 108 Histone
43 * * * * * * * * * * * * CAAT minus 14 CAAT plus 49 ATFCREB plus 14 CAAT plus 175 Histone
44 * * * * * * * * * GC plus 262 ATFCREB minus 4 CAAT plus 37 CAAT plus 18 TATA plus 137 Histone
45 * * * * * * * * * * * * * * * CAAT plus 37 CAAT plus 18 TATA plus 159 Histone
46 * * * * * * * * * * * * * * * AC minus 125 GC plus 27 CAAT minus 164 Histone
47 * * * * * * CAAT plus 55 CAAT plus 20 CAAT plus 112 Oct1 minus 40 TATA plus 51 GC plus 66 Histone
48 * * * * * * AC plus 275 CAAT plus 10 ATFCREB minus 21 CAAT plus 18 TATA plus 141 E2F minus 15 Histone
49 * * * * * * * * * * * * Oct1 minus 167 ATFCREB minus 60 CAAT plus 60 TATA plus 165 Histone
50 * * * * * * * * * * * * Oct1 plus 152 CAAT plus 20 CAAT plus 37 CAAT plus 174 Histone
51 * * * * * * * * * * * * CAAT minus 28 Oct1 minus 26 CAAT minus 14 CAAT plus 220 Histone
52 * * * * * * * * * * * * CAAT plus 26 CAAT plus 64 CAAT plus 18 TATA plus 146 Histone
53 * * * * * * * * * * * * CAAT plus 243 E2F minus 15 CAAT plus 18 TATA plus 153 Histone
54 * * * * * * * * * CAAT plus 20 CAAT plus 0 AC plus 17 CAAT plus 59 TATA plus 153 Histone
55 * * * * * * * * * * * * CAAT plus 350 CAAT plus 38 CAAT plus 18 TATA plus 139 Histone
56 * * * * * * * * * * * * * * * CAAT minus 394 CAAT plus 161 E2F minus 15 Histone
57 * * * * * * * * * * * * * * * TATA plus 311 GC plus 40 H4TF2 plus 141 Histone
58 * * * * * * * * * * * * * * * CAAT minus 34 GC minus 135 TATA plus 150 Histone
59 * * * * * * * * * * * * GC plus 52 H4TF2 plus 11 TATA plus 20 E2F plus 130 Histone
60 * * * * * * * * * * * * CAAT minus 20 TATA plus 186 CAAT plus 97 H4TF2 plus 157 Histone
61 * * * * * * * * * * * * * * * GC minus 16 H4TF2 plus 11 TATA plus 159 Histone
62 * * * * * * * * * * * * * * * ATFCREB plus 71 H4TF2 plus 46 E2F plus 124 Histone
63 * * * * * * * * * * * * Oct1 plus 94 GC minus 15 H4TF2 plus 11 TATA plus 158 Histone
64 * * * * * * * * * CAAT plus 169 ATFCREB plus 20 GC plus 45 H4TF2 plus 141 E2F plus 29 Histone
65 * * * * * * * * * * * * Oct1 plus 251 GC minus 20 E2F minus 14 H4TF2 plus 168 Histone
66 * * * * * * * * * * * * ATFCREB minus 200 GC plus 27 H4TF2 plus 12 TATA plus 158 Histone
67 * * * * * * * * * * * * CAAT minus 332 GC plus 27 H4TF2 plus 12 TATA plus 158 Histone
68 * * * * * * * * * * * * * * * CAAT plus 0 H4TF2 plus 11 TATA plus 147 Histone
69 * * * * * * * * * * * * * * * Oct1 minus 360 TG plus 72 CAAT minus 130 NonHistone
70 * * * * * * * * * * * * * * * TATA plus 110 CAAT minus 11 CAAT plus 60 NonHistone
71 * * * * * * * * * * * * * * * AC minus 49 GC minus 154 CAAT plus 78 NonHistone
72 * * * * * * * * * * * * * * * RT1 minus 8 Oct1 plus 260 AC minus 296 NonHistone
73 * * * * * * * * * * * * * * * CAAT plus 39 Oct1 plus 60 CAAT plus 218 NonHistone
74 * * * * * * * * * * * * * * * Oct1 minus 224 GC minus 208 AC minus 45 NonHistone
75 * * * * * * * * * * * * * * * CAAT plus 0 Oct1 minus 192 TATA plus 377 NonHistone
76 * * * * * * * * * * * * * * * CAAT minus 96 CAAT minus 45 RT1 plus 69 NonHistone
77 * * * * * * * * * * * * AC plus 108 CAAT plus 321 TATA plus 3 Oct1 minus 121 NonHistone
78 * * * * * * * * * * * * * * * TATA plus 420 CAAT minus 49 AC plus 95 NonHistone
79 * * * * * * * * * * * * * * * AC minus 185 CAAT plus 1 CAAT plus 189 NonHistone
80 * * * * * * * * * * * * * * * Oct1 minus 220 CAAT plus 63 CAAT minus 288 NonHistone
81 * * * * * * * * * * * * * * * Oct1 plus 133 GC plus 100 CAAT minus 119 NonHistone
82 * * * * * * * * * * * * * * * CAAT plus 327 AC minus 51 TATA plus 98 NonHistone
83 * * * * * * * * * * * * * * * CAAT plus 80 E2F minus 11 AC minus 356 NonHistone
84 * * * * * * * * * * * * * * * AC minus 298 CAAT minus 45 Oct1 minus 162 NonHistone
85 * * * * * * * * * * * * * * * AC minus 538 CAAT plus 3 CAAT plus 12 NonHistone
86 * * * * * * * * * * * * * * * CAAT plus 152 CAAT minus 223 Oct1 minus 169 NonHistone
87 * * * * * * * * * * * * TATA plus 339 Oct1 plus 0 AC minus 179 CAAT minus 26 NonHistone
88 * * * * * * * * * * * * TG minus 129 AC plus 231 E2F plus 68 CAAT plus 37 NonHistone
89 * * * * * * * * * * * * * * * CAAT minus 172 Oct1 minus 65 CAAT plus 68 NonHistone
90 * * * * * * * * * * * * * * * TATA plus 306 Oct1 minus 189 CAAT minus 69 NonHistone
91 * * * * * * * * * * * * E2F plus 162 Oct1 minus 160 AC plus 6 ATFCREB plus 44 NonHistone
92 * * * * * * * * * * * * * * * Oct1 plus 64 CAAT minus 262 TATA plus 200 NonHistone
93 * * * * * * * * * * * * * * * CAAT minus 10 CAAT plus 0 AC plus 428 NonHistone
94 * * * * * * * * * * * * * * * TATA plus 95 AC minus 74 Oct1 minus 189 NonHistone
95 * * * * * * * * * * * * * * * CAAT plus 11 GC plus 121 CAAT minus 58 NonHistone
96 * * * * * * * * * * * * * * * Oct1 minus 197 AC plus 117 ATFCREB minus 160 NonHistone
97 * * * * * * * * * * * * * * * CAAT plus 45 CAAT plus 153 GC plus 355 NonHistone
98 * * * * * * * * * * * * * * * Oct1 minus 22 AC minus 0 CAAT minus 414 NonHistone
99 * * * * * * * * * CAAT minus 15 CAAT minus 15 AC minus 97 ATFCREB minus 186 CAAT minus 184 NonHistone
100 * * * * * * * * * * * * E2F minus 153 AC minus 0 CAAT minus 29 Oct1 plus 272 NonHistone
101 * * * * * * * * * * * * H4TF2 minus 172 Oct1 plus 12 CAAT plus 84 CAAT minus 285 NonHistone
102 * * * * * * * * * * * * * * * CAAT plus 2 Oct1 plus 225 AC plus 62 NonHistone
103 * * * * * * * * * * * * * * * Oct1 plus 200 CAAT minus 7 CAAT plus 14 NonHistone
104 * * * * * * * * * * * * * * * AC plus 164 RT1 plus 183 GC minus 61 NonHistone
105 * * * * * * * * * * * * * * * CAAT minus 316 CAAT minus 45 CAAT plus 158 NonHistone
106 * * * * * * * * * * * * CAAT minus 25 CAAT minus 206 Oct1 plus 154 CAAT plus 114 NonHistone
107 * * * * * * * * * * * * * * * Oct1 plus 43 CAAT minus 293 TATA plus 106 NonHistone
108 * * * * * * CAAT plus 58 TATA plus 8 CAAT plus 80 AC plus 105 Oct1 minus 119 RT1 minus 142 NonHistone
109 * * * * * * * * * * * * * * * TATA plus 246 AC plus 5 Oct1 minus 156 NonHistone
110 * * * * * * * * * * * * * * * Oct1 plus 9 TATA plus 120 CAAT minus 333 NonHistone
111 * * * * * * * * * * * * * * * CAAT minus 264 RT1 plus 57 CAAT plus 146 NonHistone
112 * * * * * * * * * * * * TATA plus 107 Oct1 minus 118 AC minus 0 CAAT minus 104 NonHistone
113 * * * * * * * * * * * * * * * Oct1 minus 128 TATA plus 72 CAAT minus 339 NonHistone
114 * * * * * * * * * * * * * * * AC minus 49 CAAT minus 434 CAAT minus 62 NonHistone
115 * * * * * * * * * * * * * * * TATA plus 58 GC minus 207 CAAT plus 280 NonHistone
116 * * * * * * * * * * * * * * * Oct1 minus 79 CAAT plus 147 AC plus 200 NonHistone
117 * * * * * * * * * * * * * * * CAAT minus 295 CAAT minus 51 TATA plus 238 NonHistone
118 * * * * * * AC plus 211 Oct1 plus 51 CAAT plus 15 CAAT minus 169 RT1 plus 51 CAAT minus 66 NonHistone
119 * * * * * * * * * * * * * * * GC minus 147 Oct1 plus 224 ATFCREB plus 119 NonHistone
120 * * * * * * * * * * * * * * * GC minus 69 TATA plus 409 CAAT plus 31 NonHistone
121 * * * * * * * * * * * * * * * AC minus 103 ATFCREB plus 12 CAAT plus 261 NonHistone
122 * * * * * * * * * * * * * * * Oct1 plus 26 CAAT plus 8 CAAT minus 547 NonHistone
123 * * * * * * * * * * * * * * * AC minus 161 TG plus 249 Oct1 plus 21 NonHistone
124 * * * * * * * * * * * * * * * CAAT minus 310 CAAT minus 4 Oct1 plus 117 NonHistone
125 * * * * * * * * * * * * * * * CAAT plus 45 TATA plus 227 AC minus 145 NonHistone
126 * * * * * * * * * * * * CAAT plus 41 CAAT plus 166 CAAT minus 38 TG minus 46 NonHistone
127 * * * * * * * * * * * * * * * TATA plus 75 CAAT minus 97 Oct1 minus 310 NonHistone
128 * * * * * * * * * * * * CAAT minus 30 CAAT minus 116 TG minus 14 RT1 plus 395 NonHistone
129 * * * * * * * * * * * * * * * CAAT plus 11 Oct1 plus 60 AC plus 248 NonHistone
130 * * * * * * * * * * * * * * * CAAT plus 93 TATA plus 180 Oct1 plus 115 NonHistone
131 * * * * * * * * * AC minus 316 CAAT plus 20 CAAT plus 42 Oct1 plus 57 CAAT minus 20 NonHistone
132 * * * * * * * * * * * * * * * CAAT minus 19 Oct1 plus 132 CAAT minus 13 NonHistone
133 * * * * * * * * * * * * * * * TATA plus 46 CAAT minus 59 Oct1 minus 412 NonHistone
134 * * * * * * * * * * * * * * * Oct1 plus 142 AC minus 350 RT1 plus 17 NonHistone
135 * * * * * * * * * * * * * * * AC minus 147 ATFCREB plus 234 Oct1 minus 27 NonHistone
136 * * * * * * * * * * * * * * * GC plus 209 TATA plus 101 CAAT plus 64 NonHistone
