# Supplementary material for: Genome-wide analysis of regions similar to promoters of histone genes
Source: BMC Syst Biol. 2010 May 28;4(Suppl 1):S4. doi: 10.1186/1752-0509-4-S1-S4 (PMC2880410; doi:10.1186/1752-0509-4-S1-S4)
Supplement: Additional file 4 [file 1752-0509-4-S1-S4-S4.txt]

M8 10
S8 2
L8_7 0
M7 10
S7 2
L7_6 0
M6 10
S6 2
L6_5 0
M5 10
S5 2
L5_4 0
M4 10
S4 2
L4_3 0
M3 10
S3 2
L3_2 0
M2 10
S2 2
L2_1 0
M1 10
S1 2
Class 2

M8: TATA CAAT GC E2F ATFCREB Oct1 AC H4TF2 RT1 TG
S8: plus minus
M7: TATA CAAT GC E2F ATFCREB Oct1 AC H4TF2 RT1 TG
S7: plus minus
M6: TATA CAAT GC E2F ATFCREB Oct1 AC H4TF2 RT1 TG
S6: plus minus
M5: TATA CAAT GC E2F ATFCREB Oct1 AC H4TF2 RT1 TG
S5: plus minus
M4: TATA CAAT GC E2F ATFCREB Oct1 AC H4TF2 RT1 TG
S4: plus minus
M3: TATA CAAT GC E2F ATFCREB Oct1 AC H4TF2 RT1 TG
S3: plus minus
M2: TATA CAAT GC E2F ATFCREB Oct1 AC H4TF2 RT1 TG
S2: plus minus
M1: TATA CAAT GC E2F ATFCREB Oct1 AC H4TF2 RT1 TG
S1: plus minus
Class: Histone NonHistone

11
0->0
1->10
2->20
3->30
4->40
5->50
6->60
7->70
8->80
9->90
10->100
11->INFINITY_ns

Class->M8
Class->S8
Class->L8_7
Class->M7
Class->S7
Class->L7_6
Class->M6
Class->S6
Class->L6_5
Class->M5
Class->S5
Class->L5_4
Class->M4
Class->S4
Class->L4_3
Class->M3
Class->S3
Class->L3_2
Class->M2
Class->S2
Class->L2_1
Class->M1
Class->S1
M1->S1
M1->L2_1
M1->M2
M2->S2
M2->L3_2
M2->M3
M3->S3
M3->L4_3
M3->M4
M4->S4
M4->L5_4
M4->M5
M5->S5
M5->L6_5
M5->M6
M6->S6
M6->L7_6
M6->M7
M7->S7
M7->L8_7
M7->M8
M8->S8
