# Supplementary material for: Genome-wide analysis of regions similar to promoters of histone genes
Source: BMC Syst Biol. 2010 May 28;4(Suppl 1):S4. doi: 10.1186/1752-0509-4-S1-S4 (PMC2880410; doi:10.1186/1752-0509-4-S1-S4)
Supplement: Additional file 5 [file 1752-0509-4-S1-S4-S5.txt]

Dataset: Human GeneAtlas GNF1H, MAS5	ColorectalAdenocarcinoma	ColorectalAdenocarcinoma	WHOLEBLOOD	WHOLEBLOOD	BM-CD33+Myeloid	BM-CD33+Myeloid	PB-CD14+Monocytes	PB-CD14+Monocytes	PB-BDCA4+Dentritic_Cells	PB-BDCA4+Dentritic_Cells	PB-CD56+NKCells	PB-CD56+NKCells	PB-CD4+Tcells	PB-CD4+Tcells	PB-CD8+Tcells	PB-CD8+Tcells	PB-CD19+Bcells	PB-CD19+Bcells	BM-CD105+Endothelial	BM-CD105+Endothelial	BM-CD34+	BM-CD34+	leukemialymphoblastic(molt4)	leukemialymphoblastic(molt4)	721_B_lymphoblasts	721_B_lymphoblasts	lymphomaburkittsRaji	lymphomaburkittsRaji	leukemiapromyelocytic(hl60)	leukemiapromyelocytic(hl60)	lymphomaburkittsDaudi	lymphomaburkittsDaudi	leukemiachronicmyelogenous(k562)	leukemiachronicmyelogenous(k562)	thymus	thymus	Tonsil	Tonsil	lymphnode	lymphnode	fetalliver	fetalliver	BM-CD71+EarlyErythroid	BM-CD71+EarlyErythroid	bonemarrow	bonemarrow	TemporalLobe	TemporalLobe	globuspallidus
1007_s_at	3621	3212	1078	1130	475	408	375	528	668	482	543	392	745	996	696	649	1124	1259	291	451	707	745	1022	1296	2956	2359	1462	2318	1157	1437	1662	841	1288	1575	3465	2565	1281	1504	1203	1415	1919	1330	292	112	1039	1498	1868	1679	1855
1053_at	1041	522	265	351	222	244	519	248	272	247	297	538	191	60	195	102	390	635	526	384	510	700	549	657	1436	1441	316	253	301	228	530	905	757	530	247	296	228	301	182	229	175	99	453	329	239	130	30	32	29
117_at	338	277	2383	2456	617	423	1167	1152	515	677	967	537	316	74	251	129	398	94	236	52	98	261	344	398	492	489	688	399	311	378	508	672	361	410	499	521	557	313	495	822	648	395	317	309	558	372	289	85	314
121_at	3323	3088	2464	3409	2178	2215	1604	1899	1884	1673	1981	1763	1708	2635	2238	2278	2208	1765	1768	1798	2106	1732	2588	3760	1788	2099	5130	4758	3245	3527	6308	5119	2999	3293	3408	3313	2822	2771	3614	4597	4622	3444	2311	1966	3857	5913	2596	2937	2189
1255_g_at	241	110	143	261	96	127	29	37	169	95	186	27	176	60	116	49	71	103	44	34	39	153	161	282	50	130	262	201	174	203	328	381	256	200	188	189	121	183	126	203	234	35	145	6	173	239	532	539	93
1294_at	458	585	1618	1190	1709	2110	1649	1934	1776	1104	2547	1870	2420	2829	3289	2929	2707	1759	1178	563	2396	1773	1054	1340	1377	1230	995	970	692	589	840	881	648	831	1362	1369	1019	821	1307	1427	744	669	434	432	906	1021	616	466	781
1316_at	420	295	249	380	374	223	178	432	147	249	354	313	371	321	478	262	314	211	400	263	419	368	350	347	192	326	900	453	279	490	542	627	322	459	288	294	389	367	436	375	546	279	428	213	563	312	346	245	559
1320_at	46	113	156	90	59	299	131	13	14	34	24	36	38	39	31	41	103	175	45	16	204	22	52	94	50	57	81	632	66	215	151	134	35	89	157	236	69	78	150	111	187	25	88	36	52	74	307	54	15
1405_i_at	21	20	17393	4086	106	38	354	718	672	335	14737	12100	9088	7308	16445	19023	333	357	19	15	163	137	99	32	1779	1582	57	228	27	31	23	37	27	40	351	215	525	185	1330	1432	35	32	30	24	899	687	35	46	17
1431_at	223	155	172	142	284	81	143	109	180	114	310	300	289	182	141	138	129	178	192	141	345	378	131	241	119	232	971	614	85	390	191	318	143	288	95	186	230	306	107	217	172	81	272	172	166	113	256	265	188
1438_at	175	351	80	220	102	120	158	151	138	62	49	74	67	69	74	300	46	42	326	191	75	31	56	96	68	146	322	557	188	364	427	777	233	405	443	93	85	476	196	212	440	230	251	53	92	393	344	231	246
1487_at	1047	1464	1250	1013	659	947	837	1255	722	641	630	545	858	723	849	797	688	233	739	325	398	1105	679	902	1509	1319	2601	3075	1640	2610	1508	2948	1429	1069	1271	920	878	672	739	739	848	474	1081	579	413	672	942	804	601
1494_f_at	918	969	890	687	559	581	221	595	495	311	651	396	572	690	556	650	451	473	199	382	691	287	1086	991	391	463	1363	1386	946	1099	1743	1720	1380	1160	872	741	847	935	887	1024	1419	938	738	641	1155	1389	1069	852	799
1598_g_at	4374	5067	1645	1588	1690	1431	1232	1540	9704	8311	1099	1253	1653	1238	1303	1807	1105	986	2710	2669	1719	1455	1793	2606	1123	1089	2348	2021	1012	1711	3344	3946	2606	3487	4115	4804	3194	3490	2852	4560	1574	1685	1062	1077	1716	2810	3225	2169	2943
160020_at	1385	1529	1093	1634	1022	690	510	1014	855	592	723	834	757	865	1178	965	696	376	535	997	649	974	1447	2133	915	774	1835	2019	1150	1327	2525	3089	1590	1591	1149	1667	1935	1457	1521	1798	2008	1642	763	957	2016	3057	1358	1568	1405
1729_at	414	572	1207	868	685	1102	1007	1923	2230	1725	1743	1672	2584	2584	1827	1852	1754	1684	376	480	859	802	80	203	2066	1517	408	444	161	280	548	644	122	175	713	756	894	480	616	791	148	234	72	76	391	171	172	104	110
177_at	310	211	159	277	416	201	376	213	128	212	326	226	235	415	231	189	243	314	333	217	212	470	272	208	1282	1111	472	140	146	408	272	429	286	138	143	64	412	468	320	372	226	197	92	29	170	260	288	45	245
1773_at	204	172	292	556	187	69	227	298	404	212	157	43	154	33	224	271	248	63	180	138	331	29	133	395	634	497	75	556	55	260	259	324	212	277	343	310	422	288	223	336	43	456	325	250	362	350	357	310	404
179_at	3552	2600	1878	2829	1406	1426	1520	1228	1522	1176	1580	1545	1903	1511	1607	1848	1671	943	1036	965	832	268	2833	5090	1704	1444	4764	2756	1699	4065	3172	3452	5237	3063	3824	2856	2561	2349	2069	2183	3652	2879	2653	1956	4045	4149	2253	2056	1730
1861_at	533	562	431	404	327	221	229	386	346	451	512	207	291	356	214	294	321	217	550	182	381	181	372	509	442	501	845	506	193	415	216	118	113	180	367	493	167	178	158	136	313	73	369	578	183	353	352	237	164
200000_s_at	2493	3236	2180	1603	1320	2170	1689	2743	4213	2814	2295	1814	3467	3868	4355	4112	2674	1211	3001	2349	3806	3938	2031	3492	7051	5768	2281	1772	1651	2715	3449	5097	2148	1390	3438	2743	1673	1297	1696	1880	609	1086	1693	1837	1074	1454	1328	870	1134
200001_at	5429	5349	10309	6491	7525	12559	9836	9661	9220	11410	13928	10833	3046	4695	3615	3279	5490	7197	3851	2252	7273	6082	1686	3133	10102	8285	3691	2886	1652	2643	2733	2912	3071	3987	4744	4090	2512	2589	2570	2118	2474	2294	2916	2802	2166	4087	2215	1990	1826
200002_at	10541	15561	14087	10209	12902	15460	19671	23497	34250	23961	27099	19111	35521	32848	35991	35670	69119	57745	28841	18985	38371	33520	14635	16538	31449	35282	19440	26532	23314	29232	41544	54613	18078	17048	19502	14675	8848	10220	12052	12991	5573	6858	9273	13777	7185	7234	5436	5788	2335
200003_s_at	13029	22411	36514	19888	42051	41776	45091	52848	56632	46016	49851	47524	58785	63661	63097	61547	86103	90904	45237	34362	75677	65698	26343	30510	40628	37361	51824	68326	34264	41047	66006	78021	30698	26747	35680	33932	19536	21775	24157	29505	7723	9700	17352	21293	18477	21476	4694	4278	3218
200004_at	6158	6266	9468	8923	13953	13453	12377	10793	13652	15522	14248	11954	6987	6756	7477	7599	10155	13796	10101	6691	13114	13011	6146	7790	11493	12019	2937	2465	4204	4999	6720	7296	4882	5010	5777	5343	5021	5593	5477	5547	4361	4559	4497	5178	2211	2714	3577	3089	3345
200005_at	2591	3609	4482	3103	6234	7566	9215	8483	8819	9358	7841	9221	7134	7625	7576	7070	14091	15800	7392	6661	13641	9438	4474	5850	14942	13219	3746	4485	4617	5133	7116	7818	5188	4469	3570	3494	2515	2280	2528	2669	1420	1872	4432	4688	1865	2447	595	497	432
200006_at	3765	2905	10212	5336	8527	7284	7251	9059	17141	15888	9203	10141	4634	5022	4668	5080	8423	9704	11606	8243	11121	10608	6534	7667	17395	15546	11527	7565	17042	21054	16200	15485	7886	8361	7671	6837	3642	3878	5456	5217	3775	4657	4574	4670	4089	5939	6575	6624	3961
200007_at	3067	3367	8086	6124	11850	8811	14167	11918	15750	15429	13427	14532	6570	7491	6478	7140	12732	20373	15298	13855	19953	13265	6385	8471	13126	11180	6159	5101	7074	7739	4089	4844	4562	4929	7246	7266	3255	4377	4581	5117	3288	4163	9341	9408	3418	4417	4142	3920	4082
200008_s_at	1404	1232	3100	3197	3045	4499	4253	4864	6870	5323	3801	2300	2400	3207	2759	2544	3357	2976	1838	1047	3130	3837	3030	2751	5841	6524	2880	1453	2321	2245	4009	4297	2722	2449	1427	1707	1944	2722	1498	1489	2237	2302	1755	1993	1411	2052	1682	1116	1209
200009_at	2097	2397	10100	6302	13738	14054	18988	18490	15633	17871	11421	11515	5796	5755	5374	5208	13427	13445	8346	7593	15208	15718	5276	7542	15050	13005	3891	4301	5935	7064	11776	12709	7276	8082	2818	2453	3694	4588	3087	3798	2816	3007	4593	5849	1485	2303	1354	1319	1515
200010_at	4190	7853	27454	21394	22495	18977	24326	31610	39521	26505	26773	28352	37294	44349	33000	36018	67877	64392	22510	15751	37040	32999	22976	26876	31999	27414	27114	32516	35912	38923	50440	50602	21247	23420	15344	12541	15884	20280	17808	22244	5878	6992	12924	14152	16687	18205	3672	2160	2857
200011_s_at	2397	1320	3838	2848	4357	5687	4151	3587	3840	4903	4177	3281	1409	1924	1697	1714	1693	2339	940	969	4014	4831	2038	2668	4807	4389	2126	2027	1784	2293	3043	3346	2336	1644	2936	2073	1265	1394	1448	1660	1270	1143	477	484	1933	3021	2841	2578	2936
200012_x_at	8380	10381	32807	24512	42761	39826	63518	62703	59334	43377	55188	47533	57303	63271	61438	62622	90379	94807	60238	52789	63433	52856	22457	27386	35490	33071	25964	31814	38566	36687	60669	49668	22823	24798	16926	15121	20760	18801	25868	32094	10930	13051	36116	46940	12267	14838	10275	8788	5634
200013_at	3468	3419	15366	11343	28670	24187	38528	29656	30409	41901	39468	48186	28788	32357	27926	28295	54399	105922	41951	38722	91323	58844	22377	25456	40950	31213	18378	21415	27726	27023	45021	46525	22012	25743	15368	11996	12878	13218	13549	15888	6421	9631	16254	19652	5692	5839	6148	5953	3538
200014_s_at	753	963	3993	3035	3254	3675	3068	3503	4491	4058	4350	4573	3301	2846	3455	3551	4083	4338	5151	4332	7221	6145	2772	3341	7849	7216	3098	1997	2927	3780	4349	5216	1637	1668	2868	2246	1312	1060	1523	1001	1202	581	2769	3307	1025	1701	867	926	710
200015_s_at	2542	2286	4691	2130	4714	4649	5547	6358	9001	5379	5603	7279	3385	2717	3348	3546	3633	4702	5093	3687	6234	4189	2147	2756	6515	6548	4227	4067	2667	3794	2802	3553	3036	2787	2177	1630	1705	1841	3122	3251	1809	1195	2864	2841	920	960	1394	1214	917
200016_x_at	9496	9193	21420	14087	35106	30288	31725	28083	28728	32210	36197	32026	24864	26609	21249	22654	38396	50390	41534	30975	67385	55762	27769	27818	34236	29138	18537	12453	24939	24106	30004	30432	24451	24080	15298	12075	9637	10510	8879	11666	9571	9474	6071	8216	7645	10814	5236	4818	3317
200017_at	11405	12570	18654	13752	24783	17759	21810	24732	36657	21626	29003	38070	45091	40061	43520	44981	54598	64786	31755	23181	41259	31352	29045	35654	35099	37200	41260	31838	42985	52640	67443	68760	44499	42380	11032	13621	24348	26352	28843	38199	10413	8858	10108	11500	10505	8534	6675	5725	5155
200018_at	10730	12713	37867	25080	40338	38332	45489	78625	50441	43870	38810	41700	50068	50252	53275	52490	79462	88400	43680	44557	56958	50473	37561	35463	49252	45142	35272	39809	44704	47377	74858	75713	34539	44736	34315	28231	23096	18973	29536	36231	14652	14450	22481	28189	18563	22369	8249	8493	6330
200019_s_at	10029	15782	28610	17620	41075	39328	58065	57571	50163	49072	56798	54027	39332	40733	43382	39696	101412	108242	47871	34868	52165	48278	17196	22517	30848	28867	30175	38260	19633	30784	38852	57289	20729	19756	24963	27118	14127	15616	23484	21889	7005	7322	23154	22477	12587	15426	6619	6079	4732
200020_at	1060	980	2230	1749	3200	3005	2894	1898	3376	3908	4534	3718	3479	3793	3832	3498	2617	3328	5302	4246	7519	6322	2296	2421	6995	6254	3044	1919	2053	3134	2779	3396	1444	1306	1597	1134	1204	1285	1323	1496	1318	1024	1791	2351	872	1074	956	787	457
200021_at	16123	22823	60243	48939	23487	36952	35438	97009	65104	20908	32281	25902	30749	16698	37421	32795	40221	22224	16628	14140	20209	18949	40377	34178	42785	46678	26229	32303	38748	52779	46486	49452	15531	25017	41447	41933	26312	33265	17471	21796	6014	10071	30915	32380	38703	58936	33128	32733	19120
200022_at	11613	15559	13326	17483	19498	23769	29357	40712	43276	21888	25039	29644	41021	40765	41837	40585	71379	52221	25500	19960	37793	31643	15647	17301	32664	32438	44291	51218	19190	22085	35300	38800	22524	23675	16945	20769	15239	16650	13504	14387	7806	7684	12372	12110	13353	14857	5283	4229	2770
200023_s_at	4987	7347	10773	5970	14723	11532	18913	15737	14570	15105	17937	15629	9610	10578	10322	10266	21778	25157	16310	10634	21866	18895	5921	8259	14481	12944	22370	25208	7067	9630	13685	16758	5765	5599	8473	7743	3953	4214	4838	5190	2337	3300	4947	5262	3756	4935	1430	1013	732
200024_at	8005	12838	12127	10103	5463	6623	7349	12417	28493	13485	10556	9186	24883	32867	29003	24355	47040	29194	19757	11588	19348	17477	22366	28961	27552	26854	35022	49366	25737	28132	54288	64843	24891	24153	20710	16767	7689	9885	12853	16496	5997	9756	10616	13404	7515	9699	2569	2586	1581
200025_s_at	8933	10354	35221	22442	45712	39463	61620	57183	46918	39980	46597	47522	49828	54466	50663	51914	88894	84380	53841	47180	57103	49619	38301	45063	45380	38721	32549	36700	42672	49170	66011	63382	39743	42745	31355	26009	21791	20879	26477	29992	10093	13656	22539	22543	19539	21840	9689	8448	4798
200026_at	2873	4054	36682	23336	39053	43784	70412	80445	65554	47958	54937	54892	71042	87860	78638	77904	110692	125382	37382	31777	73376	58079	25565	28230	56781	45056	18002	18731	31746	28135	50575	35516	18297	18021	13470	11032	15693	14859	23444	26108	6169	8080	22048	23438	8388	10260	6997	6400	4083
200027_at	893	589	3094	2485	6291	6160	5543	6362	5777	5603	5056	4360	2944	3092	3216	3538	2999	3466	6529	5065	6227	6905	2303	2731	8039	7553	6550	5560	6981	8494	5739	7420	5096	4715	1494	1190	1689	1704	1930	2200	2047	1647	3237	3446	637	998	2540	2338	2172
200028_s_at	1695	1838	4480	2611	3037	3525	3649	5272	7628	5565	4339	3835	2161	2424	2526	2450	6124	5440	3647	3153	5783	4705	3416	5863	8461	7437	1776	1907	3231	3669	5772	5384	3121	4193	3340	3123	2394	2709	2428	3094	2301	2372	1588	2099	2038	2950	1953	2141	1815
200029_at	9161	17745	31211	24008	53266	45569	79094	62986	49804	57911	44878	38707	50999	53213	55613	50344	94128	95524	45808	36491	91297	60985	32196	34223	43007	37499	27637	39533	29154	31481	50372	62700	27644	29224	26876	24735	16679	19430	24472	28393	8304	13224	22287	24338	13665	18644	5609	4556	4070
200030_s_at	6280	7195	7060	6781	16231	15697	14884	12783	15788	14672	15427	13461	8550	9533	8764	8552	14105	13144	19979	14455	23879	20121	11137	13926	26468	22816	14262	16428	12845	16656	21571	21061	12632	13956	8991	9778	4595	6179	4321	5390	5396	6883	8273	11685	4966	7881	4352	3989	2937
200031_s_at	13740	23512	47973	35100	59269	63246	84421	80770	71882	72042	81708	80350	57191	63048	62747	63514	114160	123832	74284	47520	88678	84664	42579	51156	45291	47543	33968	41244	56405	60603	91466	111786	45601	49244	51347	43616	45059	50601	41652	50615	10878	21972	34686	38008	32588	49565	14313	13786	10126
200032_s_at	6506	6008	34109	26796	40597	41753	54070	63125	53085	50051	53388	53727	63144	59305	61966	65176	81473	87918	58482	47405	73042	56018	38898	43219	54790	46438	36121	29720	48820	36102	69417	64135	30160	30502	30058	25789	21153	22885	30229	35548	17116	16122	18545	23720	15273	17094	13472	11692	6926
200033_at	4774	3473	9069	9287	34987	26849	18989	16498	21422	26009	33708	30225	23677	23701	22682	24538	21200	30490	14034	12346	19696	19606	7898	9538	11109	10949	4569	2886	5451	6073	7776	8374	5067	4513	6859	5913	5699	5760	9192	9743	3532	3021	9027	8673	2053	2668	1741	1387	1626
200034_s_at	5681	5828	19970	13964	20550	20700	28732	35242	32101	22011	26639	24655	26849	24974	28159	30994	47645	44315	27369	21152	38371	29929	13461	16285	31896	28350	25858	17459	22212	22315	30669	33032	15767	14537	6396	6333	10245	11322	10244	12364	6185	7122	6524	9803	3217	3436	4193	3134	2250
200035_at	1475	1141	2333	1085	2179	1994	2844	3291	3130	2435	2523	2726	1610	1866	1563	1613	3847	3715	1920	1363	2708	2047	1047	779	5522	3355	1280	868	1057	1639	1301	1830	1032	1061	1126	1069	1181	1159	631	885	770	718	1382	1805	1023	1771	1425	1680	1081
200036_s_at	5024	7381	10206	7802	10270	12189	14211	16306	27792	16313	18863	16410	27110	27813	27016	28961	45695	40276	21807	13211	27157	28251	11438	16398	24964	28819	13386	14675	17273	21787	36225	46302	12543	12620	13038	11529	6623	8693	11043	12451	3044	5055	5597	6277	5132	6714	2208	2035	1718
200037_s_at	5705	2556	2864	1884	4871	3927	5290	3281	2730	3924	5799	6502	2893	3921	3945	3837	3153	5165	9547	7961	9722	7764	3618	4230	10104	7392	8077	3136	4969	4822	5088	4706	4012	4076	1771	1724	1502	1462	2119	1786	2055	1349	6022	5878	995	1172	904	967	866
200038_s_at	4553	7124	22261	17074	25897	25407	36285	41657	35458	34585	37856	33059	43922	51235	44751	47035	51435	60908	42916	34977	55889	46086	16599	20348	42768	38012	38511	45656	46424	46218	46175	50863	26855	27660	11052	8721	16073	16085	15955	21199	7380	10440	15355	16884	4529	6486	3895	3569	3221
200039_s_at	2929	2194	2529	2015	3526	3870	4368	3491	4089	4696	5444	4646	1547	1883	1603	1790	2996	3042	6155	5657	6958	5418	5500	7952	14858	12826	4778	3334	4791	6493	8637	12756	5343	7002	5490	4274	2779	2501	1633	2010	2626	2731	3030	2717	2103	2561	1040	1383	700
200040_at	1922	1422	2991	3359	5854	5227	4008	3099	5145	6648	7696	8234	2449	3031	3378	3662	5581	7798	7251	4982	10739	8931	4029	4820	10662	8387	3998	2566	3275	4018	5691	4805	3058	2811	2849	2344	1196	1704	1952	1744	1175	1185	2011	2247	2193	1944	497	965	814
200041_s_at	3201	3623	4540	3850	6964	7770	5739	6952	6233	7366	7181	6657	8647	8203	9837	8966	6396	5397	8231	5555	11417	10485	6884	7684	11627	11197	5456	4631	5734	8794	7827	9582	5395	4609	5350	3694	3054	3248	3688	5057	1438	2051	3732	4474	2128	2619	1062	869	569
200042_at	1389	1188	967	1383	2055	2225	3311	3453	3214	2641	4553	2786	1777	1736	1926	2326	2278	3661	4005	2813	3113	3735	1772	2340	4874	4285	2688	2077	2136	2648	1695	2235	1992	2644	1835	3081	2231	1679	1674	1295	2148	2246	1435	2008	1639	2253	1435	1105	1189
200043_at	2419	2199	5506	3506	4756	4622	6044	5126	4684	4776	5565	5946	3358	2991	2925	3184	5430	7515	11046	8566	8817	7867	10771	13606	12209	12327	5498	3590	12946	14161	27409	25493	5537	4403	6020	4884	3212	3684	2547	2875	2743	3800	5297	5591	2754	4792	2005	2153	1553
200044_at	1658	1601	3308	2845	4511	4321	3930	4343	4634	4961	4899	5025	2331	2293	2578	2449	3881	4850	3558	2278	5113	5398	2747	3299	7452	6587	4915	3440	3038	3910	4256	4174	2274	1938	3351	3027	1189	1189	1087	1396	900	1165	962	1398	1457	1692	184	820	534
200045_at	1416	1461	1633	1612	1669	1644	1755	1608	2184	1952	3644	3356	2057	2733	2316	2669	1746	1971	2175	1788	3070	2562	1714	1997	5607	4399	2265	2030	1723	2823	2742	2909	2015	3194	1778	1485	1289	1247	1188	1201	1656	1662	1781	1927	998	1751	904	778	902
200046_at	921	665	3266	2228	2997	3211	2285	4362	4811	4655	4546	3875	2903	2524	2501	2789	3666	4059	2595	1893	4073	4703	1071	1942	6363	6135	1393	1353	2379	2073	2295	2999	1935	2066	3743	3651	1594	1357	2121	2104	1821	2175	2036	2552	1708	2515	1096	993	884
200047_s_at	2289	1072	4376	3436	3487	3056	3441	4349	3173	2441	4679	3910	2318	2025	2197	2510	2583	2788	5520	3273	4460	4604	1875	2214	4589	4123	3275	1799	2650	2482	2357	1830	1723	1542	2813	1959	1019	845	1343	1178	1929	1458	2853	3667	802	1460	633	559	674
200048_s_at	2672	3684	7949	6294	5119	6202	6790	7712	11164	7664	8014	8215	5172	5849	5678	5480	10484	9472	6602	4359	6288	5498	4565	6434	7361	7519	6532	6292	5730	7618	8817	10062	3358	5999	3968	4679	2842	3267	2990	4419	1735	1210	3850	4664	2958	3454	2741	1874	1738
200049_at	1106	688	957	1139	903	1156	980	630	965	958	1163	1148	824	991	948	983	871	927	715	1023	1325	1557	1145	1119	1016	1039	1578	653	1461	1542	1883	2038	899	1728	1042	1310	1096	847	728	1203	1228	1014	1081	913	1221	1391	769	994	1137
200050_at	965	582	686	748	2951	2299	1504	1057	1446	1695	2354	2366	1284	1427	1563	1534	1556	2876	2102	2428	3742	4356	1027	1196	2419	3262	1419	620	1152	1693	1019	674	2096	1174	326	287	428	322	633	627	442	368	782	518	172	343	536	169	392
200051_at	576	1170	1244	934	1331	1183	1505	1452	1377	1300	1744	1081	975	1323	1164	1151	1111	1232	1564	1088	1264	1755	1089	1143	1720	1476	1097	1139	689	1306	1898	2559	1332	1221	1127	1068	572	549	832	807	383	489	1051	772	597	666	583	550	488
200052_s_at	711	604	1123	683	1795	2107	1401	1543	2736	3360	2930	2101	815	1373	1190	1124	2070	2368	5403	2735	4635	5770	3178	3813	5658	4342	1197	807	1417	2151	3130	3021	2339	1913	1944	2145	831	988	721	693	1181	805	1810	1581	917	1331	559	538	841
200053_at	1603	2018	2502	2063	2731	2357	3110	4074	3651	3153	3528	3020	2492	2823	2868	2662	3190	2957	1822	1760	2769	2426	1973	2288	3707	4156	4411	3714	1977	3459	3634	2736	1996	2148	2095	1806	1704	1924	1676	1827	1338	1114	1217	970	1865	2203	1892	2046	1785
200054_at	688	677	459	449	795	988	692	543	675	424	1083	829	488	373	566	401	509	566	1090	801	903	871	446	324	1217	991	970	592	709	651	1082	1574	1099	981	422	379	359	314	398	327	279	491	236	485	490	618	483	363	426
200055_at	3605	4347	11967	7177	4616	7193	8427	8464	7990	7767	8723	6816	4470	5049	4166	4379	7710	7940	5929	3719	4953	6403	4469	5466	8127	7029	10702	12232	4422	6055	6495	8407	3838	3479	3838	3362	2598	2326	2339	2999	2023	2095	5394	4868	2996	4329	2192	1699	1177
200056_s_at	407	168	641	566	1098	915	637	412	800	834	950	764	478	499	402	500	519	601	1478	897	720	678	319	292	1501	1101	782	311	679	665	734	470	542	269	171	330	154	237	305	572	595	222	1150	1111	325	382	17	339	248
200057_s_at	5789	6330	8234	5301	10557	12835	10655	9492	13226	12252	15466	13195	9934	11180	10530	10299	11657	12811	9819	6806	20651	23217	17162	17361	21251	16885	5174	4133	8770	9127	13294	16646	9305	10831	8626	10945	4953	5424	5024	5160	3876	5032	3532	4503	4618	7552	2007	2633	2304
200058_s_at	3165	3178	1756	1317	3015	3307	3268	3769	4590	4472	6248	5429	5340	5035	5738	5793	4122	3961	5382	4332	6606	6717	3235	3810	7012	7394	2743	1787	2203	2560	2413	3503	2835	2737	3488	2889	1491	1272	1786	2548	1485	1540	3482	4396	1076	1292	720	569	1231
200059_s_at	7869	6627	19913	17518	27029	25088	30810	25109	16735	21049	23960	13293	9316	7449	9337	11825	13117	17873	9761	8373	14802	14110	6986	7121	14334	14131	5731	5712	7377	7726	10565	9121	5642	4347	12101	14784	6002	7530	6793	6851	3390	3523	4744	5013	9086	13187	2053	2098	2066
200060_s_at	3738	3589	4843	3571	2978	3427	2804	2706	3693	2999	4757	3636	3341	3519	3436	3810	4937	4335	4372	2980	4549	5014	3887	4171	7452	6663	7416	5597	4091	5935	5553	6872	3329	3404	5211	5383	2150	2309	2902	2822	1109	1457	2908	3416	2672	4067	2162	2618	1648
200061_s_at	9055	11143	42867	30335	61766	53407	79934	71654	57239	54672	55244	65881	46119	55123	50674	50171	82150	99049	64840	63303	102684	82199	26226	39759	51288	41685	35341	29801	43281	48811	70089	75123	37940	42321	17399	15158	21577	21464	24672	27047	12922	20649	32396	39714	11316	14091	10577	11098	6830
200062_s_at	6306	7638	57456	48086	53592	49519	65186	78574	66653	50956	70623	65797	72108	76584	72055	72901	123432	117959	58024	47902	74405	70524	43256	46897	43401	42932	42650	46506	43490	50132	69228	77854	39325	43876	34580	36301	25031	27040	37332	43247	11860	21949	25191	31288	21169	25058	9093	7203	6215
200063_s_at	10594	8673	7250	7788	15970	14573	20206	11805	17938	23168	26662	19156	24011	23479	25316	26935	22473	35418	41922	39313	50812	46535	19537	14286	35707	39274	26325	23795	34432	28931	40179	42407	28725	26921	5889	4919	10412	8423	18088	12607	9021	6889	3481	2995	1782	2578	2316	2511	2833
200064_at	6391	8554	4784	4755	9470	11340	7308	7448	13008	17148	12612	9298	12199	12836	14438	11344	14027	14661	21696	13188	33590	34725	12974	15547	39942	37087	9522	9006	15867	20964	27952	24639	19835	19763	8969	7226	6638	6201	6294	7122	7045	9147	5635	6335	4022	6164	10112	8456	9151
200065_s_at	3418	3389	8884	7081	10735	13842	11149	12792	16550	14400	13208	11340	6444	6955	7353	6698	8342	7635	8620	4160	8894	9698	3222	3449	18455	14959	8240	4869	2897	4244	3765	4378	7078	6272	4568	4180	1959	3255	2011	2174	1986	2007	10779	11172	3543	4544	2363	2459	1944
200066_at	701	448	2368	1348	2095	2202	2347	2956	2588	2565	4199	3567	2445	2705	2720	2881	2418	3096	3310	2162	3064	2370	976	1354	2331	2682	695	190	656	845	492	1037	1288	1062	829	732	585	691	932	973	520	579	2945	2603	360	465	667	453	295
200067_x_at	1925	1240	5331	3883	4843	4142	4570	5102	6870	5282	5663	4924	2232	2941	2464	2637	10208	8892	5553	3555	5501	3502	1465	1874	4709	3777	3661	2919	2964	3484	3461	4399	2634	2758	2679	2685	2114	2820	2660	2850	3123	3434	10167	12966	5265	7975	2973	4122	2849
200068_s_at	4626	5982	5329	3800	8077	8341	7542	9339	14769	12301	8954	7054	4430	4206	5139	5021	5747	4351	9467	6324	12433	10973	5953	7683	14376	14126	4663	4558	7943	13325	13055	17048	8649	11415	4215	3476	3626	3270	4658	4519	4599	7375	2664	3250	4393	7137	4095	3934	3411
200069_at	328	232	551	273	463	594	68	482	688	633	1040	501	758	795	795	770	757	821	1113	664	905	896	487	489	1676	1440	706	524	237	387	439	930	535	475	569	609	290	309	251	230	204	122	303	338	219	285	266	214	151
200070_at	980	756	1333	1195	1828	1250	1901	1531	1336	1259	1787	1598	1021	826	911	1070	1749	2537	1100	1320	1325	1100	737	570	950	1738	2010	630	682	701	580	604	536	488	650	718	445	377	627	653	697	334	1424	1712	751	964	123	520	435
200071_at	804	430	1485	1117	1564	1561	1441	1277	1285	1576	1968	1790	832	934	769	971	1207	1580	1704	1018	2016	2027	732	879	2212	1693	1571	672	870	1232	791	902	420	773	741	639	319	397	696	509	509	401	450	517	398	654	54	235	167
200072_s_at	1856	3441	2653	1666	5835	7996	6817	7169	9703	7848	9544	5817	6439	7461	7024	6735	6017	5935	9775	6530	10872	11103	2932	3999	12992	11366	2855	2806	1962	2296	4207	4825	1717	1636	3602	3172	1948	2216	1620	2212	1069	1683	8009	6545	1332	2108	846	959	902
200073_s_at	1822	760	1983	1454	5994	6406	4922	4198	5226	5960	8349	7189	3522	3888	4066	4168	3507	6240	12361	7220	10134	9022	2568	2569	10574	10905	2709	963	2577	2070	3604	3896	1178	955	2656	2628	1021	1058	1159	907	1429	905	3856	3789	750	845	610	611	528
200074_s_at	6755	8495	10756	7923	13098	13970	13268	13118	17023	16241	16322	20580	17940	20881	17881	18510	35975	39025	21256	18301	29037	24694	9819	13722	21453	15303	14675	14016	12800	13607	24440	24814	13668	13770	4587	4886	5662	4710	6116	6928	4335	5793	5025	6644	3621	4387	1843	1704	968
200075_s_at	946	854	1817	1115	1204	1430	2879	2488	3339	2422	2440	2416	1809	2164	3037	2902	2040	1650	2935	1403	1008	975	1367	1897	3000	3364	2965	3253	1062	1481	1005	1585	837	1078	2197	1523	533	706	700	932	719	791	9026	11045	1981	2208	2827	1955	1205
200076_s_at	1143	1075	1675	1782	2252	2327	2497	2595	2032	2048	2150	3167	1714	2078	2088	1710	2417	2390	2133	1702	2482	2622	1508	1871	4039	3654	2330	1760	1045	1830	1843	3114	1566	1765	1266	1272	1724	1116	1331	1579	654	972	1707	1893	1393	1684	1026	1381	1082
200077_s_at	8178	7793	35492	27712	41669	46927	54634	58944	37459	33647	31074	25930	15728	15864	16842	15781	32244	36683	30482	23291	25593	27078	12895	14020	25807	26993	24076	22485	13501	14687	24602	28700	15325	14105	15848	14658	11237	10307	11605	12497	7289	6010	24265	27933	22089	25150	9172	8213	5735
200078_s_at	1808	1924	8350	8929	6662	7659	8756	10907	6316	5455	3507	3085	1486	1873	1603	1665	3174	2844	2531	1912	3679	2420	1955	2875	4005	3613	4839	4866	2432	3635	3958	4438	3238	3308	2467	2590	1464	1556	1609	1531	1478	1075	2830	2866	2138	2565	2898	2424	1694
200079_s_at	1941	1812	2823	2006	3033	4533	4699	5414	6021	5179	5806	4594	3897	5335	4864	4597	5668	5432	5295	3674	6445	6523	3743	4499	11771	11041	4159	3156	4185	5553	5272	5801	3923	5291	2213	1831	1717	1181	1482	1752	1562	974	4028	6011	1342	1789	1138	948	980
200080_s_at	7796	3568	22725	22028	35638	28941	36299	47808	16968	19090	23364	18835	12520	9715	13166	12935	18544	24749	33444	30189	27583	29074	15118	8553	15674	18055	11343	5150	10470	11709	7145	9643	10867	8493	11713	10691	5535	6221	6907	6478	11227	6073	28021	31686	9857	14609	1172	1178	1059
200081_s_at	6198	9461	22590	20220	32712	27987	45628	43568	43198	37970	43017	44519	51074	68524	55830	54654	87162	89891	51267	38063	82181	63901	34971	39226	50931	43359	31688	38296	42203	42826	67137	77535	20297	19605	19659	19476	17981	23021	22218	25212	9319	9070	21574	25841	11849	14161	7420	6488	3346
200082_s_at	6813	8046	16463	11949	29159	25853	38268	37481	39905	38967	37054	44573	37109	45011	36428	40118	65404	75393	32929	26786	59406	46849	18644	21335	45002	37000	18728	21125	29709	24841	43708	45241	18572	20651	7695	7835	12309	11035	10279	12529	4749	5710	10378	16234	4444	4050	3742	3247	2155
200083_at	2617	2712	2828	1607	2762	2854	2580	2183	2228	2397	2583	2102	1796	2103	2110	2278	2695	2520	3112	2351	5166	4444	2941	4027	4753	4966	5281	3326	1273	2211	2845	2807	1462	1618	2970	2743	1684	1834	1252	1420	1689	1301	1191	945	1259	1551	1900	2146	1843
200084_at	2689	1316	2672	1878	3349	2817	4370	3697	3829	4805	5459	5102	3239	3461	3116	3298	4710	5853	4528	3203	5755	5414	2352	2960	6359	5450	2099	1259	2607	2499	2730	3631	2428	1842	1673	1600	1220	1784	1545	1631	2274	2533	3865	3821	1326	1971	920	1415	858
200085_s_at	2146	4137	4955	4299	4607	5732	9489	8480	4502	3640	6490	5727	2271	3064	3292	2835	3423	3196	8335	5560	5408	4502	3438	4237	3795	4365	4724	5777	3691	3724	4786	5236	2024	2596	4575	4727	1657	2189	1366	1595	1142	1079	7430	7986	1902	1155	2880	2676	1107
200086_s_at	2113	2240	6618	4046	8162	9089	10882	12637	9718	7125	8754	8384	7486	9129	6711	7566	16326	15905	7074	5251	8125	7813	4735	5953	12122	11684	5080	5021	5739	6469	9340	11056	8994	7795	6279	6418	3469	4120	4664	4947	2974	1886	2558	3144	3353	3549	7748	7612	4176
200087_s_at	1928	1119	4107	3030	5180	4623	5106	5780	8157	9257	7132	6648	2692	2498	3234	3309	4264	5463	3190	2198	7201	6189	2412	2684	7153	7066	2005	1617	2663	3244	3702	4167	4264	3613	3096	2928	1539	1925	2101	2130	2467	2768	1497	1604	2197	2536	779	766	743
200088_x_at	12934	20334	26401	19971	37120	40178	53958	55619	52233	53283	56248	53507	48737	52100	51834	53545	112101	110613	62976	44477	81742	71169	24405	25763	55336	50583	27947	42634	35077	47855	78232	79069	35053	39409	27150	21300	19581	20342	23546	26056	7996	11645	24466	23771	12025	19847	5580	4018	2594
200089_s_at	8067	7776	17386	9846	15386	14934	23358	27427	19107	19014	17972	19463	28013	28861	28324	28816	34138	38852	26243	23858	34400	28290	12114	14463	26741	26889	18812	17129	20962	19595	34285	40601	20075	19324	9338	9341	7121	7521	11833	11291	4601	6147	7681	7956	4288	4312	2942	2735	2246
200090_at	1912	1965	4334	3112	4223	4135	3384	4115	5072	4664	6729	5936	4481	5456	4997	5072	5292	5676	2883	2793	5375	4582	2649	3735	6740	6197	1969	1683	3773	4046	5209	5488	2673	3616	1511	1153	1924	1935	2483	2764	905	938	631	902	508	712	1264	944	423
200091_s_at	5333	3794	11946	8370	14222	10541	11595	12309	12928	13671	19524	14594	20297	16001	19411	22700	25823	32064	22416	16595	21625	20400	11262	10445	17228	15051	30314	13136	15387	16257	22483	29508	16362	10542	7146	7373	8770	8137	13583	10890	6585	3370	5932	5425	6716	5837	2916	3396	2688
200092_s_at	5575	6189	31018	22716	31567	29027	41799	36840	34144	38958	40410	37425	37470	40664	37671	39084	59695	68925	43502	33566	50152	49678	19407	23122	31254	30002	24589	23237	26867	29830	44131	42740	31410	31539	21192	19044	15679	14884	21223	22507	10739	11934	14273	15375	15023	16192	5295	5069	3785
200093_s_at	2518	2319	3103	2167	5139	4654	5437	4300	9433	8767	6270	7715	5442	5786	5646	5915	9468	14902	7693	6673	18356	15088	5704	7468	10160	9768	5129	3870	5934	8964	7662	9191	5214	4405	2783	2299	2202	2666	2329	2523	2466	3546	2413	2589	1543	1561	3087	2907	2612
200094_s_at	6118	8621	15278	10220	18452	24747	25202	22488	28632	30334	31634	16726	18892	23110	19899	17272	39512	45203	24476	14199	33693	42367	10163	13830	33740	28095	39825	49676	17706	20416	22624	28071	22020	21697	14414	11325	7418	5643	6489	6720	4241	7117	8002	8674	3888	4591	4339	3964	2626
200095_x_at	16286	25094	71149	39572	74833	72429	100228	132725	92967	88534	94491	100571	100977	103556	109859	105445	179720	185093	95115	82930	127880	78229	52198	45660	83309	71764	45726	65093	56715	70879	108407	117069	52948	68224	46933	44457	30038	34229	36433	44875	13758	18650	37418	41960	24990	35450	17017	15488	7315
200096_s_at	1290	769	5930	6080	6914	7072	7172	6703	4709	4887	7123	5679	2769	3101	2943	2853	3450	4770	2357	1785	3138	2424	587	1125	3154	3811	920	1028	800	1176	1165	1543	905	1033	2102	1613	1375	1011	1097	1138	1280	1081	1233	1538	2006	2923	664	778	469
200097_s_at	3059	1391	3943	3235	7937	7573	5919	5762	5774	6601	7750	7242	5158	5303	4911	5507	5982	8225	6162	5389	9075	7698	2291	2005	7212	6615	3481	1869	2581	2805	2955	3439	2330	1772	3367	2561	1742	2116	1651	1891	2165	1878	5395	5861	1700	2736	1385	1192	1494
200098_s_at	1783	2327	2952	1779	4120	3925	4136	3235	5711	5626	5404	6203	4180	4283	3863	4619	4273	4396	5679	5558	9896	6266	3274	4420	6204	4914	3097	3761	3923	5893	5604	6079	2461	4203	3136	3648	2750	2661	2749	2867	1269	1189	2845	2693	2143	2101	1543	1143	1101
200099_s_at	8052	9519	31561	24191	39116	38164	54143	61722	59001	56648	57234	57524	64528	54123	61516	68567	82922	92181	62181	50862	78864	62466	40899	33498	49170	44315	39046	32465	43135	37887	57628	56321	25226	23513	20325	21468	15771	17271	26547	28953	16839	17030	30678	37518	9160	12182	5922	5587	3485
200593_s_at	1601	1058	1970	3147	5935	7491	3551	4309	5106	5950	8112	4399	4171	4069	5069	4346	4363	4593	6608	3547	7000	6529	1995	3654	9014	9836	1496	1256	1565	2102	3175	3804	1962	2314	2054	1638	1813	1767	899	1286	1980	907	2933	3509	641	921	589	665	907
200594_x_at	2583	1658	3922	3882	8403	9339	4534	4237	7267	8617	9290	7764	6197	7588	6091	6570	5568	6325	11384	8773	14154	14158	5969	7230	13174	13509	2795	1435	4267	5606	5150	5289	4626	6668	4339	4481	3306	2683	2061	2101	3267	2956	5751	7295	1646	3181	1377	1305	1549
200595_s_at	2022	1334	2164	1582	3940	3583	2933	2231	2328	2208	3204	2034	1559	1626	1744	1734	1689	1707	6818	3676	5181	5166	1326	1752	4602	4299	3966	2972	3379	3617	1972	2874	1951	1821	952	987	881	988	1256	1021	1064	1116	1380	1805	371	247	576	482	500
200596_s_at	515	875	440	266	2678	3713	3640	2968	3780	3389	3672	3420	2515	2164	2709	2587	1775	2322	4504	3078	6852	4920	852	710	4210	3227	466	810	1264	1235	1373	1579	980	916	401	560	193	314	204	441	86	281	1158	1205	178	77	74	397	511
200597_at	539	443	600	587	840	811	662	640	817	846	833	692	1007	549	767	1224	490	544	1614	1269	1334	1320	458	485	1035	1080	952	634	398	632	647	823	696	569	337	301	276	530	474	505	573	381	909	641	346	540	235	440	152
200598_s_at	1009	1118	381	544	2485	2427	1829	1981	14054	9976	5259	3919	1676	2377	2526	2002	2410	2783	3166	1782	4500	4378	629	550	5528	4646	792	623	783	552	543	1203	2128	1875	476	678	1284	1356	915	935	1464	1529	1250	1067	499	594	630	959	558
200599_s_at	3267	2357	2648	2641	4491	4668	4168	5512	24764	23750	7978	11668	3935	4151	4245	4045	10203	7561	4733	3530	12317	7974	1987	2688	9602	10541	2856	1762	3600	2857	2511	3381	7591	7410	978	647	2132	2182	5567	4653	3308	3683	1417	1754	653	447	885	656	1028
200600_at	1703	1057	17209	14021	8819	14093	9981	9168	4729	6140	16453	14624	5418	5161	6722	6746	5616	4899	1564	928	3789	5680	3207	3881	7987	7060	1692	1312	1345	1805	1530	2283	4166	3458	3011	3179	1777	1690	2765	2642	778	529	420	511	4412	4497	101	371	305
200601_at	6115	13757	4017	2131	2148	2366	2046	2320	2462	2462	4240	3776	1325	1547	1526	1836	1844	1731	1788	1411	2595	2598	658	871	2172	2044	1613	1260	583	1456	1315	1202	3310	2764	1324	1123	967	1850	589	978	581	684	2141	1675	652	861	1095	858	681
200602_at	1463	375	778	234	446	417	11	280	2323	1267	32	150	115	310	92	107	318	185	307	463	547	787	80	3	272	254	11	33	11	13	37	12	32	98	288	621	233	193	493	347	319	254	150	16	409	626	1531	1666	1511
200603_at	2391	1339	6406	6652	4840	3372	4656	4003	2956	3784	5826	3726	1432	1401	1363	1492	1437	2571	1770	1127	3031	1574	940	1371	2955	2941	1837	1079	1716	1475	1334	939	981	1093	2302	1488	1198	1219	2079	1690	2516	1818	349	446	1593	2022	1997	1473	2268
200604_s_at	738	549	1013	3048	1250	2751	2122	1632	2865	2732	4294	1864	1734	2027	1672	1297	781	1478	544	372	1006	1168	915	1133	2494	2102	770	714	817	424	640	820	488	500	688	604	965	1257	775	953	1160	1125	372	265	862	921	1245	562	1022
200605_s_at	1417	585	4186	6109	3920	4886	3272	4318	5597	5082	7250	5296	2236	2385	2347	2116	1985	2299	986	841	2391	2453	899	944	5387	4322	1193	353	683	793	1247	1151	521	458	1547	1374	724	934	1312	1320	1480	1772	281	444	1202	2111	973	1375	1255
200606_at	3248	2233	239	380	339	168	215	103	117	221	283	113	308	153	222	130	627	745	214	388	29	20	177	226	134	146	278	306	251	64	446	306	179	404	1665	2232	3988	6941	561	655	1544	1516	506	319	341	415	313	322	367
200607_s_at	950	722	1505	2740	1065	1954	870	1042	1655	1636	2458	1199	1614	1816	1622	1522	1358	1099	1750	1274	1927	1756	2602	2693	5228	4327	1621	1450	1457	1810	2464	1927	894	701	1211	1014	542	1091	778	682	1700	1386	4225	5249	776	795	735	797	1217
200608_s_at	1604	595	2554	2598	2235	1739	1656	1152	1319	2402	2944	2274	1654	1635	1607	1820	1433	2548	3540	2620	4234	2499	2056	2831	5413	4872	3928	1135	3119	2222	3446	3877	1138	985	801	817	595	671	981	786	1339	829	3229	2869	251	496	577	462	211
200609_s_at	1594	1374	5287	3614	4538	6355	6351	6258	10895	6345	10121	8977	4127	5455	4717	4421	3761	3861	2449	1876	4329	5082	3954	4568	6890	5748	2311	1363	1540	2976	3650	2994	1118	833	4560	4079	1859	1752	1808	1821	1048	1690	979	1239	2582	2576	554	855	311
200610_s_at	5955	4095	4840	3061	6693	9790	5003	4263	8520	10144	14456	8207	6871	6605	7563	6205	5347	9678	22719	16642	17672	21114	7073	9015	21719	21576	3371	2130	10121	10986	16354	11204	9038	7644	3652	3887	2794	2511	2943	3441	3366	2497	3334	3359	1511	1135	1358	1263	1467
200611_s_at	906	2369	7186	6040	5220	7579	7146	6472	8846	9190	13660	7934	4130	6106	5751	4840	3452	3661	2380	977	3812	4765	4326	5381	10488	7713	1209	2228	1248	1224	1854	1878	542	1063	3499	3697	1738	1962	1480	1443	456	571	971	1467	1898	2534	77	92	417
200612_s_at	1194	1195	1998	1510	857	1065	792	802	1285	975	1497	1565	1023	1535	1131	735	1383	765	1676	869	1036	1570	616	832	996	1352	1169	663	547	593	911	745	1547	1058	1827	1473	632	739	713	727	1261	1290	2633	2522	922	1266	1355	2007	1133
200613_at	2425	3434	3069	1431	2602	4940	5561	5199	4917	5282	5292	4351	2462	2165	2787	2015	3680	3392	4252	3275	4780	5455	1916	2282	4712	3593	892	772	751	1639	884	1423	1573	1517	2253	2354	1008	944	1100	1450	1423	1247	4273	7336	1198	1630	3470	2875	2516
200614_at	4834	5857	5325	6584	5960	6209	7185	7842	11096	7604	4388	4840	3726	4065	3316	3785	2909	2740	15592	11947	9975	8721	3556	5272	17157	15343	5249	5035	3560	5208	7679	9549	6972	7593	3031	2675	4055	4543	2407	3728	5635	7283	16623	22013	2233	3178	6317	6314	6512
200615_s_at	119	355	829	852	794	812	685	760	1247	1035	1586	972	714	743	480	581	654	386	2225	1177	1063	1272	505	720	2318	2158	473	821	643	847	1011	879	1364	1321	1013	886	244	483	489	533	1131	1104	2685	2832	1055	982	442	433	748
200616_s_at	402	682	433	82	3076	2021	1011	1099	5591	4495	2186	2259	791	933	763	654	1123	966	1826	1713	5986	3661	293	419	6926	4234	1097	1328	474	632	308	146	109	508	782	646	236	96	157	183	116	254	109	368	46	222	468	77	153
200617_at	1180	1445	1782	1032	1422	1351	1152	1256	2445	1770	1882	1231	1198	1441	1122	1241	1141	822	1332	989	2094	2864	1652	1923	6535	4517	3438	2542	2307	2795	3606	3892	1809	1833	1385	1789	1384	1595	1160	1659	1528	1315	885	797	1976	1915	199	955	1067
200618_at	5602	3427	9230	7992	5553	7854	4564	4728	4711	5045	12014	11040	2807	2654	3875	3653	2628	3244	2681	2270	3339	3866	2100	2020	5019	3668	1983	1053	1310	1197	2262	2672	2348	1898	2875	2864	1836	1762	1610	1865	1804	1678	989	1174	2483	2445	949	1165	1164
200619_at	1066	1350	1734	1020	1030	2506	3542	3011	3260	2799	3477	3407	2392	3077	2530	2047	2743	2513	2450	1884	3278	2734	2163	2349	6914	5646	237	165	897	1449	602	2310	1658	1669	1184	1066	106	441	92	590	84	185	1279	2464	232	246	133	164	62
200620_at	1815	879	6044	4705	5050	5072	5872	8189	6901	4475	5899	5532	2965	2699	2838	3096	4106	3793	3670	3076	4449	3153	1112	1422	2676	2732	1519	1442	1239	1460	1756	2907	2132	2649	2618	2401	2148	2749	2687	2846	1984	3104	6261	6558	1278	2694	1295	1231	1088
200621_at	1785	1890	1679	1300	1843	2739	2781	2576	1099	1017	1843	1680	1260	1411	1301	1209	1139	1229	1782	1232	1945	2102	1146	1967	4428	2978	2046	1756	1780	2494	3037	3788	957	1154	2597	2344	1334	1428	2921	3134	1236	1530	797	765	1543	1688	5489	6413	4740
200622_x_at	742	933	3222	2018	481	1752	1232	1459	1088	758	1328	1192	1013	971	910	694	1222	602	1837	758	1452	1106	1424	1886	7003	5816	2067	1712	1121	1527	1938	1906	783	790	2010	2099	1202	1346	1510	1526	1392	523	3660	4135	1481	2158	3286	2446	2509
200623_s_at	1666	1463	3850	2560	2313	2020	2720	2943	1066	1226	2101	3365	1328	1703	1132	1439	2090	2472	1938	2308	2703	2353	2432	3265	7912	5521	2918	3399	1215	2087	2651	2828	1240	1444	1720	1796	766	769	950	1294	680	943	3574	4281	1104	747	5851	5117	3226
200624_s_at	1153	795	947	1421	2218	2575	1549	2053	4818	2660	4786	3289	2936	2831	2872	3411	3854	3623	3536	1266	4436	3582	2475	3115	6168	5717	2420	761	3095	4291	3845	5438	1726	2478	479	772	1076	1615	1225	1148	1125	1477	2544	2098	23	351	1725	649	1701
200625_s_at	1300	1362	17668	15783	14445	11566	16559	22877	11558	7338	13624	15863	6254	6373	6118	7125	9083	7365	1452	1402	5277	3776	2197	2603	11839	7543	2941	2151	1555	2652	3178	4113	4255	4914	2010	2106	3651	3751	3052	3567	509	845	841	935	4431	4996	1321	1460	842
200626_s_at	1531	991	1691	1131	3115	2211	1718	1483	2784	3963	5614	4001	3666	3553	3970	4022	2569	4632	4843	2934	6223	6994	3304	3643	7969	6976	3994	2475	3783	5503	5847	4820	2824	2911	643	875	1495	957	2065	2116	1193	1171	1854	1806	217	423	2300	1751	2429
200627_at	4539	4077	5514	3538	5622	5183	7495	8022	7377	7579	7154	7813	5507	5961	5511	6138	6908	8785	13700	10455	12203	9884	5996	7357	17374	18288	5154	4323	7485	9256	10318	9537	7194	6307	4865	4250	2276	2361	2349	3467	3262	3127	10496	10971	2679	3510	1577	1358	1621
200628_s_at	839	1864	2169	2239	1422	2983	3947	3302	2884	2331	2091	1414	205	148	441	467	836	598	805	126	644	709	201	177	2530	2541	3021	2953	2142	2419	3542	3146	4776	5097	689	1148	807	1371	783	1349	145	70	401	114	1004	467	179	145	208
200629_at	1492	2639	5882	2133	4876	5179	11239	11748	5096	3538	4053	3464	727	714	1025	767	2069	1576	1405	1375	1719	1967	838	888	3728	4055	4278	4709	2285	3095	4700	6243	7167	8041	1632	1191	1196	1201	1767	2084	463	418	443	659	1214	1136	695	914	897
200630_x_at	4988	3503	5692	3938	11962	10503	9763	10741	10936	13522	17830	15595	6132	7334	5868	6229	15509	21594	16950	16112	23494	23939	19960	27982	14566	14599	6245	5884	13647	16979	30903	42649	16654	24580	13174	10460	11674	8674	4557	6386	6546	7068	6404	8740	4926	10776	2793	3784	2864
200631_s_at	2612	2645	2938	2117	7562	6512	10059	6395	8760	9320	16626	14964	5134	5291	5562	5957	14167	19211	10330	9742	22007	16134	6797	7984	16418	15779	4985	4568	5565	7434	7459	8488	6965	9278	2982	2920	3059	3562	2075	2163	1549	2059	3212	4247	1691	1843	2134	1341	1587
200632_s_at	1369	2003	3063	2606	3498	5813	4877	4352	8783	7271	2480	1728	2050	1960	2217	1969	1790	1661	1455	1098	3014	2650	854	1033	338	220	598	373	646	661	885	999	779	866	2339	2609	1904	2520	1519	2151	1378	1593	734	641	1613	1652	2560	2464	2154
200633_at	16009	19848	34899	22253	26947	30069	25345	38038	43661	42463	66821	66332	22647	26012	26274	24759	61141	55989	56904	45753	59344	55911	31020	37747	45108	40864	19387	24447	21590	27190	25723	33570	22764	21857	37163	36018	16580	15253	19885	22850	26804	33850	84172	101013	34883	56130	27812	23328	18641
200634_at	7440	9338	36587	27997	15922	22686	24785	20213	15221	17669	33852	26974	13356	15403	13988	13810	13486	13179	8946	5217	12174	14528	8823	9476	25464	28934	10586	9793	7428	17553	19049	17615	3633	4255	12540	12823	8136	6563	4902	6588	2865	3950	4556	4422	9386	10787	877	1099	822
200635_s_at	391	454	27	55	428	266	79	134	27	93	60	70	51	43	38	43	205	53	551	76	301	59	55	55	20	51	134	425	55	323	69	77	69	98	331	448	370	226	52	49	283	331	736	548	66	84	429	274	106
200636_s_at	1031	808	148	215	40	154	46	23	49	33	41	396	179	217	31	104	51	63	42	166	225	261	460	350	58	27	157	372	107	187	119	280	883	875	2288	2073	1181	1665	298	535	984	1019	740	727	259	112	788	775	703
200637_s_at	560	484	8	18	22	51	58	34	19	41	173	46	39	43	39	25	33	53	58	128	56	25	103	262	35	19	92	78	81	31	48	73	116	229	576	653	319	674	24	193	219	65	480	625	52	103	68	383	242
200638_s_at	2133	1959	6440	6273	4539	6093	5126	5046	7154	6658	12229	8064	4946	5085	6187	6288	7624	7450	1217	667	2966	3092	3449	4931	8190	7869	2144	1621	2274	2882	3978	4566	1928	1937	3301	2677	3133	3317	1605	2000	1284	1196	527	674	1373	1386	2411	2029	1789
200639_s_at	1886	1332	12047	6962	3373	4401	4866	5295	5543	5541	8432	7990	5216	6713	5061	6251	6736	6982	1706	1524	3570	3634	2734	5007	7936	9152	3422	1993	3358	4298	5955	8036	3457	2864	3878	2383	3189	3676	2136	2468	1040	1176	826	1058	1590	2642	3362	3041	3902
200640_at	2361	2055	11883	7797	5289	7264	9816	8653	11943	8864	15772	14110	8650	11441	9372	9079	14796	12143	2594	1353	5331	5021	5800	8322	13395	12506	4779	3171	4053	5141	10149	10053	3911	4326	3611	4274	5098	6205	4171	3828	2458	2659	1919	1449	3886	5033	4201	5688	4467
200641_s_at	2104	1926	4209	6298	4366	5948	3295	4678	9002	7120	12103	8068	6507	9092	7307	6332	7046	5378	1197	703	3024	3570	4003	5344	9655	9070	2679	1764	2605	2617	3782	4494	2106	2255	2810	2752	3583	5368	1930	1822	2191	1919	1026	1058	1746	2265	3467	2030	2816
200642_at	8719	10497	4808	3813	3403	3169	3817	4540	6083	4035	6220	6305	6377	6501	5575	6072	8733	9201	14464	11998	10595	9313	6379	10123	16274	13881	4695	3996	11242	13923	13233	15529	10116	9653	5678	5804	3137	3596	3916	3555	6253	7606	17635	19907	3588	2354	7209	5330	5464
200643_at	498	724	804	666	718	1326	1513	1101	1614	1732	761	527	480	708	708	327	391	535	1505	848	1275	949	544	286	1526	1634	1524	1741	503	1211	314	395	1915	1239	400	569	167	196	456	324	207	277	707	464	186	123	286	228	405
200644_at	1900	2035	2300	2420	938	1122	2723	2146	2018	2105	1757	2023	1309	1370	1038	951	4498	6725	1792	1295	5207	4679	6208	9331	9230	7238	26949	24543	12939	16150	5285	6286	3310	3160	8870	8208	4163	3238	2916	2832	1943	2526	587	734	905	1090	2520	3864	2038
200645_at	2787	2578	18513	17301	23479	29712	40849	29682	16207	20900	12699	9225	4808	4587	4253	4043	11651	12003	6282	3580	9269	10568	3151	3848	5183	5150	5863	4325	2584	3053	4913	5053	2422	2642	5255	5555	3872	3856	4241	5265	4100	5016	8186	8372	7252	9781	4658	4385	2848
200646_s_at	366	583	666	567	614	1386	1240	1339	1085	1214	1061	694	697	633	431	553	808	480	394	405	632	650	106	388	1102	847	811	393	54	340	403	159	521	603	352	334	402	466	322	450	307	371	868	670	395	662	562	277	451
200647_x_at	4637	8654	3503	1232	4157	8908	8718	9153	11256	8625	9447	3603	3512	3592	4860	4686	8957	6488	10886	4902	11857	9941	3657	6218	17527	15309	6909	8853	4063	6499	6060	6203	5706	4679	4652	4569	1859	2542	2334	3165	2180	2695	4903	4801	2369	3899	2353	1978	1891
200648_s_at	223	211	1512	3061	1000	2434	1232	928	842	848	428	336	325	369	219	23	172	24	1099	935	1702	914	677	1105	6	26	69	133	18	132	183	39	614	738	2312	1309	410	290	416	606	1461	1653	2497	2077	1830	2536	3454	1840	2668
200649_at	428	579	2829	1694	1711	3007	5188	3362	2688	3970	2954	2626	1127	1184	1440	1157	1391	1341	724	996	1682	1734	699	942	2022	1787	498	680	709	521	727	811	1284	1320	985	1082	809	920	936	1209	888	974	1208	1779	666	1016	810	370	87
200650_s_at	5524	6063	7019	5032	14375	14114	12654	10805	13317	12810	12887	11352	6199	6529	5228	5927	6685	7148	6077	5592	22634	20690	21237	23800	54277	47158	15412	12580	30622	30622	28797	26637	11466	10490	6156	5537	7395	9312	4194	3775	4805	6255	1438	1377	8433	12314	5809	4615	4049
200651_at	13272	21271	36158	20090	30739	29563	36928	39694	41701	33093	35089	36226	29684	32590	29834	29539	73009	72482	34723	23461	52676	48237	24999	29177	40815	39077	26815	27783	25196	29971	41349	47135	24400	28151	24909	25132	12278	16082	15580	16481	8257	10368	11654	14569	13279	17323	3173	4238	2876
200652_at	1053	1147	7935	3782	5711	6082	8433	7875	9217	8206	10272	8707	5937	6648	7156	5977	9614	10115	2322	1944	8094	6543	1839	2634	6863	5868	2585	1898	1478	2224	3524	5226	2718	2420	4549	3566	2116	2380	2347	2564	1720	1703	1034	1083	2504	3738	1251	1371	921
200653_s_at	1546	861	4275	2238	6210	4754	3523	4277	4251	4088	12641	12275	4149	3272	4031	4665	5850	6429	3982	2766	3094	2888	474	543	4996	2730	1199	770	848	799	1082	1195	338	228	1497	1504	990	744	904	1125	1247	1028	431	421	1417	1458	3535	6438	4147
200654_at	6262	11526	7982	3643	8515	15720	11690	9479	18175	21547	14874	11279	2270	3161	3646	2686	5690	3159	9902	7237	9860	12111	6307	5733	13203	12512	7350	9736	2693	5822	3368	7367	7870	7133	4240	4841	1858	5627	3348	3146	3144	6327	3453	3294	8514	8443	511	560	252
200655_s_at	2681	1555	14157	8849	7335	6747	6693	6827	6363	6508	19023	20181	8001	8943	8420	8729	7788	8323	6324	3906	5103	4621	1186	1769	5716	5211	3278	1164	2073	3193	2176	2560	553	813	2998	2787	1602	2317	2487	2643	1429	1474	1076	827	2179	2184	4581	5135	3265
200656_s_at	3414	2420	1173	1012	2614	4292	2601	2804	6278	6865	4083	2559	2113	2118	2026	2035	1177	1459	4673	1494	3753	3399	1333	1893	5596	6621	4914	2651	1797	1699	1319	1480	2807	2344	1217	1124	838	919	1260	1539	2322	1964	2082	1834	2651	2292	388	529	430
200657_at	6440	8423	6788	5467	11360	10919	13729	18957	19127	15260	10211	10575	7263	6656	6893	7551	21998	14527	13118	10980	20359	14501	17919	21655	29842	25738	17435	23048	19728	22109	32840	34120	9432	9970	12841	12258	5339	6261	3494	4328	3878	5113	7204	10065	4930	5481	2719	2875	2309
200658_s_at	1091	2626	591	360	1327	1275	1523	1251	3032	3952	1952	1459	1110	959	1245	1239	1106	1291	2855	1951	2690	2644	1827	2178	5624	4880	1521	2426	1835	2435	3001	3974	2844	2657	642	732	585	606	563	654	410	604	417	516	435	697	311	374	572
200659_s_at	798	607	163	109	490	637	766	1205	955	1253	1179	992	673	625	1026	778	771	579	785	767	1266	1224	264	195	1615	1436	1890	809	160	810	631	620	525	261	281	165	141	393	101	152	395	185	503	590	316	578	185	515	77
200660_at	5547	9188	31410	30307	9097	9858	15889	18316	3775	3500	3223	3376	1116	1195	809	802	485	449	1282	959	932	814	266	51	3018	3117	46	51	33	52	41	97	2579	2436	2163	2079	2272	5071	1395	1536	91	326	44	33	2477	3103	95	78	64
200661_at	1255	1603	4951	2506	6707	8610	6579	7566	2467	2071	1992	1966	2135	2636	2297	2025	1173	1081	1319	1296	2116	2609	89	242	1401	1229	192	287	176	139	290	79	189	441	688	1031	555	739	986	1756	232	468	122	127	1228	1151	193	84	89
200662_s_at	1126	1033	1132	970	3059	3175	2815	2438	4986	4853	3742	3383	1859	1911	2134	1797	2769	4083	4848	2836	7673	6927	1466	2166	6146	5653	5032	3900	3758	4901	2798	3772	4484	4189	743	914	1067	1321	933	836	885	1119	1499	1254	928	845	3824	3663	3085
200663_at	7655	7732	9086	6259	7028	8694	11282	10583	4417	3527	10111	9521	2051	2284	2311	2580	2254	2494	3313	2512	6162	4992	994	830	7110	6757	2161	1634	849	1353	1462	2081	6268	6545	5667	5792	3036	3641	6539	8325	4918	4553	820	661	9066	10455	2126	2635	2173
200664_s_at	1005	1367	550	469	952	1699	1135	1146	1456	1122	2148	1638	4495	5159	4914	4017	1088	1148	1364	740	907	1245	547	752	1355	1413	381	698	754	968	105	490	2242	2719	2400	2090	666	850	1452	1403	592	551	2225	2206	1606	1466	672	471	585
200665_s_at	193	21	4287	972	555	293	681	997	270	294	16	35	12	23	13	37	525	621	424	487	1043	2036	19	155	121	211	157	27	18	91	39	31	1683	1154	1388	1487	768	1084	2093	2143	2503	1469	33	173	499	405	864	282	608
200666_s_at	2120	2341	2464	1524	1112	2267	1903	1558	1517	1727	3940	2635	5376	5859	5354	4964	1665	1956	2192	1611	1741	2116	1183	1895	2240	1434	1310	1895	1511	1844	1112	1237	2313	2574	3998	3559	979	1340	1657	2414	1390	1212	2498	2727	2107	2816	666	1363	640
200667_at	721	895	4792	4088	3714	3020	4808	4324	4236	3307	4937	5272	2196	2887	2449	2372	4646	4198	3610	2608	4355	2731	1672	2305	4382	3528	1887	1436	1428	1938	1851	3054	861	1235	1542	1375	1487	1004	1133	1252	1063	1390	3510	3383	875	1004	1038	1022	797
200668_s_at	2204	1278	11478	10602	8378	7404	6868	7771	7730	6667	7895	8489	6241	6386	5439	6192	7907	7866	5860	4353	7237	5147	5140	5379	14661	11271	3832	1834	3687	3210	5592	6100	1665	2036	3080	3076	2573	2951	2405	2684	3095	3170	7445	9759	3040	4481	1341	1384	1168
200669_s_at	1231	911	4569	4859	3866	3134	3746	4263	4645	3980	4557	3670	3311	4189	3613	3557	4367	3701	2715	1602	2301	2677	2603	3112	6648	6589	3111	1716	2035	1531	2163	3546	1075	1175	1765	2117	1663	2245	1523	1352	1922	1604	4783	5306	2150	2909	692	1011	804
200670_at	909	697	1738	1044	1978	2384	1473	1728	5583	4028	4568	3873	1855	1396	1657	2308	1504	1543	1561	1204	4346	3613	755	964	2342	2293	1690	1487	1017	1086	4104	5794	752	901	2012	2227	2442	2331	2226	2031	3476	3085	468	404	2197	2653	538	396	535
200671_s_at	177	134	13	19	30	33	24	14	118	341	228	44	245	153	274	213	282	77	27	23	28	35	62	32	1515	1107	138	53	14	52	17	22	21	17	17	18	18	43	34	18	62	30	27	12	18	18	452	30	439
200672_x_at	1094	1081	111	518	581	828	77	435	1100	956	941	603	1039	1120	968	683	611	757	375	244	631	782	1585	1703	2515	2345	606	1647	266	385	385	183	591	116	1053	1069	982	1170	768	1135	743	684	126	51	534	539	1980	1484	1370
200673_at	2172	2556	5472	4092	7370	6146	8546	5952	5226	4654	3647	3220	1503	1289	1692	1500	2928	4448	4080	3104	6144	4490	708	1100	1748	2182	2479	1631	1096	1127	1123	1671	1889	1420	3435	3027	2373	2282	2764	2243	3770	3164	1236	1227	1629	1758	848	462	977
200674_s_at	6326	11373	51986	38117	44583	42906	66555	78974	60043	58581	61112	62355	65886	72625	68018	70296	116935	132297	70542	60754	95956	87986	46739	49171	47972	46234	28640	41023	47709	59602	88489	87791	46121	51079	35102	34295	27794	38417	37164	45553	9504	17150	25724	32016	18970	28611	12015	10965	8443
200675_at	4506	4883	3602	2116	2127	2199	1838	1617	3266	4335	11753	10767	2359	2970	3770	3706	9136	11138	3268	1612	4561	4938	2011	2758	4452	3083	12427	13188	3661	3776	4033	3830	2178	1793	3829	4264	2569	2762	4709	5723	1261	1449	320	325	1315	1615	2006	1714	1495
200676_s_at	583	593	637	448	305	606	804	617	559	572	841	601	560	829	330	377	383	537	416	258	944	681	422	423	478	368	1332	828	337	413	847	888	1384	1395	546	624	395	437	405	295	456	537	102	215	508	623	591	667	615
200677_at	6691	9610	5960	6737	10756	13104	13325	9786	7118	6716	5453	4689	2720	2635	2973	2724	2258	2492	2883	2934	8251	7457	2536	2290	2341	2093	2906	2633	1184	1893	1683	2057	4822	4850	3182	2840	2061	1781	2181	3093	2055	2290	4685	4948	1611	2864	1659	1365	818
200678_x_at	2531	3255	13389	9071	17039	25432	24975	34169	17973	11697	2008	1919	930	821	889	763	2729	2575	1792	1270	2915	2727	1113	1628	6264	6509	17127	18906	5373	9346	6649	8039	1881	1727	3190	2700	2683	3839	3893	5513	1120	880	918	576	5627	6082	904	804	626
200679_x_at	1861	2275	1700	1451	4838	4571	4743	3897	4459	6108	6252	7929	3430	3659	3812	3500	4464	6640	13537	11478	16610	14410	4709	5762	16960	15402	1571	315	3465	3526	4232	5248	1151	1184	2560	3420	2165	2524	867	823	1557	1041	6453	6907	1866	1816	707	898	903
200680_x_at	7375	7970	9853	6680	23590	16126	17914	11495	19301	23230	24899	28995	13317	14647	12439	14747	20728	23871	57006	50512	66058	57631	23835	26702	35618	28564	6934	7098	17497	18548	20815	25361	4815	7230	13965	13345	8648	9584	5077	5103	5074	7605	24821	34428	6285	11769	4468	5988	2798
200681_at	1619	1542	1282	849	1643	1216	2411	1562	4624	3703	2687	3145	1663	1786	1592	1460	5034	4872	3775	3163	4334	3221	4494	7005	11398	10364	7121	6898	8320	9993	5270	7679	7726	7367	951	1168	990	1031	1340	1200	2013	2204	2867	3458	658	556	1682	1223	1390
200682_s_at	1775	1427	3445	2351	2816	3239	3750	4857	6310	3900	4610	5153	2716	3141	2673	2643	3591	3966	3898	3467	5190	4040	3051	3153	9395	8381	2244	1351	3328	3103	2818	3305	6290	7348	3102	2725	1781	1502	858	1256	1388	1356	3754	4094	1751	2598	1280	1124	813
200683_s_at	731	511	1361	1276	2086	2127	2461	2121	1930	2056	3108	2908	1300	1741	1612	1421	1126	1571	1412	687	3162	2510	737	1026	2628	2736	730	969	638	756	1315	2064	3881	3450	1246	1479	72	858	476	467	286	319	373	214	448	464	512	314	745
200684_s_at	671	388	564	672	747	948	1077	851	1107	1331	1552	949	730	548	845	550	856	502	412	494	1195	989	305	633	894	883	720	909	363	505	690	814	2255	2238	673	533	462	231	396	566	362	406	580	436	341	722	337	614	656
200685_at	268	159	186	287	294	469	420	371	442	519	513	582	863	789	683	901	405	603	649	425	428	535	108	181	375	321	464	236	330	337	417	460	185	359	99	77	198	257	207	177	239	190	227	555	133	53	303	56	161
200686_s_at	997	534	1201	733	2290	1982	1868	1594	2176	1799	2843	2587	3088	2798	3093	4279	1668	2052	3018	2927	3314	3557	2312	2875	3658	2327	3005	1915	3074	2473	2310	2938	2686	1676	968	811	1333	865	2209	2150	958	1112	994	1275	258	503	758	654	521
200687_s_at	820	560	746	647	893	1103	1077	853	1186	1450	1628	1528	1452	1693	1380	1377	911	1424	3214	2434	3904	3150	1140	1824	4542	3176	1361	1016	1616	2638	1761	2074	964	1044	1669	1411	989	841	796	585	1216	834	2050	1247	1054	1247	227	111	151
200688_at	569	298	203	217	432	542	282	125	250	282	528	395	559	445	334	755	170	677	580	896	884	486	389	564	563	695	941	539	370	672	637	658	417	538	345	330	356	333	311	251	481	241	631	511	103	546	745	885	557
200689_x_at	15880	21254	33487	20011	39550	36507	39814	50929	49672	64674	34861	48225	48635	71149	51633	52807	88678	115874	51724	34595	90444	78411	35365	40429	55330	37119	27254	33328	33904	32094	55540	56592	32743	46135	28253	21982	16359	16576	19264	28859	8559	11801	17607	27073	14421	27398	4214	3036	2584
200690_at	384	230	427	239	486	718	118	355	563	361	328	542	460	358	524	474	217	786	1057	601	461	540	246	232	1704	967	811	181	448	677	305	720	559	691	160	215	442	61	25	233	128	78	274	320	119	80	629	119	292
200691_s_at	1970	1977	1718	1390	1922	1839	1523	1971	2714	2224	2760	2219	2022	2581	2790	2367	2668	1640	3847	2643	4524	3094	2314	2641	12257	10572	5019	3932	5184	7256	7332	9075	4403	5271	920	885	1382	1234	1467	1530	1990	1334	2394	1840	794	945	1072	1634	1039
200692_s_at	1363	1140	617	220	1139	1168	770	820	2831	2122	2558	1623	1078	1640	1381	1419	1538	1316	1543	1192	3004	2656	912	1242	7572	7495	2761	1484	2245	2276	2290	3378	2914	2454	292	177	638	989	407	438	952	992	706	499	398	488	478	499	451
200693_at	6643	7701	4178	2369	3602	3159	3031	3186	4968	3705	8531	7688	4089	4295	4448	4528	6647	6072	8011	5590	8504	7266	6773	8362	8786	9081	5826	3995	4761	5676	7971	11111	4014	3716	5094	3435	2081	2479	1838	2207	3241	2359	6801	7434	2175	3855	3601	2199	3120
200694_s_at	1230	955	2441	1386	1643	1172	1337	1882	3141	2556	2720	3346	3415	3511	2743	3194	3588	4088	2786	2018	2577	2580	2032	2567	4553	3895	1476	1125	1554	2885	3408	3439	1896	1854	1704	2268	1542	1046	1446	1529	1473	903	1012	1772	996	1477	3134	2001	1899
200695_at	1195	1724	1629	1699	1503	2334	3732	2148	2146	2055	3304	2240	2070	2408	2007	1740	1675	2422	1257	1211	2710	2143	2585	2443	5066	5183	3770	2835	1902	2828	2324	2883	1543	1642	2249	1903	1057	1558	855	1230	1550	1249	1581	1179	1428	1977	3064	1939	2249
200696_s_at	3181	4030	3582	3057	2014	2697	1591	2717	5854	5554	3200	1696	497	979	547	585	1237	915	1442	1318	2089	2286	428	639	327	383	1435	1130	205	549	1019	1016	1303	1185	6442	5018	2026	3058	4489	5874	5294	7606	593	452	3956	5849	1327	1744	1377
200697_at	810	1403	4002	2102	5741	5445	5882	7666	3288	3274	4189	4422	3156	3871	2102	3328	2670	2934	8867	7462	4311	3258	1275	1543	2989	2029	2019	1207	150	653	199	187	3062	4837	2456	1779	1177	1550	1293	1400	3214	3959	9985	12987	2882	3365	2308	2162	1921
200698_at	3840	2109	959	939	1345	1864	937	717	1099	1347	602	627	503	858	611	633	448	720	1165	1152	1158	1192	266	402	1454	1019	2056	1177	875	888	1213	1662	2618	2122	1237	1024	1176	1127	1087	1166	2462	2512	1241	1079	963	1303	541	714	623
200699_at	2456	2642	731	666	1449	1234	2150	1718	1332	1525	1250	801	656	851	672	761	644	849	1492	1174	1969	1139	265	325	1045	1080	1329	1010	509	665	564	774	2246	1921	1004	707	967	446	737	1079	1267	942	916	1120	418	713	466	269	355
200700_s_at	2960	3114	1912	1674	2438	2312	3092	3313	5972	4498	3477	3569	1278	1964	1212	1106	2922	2432	2669	1514	3211	2734	954	1311	6220	6101	5605	3906	2478	2449	2591	2390	6468	6358	1495	1598	1297	2049	1481	1365	2922	3547	1166	1412	2272	3695	701	656	438
200701_at	5023	5661	11421	6671	15816	12764	22306	19073	20078	21355	4591	5481	1149	1585	1002	1061	5908	6127	3097	3023	5200	4602	2162	2834	4674	3821	2490	1964	1586	2156	3518	4077	766	1069	3430	3101	3517	4479	5223	6917	1461	2121	848	1275	3179	4691	715	595	567
200702_s_at	108	65	51	27	1338	1064	1176	1254	2357	2110	2292	3266	3480	3575	2691	2445	3028	3314	1322	1706	2032	1583	128	481	2030	1370	131	36	58	45	70	151	68	78	640	401	100	65	65	274	38	27	752	1109	53	109	802	1274	470
200703_at	5416	4413	5819	3228	2537	3774	4661	9101	5354	4347	3156	3979	1270	1263	1264	1407	3063	2522	7403	5149	7691	6012	3842	5325	8377	7664	4826	4679	5739	5764	8325	9368	3669	3847	11753	8805	3048	2731	1522	2300	3354	4035	5232	5809	2847	4332	8546	7876	5528
200704_at	951	912	30871	22845	5554	4323	11018	7770	6693	9918	31072	33999	4978	5631	6171	6679	7575	11104	1344	1185	2908	2978	152	119	8261	6064	1536	960	1115	1255	2238	2581	1279	1362	886	966	1449	2200	1675	2121	577	148	341	286	2402	3596	600	611	709
200705_s_at	10002	12191	13911	8841	19953	19245	20068	22529	28436	33786	31870	29556	25859	27952	27293	27653	66519	75857	38546	26710	50352	45367	18253	20119	28583	25516	21481	23064	22731	27699	35933	42963	17009	17828	10068	9323	8034	10191	11788	14641	9301	4745	10991	11679	7086	9817	2795	2393	2122
200706_s_at	849	904	12485	13306	2558	2506	4221	3451	3544	4057	11678	12308	3665	3012	4695	5208	3323	4662	631	801	1089	1505	322	37	4992	3855	639	561	239	504	1883	2414	793	1118	1387	1459	1471	2240	1446	1546	121	82	227	229	3006	3503	181	302	132
200707_at	1690	1511	1785	1169	1495	1734	2715	2856	2597	2768	2088	1958	1756	1967	1990	1536	2673	2116	1126	691	2029	2121	1965	2070	3386	2758	3683	3531	1247	1410	1222	1007	2461	1960	524	710	232	271	704	947	143	124	889	506	369	495	170	632	167
200708_at	1142	833	713	552	1048	1150	1311	855	2077	1958	2008	1495	1263	1237	1020	1643	1650	1599	3630	3233	3249	4000	1928	2411	7745	6697	4302	3542	4380	5991	4808	8310	2440	2758	1781	839	782	1003	724	416	1762	3199	644	1393	1181	1583	1438	1292	1126
200709_at	2368	3262	10532	7885	7026	6541	10645	10839	3207	3853	2459	1738	1378	1393	1132	1211	2458	2844	2346	2555	3381	3418	4965	5959	5013	5001	4282	7390	4324	7343	6885	7460	2810	2671	4591	3507	3129	3766	2808	3915	2460	1748	647	706	4948	6304	3253	2793	1898
200710_at	4292	4187	2078	1601	3149	3446	3438	3752	4530	2732	3021	2422	3359	2695	2879	2507	2366	1474	2903	1562	3062	3378	1130	1260	2492	2955	7937	3506	2769	3806	2178	2850	1439	1976	1518	1681	1691	1396	1593	2042	2070	1764	2814	2942	1273	1827	1347	969	1196
200711_s_at	1454	1469	2149	1164	1673	1592	2000	1588	1569	2018	2266	2401	2034	2035	2091	2300	2000	1378	1838	2012	2462	2722	1614	2191	1766	2299	1375	643	798	1328	1160	1824	1675	1672	1774	1864	1074	1329	1182	1147	1595	1462	2057	2919	1121	966	5610	6011	4214
200712_s_at	898	1026	909	1389	1252	1622	1447	882	2217	2152	2357	1257	963	849	881	1025	633	998	645	609	1947	900	1092	2190	2799	2262	1121	1044	998	1433	1526	1941	710	898	929	780	587	601	435	378	657	525	911	809	1031	1148	667	526	454
200713_s_at	2492	2028	4418	2851	6507	8257	6552	6171	8188	7774	8782	8244	3104	2801	3071	3256	4327	4056	4157	3832	7213	5553	5092	5492	11801	9137	5132	4281	4373	6035	6542	5272	2923	3745	3352	2193	1059	1526	1304	1816	1455	1214	1914	2441	1975	3064	388	611	533
200714_x_at	3034	2773	6292	5681	7466	10511	11696	7166	8979	9148	6564	4674	3612	3004	3519	3443	4467	4436	3520	3466	4715	4997	1959	2258	2727	3270	2975	1417	1893	2632	4220	4570	3232	3852	3332	3371	2916	2158	2295	2867	2303	1275	2763	2544	3609	5090	2363	2124	1899
200715_x_at	5657	8230	29899	15375	27550	29906	36491	27799	36407	30397	47838	47252	41722	48138	42670	40728	92572	99707	36982	27072	61114	55042	12216	17351	41636	32930	28999	35696	30430	35378	42979	55533	23504	21377	12181	13061	11833	11785	15080	14546	6948	6242	6052	5183	10163	14543	1910	920	1141
200716_x_at	17310	33324	63529	38933	69435	60435	92816	78216	80759	103771	95246	106925	75484	105133	79073	76510	145186	175909	100968	65719	154549	113718	46588	49840	82137	56091	52795	78901	58373	62722	102967	130245	51166	62276	48225	42910	36427	46312	43489	54234	12889	15823	28129	36527	18165	23556	12391	11473	8457
200717_x_at	9413	11696	37198	29162	50796	53361	83024	74328	60651	53361	68806	53137	67741	61203	64777	69086	100227	109935	73710	63628	91131	71445	41691	44135	58682	63396	53830	62456	58419	59184	78081	78573	44690	47753	23485	18835	19376	27220	30278	33569	18147	19762	22774	30803	15775	20325	9329	10995	7953
200718_s_at	6555	4531	10920	6896	12372	11354	12296	13183	9552	9878	17459	12486	8211	7125	7555	8617	13261	18538	19091	12981	15258	15585	6068	8938	14632	12030	6248	5342	8622	7994	7345	8579	8221	6987	8551	9227	4283	3043	6433	6590	5492	5456	15905	17570	5505	6824	6543	5487	7683
200719_at	498	358	617	381	708	910	322	733	1020	785	483	679	1092	685	741	773	1011	1509	435	768	623	435	383	385	461	558	420	176	70	485	381	81	507	286	493	464	402	464	361	505	653	462	890	971	275	388	343	549	784
200720_s_at	504	681	888	881	1425	1944	2085	2029	1454	1628	1888	1436	870	1036	721	765	819	989	1236	1059	1397	1786	999	1216	2153	2021	800	748	439	971	1400	1133	585	734	1366	1066	640	609	527	554	539	380	3010	2791	1051	1083	1016	714	762
200721_s_at	819	1101	1281	1262	1369	2141	1435	1642	1341	1803	2952	1887	933	835	894	926	918	873	1485	717	1553	1918	1502	1722	2401	1965	1079	897	828	1136	1102	1595	753	665	1764	1295	435	265	345	789	274	525	2519	3172	997	1115	1429	1128	1249
200722_s_at	893	807	561	788	1008	1241	989	921	2854	1647	1933	934	1368	1772	1126	1154	828	827	1750	1037	2081	2372	899	1032	4350	3221	1007	1060	936	911	1260	1522	793	901	802	797	843	995	616	495	718	793	1726	1452	1178	1174	310	813	707
200723_s_at	2983	1790	1522	2359	2334	4512	3590	3186	6033	4015	3655	2030	2400	2331	2235	2204	1690	2240	5679	2884	4877	5558	2033	4123	8004	9204	2850	1983	2306	1893	3136	3361	1332	1736	1762	1533	955	1709	807	1161	1501	1733	1921	2070	1091	1035	757	373	486
200724_at	282	245	340	306	578	413	544	413	259	316	392	429	347	505	72	341	82	108	622	148	221	241	334	362	184	365	840	703	455	480	323	546	231	429	352	431	516	550	369	521	671	385	531	212	526	567	236	305	115
200725_x_at	10935	23298	45174	27063	30617	38911	52280	64089	66496	47950	46372	50500	61675	61503	66893	67244	113075	81157	48731	30329	53781	47602	33536	37788	46484	38880	19555	28531	30067	34317	65155	73179	24930	25792	38541	38271	24228	24796	32410	37231	12990	16227	17026	21003	24968	35389	7909	6105	3616
200726_at	2049	2118	3621	3096	4338	4139	4611	3717	4335	3053	4745	3544	3475	2710	2943	3641	6012	6317	6726	4563	6541	6310	3358	4275	8622	7889	7371	5602	6037	7354	10829	10877	4264	4113	1925	2542	3036	3046	2401	2376	2264	2785	2774	4096	1852	2849	1083	1195	1109
200727_s_at	603	462	2367	2995	4780	8421	2961	4165	8087	6439	7219	4453	2496	3259	2758	2092	2915	2832	2050	1479	2381	3032	797	858	5301	3739	990	632	1297	1126	885	1668	593	885	905	1050	890	669	692	964	830	503	1035	1042	1031	1055	521	401	213
200728_at	1007	1158	8581	10979	22022	21048	18258	15475	15674	16220	22950	19053	6659	6289	6902	6788	8333	11514	3470	3485	12676	12545	1968	2597	9045	9106	4161	3734	3703	4018	9214	11387	2195	3037	2057	1719	3725	4448	2472	2929	1055	618	1226	1089	2341	2234	1653	1573	1632
200729_s_at	861	629	3967	5407	3872	5463	4761	3321	5512	4400	6359	4044	2466	2127	3087	2943	2574	3431	1100	716	2869	3783	1068	1952	4553	4687	1927	1269	1610	1611	3444	2855	810	452	988	796	1508	1288	1010	870	870	809	348	423	1152	1179	408	275	345
200730_s_at	546	320	647	913	988	1028	590	819	1146	948	957	719	532	615	529	520	816	1193	429	374	624	550	678	502	1128	999	815	602	636	740	333	720	369	578	343	282	365	423	361	347	1569	1330	185	228	372	597	152	483	376
200731_s_at	336	310	519	757	1122	1075	808	672	850	851	1214	1062	706	643	763	551	787	947	682	155	784	734	654	607	644	842	306	471	881	939	1138	1581	343	430	272	371	448	549	264	286	1557	1647	378	515	378	547	501	277	725
200732_s_at	603	592	1587	1375	1653	1878	835	1452	1641	1559	1641	1608	1039	1261	1499	1609	1645	1788	899	501	1394	1653	774	822	1739	1339	1280	802	889	1047	858	1194	468	807	390	277	578	719	643	672	2690	1262	326	515	730	742	1121	1193	695
200733_s_at	374	224	560	454	962	640	462	172	330	655	608	397	318	219	299	299	317	791	479	602	682	510	293	379	512	640	531	290	539	428	377	574	376	279	203	163	235	182	279	100	799	508	384	231	300	265	302	204	246
200734_s_at	1576	1570	2361	1725	3111	3131	3911	3188	2496	3028	2506	2304	960	1301	875	1019	1306	1587	909	1237	3124	3019	1234	1233	5266	5000	3028	1985	1482	2990	1909	1181	792	958	2875	1870	919	918	1204	750	971	955	149	366	1053	1439	4395	4084	2692
200735_x_at	5449	5058	22465	14997	39116	39028	57888	50878	45588	44059	44846	43141	36973	35760	35976	39082	60079	76708	33736	26740	56187	51750	16826	16559	39518	39002	16902	12553	20289	21544	31432	41031	20580	19249	6515	7149	9647	12076	12555	14200	6043	7939	12904	14067	4891	5903	3646	3691	3825
200736_s_at	4397	5165	18148	6674	12019	16442	17504	24084	21091	17918	2492	1565	1051	1096	1228	957	5794	5727	6568	2752	8670	9494	974	917	7733	7943	2870	2946	206	817	90	71	25	55	2365	3458	2223	1997	2844	3021	1833	3161	8141	9034	4915	5531	2842	1408	1252
200737_at	764	907	2905	2951	5231	5160	5222	4826	3356	4796	3812	4472	1777	2494	1634	1831	2363	3000	1647	1324	5240	4252	3469	4379	11768	9578	2957	2730	3487	4062	2582	2017	1509	1435	1429	1279	913	836	728	760	616	793	596	839	908	1246	1219	1094	602
200738_s_at	4102	3031	12378	11262	17410	14561	15168	15946	11056	10894	10987	10075	5600	6505	4809	5258	6593	7661	6821	4930	11212	9638	12695	13145	29897	24544	14658	8282	11977	14045	6613	8134	5896	5171	6075	6489	2933	4294	2892	2878	1760	2925	1225	1475	5434	7356	4199	3387	2221
200739_s_at	1196	1211	737	538	1549	2435	1503	1602	2202	2183	1181	1575	809	1301	911	874	1280	1345	1483	1145	1744	1866	1442	1492	2628	2127	1426	1069	567	487	770	1059	1070	888	474	423	521	716	402	576	294	695	1154	1489	473	755	1057	444	466
200740_s_at	4228	3351	2679	1820	4463	5156	3856	3390	6399	5989	4457	4130	1921	2339	1682	2120	4422	4893	7459	5081	7356	7830	3394	4024	6825	4970	2741	1674	1466	2205	2877	3250	2296	2248	2404	2223	1434	1965	1757	1934	2343	1820	3874	4075	2222	3110	2084	1904	1248
200741_s_at	6671	6421	62426	42861	55138	42035	66890	58035	55759	51045	78545	65709	71788	81703	69459	71757	99561	119281	54348	58783	73864	73958	36373	39937	44369	36357	36877	41128	46947	47996	81431	91842	41768	46835	44424	38683	39117	42275	43948	50031	17201	21563	26340	30156	30311	38236	10979	9654	8044
200742_s_at	1067	884	3623	3230	6905	7821	6992	6176	6156	5639	3509	2910	1634	1422	1718	1809	2216	1874	1489	1226	2690	2119	723	683	1760	1338	1471	1154	784	805	1666	1378	1006	965	1330	1465	1178	1538	1770	2015	1502	1884	1757	1616	3314	3571	797	687	650
200743_s_at	1569	1279	5348	4577	18665	18294	12830	11606	11723	14349	7855	8299	2885	3237	2975	3150	3307	5618	3733	3541	8287	7329	867	1244	2075	1823	3440	2652	1444	1841	1685	1952	2004	1653	1848	1855	1580	2525	2471	2906	1547	1566	1875	2061	2973	4697	1060	1131	1235
200744_s_at	956	1034	2600	3406	3543	5275	4799	4500	5951	5644	5239	3575	2182	2582	1941	1985	2716	2818	2643	1431	4033	4406	1736	1676	6726	5961	3498	3352	2183	3082	2055	3190	945	884	1631	1789	976	1515	760	824	548	83	1618	1793	1080	1106	1025	649	1034
200745_s_at	2136	2052	6355	4073	7260	8585	5983	4691	6850	9170	8606	7330	2736	3171	3073	2786	4515	6198	1991	2125	6878	7349	1753	3648	5722	5348	5625	4979	3083	3703	2133	3410	1236	1366	3741	3228	1221	1985	1944	2115	1612	1944	920	1033	2166	2526	3274	3360	2360
200746_s_at	1932	2172	9491	6226	8266	8874	7077	8291	8602	10028	10197	7991	4885	5024	5194	4566	8721	9664	4011	2743	9696	7218	2649	3060	7896	7066	5953	4842	4571	5600	3964	3582	1431	1834	3748	3466	1704	1710	1961	2590	1287	1547	1804	1778	2151	2824	5783	4872	3172
200747_s_at	1027	712	1193	764	667	715	932	1740	1944	1869	1846	1515	1809	1933	2159	2001	1125	1567	795	811	2227	1307	1017	1243	1780	1559	335	1359	304	623	1074	1370	212	368	1809	1885	762	702	910	942	319	606	2235	1712	626	354	156	536	653
200748_s_at	8051	13963	37366	30395	23579	31651	44261	46245	22528	21215	16955	11489	5987	6841	6163	5082	12485	11038	35806	17159	10878	10664	4258	5049	18012	17689	11740	15016	8329	9013	4209	5413	11299	10343	7498	7303	3930	5066	11238	11138	8855	10730	25905	27460	9134	8656	9763	9073	6458
200749_at	487	439	658	319	494	578	577	761	562	939	708	833	363	370	351	215	578	934	518	689	1478	1245	638	666	2718	2562	790	503	764	1194	1191	1080	491	291	459	314	93	185	418	327	534	410	542	470	336	351	992	708	768
200750_s_at	1826	3047	2482	1957	3387	2523	4203	4861	6575	4250	4627	4272	4096	3679	3958	4124	5885	5220	12577	11240	13327	9414	9693	11278	23491	23954	6274	7244	8251	11631	16225	20714	9070	8302	4883	4921	3557	3655	1772	2033	2363	2939	9197	8306	2360	2361	1683	1537	1140
200751_s_at	801	329	1078	1624	1410	2049	1580	1408	2686	2150	2108	1962	1609	1503	2100	1881	1553	2110	2155	1635	2601	2140	1102	1505	5079	7331	1802	495	1992	1597	2192	2145	1159	1224	1264	1086	348	1029	708	524	851	675	1526	1309	945	1090	624	203	905
200752_s_at	947	1382	1473	431	818	1163	1001	1596	878	662	566	1309	851	1020	905	842	1238	949	478	399	943	1546	787	1139	1456	1459	841	1006	155	601	775	1111	852	1290	891	847	895	1291	599	786	582	592	863	1224	570	1034	374	408	209
200753_x_at	1991	981	965	1243	1760	2179	1171	1362	2834	2399	2312	2033	2166	2391	2211	2146	1739	1823	3590	1844	3103	2504	2328	2287	4568	3552	2526	1767	1832	1930	2500	2708	1241	1811	1986	1742	1484	1485	1315	1557	1711	2104	2666	2570	1592	2382	690	430	582
200754_x_at	3961	5530	6189	4418	19231	19842	13270	13302	24916	23928	21169	16987	16399	20846	16312	17769	17449	17712	31041	24338	42346	19136	13226	16953	27191	22354	5862	7842	11161	9535	13555	18293	8166	11441	6891	6278	6962	5942	6328	7174	2988	4462	19624	21034	4205	5956	1690	1467	1328
200755_s_at	327	102	53	62	281	587	361	165	366	612	566	330	46	64	50	52	50	69	107	136	746	376	120	456	908	783	134	56	179	283	469	464	754	1283	72	66	87	80	196	93	134	178	68	43	88	228	72	78	52
200756_x_at	202	364	454	399	268	583	219	204	925	563	351	240	290	91	338	114	323	246	459	508	220	314	276	936	769	736	86	630	693	125	194	727	883	1152	551	273	818	418	541	470	74	298	279	358	473	156	824	296	61
200757_s_at	1422	1296	658	522	1201	980	765	969	1157	898	827	828	368	623	460	611	376	576	995	620	1596	1075	1248	1607	1591	1458	812	929	922	1302	1700	1870	2764	4691	780	818	653	615	950	1213	651	1078	942	957	437	815	344	713	547
200758_s_at	912	1565	679	593	806	1173	1285	1265	1186	1176	1463	1264	515	741	461	616	1176	1451	621	466	1296	923	1037	633	4094	3849	1911	2706	1323	1930	2077	1427	1117	466	1634	1503	579	464	1048	1602	144	504	328	320	84	138	1115	840	1029
200759_x_at	2163	2751	1458	1606	2344	2002	2439	1627	2020	1962	3030	2102	1591	1671	1828	1726	2175	2417	1427	1886	2434	2574	1896	2390	7064	5172	6405	4962	2266	2898	3044	4268	1321	2428	2916	2480	2376	2090	2253	2514	1343	1125	1415	1192	1660	1948	2545	2492	3215
200760_s_at	692	708	6551	4526	6112	5686	8208	8885	4918	4383	9728	8700	4460	4941	4914	4977	7396	6834	1636	1818	3560	3217	650	935	4944	4425	1164	1068	957	1207	614	523	430	426	1611	1468	1505	1964	1362	1535	795	745	1519	1470	919	1230	1518	1178	1814
200761_s_at	1412	1172	12187	8726	8032	7620	9306	15640	8946	5938	13844	14021	7818	6462	7549	7575	7240	10054	3455	2194	5073	5953	1604	2304	8939	6588	2166	2249	1268	2153	972	1163	1029	476	2073	1456	3174	2094	3014	3495	1072	1183	1793	2641	973	1579	2880	2055	2018
200762_at	1565	694	1842	1171	5907	6065	6139	7549	7029	7599	3086	2708	364	271	324	420	814	865	1017	465	2673	2662	1469	1993	6044	5429	457	239	798	643	689	901	338	524	1638	1308	773	723	925	719	350	370	44	281	552	503	5127	5668	6480
200763_s_at	14426	20513	47723	30649	47622	44933	56656	72174	60529	47610	48840	46416	57351	68721	54516	58579	93321	90176	53636	46241	74606	66229	34385	40082	47731	39851	38956	36565	25692	32322	56744	50376	38124	36303	35406	34019	24419	27440	25377	30775	12977	13823	35362	41032	24997	35549	8939	8054	3472
200764_s_at	2328	3184	581	771	1172	1629	1901	1755	1337	1015	705	834	454	314	150	337	673	709	1539	1267	956	1441	1088	1040	1373	1846	320	101	612	374	235	526	759	1273	715	997	898	1316	693	1009	921	743	1380	1748	784	499	1131	869	819
200765_x_at	2942	3811	903	1044	2895	3490	5052	3487	1754	1997	803	1377	227	363	371	108	795	1149	3839	2871	2727	2167	605	697	1922	1281	110	217	17	123	70	210	962	901	658	683	639	1107	655	668	847	786	3537	4579	583	774	1088	709	828
200766_at	536	872	2203	1367	2526	4858	5154	4540	720	1230	2396	1752	337	301	499	298	388	582	1316	413	627	818	358	310	205	217	1103	895	310	258	119	125	147	140	443	577	286	647	1208	1484	533	449	389	440	688	1012	103	492	297
200767_s_at	919	645	682	774	1813	2541	1773	1603	1424	1509	1556	1285	1257	1205	1343	1257	1151	1414	1405	885	1511	1478	589	741	1756	1499	921	704	486	603	912	1031	362	319	537	616	939	642	565	630	567	352	911	824	787	373	810	493	610
200768_s_at	1325	1599	1654	965	3220	3173	3100	3153	3222	3255	2541	2544	2778	3162	3079	2867	1892	2794	5775	4537	9498	8702	3241	4263	6873	5640	1560	1349	3483	4565	5998	6689	3369	3055	2307	2071	1876	1676	1902	2238	1429	971	2062	2448	964	1271	942	788	1492
200769_s_at	684	721	277	534	816	1179	511	642	1600	1245	997	477	1058	805	1196	810	513	607	1642	888	1716	2067	487	1222	2664	2056	302	404	853	896	1049	1244	959	1188	795	657	847	1263	576	607	506	561	963	977	451	1001	413	526	762
200770_s_at	384	295	202	262	220	389	46	141	581	501	435	220	79	219	14	187	403	559	285	273	347	456	152	69	842	794	687	721	353	609	728	697	132	56	602	418	178	215	582	793	472	417	35	21	203	234	33	66	30
200771_at	1199	660	313	294	552	611	366	83	500	718	92	33	68	199	374	247	1043	1221	432	452	585	500	174	220	1168	881	1243	752	682	631	982	1088	234	473	1391	1074	748	649	1121	1391	583	775	387	64	185	413	415	418	454
200772_x_at	5768	7543	4942	2893	42532	35456	43473	38786	38967	44154	59748	51945	24123	28015	22678	22435	75388	85631	80379	56084	100898	81994	20579	24246	60426	52297	18245	18258	18823	26170	16685	23935	6681	5200	17521	15918	13625	14880	4464	4881	2106	2066	30460	35052	4354	4900	3496	4707	2645
200773_x_at	9621	4224	12284	7914	15141	15035	13971	17857	16775	13913	18597	17990	16194	19667	15193	16538	30360	23011	26077	19972	23411	24547	24796	20382	35434	34708	24744	11014	26915	21119	27839	30263	8020	8737	18539	17015	8971	9491	8398	8521	8132	6252	18748	20053	7558	12981	3727	4111	3212
200774_at	3869	1366	3918	4163	11220	9773	10616	9202	7905	8478	7746	9419	4846	5039	5022	5728	6608	7972	10040	6504	8695	7047	2169	2372	10908	9077	4662	2837	3161	3451	3099	3854	1712	1758	1333	1375	2036	2085	2138	1985	1708	1977	3460	3686	1925	2645	884	1157	1260
200775_s_at	4575	3362	8900	7106	9207	8713	7265	8660	10123	9273	10578	8276	7178	7907	7739	7928	8805	7910	10026	5929	10149	10848	4325	4087	19597	15692	4037	3089	4310	4989	5671	7018	3386	2177	6497	7460	2918	2977	2222	2027	2922	4941	8106	9715	2529	4031	1805	1456	1060
200776_s_at	967	530	818	1313	1399	1281	850	1069	1535	1395	2221	2124	1367	1233	1226	1660	1156	1003	1050	540	1173	1020	1376	1175	3422	4067	968	384	797	848	753	925	679	929	596	564	742	1018	399	414	840	783	933	913	412	719	276	231	560
200777_s_at	2203	1013	2097	1947	2603	2651	2806	2672	2612	2805	5039	3902	1592	1782	1850	2120	1594	1869	1711	1838	3231	3064	2380	3485	4926	4903	1049	637	1252	1546	1983	2314	2245	2056	1494	1148	1167	1140	1359	1146	1875	973	1002	1004	694	450	790	602	352
200778_s_at	1753	1081	1363	1291	2227	4410	2924	2110	6891	6464	5193	3157	2775	2507	2710	2431	1327	1504	3451	1719	3537	4909	1622	1740	5485	5236	1803	1100	1973	1564	1470	1687	1959	1712	954	1209	1591	2218	1638	1595	1507	1379	2594	2547	858	1262	742	838	1089
200779_at	4302	6505	7192	4333	10946	13331	9019	9522	9874	9305	9846	8943	7427	6981	7994	6684	10598	11509	11752	9013	9031	10102	11029	11890	19552	18062	16655	15698	8870	15265	19195	21243	10652	10999	4452	8165	5086	4245	5239	4834	3951	4147	12899	11586	6621	6926	4937	5079	3069
200780_x_at	10664	13178	26134	17380	25070	21708	27782	28765	38851	51770	25549	34464	17824	23864	17299	17645	45874	51535	24710	17318	43398	34811	32216	32898	36863	23769	18438	23735	15872	16824	24525	30718	6721	8458	23133	19809	13695	13440	12756	16207	8980	14554	28076	32849	9879	12825	25407	21323	19151
200781_s_at	6601	9400	26171	22325	31433	29901	44515	65826	62893	38617	42373	43932	63276	71286	69426	68227	85094	88012	49304	39443	66198	55032	29030	31303	46196	43042	35776	37992	44658	42676	66757	71089	36472	40754	29367	25951	18375	23303	28222	30636	8974	13706	31266	33655	13093	13439	4559	3433	2141
200782_at	1791	1413	5790	4408	10079	10460	9780	12637	4446	4788	2907	2433	1499	1425	1625	1399	2799	3368	1668	1819	2031	2353	1730	2058	4292	4502	1219	906	800	982	1141	1227	1362	1388	1932	1942	1730	1339	2599	2651	1896	2215	499	685	1397	2059	1136	911	1170
200783_s_at	890	599	267	250	738	517	549	324	966	691	173	382	413	391	353	361	70	378	1137	1763	2797	1158	2528	3267	2097	1953	1830	861	1598	2588	1802	2683	1087	585	2431	2658	715	472	510	426	622	648	1009	432	662	1015	1166	1244	885
200784_s_at	145	65	96	134	943	964	1066	1718	341	46	71	49	73	61	41	72	72	114	129	117	62	90	115	147	79	87	147	116	115	144	156	169	86	117	139	111	75	141	115	196	144	149	273	120	133	224	756	244	430
200785_s_at	409	30	372	383	1113	1756	1950	1995	343	487	90	226	255	303	88	167	218	683	595	766	264	340	111	41	85	267	935	96	261	29	140	184	210	303	54	178	218	283	193	295	536	362	248	332	88	221	401	240	179
200786_at	1548	2107	2341	1571	4441	3739	4886	5203	4163	4419	4150	4902	1572	1755	1691	1972	3510	3831	5361	4753	6822	6694	3159	3962	6869	6683	1302	1680	2269	3002	3959	5020	3498	3804	2835	2231	1283	1333	936	1329	1048	1186	3286	3894	1615	2021	1853	1648	886
200787_s_at	1041	845	737	1037	663	980	1637	2239	2605	1807	701	517	549	670	358	561	1125	925	364	525	364	594	775	768	1660	1526	2037	1773	1411	1670	1761	2466	895	991	1209	1162	1194	1768	878	1044	1303	882	490	170	730	1220	5846	5714	4912
200788_s_at	1172	569	2715	1708	2664	3031	4804	4682	5517	4172	1895	1492	784	601	618	841	2567	2529	1072	419	1375	1510	993	1198	2350	2391	1509	1098	1024	1518	2330	1854	1167	1600	1973	1824	1847	2204	2288	2348	1294	1299	263	270	717	1121	9141	6849	5801
200789_at	1534	1659	1631	1670	2674	2486	2772	3226	2857	2386	3734	3424	1720	1419	2224	1839	2882	2495	3989	3159	3432	3815	2113	3302	2875	2868	2512	2856	1009	1575	1175	1540	1613	1269	2129	1658	1823	1643	1288	1456	1552	2031	2510	3106	1687	1816	988	926	695
200790_at	4062	5830	4324	1339	2301	2483	1552	2228	8614	7012	2762	2397	2072	1893	1624	1686	13199	12173	11589	8105	8680	7177	5142	6600	20841	18511	6719	7326	7635	13341	21304	27167	3861	5745	3098	2640	2912	2973	1498	1338	2413	3422	11927	11079	3068	3115	359	474	284
200791_s_at	501	494	6329	7417	8224	7887	8673	8329	5125	3686	9505	10394	2025	2483	2311	2818	2618	3539	492	395	2911	1813	559	1071	2717	2485	582	556	876	912	1504	1462	901	627	729	669	1446	814	1297	1346	39	30	24	28	120	103	48	58	42
200792_at	5078	5867	4736	3207	8319	12375	12867	9489	9264	10382	14972	8995	5651	5981	5139	6068	9398	12077	17315	13617	19196	16449	7269	7990	16256	17021	6961	5946	4657	6277	10772	11154	3463	3752	7572	6516	3589	2999	2498	3155	2221	2678	5292	5789	1708	2276	2244	2007	1746
200793_s_at	952	865	1612	214	2098	2780	2623	2567	3139	3270	4108	4027	1120	823	808	1179	1585	2772	2099	1358	3068	1970	1286	1778	7956	5771	4177	3774	2065	2509	2872	3511	1617	1666	1463	1476	921	1159	874	1050	687	743	3046	2358	653	813	2852	2019	1474
200794_x_at	3682	2297	18306	19067	27814	29291	40649	26119	16659	20285	20765	20720	10551	11157	11157	10538	17315	23030	7240	5975	12787	9868	3264	4724	5421	4113	2336	2086	2349	2819	3499	4135	3183	2869	7636	5259	3674	3759	3070	4135	2161	1505	5443	5473	6552	7415	1633	1259	1537
200795_at	339	280	322	317	276	206	183	168	62	122	74	175	195	251	186	253	372	71	770	435	456	398	324	336	279	274	3184	3723	4210	6268	819	550	301	248	1962	1854	2475	3237	7413	7652	752	524	217	266	470	891	19937	18586	19204
200796_s_at	219	234	243	1760	2743	6634	1187	1631	2925	1520	1406	482	1020	1580	1272	993	335	715	757	325	824	722	177	33	555	531	214	241	84	134	32	71	284	172	138	157	312	591	111	174	148	105	280	500	62	329	264	108	35
200797_s_at	1163	1438	26461	29406	40755	41158	23347	36885	23583	14455	13341	10539	13384	12070	15466	13711	10128	7871	5602	5066	10885	9608	1922	1534	4502	4213	2407	2916	3049	4159	4481	4818	3080	3519	3367	2478	3334	3264	3572	4330	1996	2117	2605	3250	2678	3011	1104	765	833
200798_x_at	584	408	5484	11561	12388	19738	5092	7000	5373	5057	4068	2240	2938	3111	3451	2762	836	1042	1697	1309	1753	2299	249	247	1245	1448	948	583	870	1105	699	1276	540	571	967	848	1264	1572	706	748	843	752	831	865	1038	1150	359	259	37
200799_at	4018	2303	13135	15244	9895	12642	8894	13042	2118	2021	3907	3072	1245	1453	947	1098	864	610	6029	4590	5099	5758	155	18	1566	1107	166	256	112	97	26	228	12349	13484	12881	12345	2826	1663	11936	14231	2637	2054	827	1008	11231	18729	2698	3291	1733
200800_s_at	1765	1374	4092	3307	4332	5328	6503	4894	773	1237	1634	1271	635	951	625	407	32	343	3099	1722	3254	3421	205	41	1169	1109	695	744	621	859	46	19	3640	3216	4797	3828	1503	852	3904	5352	452	558	958	1085	3697	3468	1624	923	1044
200801_x_at	20952	26555	103313	80156	128119	129311	160220	162048	86204	108403	119704	124868	74265	90519	79941	75337	95026	98170	66784	52607	102961	96626	38847	39138	95364	80981	33066	38561	53416	52877	79896	90081	28661	42102	62013	52503	62755	66008	39998	54809	18010	28742	52194	66480	48604	78903	36283	30777	31022
200802_at	1933	2811	2702	1572	1718	2327	3239	3166	2893	2556	4082	2875	3032	3208	3485	3070	2909	2343	2946	2307	1945	1940	2378	3482	5353	5094	5056	4586	3136	4398	8575	11413	5870	6388	2426	2320	1226	1483	1331	1735	1724	1044	2233	2042	1615	2074	2757	2616	2025
200803_s_at	1698	1699	6799	8316	6035	9292	7352	6057	11607	10132	9312	6048	4665	3993	5155	4418	4785	4499	5129	2694	3965	5290	3530	4389	8881	7612	2240	1318	1790	2610	3501	3917	2419	2190	4704	4804	3102	3677	3266	2950	5801	6121	7973	6036	5740	7227	1698	1204	1381
200804_at	2054	4142	9867	7696	8457	10361	10946	15539	15046	8714	12422	10363	8244	8126	8543	8127	11278	8157	4071	2998	6375	6364	2974	3310	8472	6300	2117	3144	2166	2868	3536	4216	4036	3910	4404	3957	3964	3916	2765	3073	4057	6325	5276	5705	2685	2458	4002	2773	2888
200805_at	933	1110	1303	1022	1472	1905	1990	2358	2930	1921	2428	2231	1091	1175	1751	1367	1194	1466	1360	1222	1597	1422	384	1070	1976	1968	1179	1014	395	611	1057	941	940	1086	1108	930	488	535	625	512	298	355	493	836	781	527	299	208	198
200806_s_at	4033	4386	758	1131	2421	2406	1900	1398	3987	3449	2259	1509	3079	2983	3355	3142	1830	2257	7761	4176	8577	8485	4633	5345	24231	25526	5138	4133	11206	12066	7808	8594	6418	6697	730	963	2524	2375	998	1254	3948	5045	2732	2448	930	1045	1053	1420	1334
200807_s_at	10480	11706	3090	2556	6281	5512	4321	4980	7483	7415	4589	5086	5761	6481	5542	5786	6076	6261	27204	19611	28760	25078	12032	15327	45571	41200	19766	20297	28076	31487	23759	27563	19295	17519	2484	2523	4441	4255	3783	3829	8929	11076	5048	5106	2140	2968	2616	2865	2300
200808_s_at	1906	1903	12737	10989	3889	3730	5684	8478	1872	1741	1830	1965	1330	1531	1660	1657	826	910	329	285	1223	1627	526	765	1037	1050	1189	883	671	305	1228	716	2860	1102	1432	1217	1365	1479	1678	2321	681	637	927	770	1359	2276	958	784	1082
200809_x_at	12792	21866	23784	20776	36509	44642	68889	61347	55017	51925	57677	50921	56757	52920	65123	60653	105166	121691	66089	49133	82506	76003	22891	26763	54062	58134	26819	39347	41573	52003	88201	97517	35184	41577	30064	21466	22059	20990	25210	28283	6854	13288	24513	24682	16499	18242	6459	5135	2450
200810_s_at	1167	1121	1901	1367	2232	2823	3426	4061	9775	8328	9757	7810	6658	4833	5977	5222	12091	12687	2416	2151	5989	4765	909	1174	5481	5001	1480	1003	1069	1341	1374	1540	911	1333	2368	2114	1308	1429	1429	1800	1030	930	2022	3525	1043	874	1186	1111	1439
200811_at	1716	1713	2022	2196	2238	3682	2543	2423	9207	10693	10492	8535	5344	6158	5464	4715	7872	9741	3860	1978	5364	6314	1712	1979	5614	5017	2421	1894	2068	2101	3052	4228	1664	2006	2348	2667	1711	2030	2111	2564	1465	1174	2059	2364	1313	1412	1845	2147	2079
200812_at	2604	4000	897	782	881	1327	2106	1827	3532	2552	2301	2115	1955	2402	1957	1669	2774	2653	4295	2025	4391	3998	2874	4095	10745	9228	5902	4758	3645	4324	6008	6416	2637	3441	2718	1802	1051	860	758	1086	394	814	929	1906	617	398	1398	479	656
200813_s_at	640	899	636	1044	570	1126	444	777	830	1078	1581	1179	1467	1951	1595	1266	1003	365	981	377	1160	787	769	680	1036	1594	250	636	551	671	962	1063	588	490	444	394	913	917	413	491	597	437	1032	660	419	119	1291	1017	2256
200814_at	1829	2554	11388	8665	6784	9701	12462	10725	8557	9103	16489	17678	6801	7853	5815	6157	12117	10420	5384	6896	10261	9204	6497	8497	12575	11235	9486	8530	8456	9482	11091	15119	2313	2657	8089	4319	3112	4304	4984	4722	1973	2411	7228	7661	3440	5851	717	504	433
200815_s_at	1177	1192	1099	1352	1323	1328	1237	1022	856	1158	1215	1493	863	805	1159	1174	873	1299	951	669	1031	758	816	982	1869	1367	1679	1155	891	1228	1891	1971	137	688	913	894	1025	1204	654	855	772	658	829	977	569	1032	779	713	784
200816_s_at	1026	1074	1490	1486	870	985	1127	1375	1232	1102	1864	1704	2110	1982	2080	2388	1449	1612	1214	813	1742	1898	953	909	1620	1293	351	573	767	781	1331	1377	483	572	606	501	672	586	1011	1147	647	684	667	912	115	226	2172	1229	2120
200817_x_at	18524	23465	79250	38776	50996	52953	79517	90105	79216	98266	71381	92171	81055	109183	76555	77798	149789	168398	74105	49940	120989	94936	62884	42127	89194	61298	45122	52294	67185	62350	99577	91540	38835	72245	38176	41403	28717	41857	30973	40211	15278	21707	34973	47141	24430	53688	16829	13730	6628
200818_at	2135	2874	4468	2880	6523	6449	8106	8893	7751	5201	5298	6212	5741	6963	5782	7055	14087	10123	8549	6410	9406	7961	5887	7255	18926	14762	8269	7530	10437	12596	10945	12862	14427	12485	3148	3742	2534	3673	3461	4323	1683	2632	6408	6913	1612	2319	4010	3893	2942
200819_s_at	13515	23828	39797	27881	44721	54440	75169	69000	69136	61030	61503	54982	56180	69973	65197	58543	122235	123844	68256	51130	82483	81382	41243	49738	57415	52261	44617	68034	44278	51342	91537	101941	43249	50015	42710	33978	24497	25387	31740	38994	9536	15499	29956	37567	25570	33003	16740	13981	10436
200820_at	1287	2286	1091	912	2378	2299	3589	3362	2486	2709	2834	2988	1249	1071	1316	1443	1625	1936	2764	2319	2832	2811	1436	2332	5826	5661	1028	2221	904	1500	2909	3124	1354	1816	1425	1792	736	946	388	548	322	837	3220	3351	886	873	1184	749	481
200821_at	909	430	1807	1474	1669	1871	1913	1424	1188	1258	1450	848	377	442	509	622	135	436	756	623	1665	1478	447	411	620	452	560	239	478	412	385	491	720	509	376	572	201	328	485	350	278	369	306	583	853	763	303	151	338
200822_x_at	6623	7521	8792	4736	7828	6912	9257	9998	4914	4615	7017	7438	2899	3518	2995	3125	4848	4394	5245	4507	10031	9515	11125	11666	30594	26870	17623	15260	15085	19237	14155	17845	4681	5896	5322	4018	4154	5398	2765	3020	2851	3273	1846	1930	3328	4857	6861	7514	4696
200823_x_at	8025	15765	20927	13334	8970	13206	17573	24817	33944	20816	17588	13401	32527	39573	26972	29100	64270	32644	22940	11344	25559	22675	18061	24160	35314	24793	19123	30570	21149	26612	44086	53035	11610	14105	16475	13943	8833	10439	10948	18804	3639	4812	6927	8670	5722	7726	3049	2287	1907
200824_at	3573	5048	3981	2508	4111	5213	6945	8269	4365	3576	4706	3875	1279	989	1355	1312	2534	2420	1776	944	4055	4278	5732	6807	15363	13240	1502	991	702	759	1341	982	3150	2680	3454	3294	2129	2489	2137	2314	2148	2754	1065	1177	3041	3435	1365	1403	1093
200825_s_at	2900	2887	1775	1389	2475	3331	1684	1574	6705	10968	4323	4540	1865	2009	2540	2385	2371	2110	3196	2456	4057	4079	2199	3028	7873	5303	2123	2397	2132	4038	4383	4249	3718	4073	3870	2660	1269	1573	1769	2228	1977	2107	1431	1419	2100	2999	2102	2273	1500
200826_at	4047	6612	6122	2807	4115	4562	7435	5962	10396	8659	9496	9013	8480	10458	8989	9500	14058	13844	12515	8841	17127	14303	10349	12075	17744	17161	4557	4744	11533	13755	16805	20279	10090	9492	6278	6067	4121	5346	3740	4265	1234	1550	4534	5030	2969	3635	3326	2804	1812
200827_at	716	833	889	840	594	760	1364	1476	442	586	1270	850	130	217	139	247	322	107	526	491	665	842	343	602	1172	840	1206	1154	578	795	849	723	672	639	160	351	213	314	403	373	307	196	597	506	383	430	452	248	402
200828_s_at	3307	3857	3123	2798	5380	7978	5255	5707	8520	7171	11359	6760	5055	5245	4789	4705	4481	4955	6933	4374	7598	8718	3178	4207	9614	9558	2781	3350	3726	4444	5540	6598	3952	3756	4180	3340	2659	3223	2213	2930	2236	2873	3797	3987	2835	3936	1569	1417	1148
200829_x_at	2744	2742	2853	2560	4258	4341	3427	3970	3975	3759	6138	5233	2651	1957	2608	2929	3023	3245	4906	3577	5518	5831	2234	3067	4925	3775	3139	2458	2513	3634	4210	3794	3129	2994	3253	2679	1881	2294	1486	2078	1986	1967	2297	2446	2320	3494	931	1202	1115
200830_at	2411	4402	1957	1274	2643	3009	3394	3858	3965	2800	2978	2368	1863	2207	1818	2032	2268	2590	5964	4986	4322	3945	1304	2190	6433	5368	923	1464	1196	2018	2903	2402	1513	1630	1957	2006	939	941	956	975	826	1031	8235	9065	1154	1182	1521	1558	1300
200831_s_at	1261	1171	212	120	36	31	80	97	331	29	129	39	186	78	109	169	61	104	83	109	42	266	2497	2721	5153	5107	610	1033	1312	2309	1492	1054	2823	2034	1407	1323	218	133	260	401	3431	3606	319	109	259	320	754	410	1297
200832_s_at	1915	1332	74	112	60	34	241	29	441	588	306	309	51	126	240	67	198	264	382	481	617	489	3299	4975	7949	8681	3833	2472	2532	2591	1801	2730	3795	3862	660	790	61	602	627	247	5015	8083	167	47	347	122	1362	1205	2491
200833_s_at	966	1092	10320	5817	6035	4919	6668	8632	5192	4439	15579	16711	6046	6849	6920	7467	4978	5126	3493	2274	8061	7970	1805	2463	4977	4811	2377	2543	1846	2723	3831	4357	3103	2297	2691	2427	2022	1746	2612	2751	1733	2043	2249	1962	2143	3147	466	601	413
200834_s_at	16051	24603	25776	18061	32866	30147	40496	41231	43226	33677	44888	40038	58057	59577	61398	59557	100662	90920	51850	46743	64092	60334	38986	42871	45371	33685	44392	56839	36686	43136	52646	55961	16971	24101	24233	23121	14765	13626	19318	24172	7370	8198	25660	31925	11412	9680	5827	6818	4780
200835_s_at	71	35	24	38	59	78	30	51	49	25	269	44	46	213	48	46	107	25	45	40	94	54	48	76	479	328	94	71	85	102	119	123	38	43	36	88	59	45	195	50	41	75	38	24	68	62	34	34	24
200836_s_at	855	685	340	229	238	109	531	230	573	552	508	167	363	277	528	360	331	779	641	783	586	698	546	455	1805	1748	1608	869	495	591	542	257	294	744	384	315	154	292	300	435	116	110	156	138	126	179	134	148	200
200837_at	1958	2203	2585	1746	3873	4904	5260	4171	4086	4259	4369	3831	2549	2980	3233	2485	2652	3266	1969	2242	3709	3411	847	1476	2554	2244	980	851	908	1821	700	1466	1026	1299	1680	1633	1130	1238	1014	1837	582	581	1136	457	1337	1871	949	1749	924
200838_at	2300	1814	2466	1572	3900	3578	6580	10863	4764	3612	681	313	553	1067	563	375	446	625	1735	1593	719	854	291	590	43	219	303	43	234	146	18	359	872	802	1746	1287	1281	1630	4025	5137	3262	1555	4282	4209	1342	2106	1101	928	407
200839_s_at	2601	3924	4195	3338	12745	13030	21465	25465	16283	13423	1775	1700	1244	1385	559	748	1261	1024	6720	5208	2844	3294	217	759	245	153	668	390	393	199	327	199	1910	1566	3710	2648	1950	3660	7557	7506	2595	4204	19644	18614	3652	4242	1903	1698	1113
200840_at	2249	3058	6165	3110	9611	7778	9689	8869	7900	7776	10441	8997	5565	5387	6132	5648	9211	11359	14035	11865	13944	15174	6622	9028	13465	12907	6638	7350	7597	11436	9609	11709	9655	9033	4011	3323	2192	1641	2214	2602	1154	1991	4896	6534	1264	1511	1303	890	529
200841_s_at	125	221	184	184	523	722	159	93	629	807	660	356	527	571	447	611	132	274	713	512	731	616	21	216	1867	1663	424	319	62	253	77	43	242	286	125	55	188	66	96	150	216	111	25	138	205	49	50	111	154
200842_s_at	907	727	848	391	1582	1640	1741	1246	1604	1682	2403	2032	1433	1677	1336	1290	1466	1696	3359	3066	3584	3025	916	1060	5190	4806	1887	2260	2162	1838	1779	1914	1620	2099	898	756	1121	1578	437	849	917	931	910	1133	635	468	1288	916	753
200843_s_at	706	882	1292	765	1459	1585	1307	1551	2168	1423	2417	2128	1658	1509	1355	1485	2210	1841	3154	2709	3177	2647	1351	1727	5942	5574	2718	3059	2831	4382	3303	4163	4951	5449	613	422	549	980	924	996	846	1391	2044	2694	656	630	755	732	802
200844_s_at	1255	1739	2702	1130	3348	2904	5276	4192	5116	5291	2577	2855	1933	2023	3126	2386	3189	3362	9975	8264	8776	6678	1338	2568	3845	3310	1891	1874	2499	2752	4246	7208	9267	9658	2625	2464	235	1068	723	807	2628	3388	17602	21978	1895	3248	968	522	787
200845_s_at	1507	1022	2482	1217	3153	2382	2564	2795	3049	2801	2407	2023	1520	1512	1767	1845	1537	1755	3343	2380	5330	4312	1135	1254	2252	2621	2030	1408	1933	2656	3291	4603	5127	4982	1415	1415	933	901	1279	1152	1671	1325	3453	3615	765	1154	1023	878	1002
200846_s_at	2024	2787	4700	2413	1687	3773	4135	6648	4643	3617	6900	5573	2871	3624	3393	2674	4422	2884	2343	866	1976	3153	1551	1653	6749	5533	1676	2041	395	1428	2027	2208	558	803	2628	3414	1380	1543	502	837	189	480	1116	1262	666	1194	295	252	40
200847_s_at	1432	1476	5977	6004	7281	6504	6715	8497	7717	8492	9901	6634	9494	9241	10378	10862	7354	9525	3384	2232	4931	5136	1965	2002	2491	2100	1143	960	889	1423	1387	2024	1456	1496	2488	2263	1255	1469	3806	3429	1593	1494	2612	2394	1442	1804	2705	2858	2500
200848_at	671	493	627	850	1149	1255	835	838	807	546	1197	1042	513	561	601	434	715	644	616	753	1251	878	752	908	2273	1983	1204	727	845	939	529	548	920	1120	793	686	313	442	505	509	414	299	324	328	385	663	593	1485	695
200849_s_at	534	740	1296	1117	1891	1812	2544	1672	793	1259	1381	1377	954	763	985	768	1212	1628	990	1062	2704	2396	1665	2042	2800	1786	941	1126	1521	1687	1396	1434	1214	2131	1366	874	1153	689	804	1277	529	849	589	701	476	917	2649	2619	2382
200850_s_at	1295	1352	1380	1640	3419	3565	3423	3085	2381	2509	2796	2808	1630	1682	1532	1447	2295	3341	2676	2512	4374	3643	2104	2571	5673	5295	2040	2162	1893	2451	2582	3629	2233	2832	2462	1920	1664	1501	1218	1767	1518	1547	1308	1333	1624	2055	3134	3810	4074
200851_s_at	601	692	3781	3600	2259	2779	3154	2534	3237	3152	3971	3049	2743	2917	2934	3011	2597	2878	1671	1609	4074	3450	1759	2602	4313	3411	1981	2224	1725	2214	3287	3228	1832	1741	2470	2257	1171	1124	1507	2209	838	949	1267	1449	915	1161	921	509	598
200852_x_at	2767	4254	6713	5752	3666	4613	5568	7194	3146	3243	4410	4051	1892	2435	1824	1876	3006	2515	3861	2312	2868	2440	1608	2408	4219	3407	2987	3411	1405	1612	1488	2502	1636	1360	2155	1676	1081	1815	1205	1313	1045	1542	2487	2915	1716	1765	1369	1191	971
200853_at	5704	4876	4293	3433	2934	3124	1944	4925	4233	2513	2699	3122	2349	1864	2049	2250	2160	2301	6272	4033	8874	6811	12892	13826	17361	18063	4794	6913	10774	12719	16176	17676	3392	2301	7606	7293	3242	2473	1101	1198	1700	1546	5240	4022	2889	2145	1663	941	1114
200854_at	700	320	764	870	991	1370	1299	948	972	1052	2152	1979	1109	1589	1276	1369	1196	1534	1479	847	1812	1923	516	740	1885	1709	553	173	494	569	732	1321	563	514	883	710	351	706	585	498	467	470	781	868	432	657	488	599	865
200855_at	425	233	378	408	507	483	356	432	332	403	490	471	539	505	510	648	227	288	465	391	588	755	134	331	427	404	458	328	322	432	579	729	331	246	342	221	228	550	270	454	454	212	678	526	309	627	358	395	514
200856_x_at	658	362	647	725	610	863	615	553	260	764	903	755	573	811	426	588	541	628	747	446	931	921	440	489	573	605	811	647	599	555	1095	1012	436	533	382	402	449	586	411	614	593	402	349	512	471	502	316	501	722
200857_s_at	1060	1200	1105	1475	1320	973	764	1102	1179	1161	1538	1040	1579	1849	1489	1532	1319	723	698	661	1182	1367	1276	1587	1353	1414	1294	987	623	1165	1289	1407	893	469	1210	1078	989	1181	920	1092	1271	1049	828	708	942	1060	774	788	644
200858_s_at	8602	7568	16998	12334	36776	29998	42212	30542	29236	28433	44894	22958	28337	27555	29355	29698	61531	57221	63535	36672	38432	41966	13308	17524	27794	28854	29767	23194	18043	17761	30419	28317	17578	16338	14420	11556	7567	8528	11832	12146	7002	4979	9637	10531	5439	5698	2624	2470	1456
200859_x_at	4627	7090	9156	4335	9452	17334	17804	18113	4612	5938	22061	12984	8723	7313	9391	11082	4217	5445	1599	1014	4737	6765	1843	1843	8710	6596	2153	2401	1048	1289	835	544	1177	1283	1718	1781	1829	1663	2135	2871	772	596	660	856	2295	2645	1285	395	412
200860_s_at	1546	1455	2632	2637	4239	4394	3956	3297	4133	4826	5399	4245	3704	3609	4106	3819	2709	3601	4360	4394	6442	7100	2625	4198	8247	7517	3062	3236	2503	5123	5653	5660	4561	3530	2211	2071	2231	2459	1995	2384	1583	2033	2597	2359	1578	2074	1175	1297	1260
200861_at	635	677	891	842	974	1198	989	571	1210	1255	1350	1560	1336	1306	985	1333	1014	1504	915	863	825	1265	1331	1805	2430	1817	1082	1018	1154	2095	1850	2124	1725	1509	1214	1013	1194	1166	830	1174	986	826	700	770	770	999	498	1263	862
200862_at	1720	1807	256	552	897	561	569	329	329	509	951	670	448	705	438	474	330	587	174	444	557	818	1673	2073	3464	2572	1382	577	914	711	1885	1449	2536	2958	869	961	950	727	498	724	2992	2130	466	360	568	586	1363	1292	1351
200863_s_at	1520	1588	6189	5310	3968	4387	6037	4907	4436	4167	5975	5751	2299	2574	2384	2399	3744	5726	3823	2639	8464	6328	2721	3561	10674	9130	3796	3806	3271	4776	4902	4808	3128	3008	3158	2614	3572	4222	2294	2003	1566	2300	2012	2250	1989	2467	2075	2083	1541
200864_s_at	265	160	753	447	413	579	518	560	636	655	423	466	217	355	282	249	436	629	432	358	747	687	293	228	507	568	310	246	314	385	342	360	308	185	248	293	214	317	326	160	356	186	230	209	183	334	393	101	331
200865_at	14	54	11	151	114	219	156	154	57	8	88	152	121	26	13	29	138	44	315	219	25	13	73	75	88	41	109	80	51	48	154	163	103	110	163	119	47	62	24	60	34	109	9	208	46	34	288	172	172
200866_s_at	2634	2581	15676	16142	21760	35254	32449	40760	22884	19285	12527	6117	2060	2060	1851	1959	2383	2926	4988	1732	2828	5017	4522	5628	4446	4046	13821	17682	3077	3960	1669	1191	3387	2824	8211	7405	2176	3372	5793	6066	2526	1309	2376	2564	4379	5508	2994	2766	2855
200867_at	1099	875	1235	787	1270	1417	1244	1137	1602	1295	1237	1444	1268	1269	1201	1139	1030	903	784	624	1235	1213	939	1052	1501	1542	1334	1030	364	649	603	614	265	465	885	717	447	432	645	599	412	434	60	466	462	307	218	250	329
200868_s_at	1162	1830	2264	1737	1278	1620	1560	2598	2720	1348	1576	1332	1779	2141	1536	1724	1969	1397	1122	723	1343	863	1707	2254	2400	2097	2170	2428	880	1509	1737	2111	1185	1311	1711	1342	1133	1294	924	1174	1172	1103	1148	1226	1325	1504	609	604	372
200869_at	10939	20108	33300	20832	27024	36892	36222	64445	56154	52398	50103	39393	56454	62003	68703	59961	109047	111104	60655	32322	74571	71711	33034	38585	40209	40449	60776	84055	35109	39698	77110	94499	31201	37519	39616	37734	23101	24832	27992	32707	8210	10959	19411	19037	14999	19834	5649	4561	2524
200870_at	3402	2452	2516	2128	4865	4608	3280	3375	4543	4677	4747	4123	2306	2713	2148	2436	4096	4456	6404	4417	5486	5630	2995	3772	6553	6433	6717	5713	3576	4761	4492	5318	2922	3159	2292	2649	1107	1407	1497	1376	2268	1968	4114	3733	1401	1651	2329	2262	1992
200871_s_at	2254	3240	41772	30464	71882	77537	94401	103556	47182	39915	35032	23950	2854	3588	3347	2667	9370	8285	13843	8244	8820	9566	4484	5715	6114	6432	18783	26162	3975	4369	2407	3659	3546	4043	13733	17701	4383	4273	11256	9240	2221	2650	3081	3714	2649	3057	7959	6519	5525
200872_at	5292	9074	9493	8667	21531	26228	32932	43432	12184	10208	10028	9739	5422	8325	6026	5567	4938	6930	1593	1211	3792	2894	1869	2809	158	109	303	266	1512	2324	285	854	224	121	2902	3522	2122	5172	3419	3632	2361	1173	938	817	1683	2988	895	572	731
200873_s_at	1968	1909	2355	1076	3451	2335	4315	6177	5538	4582	3765	3827	4928	4391	4615	4613	5138	5088	6970	6263	7397	4822	3256	2735	14401	14858	5555	4337	7308	7530	11689	9898	9425	8635	1086	899	1513	1210	1177	1667	1784	1778	2623	3864	745	1085	1155	1255	734
200874_s_at	876	1178	398	776	755	970	1096	717	609	823	869	1032	1001	781	879	956	838	1285	948	661	1132	606	1576	1892	1291	1121	1154	1403	1450	1515	2248	2399	1091	1587	772	942	1282	1203	905	1369	1059	891	674	677	1058	1930	1624	1090	1094
200875_s_at	1313	1474	1001	516	2152	2084	1834	2102	3507	3528	3315	4058	2693	2515	2556	2862	2391	3664	6569	5485	11838	10910	4090	4933	8874	6869	1765	1363	3099	3230	5376	6464	1400	1772	1156	1073	1211	1322	733	985	611	535	2148	2996	756	776	712	547	908
200876_s_at	2389	3118	2665	1647	4790	4855	6921	6156	5010	5024	5215	6939	2984	3195	2957	3468	5599	7887	5384	4956	7453	5670	3014	3021	10815	9924	2490	2061	3391	3942	4749	5563	3743	3645	1945	2237	1573	1453	1207	1403	1761	1512	4874	4180	1147	1348	1083	788	890
200877_at	4112	5427	3580	1806	3067	3574	4020	5098	5636	4843	5777	5525	4923	6034	5342	5441	5527	6643	9756	6244	10932	8482	8788	11296	19696	17617	9573	9137	10865	13374	16198	17690	12029	13066	4786	4524	3575	2688	2054	2622	1484	2920	4445	6569	1445	1536	2388	1682	1787
200878_at	2906	3465	271	134	130	69	201	287	18	33	39	25	57	104	28	42	15	239	1337	1059	45	22	269	49	35	52	107	88	186	26	102	43	624	515	2464	2179	1708	1121	3165	3769	1585	2495	277	84	496	560	1160	1521	1075
200879_s_at	352	245	99	187	80	399	55	134	91	168	193	372	205	236	78	126	97	297	76	116	437	41	315	240	179	336	372	189	448	294	340	391	320	396	206	321	227	251	326	531	423	541	367	88	389	264	449	288	385
200880_at	1351	886	2325	2185	2842	2208	1604	2324	3471	2140	1612	1485	1566	1545	1678	1755	1426	1642	2432	2643	2468	2592	1458	2149	3142	3228	1370	1000	1835	2151	2663	2608	1043	1229	1455	1265	634	663	1291	1354	1375	1147	2444	2181	397	706	2740	2397	1963
200881_s_at	2714	2216	3207	3450	4539	4893	3618	3451	5396	4444	2747	2813	2276	2172	2674	2332	1653	2603	4590	3435	5102	4614	3569	4504	6626	6365	3817	3089	3429	4041	5273	5704	2376	2604	2244	1889	2079	1744	2018	2295	3261	3110	4904	4678	1617	1741	2212	1843	2183
200882_s_at	1557	1606	4561	2240	5525	5318	6894	6231	3755	3418	7108	5526	2694	2725	2829	2456	4785	6938	5740	5283	7722	5808	1753	1655	7217	5826	2987	2072	1722	1997	2183	3109	2570	2519	1540	1662	963	672	707	670	556	891	3387	4327	909	1100	1785	1310	843
200883_at	572	735	1160	1295	1667	1653	2330	2549	2483	1367	1957	1157	1725	1379	1701	1684	2113	1020	1394	973	1748	1699	1503	1681	5961	6861	1777	1313	1927	2215	2421	2856	2497	2202	1331	1046	646	1222	910	690	425	453	1559	1509	822	880	725	546	593
200884_at	1424	1190	330	417	59	529	663	396	235	251	601	640	268	389	307	138	58	65	457	311	270	697	344	578	164	381	1348	296	244	120	646	152	2564	2260	312	200	425	227	354	349	480	366	131	236	290	251	4302	4939	3209
200885_at	1942	1455	1540	1125	672	724	2144	846	1858	1967	5890	5719	798	1221	1103	826	719	775	371	109	86	991	1141	1532	3074	2926	1080	636	575	663	645	377	2878	2051	1602	1509	665	751	1101	957	720	714	283	299	699	985	1189	978	812
200886_s_at	2813	2790	10435	6455	18072	17713	15875	14491	8929	8833	9706	10182	3168	3415	3276	2631	4997	6210	2702	2753	8193	6431	7550	9067	28667	23345	9472	10540	12796	15634	11156	11786	2983	3728	4201	3885	2835	3200	1867	2785	1742	777	437	752	5033	8691	4961	4032	4028
200887_s_at	1294	479	7916	3661	2719	4120	5246	5014	7083	6762	6143	5515	7191	6664	5578	7067	2019	2499	1962	1541	2843	2655	666	669	9055	7673	855	453	751	673	2722	2671	1582	1227	1954	2307	2484	1276	3609	4259	1336	1169	725	660	933	1067	517	592	805
200888_s_at	4440	5049	25946	15000	32665	33093	52097	41294	45417	41675	38581	30405	47659	49064	45225	47082	58659	72239	37822	28022	59609	53234	25069	27052	36804	37019	12483	13236	30215	30279	45417	48792	21470	27930	15135	13882	16326	16649	16877	19051	6266	7060	11308	12287	8319	10346	5726	4790	3785
200889_s_at	415	269	969	901	1659	1965	1425	1452	3183	3263	1582	1184	595	661	745	854	642	781	587	476	1399	1559	721	548	2128	1548	417	94	694	750	806	964	710	868	425	550	559	725	433	523	697	512	683	594	558	786	260	270	182
200890_s_at	229	178	311	688	941	975	1217	575	1926	2781	759	479	448	724	592	470	399	346	798	272	957	1200	300	308	1182	881	52	61	192	293	236	537	329	233	230	230	294	346	337	290	437	546	234	192	381	469	245	205	232
200891_s_at	759	348	4578	3389	7677	5936	6854	6288	9620	6512	6137	5924	1925	1834	2389	2813	3211	3145	4012	2873	4522	4286	1368	2452	4401	3663	1394	393	1667	2409	1693	1865	1664	1318	1258	1033	1192	917	2367	1400	1362	1434	818	942	2116	1215	299	562	159
200892_s_at	1660	1162	1060	847	6864	5853	2854	2860	4897	5860	4990	4172	2677	2687	2610	2649	5193	6348	5869	3864	7043	5284	1969	2558	5785	5260	1196	840	2310	1985	2187	3271	1374	1015	1214	1661	994	1098	1231	866	1131	1331	3484	3733	926	1236	661	272	433
200893_at	2393	2315	3138	2034	8519	9356	4789	4791	7524	7375	7598	6835	4159	4307	4325	3811	7375	8797	11440	7262	13190	11095	4882	6102	10554	9646	3078	1747	4368	5477	4606	5346	4207	2998	3326	3334	2404	2518	1717	2205	2521	1878	6585	5856	984	1655	932	1034	976
200894_s_at	1087	1353	559	484	458	573	453	266	344	438	339	489	484	521	382	389	358	562	1391	1011	1059	1013	700	1030	699	1244	1756	1810	737	1335	591	1080	755	746	598	593	532	256	331	145	756	590	398	406	349	594	489	647	89
200895_s_at	1570	1393	643	301	1042	904	989	872	777	934	1490	1346	1165	1231	1136	1097	1123	1297	4370	3092	2602	2926	1388	2099	2010	2423	3174	2273	2279	2431	2767	2657	1793	1224	998	1581	310	472	623	685	781	1515	1695	1239	901	1471	1610	1742	1072
200896_x_at	4255	4178	3607	2095	5376	6910	4804	4838	4545	4343	4026	4160	1535	2293	2232	2206	3586	3519	21410	17370	11000	9786	5518	6964	13569	10416	3129	5961	6146	6542	6518	6975	4589	6194	6092	4976	2885	2230	1117	3084	4379	4792	30396	33132	6711	12002	1205	1293	1532
200897_s_at	239	179	355	27	597	351	932	1078	165	89	1477	1726	13	83	22	110	93	307	441	382	59	432	1122	1386	194	213	1014	797	784	927	735	1024	28	17	680	617	525	779	1853	1731	74	424	8	9	130	195	381	488	454
200898_s_at	110	110	600	958	855	1106	365	639	1793	1653	2574	1044	4084	2979	4032	3049	2050	1704	909	173	564	1069	977	821	2371	1726	274	316	581	227	578	1375	441	671	641	628	821	985	1091	1044	261	89	845	1091	244	155	381	105	111
200899_s_at	669	521	1704	1848	1161	1644	1142	1168	1809	1718	3501	2468	3536	3607	4159	4165	2923	3198	1814	1165	1904	2025	661	924	2069	1656	1569	1082	851	1005	1396	1819	1363	692	1051	1346	1130	742	1104	1588	824	415	1983	1360	443	782	681	510	912
200900_s_at	391	367	1122	1009	1652	2427	1499	2783	4528	3173	1962	2008	2053	1993	1954	1579	1076	801	721	344	1436	1374	245	598	2536	2287	140	319	360	409	546	497	260	332	884	490	414	576	484	519	177	472	687	844	513	615	201	307	40
200901_s_at	866	893	2918	1883	3131	4172	5082	5631	3770	3920	3693	3696	2794	2519	2652	2571	1827	2212	1830	1330	2421	2348	1217	1965	3168	3018	1466	1112	1923	1761	2523	4307	1027	1141	1515	1192	1371	1378	1124	1999	550	690	1097	1248	1080	1566	399	440	455
200902_at	1268	697	1897	1755	4435	3307	3737	2438	3186	3112	3958	2665	1675	1911	1894	2031	3394	4853	2315	1554	2722	2545	1090	1032	1590	2429	2143	1186	1321	1473	1498	1553	1035	1173	720	754	733	961	1317	929	875	884	679	759	492	490	399	605	327
200903_s_at	3754	3369	957	656	845	1198	1772	1722	3156	3228	908	830	725	801	722	571	1677	2075	3062	2001	4763	4826	3136	4035	8511	8050	5706	5182	3994	5606	4763	5400	4100	4389	1384	1235	627	655	553	789	2038	1724	790	846	739	974	633	412	429
200904_at	49	813	26826	17120	6694	7238	14096	14106	6747	4994	21971	19872	10227	9645	11726	11072	19730	16413	1433	1138	1947	2790	1111	1528	2229	2233	1611	2273	99	662	1044	1443	239	255	1765	2083	2278	2579	4366	4194	199	454	69	29	2300	2479	949	524	404
200905_x_at	2347	1577	50504	29377	30418	37158	46140	46226	32432	32720	77005	69068	31423	37923	39196	33801	49852	55160	6490	5047	15508	13982	3393	4174	23127	20754	6216	7123	3060	5624	5862	7459	932	1022	9576	8612	9918	10203	12183	13394	1697	2224	975	1318	6449	8832	2395	2185	1453
200906_s_at	182	39	59	155	233	59	275	241	273	53	525	137	128	73	92	99	182	134	115	141	44	53	217	423	192	254	679	475	199	176	106	474	45	23	162	121	191	28	306	242	152	90	73	146	113	98	43	290	53
200907_s_at	38	217	320	199	64	94	87	677	104	32	646	699	99	91	149	175	38	59	358	193	81	292	603	903	62	58	714	579	369	406	92	443	29	11	537	413	366	290	1050	647	300	187	51	24	115	62	215	57	159
200908_s_at	88	203	895	407	496	480	270	294	180	170	206	292	116	41	214	363	317	127	58	470	180	179	3816	4795	92	216	467	590	3657	4918	5202	7223	5039	5541	1791	1587	2840	2301	1903	3000	743	862	57	192	1127	1163	713	578	351
200909_s_at	11824	22511	31780	19748	40664	49999	71361	66021	51081	41828	64452	42389	76693	78030	79156	78862	114262	112417	63836	41142	60255	58963	26532	30529	37434	41094	62623	81711	27760	38092	57803	74703	25978	28208	32230	28457	20672	24031	28254	31092	6570	7249	30638	30981	14460	16679	3904	4405	3141
200910_at	2524	3909	2077	1154	1450	2159	2058	3199	4046	3266	3819	2985	3122	3520	3507	3466	4303	3666	5121	3725	5419	4646	4084	4312	10652	10093	4463	4816	4592	6169	6643	7047	6206	5702	3228	2854	1441	1608	1250	1589	1522	1974	2986	2379	1018	1103	1340	820	1005
200911_s_at	1349	1077	5053	5358	5982	4858	4232	4065	7748	7448	6251	5483	3083	2718	3736	4067	3175	3313	4437	4077	5054	3719	2407	3595	12730	9881	992	1229	2161	2107	3176	3832	1425	2339	1500	1456	2473	2476	3345	3605	1374	1862	3364	4387	1763	2456	2160	2635	1893
200912_s_at	5391	6562	11379	10224	13823	13798	10290	10555	19800	15119	23375	23133	19153	19857	22547	21813	26735	28147	10948	8649	20674	19008	8534	8972	11574	11730	11804	13972	13571	20796	16379	16173	8523	6702	6305	7618	6954	7725	12065	12236	6997	8219	7289	6581	4021	4227	15958	20641	11922
200913_at	1291	992	611	572	751	751	765	642	1668	1172	1048	760	876	1093	975	1061	435	253	1623	967	1325	1386	1125	1557	2703	2741	1471	617	1270	1655	2187	4222	1467	1368	1094	1170	538	924	513	520	293	727	1192	1633	606	441	537	114	360
200914_x_at	1590	544	416	316	935	800	673	435	636	976	1137	964	668	679	713	767	761	1200	1019	1072	1267	1744	456	501	1557	1246	1793	749	981	800	449	457	453	341	724	641	418	610	295	284	594	500	307	340	271	329	343	509	117
200915_x_at	1557	950	810	1077	4166	3058	1616	2180	3536	4913	4448	4759	2303	2483	2474	2445	2995	3713	4390	3627	5908	5361	2209	2655	5686	4985	2183	1888	2816	4148	2649	3030	1585	1736	366	322	1145	957	1791	1908	1346	1493	1340	1493	204	249	661	719	930
200916_at	1696	2260	20194	11740	4841	5760	9599	9017	15465	14793	7351	5850	2621	3615	3055	2401	14175	9813	1975	2077	6181	7364	587	779	10777	9035	4719	6161	3043	3576	3702	4092	1489	1627	4530	3179	911	1649	1254	1267	436	823	666	723	1559	2228	282	139	143
200917_s_at	226	190	149	290	434	1427	792	636	2209	1952	1370	582	829	981	816	950	439	620	667	194	77	322	129	56	1434	1391	167	56	283	123	22	146	39	220	190	71	173	215	35	68	339	87	437	762	24	397	20	25	88
200918_s_at	1815	1530	3202	2391	3168	3751	3295	2943	7504	6553	4752	3696	2868	2965	2738	3247	2175	3066	2532	1790	3934	4249	1444	2144	5164	4666	1935	1294	1104	1818	2013	2642	2574	2541	1916	2071	1549	1675	1525	1591	1031	1203	1404	1747	1323	2026	639	700	405
200919_at	2342	3189	5827	6731	2749	2298	3957	4337	1622	1317	2754	1919	1737	1455	1486	1252	1831	1290	1799	1609	2551	1930	1820	2336	1597	1609	2496	1529	968	1786	2338	2576	814	1556	1957	1636	922	1271	993	1391	1470	1532	1787	1928	3087	2905	996	1313	1245
200920_s_at	1004	1007	16821	11159	14347	16753	18373	19915	12714	11181	30013	28100	25115	24653	26809	25274	49811	52755	1922	1659	2665	3278	1043	1304	4690	3879	4899	4801	830	1014	2296	2856	609	943	9469	9854	4514	4116	4590	6310	1616	2537	614	450	6455	6016	480	1212	414
200921_s_at	671	580	13904	11639	10805	10929	13644	14292	6967	8723	21544	20762	13370	13259	13565	14371	26114	40009	1500	1081	2218	2274	693	977	3934	4374	3172	2391	1151	1056	2055	2621	874	567	4989	4296	3745	2868	4782	5707	2531	2267	342	592	3931	4230	352	512	343
200922_at	1501	2003	529	617	343	949	888	1020	760	839	370	226	257	466	651	340	587	378	228	43	272	634	689	835	1496	1132	941	899	297	648	802	420	996	1219	546	355	492	546	271	580	457	429	251	282	474	257	170	60	195
200923_at	2225	2905	630	448	441	954	136	520	299	346	136	46	1232	1508	1261	1058	214	167	1041	928	1190	1113	1716	2953	633	642	2259	2418	868	1418	990	1786	889	1038	3917	3026	1609	1728	1600	1479	991	770	267	324	565	698	657	695	320
200924_s_at	1990	2933	415	174	1584	1577	1493	1447	1898	2309	1577	1038	1053	1303	953	765	960	1083	1385	1065	1466	1260	1353	1697	2415	2485	2194	2888	1369	1286	1611	1872	2791	1993	721	638	483	194	76	387	403	427	1679	2017	201	395	482	486	919
200925_at	3475	4043	9563	4977	11482	13685	18318	13209	14670	16108	16591	13807	4886	6449	4483	4340	10693	13786	14049	9791	17404	17598	10366	12479	26009	25474	9938	9901	9991	17533	20205	23507	7342	7459	9325	7631	3327	4214	3561	3214	4834	6399	10333	12010	4454	4096	13608	13591	8281
200926_at	7018	10176	54992	35579	82226	69023	113199	86417	83137	82874	84939	80922	95449	102779	93069	94928	146214	137707	100807	91834	123186	103191	47115	46542	82334	68773	42287	44776	55318	50687	88119	90499	53747	60458	30268	28340	29225	31447	34807	41270	16491	24034	36673	52757	22959	32879	8687	9833	7376
200927_s_at	500	601	922	1133	1495	1763	2087	1811	1908	1741	2437	1532	1440	797	1301	1569	1229	1160	737	889	1569	2197	750	1065	1920	1299	1240	974	1105	1012	1235	1330	534	750	534	570	626	825	772	675	576	816	415	594	377	537	807	715	602
200928_s_at	172	59	204	204	168	261	132	17	134	147	125	395	156	62	118	153	85	246	423	364	116	208	86	158	42	208	386	310	160	30	346	307	224	164	127	206	118	114	21	277	168	94	18	14	179	224	121	278	43
200929_at	1591	1370	1121	1239	2297	2125	2000	2438	4770	5128	3779	3470	1371	1235	1391	1623	2641	2149	1338	969	2443	2828	1033	1000	3087	2563	870	926	954	1372	1034	2248	726	1097	1214	1367	1161	1123	955	1003	791	1232	1426	1143	1529	1457	450	250	506
200930_s_at	269	30	77	22	109	199	50	29	35	32	143	43	80	36	105	52	38	264	23	21	19	33	107	263	282	164	384	419	27	41	29	83	46	115	23	26	92	119	33	64	64	27	261	231	168	96	231	19	191
200931_s_at	2224	1794	7062	4422	9499	9855	8904	7576	5855	6392	9921	8657	3110	3176	2716	2680	3088	2884	1315	1611	4738	5110	632	791	6378	5594	2751	2563	814	1670	1349	1461	4468	3978	1501	1279	2299	2469	2131	2286	1483	1431	665	485	3100	3902	845	1090	738
200932_s_at	1154	834	953	404	2159	2544	3590	2876	2228	2884	3194	2866	1572	1514	1611	1333	1802	1962	3180	2288	3586	2222	1684	1729	4536	3023	1067	895	1261	1402	1564	3478	1969	2495	1578	862	908	1333	1117	1246	882	336	2148	2056	596	1660	1730	1152	783
200933_x_at	13191	17397	36200	34932	46804	48750	55968	56929	58380	52943	56300	52621	57318	60991	61541	64603	92332	107909	63754	52602	83002	78647	34008	40760	50420	51840	33888	33429	36094	44640	73634	90308	35823	41971	33852	29280	25505	35757	31030	35671	15855	23759	22964	19891	23722	32326	11594	11261	8050
200934_at	2698	1093	3815	2358	5276	4305	4720	4251	2507	3266	6254	5096	2290	2162	2475	2819	2417	4201	10136	5921	10632	9032	2758	3255	8725	9763	1788	884	4458	3298	4602	5640	1830	2640	641	755	1021	1557	1379	1295	1616	1516	8887	9028	285	659	270	71	64
200935_at	354	275	250	70	144	116	608	630	295	684	200	382	72	55	178	188	486	324	195	342	537	422	1047	1155	732	1161	91	307	278	651	586	799	1188	404	181	116	65	59	73	249	91	253	236	257	198	376	184	113	35
200936_at	11711	18682	21451	18528	29072	40280	48330	31662	39887	40021	43806	37506	38761	46002	41949	37449	80416	102191	70924	40238	61168	56576	20932	25660	50075	48256	49625	59970	30337	35028	60134	69767	24238	26845	22732	18291	10839	10807	11891	14773	7367	10364	22527	26821	10671	15703	4116	4244	2029
200937_s_at	4991	5694	19058	13596	19391	16357	24618	18195	24634	29550	27612	35586	22085	25989	23154	23909	47593	62518	27964	19954	47922	33244	18965	25322	29263	28093	28530	24859	20462	25195	37963	51589	18652	23680	9172	9279	11309	10260	11730	15542	7654	9162	5494	7065	5221	5252	3677	3728	4066
200938_s_at	41	16	17	26	73	28	182	14	20	14	101	209	30	52	199	64	114	155	107	75	33	298	13	23	36	40	72	140	28	69	22	46	26	42	70	9	162	14	44	77	16	9	70	29	23	22	172	173	153
200939_s_at	44	186	235	190	293	31	19	68	109	50	57	8	44	44	28	15	39	24	19	32	205	15	21	76	145	136	61	74	45	102	30	61	33	34	53	53	50	46	49	18	18	23	40	34	30	91	87	31	72
200940_s_at	2028	2272	2586	3672	1768	1904	1361	1989	2000	2327	1096	857	2185	1991	1817	1889	2039	2288	749	894	1822	1835	858	977	2172	1694	2562	2414	1860	1530	3143	2429	1219	1027	1141	1369	1834	1753	1394	2176	1000	1036	494	260	1209	1307	1734	1470	1726
200941_at	1010	1022	2354	1996	2770	2075	2101	3158	1634	1064	1411	1274	1012	1346	1049	780	1481	1421	1142	725	2073	1814	1008	973	999	913	1401	1028	1067	891	2038	2211	834	1241	988	1035	1184	1023	1013	898	1671	1197	675	619	781	951	1771	1505	1205
200942_s_at	982	1073	4092	3258	5426	7671	4594	4025	3233	4451	3557	3129	1118	1613	926	924	1945	2575	2666	2213	6072	7637	1638	2053	4143	2615	2047	1862	2278	2297	2994	3862	3412	3888	2229	1619	1487	2339	534	1278	1423	1847	2033	1743	1552	1747	2005	1109	1128
200943_at	4409	2163	4586	3775	8837	8220	3098	2598	11763	9285	4739	4635	7827	7778	6882	6879	11295	6369	12186	11595	20263	11539	9071	9558	14010	13114	10998	9592	14270	19016	19395	17569	9343	8639	5359	4351	6582	5359	2998	2616	1663	1951	4263	5724	2421	2558	600	311	486
200944_s_at	5290	5013	4203	3210	7067	6844	3873	4056	14648	11734	11090	9770	8235	9445	8191	8532	14775	16112	12153	7754	20091	16638	11058	9654	17124	14413	7901	7491	14275	13826	18210	22187	6909	7709	3233	5020	5161	4922	3382	4002	2404	2885	3944	4095	3619	4779	733	797	1101
200945_s_at	932	689	2036	1280	3997	3437	3204	3127	4454	4252	4490	3489	2146	1763	2207	2484	2586	3110	5003	2811	3873	4053	1377	1432	4386	3638	1415	886	1225	1448	1662	2030	2315	2580	1751	1694	1249	1399	1888	1991	2001	2064	578	673	847	885	491	602	482
200946_x_at	1331	833	1321	1160	1501	2404	2203	2165	1681	1980	2904	1585	1558	1785	1259	1241	1310	1344	1069	698	1405	1748	1492	1287	3612	3658	1880	1324	1458	1727	2144	2546	1061	1331	1095	918	1151	1185	910	837	4197	4790	371	560	514	687	1953	1279	1646
200947_s_at	1080	959	2382	1823	1823	2807	2251	2316	2014	2149	2944	1845	1595	1482	1693	1466	1803	2002	664	588	1431	1843	2018	1649	4219	3391	1716	1453	1299	2486	2512	2999	238	959	1662	1143	111	376	1032	1263	4396	6519	75	69	54	140	1862	1212	2047
200948_at	2200	1485	2498	2574	1448	1803	1459	1543	2570	2372	1875	1610	1135	1177	1009	1151	1536	1080	1559	1053	2178	2428	1394	1710	3804	4526	3808	2872	1304	1497	1853	2548	1235	1243	2000	1355	971	1373	847	862	1120	1086	1485	1199	742	948	2768	2072	1742
200949_x_at	7135	9259	27526	19702	34115	33570	46942	40054	52928	41696	43750	47035	53540	53573	55098	56811	81365	90201	52676	47141	67292	55898	31075	29861	40526	38132	29800	34116	35529	36338	72816	73127	36139	35271	24322	21521	25431	22961	24378	30429	9886	9788	19816	26130	15521	17360	7949	6787	3741
200950_at	2200	3618	1309	1189	1583	2199	1767	2066	1499	1604	1244	984	885	1104	1010	781	1632	1472	2175	1905	1637	1362	2002	2237	2707	2680	4158	3186	1558	2616	2904	3800	992	1398	1306	1243	906	1157	804	795	1513	1075	3824	3729	735	861	1219	1212	1399
200951_s_at	48	58	337	110	57	228	23	32	260	522	997	1045	509	386	351	295	92	65	135	370	609	828	46	33	4018	3093	50	32	59	28	38	42	393	127	262	248	118	264	272	372	35	50	50	46	103	115	83	60	20
200952_s_at	497	189	521	417	279	156	119	143	49	432	755	441	554	589	489	597	198	307	346	363	489	678	164	122	1831	1478	763	186	323	97	510	754	201	257	334	331	509	480	341	326	417	284	278	164	458	548	320	46	103
200953_s_at	695	380	2438	2211	1696	1409	563	638	1704	2328	7876	5445	5138	5101	5736	5787	1262	1569	2849	1838	6947	6330	176	427	17937	12281	317	430	126	339	338	161	1961	2331	1078	1452	1730	1601	1633	2038	838	643	1015	623	1466	2281	1325	2132	1340
200954_at	1705	1460	2893	1939	2734	3951	3983	3751	2031	2428	1599	911	874	1314	993	928	1321	891	1387	1141	1103	1362	1116	1018	1591	2013	2416	1756	1846	1020	1433	1711	1727	1313	2037	1447	1283	1572	1105	1445	1530	1446	2926	2611	2694	4006	3145	2412	1825
200955_at	1782	2006	1306	1094	1551	1397	2082	2189	1970	1109	1650	1732	1728	1715	1831	1912	1471	1090	2888	2566	2969	2383	2207	3570	5067	4928	2974	2580	1647	3829	4087	4026	1768	3300	1502	1428	1149	1380	1124	1315	552	1372	2720	2089	923	1587	970	739	706
200956_s_at	1000	1317	192	245	833	1232	844	920	2097	2043	1903	1261	1122	1188	1453	1110	1351	1669	3285	1340	2334	2520	1333	1697	5545	4613	792	792	1151	1347	1540	2141	993	945	825	765	367	690	278	70	32	332	1295	2196	238	287	145	330	319
200957_s_at	823	1157	614	262	634	1486	1364	1257	1386	1712	1848	1075	1154	1044	1131	1145	1271	2178	3278	3074	3227	3378	1751	1992	5291	4776	464	1142	1511	1470	2738	3568	1403	1375	1502	1272	783	761	986	1267	726	1068	2288	2530	634	1177	671	1026	756
200958_s_at	2066	1232	17218	18349	10523	9344	12082	19525	4682	2908	3346	3546	2256	2420	2191	2512	2254	1980	2665	1970	2559	2544	2359	2811	1231	1355	4738	2809	351	366	693	699	2346	2578	2527	2150	2062	2127	4529	4107	2603	2572	5909	6191	3976	5633	1285	1554	1394
200959_at	1625	873	1477	1195	3753	4864	2361	2448	4393	5940	5995	5324	4031	4368	4548	3319	3047	5887	6272	4928	7958	8591	1982	1637	6064	5877	3725	2429	2043	2150	3108	3858	1319	1761	2064	1937	1725	1996	1800	1986	691	514	2533	2436	1298	1755	1303	772	1370
200960_x_at	3763	3873	4030	3127	5593	5060	6456	7078	5033	3654	3668	3945	1562	2477	1682	1581	3869	3488	6551	4190	6363	6222	2622	3576	12341	10191	5970	6315	3364	4513	6409	8180	5049	4563	4142	3478	2012	2444	1743	2406	1669	1687	1523	1479	1933	3839	2874	2548	1899
200961_at	639	284	1127	723	1631	1250	1720	1281	1259	1393	1869	2063	919	1269	804	903	1418	1999	1542	1301	2391	2092	848	1194	1998	1920	1559	1454	922	1694	2198	2117	1246	651	1152	744	461	429	794	792	1105	711	687	515	719	730	506	780	607
200962_at	578	467	636	700	1899	2170	2168	1893	747	832	1261	746	1513	1978	1530	1656	1812	3233	1120	841	3594	2670	551	993	1328	1274	2699	2570	1500	2825	1457	1654	1023	1213	695	674	602	617	694	994	772	786	484	480	468	1004	628	350	627
200963_x_at	10081	15012	51316	37286	57680	53269	91560	85221	68170	60349	77108	69730	75777	80473	78068	79776	124143	128098	69696	60672	104117	94462	34656	37536	48501	48041	39451	46546	48311	57688	79656	98727	46228	51844	27185	26007	28107	33816	34900	40198	16630	14114	37172	36155	23067	36906	26350	21153	15151
200964_at	3824	4855	4271	3508	5844	10608	8365	5826	5288	8592	7286	4743	3555	3778	4703	4212	3716	4524	4501	2951	7213	8393	3843	4243	13043	12799	4293	5288	2556	3238	3541	5066	2133	1871	3496	3305	2525	2293	1296	1671	1279	1972	1921	2116	1513	1972	2120	1722	1635
200965_s_at	6407	6210	1203	1199	710	328	357	179	720	938	4552	3274	8085	8759	7387	7356	4525	5516	762	353	3271	2641	305	501	2266	2155	1200	1135	732	1021	1730	2184	641	815	2658	2056	2079	2424	1537	1620	771	769	92	289	563	234	906	1239	2009
200966_x_at	6303	10691	20510	12488	21706	28025	31231	29537	13677	15322	12688	14190	7555	7441	8472	6982	8558	11425	11320	5544	18825	17161	14243	16236	28855	28068	16650	24524	16020	18908	15465	19140	17385	18158	11159	8264	3781	4306	3889	3487	408	256	2299	2319	4077	4681	13899	12855	6044
200967_at	3220	2812	4506	2508	4627	5316	4607	6004	13558	14235	8323	8117	3070	3547	3759	3540	5908	6069	3362	2101	7748	7150	1296	1747	8312	8115	2591	1457	2017	2956	3564	5138	3730	3073	3682	2905	1402	1289	1950	2131	2135	1941	1124	1497	1331	1608	307	424	293
200968_s_at	2158	3614	3926	2044	5096	5976	6866	6346	19863	24054	10637	10471	3869	4333	4227	4011	6195	7188	3847	2221	10865	9390	1784	1982	10165	7850	2049	2167	2844	3390	4974	6146	2971	3873	3435	3273	1643	2290	1878	2477	1472	1936	918	525	1149	1210	833	854	509
200969_at	808	325	1055	804	1940	1824	1880	2020	2495	2933	2303	2181	942	1375	1034	1010	1752	2025	1351	1596	2916	2790	354	611	2066	1561	1264	519	621	818	847	586	558	537	203	254	418	443	374	498	417	395	356	345	156	316	276	269	66
200970_s_at	1010	876	1926	2114	4708	4750	4470	2903	3334	5138	3126	4252	1304	1823	1240	1409	1908	3343	2327	1555	4725	3915	1380	1725	3886	3023	2464	1582	1452	2146	2229	2769	1638	1337	1205	949	979	865	849	1192	1307	912	586	637	534	1299	669	290	568
200971_s_at	3125	2654	10298	7236	14026	13963	16893	16347	16354	15390	11223	9932	6228	6011	5334	5702	15744	16825	8508	4585	10645	9782	2551	2844	12626	10207	7185	5998	4906	4497	4821	7652	1949	3009	4415	3780	2144	1918	2690	3425	2124	2764	1869	3703	2654	5484	1145	354	492
200972_at	2600	1903	1017	537	989	1060	1001	1036	3384	3700	1928	1693	483	908	746	944	4217	5298	1465	824	3224	2650	1290	1777	1660	1337	3418	2636	1613	1223	2420	2624	1534	1768	1801	2276	1462	1211	2151	2606	1317	1370	474	557	667	790	2723	2326	2060
200973_s_at	847	937	77	363	249	441	115	596	2239	2242	794	664	336	333	256	330	2297	2304	605	464	1791	1310	878	893	790	857	1226	715	61	856	877	985	582	629	618	417	576	810	560	539	516	561	161	47	185	390	1405	590	1325
200974_at	926	701	425	928	760	526	632	463	686	399	734	756	539	591	736	670	510	556	472	285	644	508	487	510	1545	1747	1537	753	296	500	894	831	218	593	2667	2895	1252	882	5384	6064	994	903	391	234	761	578	971	740	464
200975_at	1150	922	9409	7100	14370	13825	16208	13780	4499	4744	3790	3255	2354	2692	1978	2161	2158	3122	2852	2423	5906	5078	1679	2226	3509	3211	3318	2282	2433	3327	2870	3196	3251	3327	2050	1978	1231	1375	2265	2429	1446	1072	929	972	2883	3651	1345	2001	1733
200976_s_at	815	1068	2050	1964	5216	4685	5569	6013	4755	4411	6568	6494	3438	3707	3669	3856	4565	4618	2332	2728	3619	3614	1369	1436	4940	4560	2790	2332	1510	2034	1581	2045	2827	1929	824	877	1639	1914	1457	1366	1755	1338	5154	6323	780	439	1936	2885	1834
200977_s_at	1728	1226	2474	2054	4165	3375	5278	4786	3562	3918	5922	5672	2498	2381	2666	3069	3015	3814	2742	1722	3706	3166	699	764	3682	3276	2924	2092	1312	1294	1091	790	1202	1455	515	585	780	1037	902	1135	718	596	3422	3585	172	362	675	522	731
200978_at	1616	1750	1858	1160	5184	4241	4648	4767	5905	5512	5417	5930	2926	3715	3266	3213	6625	5813	4877	3224	8218	6842	5984	5668	18533	16339	2374	3595	6583	7749	5438	7191	3398	4100	2160	2090	1858	2411	1482	2078	1262	1564	3712	3932	1535	1512	10470	7780	8364
200979_at	830	562	569	449	760	666	139	515	374	772	901	563	477	725	505	558	509	445	665	677	1145	689	593	595	895	932	1187	1070	1270	1205	1255	1131	548	628	368	475	423	440	549	384	649	482	348	697	528	606	541	414	565
200980_s_at	1860	2196	1282	1288	1775	2103	2371	1603	2299	2300	2694	2730	1848	2009	2171	2020	1516	2059	4664	3780	4919	4829	2816	2952	8642	7246	2989	2848	3654	5647	4493	5483	2088	2487	1293	1563	1639	1701	1152	1687	1623	2246	3548	3221	2014	2715	1053	1452	973
200981_x_at	9694	12957	22465	16269	25008	26585	33977	28454	42584	54531	33055	37191	15678	15591	15668	14534	48987	60110	27452	20103	42724	37920	30887	29389	29715	21736	18254	21786	12971	17372	28908	30575	5360	6215	17571	19178	10484	11869	12049	14066	8091	13623	26417	32552	9202	11640	26084	21355	16488
200982_s_at	3561	3730	4418	2049	3439	4325	3909	3175	2974	4093	14266	8212	4204	3674	5080	3650	6450	7478	652	388	1534	2120	1063	1148	7578	8038	2843	2964	400	941	689	484	682	875	2818	3394	1124	1442	1142	1863	827	1221	183	105	1383	1737	1943	1457	816
200983_x_at	725	712	730	1247	452	611	795	568	1789	2243	1439	822	649	769	681	582	1125	1043	4183	2899	3106	2706	835	1216	4496	4521	895	710	358	204	680	865	1219	1487	2653	2412	2812	3742	2142	2864	1541	1829	7692	9360	4559	6442	1406	1284	1452
200984_s_at	1304	916	737	1059	1081	644	580	876	1259	1237	977	1186	775	1233	683	803	931	842	2252	1650	2218	2330	1076	1147	3160	2481	805	1091	350	472	1005	1766	877	1244	1522	1489	1929	2293	1877	2232	1567	1247	3177	3746	1926	2380	1469	1172	1418
200985_s_at	1422	1203	819	1017	266	59	269	211	807	651	263	771	371	201	349	322	652	726	1659	1609	3286	2306	541	770	2711	1860	67	119	22	255	535	72	641	729	1189	1162	1319	1360	1331	1797	790	1326	3575	4255	1495	2430	1136	1237	1164
200986_at	136	115	767	634	270	464	494	313	786	1406	124	235	20	279	132	51	48	64	1240	890	1281	869	278	372	277	167	92	362	207	201	36	540	223	538	1301	1075	769	886	1721	2155	3023	3801	355	275	428	649	540	450	235
200987_x_at	543	1224	729	1004	874	917	465	863	1189	933	1149	793	691	758	878	844	597	606	1410	662	1052	1194	1160	1727	3131	3032	360	1296	1064	1320	1689	1198	656	892	808	851	776	832	459	633	339	744	921	957	849	1258	743	875	759
200988_s_at	431	270	273	342	570	653	630	683	357	422	564	608	472	374	528	441	479	508	497	820	862	733	417	487	1011	858	578	351	245	453	631	570	446	359	237	277	293	20	41	316	345	215	398	273	290	549	311	456	357
200989_at	1584	869	5453	4716	7740	8112	8384	4529	3783	6004	4070	3128	2485	2849	2221	2493	4049	6961	3773	3053	5106	3766	1674	1723	3893	3926	3925	2254	3837	4293	2704	2649	677	682	1171	1020	1929	2123	2167	2019	1180	1389	982	859	846	1410	695	655	737
200990_at	4572	6268	2940	1594	1638	2499	2529	1903	3851	3392	3458	3158	3221	3291	3339	2888	4350	3894	5679	3323	7082	7881	6424	9110	10739	9279	5080	4447	3436	4358	6077	7314	3868	3712	4178	4233	1080	1341	1383	1551	1110	1383	1821	2037	1250	1033	741	650	409
200991_s_at	221	1042	1113	194	1681	3136	3194	2943	2781	2413	2705	1291	1624	1277	1434	1464	2410	1550	889	390	1558	1557	194	250	2298	2492	236	445	149	145	240	411	128	112	1149	309	100	151	126	148	87	160	440	413	137	134	186	102	111
200992_at	2582	1494	1435	925	2234	1037	1246	920	1107	1323	1079	775	1001	1563	958	1334	849	1228	2015	2073	2911	2497	1205	1444	1536	1077	3078	1584	2018	1950	2292	1940	1908	1876	577	564	840	611	526	805	1176	1089	418	530	555	656	715	607	963
200993_at	2951	1866	642	485	1536	1736	1137	462	862	1182	720	695	957	921	1189	1422	682	1317	1717	1219	3148	2794	1166	1123	999	1014	3553	2168	1784	1563	2745	2084	1475	1687	505	406	1010	482	645	622	1009	634	347	440	240	443	404	864	516
200994_at	2279	1440	582	755	1115	613	563	424	641	585	773	638	699	752	690	713	581	708	1460	1565	2305	2403	1271	1454	1146	712	3892	2094	2236	1808	1843	1543	1836	1771	257	394	447	391	771	636	551	603	215	450	217	250	428	653	383
200995_at	1005	675	465	291	633	631	390	414	322	599	661	465	404	435	620	672	379	834	1506	1184	1348	1414	493	525	588	485	998	609	715	670	1035	1059	1041	945	280	336	158	445	582	449	676	557	508	500	336	313	423	540	646
200996_at	1721	1600	7535	5784	7400	7226	6775	5823	6507	6995	13721	13902	4632	4317	5103	5363	6739	8702	2979	2615	6037	4230	1251	1695	12169	11510	3282	1960	1377	1530	4794	5105	1424	1820	1538	1180	2666	3083	1766	1874	1007	1383	4690	6013	1357	1885	269	337	155
200997_at	863	1135	1469	1235	4224	3903	3225	2365	3034	4317	4166	4121	2570	2159	2341	2258	2965	3504	3230	1918	4741	4431	1504	1616	3473	3245	1226	1295	817	1649	2273	2228	1690	1586	1732	2525	1259	1003	835	1218	598	594	1190	2234	863	1129	681	579	767
200998_s_at	1024	1054	2387	1977	7674	8307	4456	3526	1541	1397	1074	756	566	965	564	933	1163	1262	559	944	693	575	481	882	2701	2283	1668	829	314	432	556	769	434	574	854	1229	425	950	861	770	1094	1599	786	619	2696	3130	705	874	619
200999_s_at	981	1100	1975	2221	18631	17740	10318	7817	2522	2869	825	1399	818	898	618	702	1718	3006	1100	940	944	822	534	780	3447	3732	1172	1301	240	63	798	599	655	674	1101	891	1016	1001	1298	1328	858	1220	272	285	1861	2147	966	906	717
201000_at	2668	3395	1627	1982	1964	2074	1715	1965	3574	2107	2466	1819	2828	2835	2750	2835	2273	1760	3627	3592	3132	3993	7083	7407	12020	9305	12494	11552	5828	7137	10177	12738	8979	10055	3274	3759	2395	1904	2276	2950	2126	1834	2824	2133	2452	3207	4996	4099	3777
201001_s_at	581	369	739	800	1331	1339	1287	1081	1194	1554	1175	1182	723	857	932	816	861	1081	1924	1625	1208	1069	1092	1229	2624	2812	1040	672	588	681	970	1002	555	542	684	664	464	736	481	528	694	762	1769	2315	773	672	489	461	110
201002_s_at	1676	1178	2093	1694	2040	2165	2232	3299	2763	2583	1965	3262	2530	2512	2679	2900	3234	1922	2669	2361	2064	1216	2068	2774	4783	4460	1979	1594	1061	2037	2249	3247	1516	1324	1341	1116	2034	2133	807	1357	1370	794	4659	5297	1051	1688	1028	1243	1291
201003_x_at	1548	1038	3811	1946	4608	5816	4993	4469	2559	3663	3260	2514	1267	1209	1211	1501	1317	1955	1094	1349	3334	2350	919	841	3372	3728	1607	1157	914	1266	1138	903	2322	2132	1739	1617	784	1055	1122	1243	1018	802	667	599	1812	2209	806	716	478
201004_at	3914	4676	6253	3644	6161	7465	8972	7274	18836	18208	10893	12090	5303	6368	6307	5833	8609	10615	5909	4313	11257	8622	3122	4532	6098	5603	4797	5062	3419	4021	8772	9867	3464	4013	7246	6505	5962	5511	8130	11000	3125	2425	2747	3047	6603	8239	1693	1345	1047
201005_at	8768	12183	1288	1001	223	66	789	1953	484	316	30	321	38	30	166	147	544	552	616	399	1395	1360	328	448	2982	2646	31	51	14	19	16	26	299	378	1397	1351	1939	3269	1236	1022	164	288	44	21	280	383	540	690	622
201006_at	525	618	172	91	173	383	181	205	18	98	224	59	477	384	338	296	306	191	423	592	373	694	263	435	609	413	164	233	143	78	145	211	692	532	633	572	128	162	333	214	781	519	650	563	683	665	769	424	521
201007_at	1390	1261	2832	2325	4881	4874	4923	4903	3846	2436	2228	2660	1546	2261	1952	2136	2133	2370	4233	3985	5717	5156	1179	1266	4277	4190	2073	1507	1088	1639	2334	2219	2794	2283	1265	1445	1371	1641	1733	1972	2450	2460	5302	5013	1663	1881	1322	1704	1315
201008_s_at	870	886	11433	13312	6743	9730	16145	15489	19670	16359	45283	32550	29030	35891	29897	24401	27808	32093	3169	1528	5143	5259	749	1208	1601	1872	758	562	849	595	245	323	1438	1814	9746	8726	2425	1258	3068	3555	1312	1185	4243	5633	7354	9729	48	221	314
201009_s_at	2584	2532	19114	19641	10215	15872	37724	45867	17707	15700	51598	43599	39959	44390	43086	40582	52605	41103	3644	4461	6069	6034	1819	2698	2909	3026	3984	4217	1614	2372	3843	4018	5179	6168	14765	14301	5051	4078	7343	9810	2692	2288	8077	6171	12840	13719	1379	1491	1290
201010_s_at	3247	3333	53341	43442	15613	15882	47051	49370	19682	15644	53393	48132	39242	41835	41364	39252	49160	48252	4649	4635	10435	7922	2932	3596	4723	3958	4295	3373	3187	4107	2101	3154	10602	11045	10812	9898	7088	4998	11898	15454	2326	1779	7540	8960	11774	20203	1064	649	991
201011_at	1533	1537	2165	1869	1811	2427	1993	2203	3703	3783	2033	1920	1347	1149	1151	1351	1489	1634	2074	1103	2054	2344	753	917	3170	3090	1041	668	1109	1142	1558	1844	1804	1213	1460	1529	468	547	1218	927	832	754	1516	1568	917	1380	367	268	115
201012_at	288	346	11836	10609	34740	32084	25232	26632	4292	3446	11246	11252	5141	4161	5463	5255	499	804	1566	1528	7658	6397	2644	3548	1415	1567	137	277	224	16	240	434	9402	10651	514	573	8343	19357	1800	1875	449	308	353	444	1984	2278	347	558	574
201013_s_at	1665	1457	407	799	1148	751	467	766	1451	1654	814	902	1059	1157	1008	906	1317	924	6175	4394	7169	6387	5183	5959	11393	9846	4283	3202	6126	7469	5339	6511	2322	2834	965	1163	1438	791	647	523	1551	1399	1300	1161	921	923	920	916	657
201014_s_at	1026	669	149	178	119	222	400	175	1153	1295	326	398	609	822	670	637	663	1035	3537	2475	3139	2849	1833	2261	11647	10053	1953	1425	3611	3252	2541	1666	1346	1763	393	372	586	562	123	256	660	510	1452	1680	290	282	252	40	116
201015_s_at	1542	1231	209	143	515	428	601	671	638	759	85	146	88	66	89	41	1013	948	479	615	986	1602	68	88	3896	3183	744	265	53	89	111	134	1704	1642	747	270	1207	1375	147	584	194	301	44	56	54	76	73	50	48
201016_at	1011	278	226	316	1101	558	502	287	506	716	443	472	264	319	402	390	672	952	1703	1051	797	1200	239	325	2539	2381	665	206	687	678	483	683	304	364	99	111	61	354	203	123	521	270	301	368	151	253	105	41	30
201017_at	611	200	193	301	852	1079	658	491	724	808	798	534	709	665	1013	884	829	1335	1399	1047	1731	1538	287	330	2120	1928	440	510	333	381	175	1111	313	253	260	345	146	469	298	252	380	282	464	721	194	236	429	387	204
201018_at	1267	724	533	632	1243	1318	301	554	1244	923	897	822	967	958	1455	989	1514	1798	1375	1276	1482	1518	758	785	2892	2214	981	473	580	687	715	1250	642	645	295	418	405	573	485	448	794	300	444	700	275	319	459	902	389
201019_s_at	2794	1739	618	764	1752	1733	1008	1055	1605	2127	1035	1258	973	1002	1089	1278	1781	2515	2707	2537	2052	2170	1134	1387	4629	4266	2221	1355	1287	1715	2797	3346	1150	944	1473	1126	754	1032	735	606	1696	1228	1019	961	964	639	714	924	621
201020_at	1254	1295	2310	1497	1224	1374	1242	1823	1029	1044	861	607	798	677	755	672	932	834	2477	991	1399	1112	1244	1713	2620	2396	821	1153	977	1432	2438	2721	1514	1447	2270	1526	1158	1431	699	1073	1695	1810	3589	3238	2060	2423	6367	5703	5158
201021_s_at	4871	3560	1330	1134	1369	922	1289	1010	2085	2746	4617	4759	856	1170	1269	1238	826	1159	1964	1051	2347	1697	874	1380	2566	2740	2299	1522	1363	1669	955	889	1064	957	1795	1388	1009	1466	1334	1591	1164	888	436	507	717	856	3137	2127	1642
201022_s_at	4224	4718	2332	1047	1748	1476	2659	1718	4434	3923	7524	7513	2187	2109	2045	2092	1530	1513	3545	2909	4558	3559	1335	1580	4421	3953	1822	1380	2834	2847	1787	1561	1326	1151	2077	1803	1232	1454	2034	2191	1093	1165	297	564	641	578	4853	4512	3909
201023_at	1403	1085	2732	2389	2206	1907	2773	1826	2885	2966	4261	3700	2622	2933	2816	2904	4680	6281	1737	1136	3864	3246	986	1393	3675	3501	2621	1063	1657	2320	2542	2677	1033	882	1247	1011	618	464	1413	1244	521	619	1162	1164	370	424	408	476	679
201024_x_at	628	490	637	85	2156	1331	1458	1118	1386	1649	1952	2916	1611	1347	2024	2187	1365	1931	4132	3426	3384	3898	731	580	3130	2438	1263	1654	864	1160	226	551	1532	459	104	43	810	1275	254	396	229	422	1594	1555	35	87	283	750	78
201025_at	625	204	319	303	475	688	244	92	259	217	598	423	590	753	564	395	326	354	724	377	540	676	294	607	613	560	849	400	453	991	726	519	492	482	254	337	308	317	361	329	565	324	410	722	98	287	356	576	528
201026_at	408	487	246	240	545	597	351	309	458	245	455	229	412	499	381	371	322	498	715	355	800	834	374	464	787	682	623	449	562	490	542	942	272	457	65	317	504	342	299	286	457	307	473	161	354	387	320	248	319
201027_s_at	255	253	189	282	443	546	384	42	711	820	939	414	745	854	650	623	415	478	1063	941	1366	1222	847	759	2072	2266	902	426	808	1199	1084	1169	1340	992	224	262	277	336	391	379	423	294	525	364	178	320	192	487	481
201028_s_at	1109	1457	4009	1825	2053	3120	3941	4033	5705	5514	9108	7165	3199	3701	4457	3944	2016	1745	2086	1009	3138	3869	5297	6628	2546	3060	941	683	936	811	848	936	904	873	11869	8990	1539	1273	1688	2013	1344	1569	2532	2474	1417	1454	1205	1003	904
201029_s_at	2058	2132	10400	4400	5618	6564	9349	9909	11184	10168	19159	18134	5670	7319	7266	6589	4936	5557	4940	3277	8510	8486	14293	15132	6231	5513	1062	451	2232	3222	2086	1828	1724	1679	26698	24231	3272	3406	5311	8015	3212	2757	3770	4067	2436	3435	1373	1846	1128
201030_x_at	3875	5119	5258	5128	8208	7878	6855	5065	14910	16352	9383	11580	20758	22339	17568	19690	7828	10608	22108	18489	39640	36694	21941	22280	37291	31545	18198	16141	21272	25107	27122	32361	15946	15349	4084	4388	3937	5106	5066	6079	1955	3136	3260	3515	3443	3380	7762	6395	8158
201031_s_at	5085	1412	3783	3642	6030	4794	4056	4208	4743	5670	5321	4668	6839	8955	8251	8438	4748	5368	7529	6725	8331	7107	5067	4304	6867	5809	6309	2165	4466	3489	3535	4200	2997	2390	5513	4138	2724	2604	4586	4136	3062	808	4322	3386	1231	1681	667	583	301
201032_at	1102	1225	1910	1730	2037	2284	3163	2443	1467	2961	3394	2965	1476	1946	1822	1820	3609	4917	796	1013	1592	1941	1131	1459	2624	2354	1904	1534	774	1575	2736	3237	736	841	1727	1806	1253	1141	1557	1909	719	568	560	880	811	1388	2782	2468	1966
201033_x_at	19226	35157	32453	22583	46990	48350	51792	72149	77083	65592	51677	47721	63404	55686	65166	62878	120301	114606	87657	77212	108782	87418	66271	68370	84802	63070	44450	68916	66194	78284	118927	119037	68529	89857	47063	35112	30746	35338	28213	36325	17251	28368	40823	61233	22716	37798	5559	5870	3553
201034_at	1373	1140	5411	5956	7107	6154	4561	6103	6567	5630	15059	10885	10453	12650	9688	11409	10452	9812	2021	1669	3797	3690	2005	2858	4212	3603	3474	2845	2888	4689	5240	4874	1114	1186	1518	1253	2602	1582	3229	3402	1776	1747	433	451	600	615	1296	1410	1904
201035_s_at	941	1079	620	207	353	349	781	628	1576	1136	968	719	881	976	939	960	1199	1067	2768	1817	3253	1732	3105	4234	3096	3720	3630	3551	2799	4589	4317	5102	843	1162	2809	2195	607	499	634	722	1258	1765	1631	1874	964	1223	810	428	559
201036_s_at	559	270	305	203	613	590	291	317	818	666	858	742	425	415	482	482	733	929	1901	1424	2508	2196	1475	1952	2710	2658	1882	721	1921	1542	2307	2094	353	308	818	1174	204	213	409	313	694	751	732	724	232	297	241	164	247
201037_at	1571	1813	920	377	642	861	914	632	2083	2275	1248	2014	1465	1611	1780	1798	1594	2003	376	589	2817	3056	2338	3069	6501	7705	2040	1885	1333	1194	1059	1380	1678	1641	1379	1120	948	799	675	946	79	172	496	192	352	579	2660	2191	1822
201038_s_at	289	186	1017	1384	2001	1750	1708	1205	1349	1439	1662	1440	868	1025	746	1014	1440	1905	1778	1770	2071	1775	916	1106	2507	1694	310	677	732	1070	1224	1363	579	489	589	569	369	336	366	343	385	382	1019	664	427	799	112	65	294
201039_s_at	1495	1631	1010	1128	1003	1512	704	1316	1350	1439	1893	1002	1074	1152	1588	1019	1275	999	1849	2135	1270	1080	1849	2304	2686	3242	2308	2630	1386	2163	1617	1891	3040	2849	913	1179	637	700	571	912	1678	1693	8904	9558	2985	4077	901	662	713
201040_at	832	972	3679	2544	3450	5896	6062	8096	3359	3758	3531	4091	1973	2200	1936	1612	3007	2565	1245	527	2285	2250	954	1192	4893	3654	811	1354	495	887	927	1029	190	592	1092	987	1812	1824	507	1005	219	652	227	238	1013	2895	985	807	745
201041_s_at	790	979	17492	18909	75860	91889	106185	101320	36119	31012	33185	29421	17037	24750	16874	17120	28747	23380	12600	7666	18806	17177	383	228	450	749	593	491	279	523	520	118	869	1267	6954	6877	1263	4060	6565	7907	1260	937	11581	11272	12504	20283	1319	1461	1270
201042_at	7813	8965	162	283	374	130	837	401	317	262	30	43	154	197	151	54	429	482	1769	1527	961	321	61	61	42	217	73	96	186	304	101	628	1502	1329	1349	1483	551	586	1244	1763	2503	2039	3117	2462	1203	1545	958	813	162
201043_s_at	363	205	603	720	324	411	615	394	1113	967	1079	851	372	437	430	348	758	661	779	478	643	410	591	645	1299	1712	326	371	489	703	442	584	357	433	587	382	42	213	134	63	54	278	495	279	163	233	85	90	48
201044_x_at	71	20	20	600	6151	11649	7804	6654	3200	2873	3128	1317	1351	1414	1631	1075	1112	788	711	109	687	1482	26	20	20	22	105	31	30	31	49	31	43	40	47	78	24	36	39	79	23	12	438	365	181	357	22	26	23
201045_s_at	167	18	14	80	23	25	99	24	126	196	375	42	108	277	143	68	46	123	55	44	94	154	192	70	23	171	313	37	24	14	31	41	23	38	12	15	19	21	55	25	41	13	107	24	46	66	181	25	57
201046_s_at	940	1789	699	753	2047	1603	2914	1974	1536	1496	2341	2334	1468	1589	1261	1414	2586	2317	4378	4078	2119	2424	3216	3491	5240	5016	2265	2260	2405	3387	4040	4271	5005	4502	1627	2261	1100	1013	1355	2134	2078	4480	22614	25283	2642	3012	1437	605	1360
201047_x_at	1417	997	2400	1945	2903	3032	3735	2583	1956	2507	4744	4556	1553	1803	1643	1789	2209	2835	1687	1455	2038	1888	1016	1158	2273	1944	1431	915	727	1220	1425	2100	1424	1304	809	710	959	1037	960	1210	1254	943	3610	4551	958	1116	2166	1568	1617
201048_x_at	158	150	61	290	27	279	62	33	204	311	448	410	237	245	251	300	114	48	122	95	24	67	94	98	266	99	104	163	116	16	46	44	58	31	121	21	145	197	64	40	20	67	375	179	15	168	401	43	424
201049_s_at	14278	29055	52695	38458	52323	52366	70971	87107	83249	56203	69375	74137	77966	86026	78990	74191	134865	123652	79140	63901	123274	86186	49988	54847	70961	57364	50828	75408	65801	64580	107323	101416	54212	77859	49320	45268	49871	55907	43416	51060	13428	22522	29008	39739	21831	34971	16630	15754	7962
201050_at	919	1755	1038	506	1222	2030	2445	2493	974	1179	1052	773	649	963	997	813	575	495	824	652	785	440	259	166	754	895	1336	876	576	365	101	90	1710	585	478	349	600	208	738	1263	779	484	70	408	785	802	2038	2208	1294
201051_at	1856	1372	5335	6354	5999	6236	6682	6857	6241	6276	5963	5648	2891	2961	2899	3073	7600	7614	7350	4831	7031	7342	4626	5852	9239	7837	4797	3689	5053	4902	6133	6595	2359	2725	3750	3703	1210	1340	1365	1564	1532	2051	2218	2508	2707	3819	1470	1337	1212
201052_s_at	1349	1655	1234	1059	1208	1870	1830	1032	1271	1136	1569	1347	1042	1017	1109	912	1171	1706	3162	1461	1620	1422	699	1280	1539	1803	1319	1260	399	786	1115	1699	889	903	1525	1027	576	648	403	549	868	769	4200	4207	1238	1725	493	298	350
201053_s_at	643	382	532	404	819	782	539	782	820	639	1183	1026	463	555	480	625	614	1215	1806	1616	1107	1752	411	605	699	526	535	56	258	351	322	449	184	266	496	452	198	216	279	322	450	276	1809	1974	383	560	204	179	36
201054_at	993	488	1187	998	1361	1235	1215	1699	2216	2026	1835	1828	999	1189	1097	1051	1713	1807	2568	2098	4920	5882	1845	2602	3420	3040	917	292	657	1247	2013	2590	1040	909	1522	1733	496	760	731	791	1633	1868	672	608	595	1078	652	1013	1155
201055_s_at	816	891	1137	1148	1885	1277	1140	1198	1473	2068	1954	2716	1240	1097	1224	961	2071	2462	2109	1440	1921	2486	1464	1850	2343	2039	960	540	682	1094	1145	687	863	655	1251	1018	898	541	648	899	683	752	2019	1176	1078	842	439	505	153
201056_at	550	657	633	529	819	831	544	608	522	513	463	624	525	596	567	621	494	694	503	465	1192	659	373	506	591	550	790	394	349	505	267	86	546	418	284	340	302	540	715	619	426	491	60	162	351	149	650	690	314
201057_s_at	790	586	775	833	1466	1631	1005	938	1463	1466	1405	820	1478	1348	1539	2019	851	1127	773	825	1789	1528	935	728	1891	1644	1446	703	889	1010	774	1459	657	692	729	599	760	840	987	1121	779	763	633	490	380	496	709	754	866
201058_s_at	68	423	1652	69	21	31	49	64	11	25	31	14	23	19	6	18	30	172	38	38	280	24	12	24	22	55	33	30	12	14	23	32	17	18	544	659	68	70	1151	1477	22	39	31	11	82	122	28	75	49
201059_at	991	1649	1480	971	487	370	650	460	370	308	326	300	344	149	199	94	644	601	2164	2442	1161	1371	497	723	480	509	853	873	631	534	1942	2281	2332	3591	1679	1472	1379	1748	1337	1384	1450	1301	1574	1603	1106	1778	2173	2092	2036
201060_x_at	557	297	1755	973	969	1124	1287	1134	867	675	4999	3635	2166	1683	2495	2328	490	372	2335	2878	1678	1142	365	495	1688	1248	570	458	331	475	1017	1430	664	1503	556	823	775	1021	1169	2124	2313	3653	17539	23363	4414	4800	590	476	721
201061_s_at	322	288	5933	1629	2736	2338	2655	2426	1399	1477	16869	15491	2619	2433	3155	3487	705	802	6749	6439	5689	4261	465	77	2384	2225	675	312	288	397	2001	2231	1305	1461	1535	1547	1057	1177	3397	3410	2926	3740	26186	29580	8851	9760	976	1385	1418
201062_at	8	2	102	4	22	4	12	10	10	150	19	147	18	5	11	16	4	13	11	20	18	47	2	11	6	12	9	10	10	8	26	6	20	7	5	6	11	14	10	18	15	11	26	10	12	25	20	7	18
201063_at	4191	2417	532	464	697	705	1072	568	364	516	668	514	366	375	361	443	211	245	659	488	1466	1437	867	852	1301	1359	1171	555	246	48	338	340	630	525	330	525	552	693	660	787	655	453	341	284	371	426	630	523	484
201064_s_at	2092	2308	2096	1727	3301	4368	2656	3320	4233	3898	3188	2426	2900	2959	2990	2692	4223	4299	7589	4085	6259	6763	2288	3261	9893	8291	5144	3713	2088	3308	6919	8588	3164	3628	1225	1375	1800	1090	1849	1455	2454	1675	1692	1419	2627	3806	876	885	641
201065_s_at	2381	2572	3299	3731	2659	3470	2502	3102	4307	3399	3548	2461	2051	1992	2376	2370	2095	2751	3170	1722	5283	4875	1409	2099	2961	2321	3191	2216	1177	972	1483	1856	1261	1345	2143	2209	1131	1140	1342	895	1041	1210	2618	2980	603	771	1040	1030	1482
201066_at	1095	1738	1542	962	3595	4298	3489	3925	4453	4868	3901	2894	1389	1468	1028	1243	2642	3431	5751	4065	5499	5718	1556	2468	9680	9335	8466	9110	3653	4655	3557	4643	2663	2277	2413	2019	976	961	894	798	743	1008	2680	2937	859	867	1324	1495	856
201067_at	387	535	591	519	666	1072	663	624	1086	513	583	835	874	791	390	687	781	982	750	554	951	610	72	124	1355	733	144	107	70	407	119	56	128	62	46	243	466	489	93	243	176	80	333	907	80	124	114	484	627
201068_s_at	3390	3184	1660	1066	2119	2610	2599	3391	3525	2872	2626	2954	2046	2049	2142	1991	2255	1477	4342	3791	3013	3006	2665	3764	7077	5708	1504	1199	1110	2577	2640	2556	3702	4720	1364	1412	1435	1684	966	1456	1705	1873	2619	4096	869	1089	1134	1010	964
201069_at	441	376	250	504	194	215	125	170	167	131	264	27	372	353	242	339	299	551	310	483	599	749	215	362	301	293	360	117	187	249	340	550	667	424	1251	1012	484	250	553	956	652	268	329	279	563	1338	158	435	567
201070_x_at	532	745	1859	2113	3524	4417	1641	1669	5010	2813	5155	3647	6111	5641	5497	5073	2302	2191	1566	2001	2840	3113	1146	1646	3115	2350	367	1211	1203	1141	1276	2122	686	1589	2326	1947	1714	1611	1583	1735	1059	1385	1689	2043	716	1138	1405	1172	1521
201071_x_at	2728	2077	6665	8023	11464	11964	9982	7297	10357	9855	13792	11948	16124	14671	16188	14878	12675	11284	7703	5039	10070	11586	6340	6726	13757	11231	5114	3039	5123	5927	6349	8006	6035	5805	3593	3276	5014	5063	6793	8046	2924	3320	5755	5581	1603	1826	974	1280	1515
201072_s_at	650	708	265	792	264	805	561	962	582	665	934	1053	708	780	572	786	995	886	651	591	1376	1188	880	1154	1734	1432	1122	877	419	1215	1039	1093	800	618	842	868	629	572	746	498	715	236	497	340	913	739	382	564	159
201073_s_at	873	800	541	600	605	1090	603	408	678	1191	836	898	779	583	866	872	958	1131	759	882	744	1512	859	1013	1526	1463	1041	617	801	1160	1043	96	677	1069	828	724	452	594	446	505	798	771	674	408	953	546	342	538	341
201074_at	1051	950	845	823	1292	982	1137	1003	1175	1001	1788	1840	1114	1183	1098	1314	1810	2183	1520	1224	2344	2799	1699	1917	3857	3401	1731	1749	2429	1876	1891	2557	2808	1776	1310	1149	858	923	648	616	653	786	805	622	591	681	185	366	87
201075_s_at	597	507	555	588	643	401	629	691	796	576	1204	792	768	903	793	811	757	877	551	533	1356	1233	750	1214	1698	1768	852	685	539	902	1390	1764	913	550	481	552	586	633	539	436	428	366	630	539	464	507	369	500	128
201076_at	1510	925	773	427	1515	1928	2140	1247	1357	2016	2118	2205	1470	1467	1550	1535	1233	2533	2274	1986	2938	2933	775	1290	2207	1632	1076	424	1271	1567	1370	1671	837	563	1187	1027	613	554	613	751	551	787	868	1155	236	772	1077	694	1409
201077_s_at	3758	4425	2742	2149	4071	4477	5925	4365	6114	7042	4999	5483	3411	3834	3705	3526	6905	8501	7402	6077	9079	7119	4093	5110	12943	11834	4207	4558	6014	7431	6106	7353	3587	4145	3667	3206	2691	2844	1965	2288	1713	2112	2892	3164	1903	3057	2244	1820	1595
201078_at	2450	1890	4586	5000	5402	6753	4056	4518	11057	11676	3206	1609	1819	1701	1707	1889	1844	2322	1973	1342	3297	3711	1185	1646	3460	3723	1568	1096	1091	1348	1407	2085	1555	1705	1439	1231	1261	1506	1716	1718	2978	2860	1568	1338	2114	2659	793	565	941
201079_at	2663	4484	4124	2778	2409	3674	5229	5112	5777	4459	2510	1994	1898	1157	1561	1711	9334	8724	2332	1292	2580	2075	629	967	7849	6300	12770	8487	2957	5174	1982	2889	1916	2144	1641	2104	2909	2992	2444	2459	1302	1141	1197	826	1173	1230	798	472	660
201080_at	1177	937	994	766	1184	754	893	832	601	880	1063	1197	1179	1145	680	1104	808	1061	746	556	940	1834	1080	1298	828	1151	892	1129	946	1308	1572	1320	977	827	907	1156	674	404	1193	1183	992	711	427	40	598	975	1689	1517	1473
201081_s_at	620	364	116	318	151	536	94	329	497	325	249	68	415	863	639	544	689	159	434	135	583	414	572	501	703	813	718	485	86	758	163	1440	238	972	268	332	686	390	379	1086	660	432	162	82	299	483	421	288	469
201082_s_at	758	596	721	402	410	861	794	963	718	982	823	1012	694	493	704	456	759	790	367	275	947	892	563	676	1169	928	498	275	194	304	214	414	222	291	545	611	222	224	197	271	167	122	27	146	54	64	1390	963	1104
201083_s_at	174	52	342	145	695	661	342	110	236	461	756	624	165	342	194	215	378	401	597	482	573	788	123	85	354	165	167	59	164	171	98	184	106	124	143	10	46	95	56	266	150	100	283	79	23	19	66	132	25
201084_s_at	1371	780	2166	2182	7794	7843	2568	2470	3899	4632	4894	4746	4009	3825	4853	4674	4029	5069	7583	6027	7469	7613	2365	2617	5308	5209	1712	1293	2386	3353	3734	4300	2528	2284	961	682	1805	1582	2443	2517	1900	2009	2495	1984	370	446	1001	1310	1515
201085_s_at	352	338	620	317	2499	2874	1956	3101	2591	2935	2148	3300	3559	3557	3986	3278	3272	3024	2063	1613	1265	1362	268	588	2508	1577	108	63	34	126	220	235	250	399	1060	1027	352	593	202	150	157	608	1187	1628	259	154	348	121	385
201086_x_at	1143	1420	2229	1895	3307	3223	2544	4494	4588	3394	4280	3395	4509	4346	4580	5003	4401	3611	2984	1789	5130	3428	2094	1765	5342	4683	1094	1373	1381	2156	3329	3957	1906	1924	2946	2044	2024	1934	3344	2793	1167	1636	3524	4380	808	1114	315	509	550
201087_at	1000	1875	5431	5133	1912	2460	2505	3280	918	516	4427	4685	2017	1889	2325	2482	361	557	513	698	775	634	658	809	1049	1003	1253	976	302	901	646	1018	1597	1037	1188	1368	838	576	1112	1334	530	761	472	415	1586	2224	635	669	403
201088_at	5345	1968	873	412	2527	2717	757	641	1791	2421	1626	1063	361	434	458	476	474	551	4992	4156	3765	3177	2920	2451	6150	5359	2274	703	2883	3116	3210	2711	2509	2204	1807	1907	995	772	586	570	2272	1749	968	1089	1007	1763	370	351	194
201089_at	1075	798	7277	9281	9026	12045	10583	9532	4984	6245	2066	2242	1516	1569	943	1318	912	934	1570	1661	2559	2443	1520	1649	2836	2715	868	665	1161	1390	1915	2390	1675	1811	1177	1147	1280	1106	1162	1129	1506	1233	1357	1433	1592	2636	2822	2409	2557
201090_x_at	16113	24794	17437	14216	30384	32205	19666	16408	27681	36541	19877	23130	6956	8452	5295	6091	15213	13080	66028	49529	80644	58418	52587	56799	69177	49728	12434	15390	32275	41088	52351	61476	25696	37788	34864	31214	13143	18678	7463	9638	14096	20815	57585	106317	18314	28218	42106	33755	23142
201091_s_at	1594	775	752	577	972	731	743	864	676	914	664	826	653	561	625	506	627	777	1364	764	1690	1239	536	671	2373	2745	1715	840	882	1125	818	1472	973	281	315	296	271	391	316	381	631	268	967	1296	247	214	123	203	212
201092_at	4733	4161	2738	1745	2303	2512	2247	2826	4945	5400	6168	6440	3125	3603	3154	3371	5438	6828	7909	5672	10651	8430	2827	4718	10639	9555	5579	4495	4758	6915	8206	8202	3223	3507	2484	2689	2141	2641	1981	2408	1745	1960	5294	6166	1456	2024	1069	731	926
201093_x_at	1899	1243	844	746	1573	1999	1567	1925	2409	2700	2970	3768	1871	2059	2436	2344	2089	2906	2619	2826	3862	3770	645	1643	4028	4266	3744	3269	1663	2949	2705	1135	1704	1520	1593	1106	602	706	908	843	1123	1256	1668	1616	209	894	1535	1411	784
201094_at	6426	6814	50816	35107	62458	58921	85775	64850	56991	86616	88068	82822	72492	83994	71378	72145	105673	167558	91569	77740	111483	104746	34205	44547	45139	41470	31320	41318	41965	54956	58929	78269	35977	39558	45185	37071	34372	33211	35023	40891	10104	15679	27188	27909	17333	21323	8563	5942	6587
201095_at	1224	1698	1148	1229	1016	1722	2026	1931	2321	1548	1079	1101	647	709	718	365	1369	969	454	355	1556	348	1127	1557	1845	1880	788	1179	672	818	1326	994	1144	1047	1002	857	634	410	989	636	983	1132	323	643	806	1195	133	481	114
201096_s_at	2993	3698	1509	1617	1449	1397	1068	2005	2535	1441	968	1194	1094	1242	1199	1144	1799	1297	1860	1188	1880	1246	724	887	4064	3042	1922	1771	901	1022	1082	1456	2048	1919	842	738	876	777	594	794	1356	1522	4211	4605	834	1189	533	539	654
201097_s_at	7016	5538	4792	3470	4965	3645	4500	3768	4003	4818	3022	3630	1542	1540	1652	1922	2383	3918	4753	3131	3944	2612	1253	1809	4747	3499	4304	3050	2125	2775	2178	2412	3116	3458	2642	2197	1593	1804	2096	2776	3262	3224	5337	5689	1918	2623	1146	1134	989
201098_at	2353	1838	1243	1594	2100	1334	1965	2446	2683	2108	2297	2094	1123	975	1189	1110	1185	1145	2216	2437	2227	2606	953	1172	3752	2710	2119	1537	1022	1593	1266	2180	1130	1426	1080	1193	985	975	1329	1351	1758	1533	2250	2189	1470	1418	746	1214	873
201099_at	920	602	761	1347	1349	1728	859	981	1161	1145	1666	1279	1504	1098	1337	1400	1191	1485	2063	1459	1874	979	598	765	2201	1730	1158	1118	948	973	821	1071	715	969	363	290	553	760	621	851	976	1008	2040	2429	284	323	584	503	610
201100_s_at	361	713	1096	1516	2235	1638	1599	1737	1756	1898	1754	2003	2012	2283	2195	2288	1182	2155	2722	2748	3545	2091	1109	1187	3690	2603	266	665	945	1574	1123	1222	867	1368	798	473	996	1405	666	777	614	1033	3164	3887	448	583	854	543	771
201101_s_at	113	84	36	192	4469	5672	1461	1625	3604	4370	3968	3431	2666	3355	2743	2631	3401	4155	3441	2579	2606	3169	86	83	2401	2407	64	65	36	82	48	90	117	126	36	26	54	113	46	51	93	100	894	1375	68	69	57	49	242
201102_s_at	1048	1219	1260	947	1640	2513	2192	2315	2406	2695	2006	2182	1563	2019	1478	1279	2035	2181	1795	1308	1245	2598	1271	1228	5850	4305	3180	3385	1206	1786	877	2366	1342	1394	1083	1095	896	1249	870	1194	903	1076	1847	2420	1073	1301	1537	672	836
201103_x_at	2349	1823	6361	6570	13192	12811	8994	8592	9193	9750	8502	7629	10869	12511	9109	9718	10676	12629	2835	2720	9394	8554	3793	5136	4554	3717	8970	9581	6378	9106	6141	5150	6130	5441	3450	2854	4560	4622	6171	6853	2611	2695	1064	1289	1624	2518	1013	1292	1395
201104_x_at	1744	1143	1958	5120	4816	7191	4112	5155	6128	4330	3873	2741	9659	10375	8293	7124	4497	3681	1292	740	3466	4093	2969	3346	2883	2601	5061	2715	4216	5140	3247	4166	2928	2891	2297	1874	2999	2711	3409	3666	2426	1223	752	841	1255	2878	1382	1139	1079
201105_at	7093	11101	10423	5062	18531	29575	28906	27414	9317	7580	13672	9800	759	1220	698	803	1637	1459	963	580	4486	3890	61	27	25685	24980	59	108	39	39	46	34	2768	2560	3032	3893	1156	739	2966	2379	162	333	418	426	902	1280	2338	1950	914
201106_at	5153	8316	4497	1636	4577	3824	7551	6506	4050	4208	3714	3200	3482	3178	3515	3247	6395	5835	5221	3437	7504	5814	4321	5299	7828	6165	8892	9274	2846	3462	1847	2056	3414	4241	3356	3496	1923	2204	2945	3944	1877	2364	2692	2700	1745	2344	3985	3111	2148
201107_s_at	26	21	44	25	17	28	46	37	85	28	37	23	35	38	27	33	65	40	26	13	27	85	45	34	12	46	75	58	53	44	99	107	35	23	30	18	41	46	24	54	25	32	18	15	29	37	39	45	53
201108_s_at	399	394	1079	538	446	601	512	437	422	493	162	75	346	371	240	508	226	317	457	409	306	554	427	238	404	221	413	599	287	428	566	429	430	402	306	300	557	488	418	756	1039	538	340	185	544	776	90	365	288
201109_s_at	106	142	451	97	380	331	830	83	78	63	266	260	13	49	60	42	43	28	318	141	57	302	13	27	33	32	40	67	35	16	71	79	70	280	200	189	326	160	631	604	344	317	200	72	505	393	347	59	25
201110_s_at	136	27	326	8	45	204	169	337	20	114	142	93	6	5	47	13	17	128	88	145	244	259	3	10	3	28	11	16	4	9	28	15	147	28	156	345	170	89	372	220	376	394	72	7	57	227	121	96	7
201111_at	1317	850	320	285	701	713	677	1044	363	601	821	607	550	658	483	227	308	528	3241	2445	2831	2610	728	898	2296	2128	2012	896	1232	1394	1411	1020	553	507	382	310	342	500	259	510	515	530	854	975	368	342	724	647	574
201112_s_at	2910	2230	1145	1346	1044	1184	1108	1416	1462	997	1637	1148	1857	1923	1628	1821	1046	1158	3792	3264	3353	2927	3586	4054	7993	7806	4005	1902	3327	3350	3404	4210	1994	1843	1146	877	1429	1459	1009	1063	1444	1427	3075	3019	953	1050	976	896	657
201113_at	2209	3515	2160	2263	4169	4753	5645	5399	4894	4600	4536	3317	2487	3089	2876	2622	4207	4536	6371	4387	8771	7661	2935	5328	12791	12650	5570	6473	6773	10635	9437	12503	4257	6042	3890	3144	1394	1812	1472	1524	1428	2291	1580	1315	1551	2173	1378	1363	1282
201114_x_at	3881	5628	2238	2315	8377	7069	9808	10713	8701	8032	8371	9840	3996	3898	4080	4025	9372	10238	11331	7506	11124	9572	3797	6433	12069	10274	4117	5108	2875	3784	4740	7096	2223	2235	2709	3438	2131	1445	1368	2114	678	800	7231	9234	1856	2527	1350	1285	1016
201115_at	1567	2086	197	209	608	944	921	521	1100	1296	688	734	832	1047	695	867	705	793	2100	1319	2221	1937	2265	2533	2997	2936	4169	5076	2007	2828	3623	4243	1858	1838	622	1127	355	466	246	405	352	343	990	1049	534	295	348	61	467
201116_s_at	109	236	63	129	138	392	92	81	33	76	50	34	49	78	174	65	64	78	56	60	55	63	54	76	60	65	187	156	149	75	149	108	52	61	855	777	415	224	1042	1038	164	158	82	73	79	478	3647	2764	3946
201117_s_at	14	50	87	140	16	131	27	68	20	14	8	26	9	176	72	80	79	10	142	108	334	33	53	86	16	28	24	21	84	45	7	247	12	9	722	573	329	64	625	723	189	176	13	60	125	163	2224	1824	1731
201118_at	1563	1643	3029	4276	3633	6359	3948	6520	3773	2664	773	785	526	723	822	658	695	587	1372	479	1444	1524	1726	2414	4583	4915	2805	2091	3672	4974	1983	1648	2905	2359	818	792	748	1060	398	901	1166	488	463	582	2917	3807	491	393	323
201119_s_at	5339	5958	7004	4541	14322	16366	16030	13784	10802	12601	15830	13253	3641	4245	3914	3573	6331	7603	13526	9676	13644	13109	9099	11823	29292	23699	10730	12273	5261	8770	9282	10113	7896	9379	7305	9227	3495	4529	2152	2876	3367	3556	7213	7538	3823	5929	4926	5140	3281
201120_s_at	1951	1523	812	107	106	527	694	546	615	280	290	70	79	214	41	65	313	78	400	176	847	330	553	614	1515	1132	133	134	197	653	133	198	279	135	384	516	65	132	105	101	2012	1431	97	74	114	264	553	557	987
201121_s_at	4850	4805	4070	2227	1548	1455	1761	2413	1507	1470	1059	942	1190	1263	1072	1286	1434	965	1252	1455	2259	1760	2451	3849	3769	3590	1634	2302	1883	3109	2311	2418	1828	2380	1952	1787	1250	1158	1800	1967	5309	6333	1060	790	1239	1339	3473	2628	3203
201122_x_at	3638	4132	2485	2267	565	1509	839	1931	1814	764	1394	1126	1727	2200	1614	1474	2214	1741	2039	1113	1485	1438	2246	2860	1949	2368	5253	4365	4848	6948	5143	4827	3670	3629	2177	2098	2257	3220	1252	1271	1994	1272	3191	2934	1637	2119	1458	1266	1019
201123_s_at	5201	6736	1847	2680	2132	3834	1947	2023	3317	4691	2629	1538	1991	3171	1759	1015	3416	3752	9387	1923	2539	2780	1199	1352	5966	7205	9115	8613	4567	6110	1092	1176	1575	1753	1419	1419	1371	1253	554	774	982	1099	4485	4093	634	989	398	562	446
201124_at	1900	1203	572	747	70	663	563	66	53	504	443	126	429	42	291	417	322	282	65	620	690	454	447	510	493	539	578	741	93	368	397	484	438	767	468	629	596	513	361	508	830	643	493	512	274	745	912	591	846
201125_s_at	5780	6315	610	148	35	200	821	140	170	274	114	76	29	49	85	29	144	67	519	530	68	90	92	61	74	74	186	97	83	346	130	141	1272	1023	426	349	106	131	180	369	703	721	461	283	108	157	179	283	213
201126_s_at	488	942	3147	2198	2809	4069	5686	6823	4249	4728	3349	3175	1346	1232	1625	1332	1923	2966	773	1130	2265	2146	59	443	1863	1401	200	813	167	190	707	553	95	507	1043	704	665	672	939	977	643	393	678	914	750	938	303	334	159
201127_s_at	701	884	498	340	1187	1277	1668	1096	1042	1689	2226	1678	872	957	800	954	652	852	1293	959	1958	1957	1132	1499	2478	2691	1099	778	699	1149	1874	1891	788	1368	517	491	313	815	343	478	521	666	805	431	403	776	304	484	964
201128_s_at	3238	2120	2568	1757	6066	4473	3934	2916	5363	7294	8611	6526	2603	3285	2880	3353	2537	4295	7161	5032	8352	7069	5061	4482	14612	10663	5846	2805	3399	4071	3894	3762	3408	4055	2465	2515	1037	992	1338	1401	1894	1273	2384	3575	1319	2005	810	803	764
201129_at	619	382	743	668	1702	2003	1417	1392	1755	1854	1840	1859	2353	2411	2366	2604	2749	3449	3587	2434	6715	5802	946	1359	3513	2534	975	887	941	1040	1243	1519	714	681	1050	1015	848	436	928	936	493	497	703	916	439	665	569	749	713
201130_s_at	171	196	21	261	193	208	25	76	280	145	199	183	37	20	39	17	79	52	590	137	638	919	8	35	145	36	88	66	186	96	194	56	217	13	54	198	31	348	81	61	399	422	415	355	273	203	215	282	33
201131_s_at	523	276	84	43	30	9	25	148	905	1009	74	39	118	77	23	31	29	32	3092	2106	2200	2142	247	18	13	11	26	13	27	32	21	42	16	61	640	804	431	1060	369	433	1801	1400	3118	3441	143	63	29	37	18
201132_at	706	226	2510	2402	1309	1591	1276	1292	891	1170	1644	1564	767	708	659	729	621	788	606	519	870	1378	515	588	1429	1091	269	240	357	386	681	604	224	231	293	295	339	257	389	334	433	185	320	278	222	189	558	643	501
201133_s_at	341	235	987	1122	1188	2106	1786	1507	1538	1415	3121	1960	1575	1453	1547	1527	1157	1408	1175	969	1376	1315	330	331	1800	1268	788	218	369	273	480	317	629	477	417	373	417	329	489	443	758	420	375	729	269	266	1026	1075	1368
201134_x_at	843	2147	5616	3402	13193	12493	18285	20137	16111	16367	16452	17735	11377	11322	10663	11266	22204	30243	15017	14950	18666	16600	9308	13111	29905	23395	9158	11468	13824	17949	17678	19613	8722	9689	7067	5907	4854	5257	4158	3800	2859	3136	3857	4798	2210	2906	8029	6997	4748
201135_at	1707	2337	1710	969	3332	2921	4599	4395	2522	2280	3692	2782	1446	1413	2076	1512	3284	3240	4197	3061	6020	4443	1510	1498	7287	5846	2861	3359	1598	2158	4342	4132	1317	1976	2180	1902	1726	1464	1212	1701	1830	2718	996	697	1587	1747	1717	1381	1175
201136_at	4176	6565	4973	5437	7631	8746	8549	6970	9463	9250	1614	1475	1774	2398	2015	2207	4476	5007	943	847	3539	2178	452	669	2599	3317	1926	2356	1197	2349	1942	2683	1310	1285	2267	2270	1352	1838	1221	1309	420	449	484	566	3132	3806	115	32	55
201137_s_at	230	180	24087	6069	24587	26963	13830	20172	34622	38872	25566	22373	4223	5385	5329	5878	61824	66998	6707	4319	20865	17986	359	848	12737	9590	32425	29406	16339	20305	5546	6719	276	120	8134	7337	15178	14818	12607	13433	1283	1658	1202	1228	3259	3934	799	667	578
201138_s_at	1049	670	328	632	1592	1363	1160	1223	1354	1556	1284	1231	787	1023	914	840	1678	1524	3265	2602	3082	2950	678	819	2843	1997	2145	1336	915	1171	1003	1591	835	1064	560	355	448	426	511	551	559	813	1287	1617	295	385	376	472	338
201139_s_at	978	651	956	558	1027	566	694	789	917	496	563	634	603	657	812	800	868	638	1265	1046	1622	1693	793	1023	1829	1795	1504	937	1651	1199	1696	2409	936	1244	239	118	298	337	533	394	523	469	822	607	76	59	156	63	170
201140_s_at	1076	863	5813	2912	923	1515	2113	1162	987	1557	1415	1122	692	659	507	454	943	926	725	851	502	1110	652	755	775	1279	841	581	429	462	723	487	621	495	570	602	436	444	464	520	524	491	423	848	938	918	819	1271	365
201141_at	306	221	281	263	331	285	46	177	363	214	95	307	208	232	200	250	185	330	839	444	276	303	269	303	818	636	951	808	576	639	683	506	304	325	2596	2011	2445	3210	6565	6346	368	318	250	221	325	853	601	325	571
201142_at	661	437	591	488	1103	1026	1023	973	1172	1092	1876	1474	818	1301	1467	1306	760	819	1143	1237	1731	1595	879	1207	2064	1695	611	886	801	818	1357	1471	660	361	290	314	445	507	377	303	422	517	1034	1575	298	380	869	354	610
201143_s_at	616	338	261	319	936	1022	581	448	570	930	597	617	565	710	673	614	381	579	982	643	1242	1060	384	554	836	727	565	286	247	327	530	461	504	339	127	338	307	273	252	176	428	385	1109	1012	286	426	486	699	446
201144_s_at	986	868	1156	591	1730	2069	2125	2175	2667	2093	3093	2693	981	1394	1623	1571	2083	1589	6429	3842	4320	3418	1762	2776	7031	4679	1427	1069	3092	2607	3304	3168	2738	2704	1270	1103	1011	1242	921	1245	834	1229	2751	2463	768	1155	683	717	636
201145_at	783	1141	2087	1300	2296	2209	2811	1971	2788	2760	2815	2540	2112	2097	2513	2543	2906	3285	3396	2370	3458	3200	2607	4568	5903	6437	2438	2358	2412	5120	6825	7007	4074	5068	2472	2058	1275	1133	1287	2158	1159	1556	2433	2011	2085	2270	2183	1794	2198
201146_at	974	546	3247	3969	2661	1734	2451	1776	1441	1673	2163	2154	989	826	1008	1007	1290	1307	2421	1591	2809	2282	591	647	1730	1306	1529	907	498	818	863	1470	1136	978	316	437	841	1228	1022	1339	1047	635	533	1033	299	304	555	621	571
201147_s_at	61	117	28	122	30	65	69	33	17	149	139	23	37	46	80	50	42	25	296	68	442	69	24	30	111	23	42	35	13	27	73	167	29	34	534	352	47	154	449	414	100	170	52	42	27	78	78	83	101
201148_s_at	321	434	105	220	297	94	44	53	40	170	73	121	54	91	199	75	61	99	532	694	509	122	259	118	88	82	224	178	242	118	142	260	301	114	835	643	145	98	865	1150	552	255	234	547	232	445	424	583	235
201149_s_at	713	903	402	674	428	363	39	537	183	515	322	209	298	345	231	437	411	385	494	288	379	529	504	481	296	294	1285	432	529	596	996	911	452	404	996	589	534	534	867	908	757	628	544	219	707	890	587	288	466
201150_s_at	245	219	345	60	416	37	279	45	83	139	199	192	55	253	37	67	193	165	460	531	608	799	120	94	191	173	140	86	27	36	62	264	90	131	1504	1397	461	484	2023	2385	632	405	45	78	348	258	558	395	312
201151_s_at	320	133	950	1125	1020	1408	703	728	1062	1067	2972	1247	2807	2241	2168	2636	1217	1155	568	489	887	994	321	458	1668	1437	252	251	472	252	262	398	193	91	335	213	462	362	619	549	558	299	436	740	104	203	68	24	315
201152_s_at	727	378	7580	4855	8761	8304	9015	9337	6679	6914	14721	12031	13780	12422	14263	11775	8360	8997	4541	4428	7033	6259	1322	1790	6180	5222	1564	1245	1525	1943	1591	1908	850	654	1347	969	2066	2410	3035	2608	1084	1576	2457	2557	758	751	401	554	764
201153_s_at	463	202	7194	3401	5943	4197	4571	5783	4137	4343	9656	8694	6834	6881	7049	7564	5612	6606	4131	3256	4730	5002	1058	1660	6491	5540	775	894	1743	1857	2496	2358	783	639	916	796	1694	1787	3195	2169	826	878	2522	2828	493	469	333	346	395
201154_x_at	9381	13703	20893	14288	32896	29901	54696	37438	42736	51650	40785	45857	45135	55731	44176	45769	81471	94304	61238	47068	94136	67665	25738	29331	55322	45855	21997	26211	34102	37592	66734	81788	28450	36666	14846	13558	12489	16599	17218	19255	5807	6581	18692	20498	6994	9237	4790	5113	3739
201155_s_at	839	1936	2059	1138	1576	1848	1710	1943	1786	1568	2479	2491	1136	1045	1142	1342	1992	1473	2120	2104	2139	1838	900	1697	3397	2454	1092	1634	1085	1809	2490	3057	2169	2196	1622	886	1321	1214	905	1291	959	1547	5353	6834	1934	1855	2244	1731	1329
201156_s_at	1098	1131	2441	2727	549	1269	1104	1315	1469	1112	1108	911	821	1099	691	792	873	810	598	491	486	705	572	821	1047	851	1562	978	351	765	747	957	1347	753	1052	1068	695	947	655	917	1004	456	1216	758	1088	918	871	1498	708
201157_s_at	1084	1024	1086	799	2689	2437	2557	2246	3260	2808	2183	2546	1220	1118	1473	1484	1513	1991	2085	1775	1985	1479	774	1194	6061	5050	2309	1484	1168	1610	1129	1517	1309	1513	682	488	609	591	504	456	642	301	1239	1473	452	630	290	525	173
201158_at	253	92	26	23	267	570	92	640	1335	1021	1116	874	430	383	389	527	708	399	485	654	896	955	438	289	624	653	39	43	25	75	261	452	244	89	108	160	158	24	65	66	28	44	802	885	27	461	957	50	566
201159_s_at	490	323	332	59	56	49	84	386	707	777	489	311	292	252	624	279	239	90	146	52	405	628	488	213	436	117	180	114	145	35	592	62	51	360	324	95	181	92	91	109	86	105	263	103	71	160	263	76	176
201160_s_at	6285	5303	3560	1393	7851	6475	4013	5429	2214	2077	1821	917	1006	1264	1878	1843	6354	9202	17771	13933	13121	11852	2715	2991	7104	7147	14584	13216	6916	10576	3572	2957	2861	2993	3730	3393	1435	1417	1779	2005	2844	2945	24949	23462	7274	12630	638	868	509
201161_s_at	2452	3843	1189	924	2340	3665	2432	2487	986	679	590	330	609	562	983	821	4784	3738	6430	3792	4418	4767	1978	1946	5270	4342	4737	7132	2682	2895	1637	2468	1907	1553	1450	1617	1021	1715	740	678	581	1803	15847	12893	2766	3266	343	528	35
201162_at	1322	1871	289	47	3302	2406	1292	1417	163	44	8129	8160	49	39	43	51	64	73	1068	1026	7405	5364	38	38	23	29	49	60	32	36	42	47	30	45	2588	2888	2355	2335	5657	6979	68	270	26	34	83	178	540	150	209
201163_s_at	2669	966	471	386	1562	1384	509	583	294	259	3994	4463	108	205	95	7	172	240	1746	1601	4858	3247	10	10	4	81	192	149	31	13	202	174	10	74	3945	3025	2283	2343	6515	6865	1100	723	118	38	960	1314	576	583	635
201164_s_at	786	759	709	461	1558	2570	1379	1629	1533	2145	2199	2109	1951	1873	2067	1862	1834	1340	1030	542	2140	2120	825	1029	1901	1120	966	519	719	656	696	638	768	777	1360	1023	848	475	372	608	518	557	807	767	572	813	592	975	826
201165_s_at	1471	738	1324	1617	2939	3443	3723	1983	1775	2327	4162	2057	2045	1885	2061	2320	2003	3572	2755	2113	3887	3233	1308	1618	2318	1994	1944	1444	974	905	1115	1375	1453	1295	838	1152	776	770	1039	1021	1020	840	1239	600	792	811	904	706	944
201166_s_at	1689	1260	2656	2333	3311	3231	3026	2835	2481	2545	4056	3955	3399	3882	3041	3451	2083	2678	2757	2298	4063	3686	1541	1895	3593	3062	2432	1051	1731	2253	2756	2301	2516	2055	1610	1545	1322	1984	1249	1717	1639	1555	1422	1648	979	1304	1873	1222	1346
201167_x_at	854	933	413	500	621	661	1249	760	609	548	891	530	430	351	475	399	667	655	129	47	439	368	749	1173	1415	1276	901	815	369	574	42	70	453	180	405	339	373	376	258	188	47	258	308	324	326	417	267	189	167
201168_x_at	2910	2628	3381	2241	1927	3348	2955	3514	3046	3208	3754	4154	1684	2505	2473	2716	3664	3759	1102	1034	2908	2286	2120	3266	5907	4299	3739	2685	302	1197	2776	411	1393	1186	1440	1857	1575	1774	1204	1955	1224	946	747	755	1318	1481	1205	859	995
201169_s_at	732	1081	381	737	403	907	358	379	1270	990	1339	489	604	677	464	542	63	398	32	28	319	266	53	185	766	802	103	370	30	66	69	112	1128	1333	232	286	179	617	350	662	234	207	41	89	151	225	280	307	278
201170_s_at	2797	1407	2068	1372	3000	3291	1047	1774	4057	4137	5889	5954	1874	1317	1821	2054	775	686	309	194	1246	1564	51	72	3522	3770	54	43	28	14	17	23	6315	6386	725	867	939	1333	1493	1144	57	116	22	238	276	440	858	757	893
201171_at	17	102	103	245	146	344	306	399	99	138	407	10	8	27	72	178	41	30	51	123	100	240	9	10	15	30	37	28	66	11	29	22	10	20	67	31	117	16	17	70	10	56	16	154	95	127	41	17	20
201172_x_at	1451	1903	12073	15079	10214	10807	12897	11537	8621	8419	10013	9704	4756	4967	4700	5207	7608	9348	3836	2459	5922	4806	1618	1804	5937	5793	1315	1262	1595	1897	2391	4468	2184	2212	5157	5840	4666	4967	2785	3130	1901	2290	2545	2298	3816	7898	622	746	961
201173_x_at	2010	2238	1445	1297	2464	1762	2634	1995	2566	3048	3512	2087	2193	2134	1917	2222	1893	1937	5973	4157	4974	4262	2784	3633	5434	5684	2458	2976	3331	3759	3907	3768	3033	3083	2027	1923	1480	1549	1214	1370	2077	1854	2843	2310	1925	1994	2530	2338	1774
201174_s_at	829	408	2892	2192	2723	2287	2341	1969	2509	2471	5128	4480	2561	2907	2753	3050	2426	4619	2939	2660	3200	2979	1874	2025	2738	2517	3544	1573	2309	2834	3920	3116	1290	1476	2297	2127	1245	1123	1940	1816	2028	2437	9678	10516	2864	2976	2881	2496	2439
201175_at	1412	1610	1223	831	1556	1295	1398	1235	1693	1842	1779	1446	1336	1117	1427	1504	1496	1476	1676	1620	2256	2052	1660	1884	2612	2299	1292	1242	1726	1771	2090	2323	2630	2655	1456	1259	911	865	905	1039	1376	1245	1015	1612	1035	945	1383	1118	1146
201176_s_at	1666	1071	1279	1390	1812	2254	1785	1737	2733	2954	2747	2390	1204	1647	1630	1268	1685	1608	1204	790	1695	2033	1167	1229	4389	3395	1773	804	1102	1138	2119	2352	2361	2636	1088	556	906	511	1116	1150	1023	745	603	382	708	639	776	786	739
201177_s_at	2325	1425	711	490	1098	1185	958	650	1383	1500	1521	1801	1191	1301	1069	1407	1230	1915	3258	1816	2544	1851	1156	1270	2228	2700	3304	1356	2532	2293	2024	2581	1615	1396	719	644	572	493	708	533	729	599	1115	1074	408	345	396	448	229
201178_at	1560	1982	2803	2077	2899	3733	3477	3401	4049	3887	5240	5396	3152	3241	3619	3492	4909	4087	15414	11841	8978	7034	2604	2938	5466	5104	2883	2940	1846	2751	3287	3986	2328	1891	2500	2403	1758	1872	1825	1490	4966	6603	39178	48996	9861	15902	1441	1228	1856
201179_s_at	610	631	1290	1326	2444	2050	3268	2452	2036	2096	3123	2863	1394	1444	1166	1382	1375	2177	1179	949	2098	1774	647	1172	2412	2326	866	436	465	819	941	1323	825	960	521	243	756	892	380	466	881	711	1080	967	524	558	329	292	219
201180_s_at	1522	911	2620	2473	4112	3848	3915	3922	3207	3357	4476	4010	1391	1722	1547	1771	2165	2567	3740	2624	4332	4374	1686	2044	4745	4914	1400	808	1461	1800	2073	2936	2331	2097	931	1014	1247	1257	862	1095	1820	1767	1132	1377	943	1384	514	426	475
201181_at	299	189	1127	697	658	443	345	632	759	718	1222	858	285	470	542	561	382	651	474	72	639	674	258	213	529	746	432	303	323	391	247	365	405	327	114	151	292	207	204	166	260	181	262	242	174	129	157	47	244
201182_s_at	747	677	504	787	1123	1331	640	636	1013	1329	1702	1147	966	1530	1016	825	204	1056	1289	951	1622	1823	103	586	1925	1423	307	1060	198	986	165	1197	572	545	1104	1017	475	728	766	498	169	528	506	530	699	139	761	221	123
201183_s_at	1620	1897	1468	1219	2035	2935	1907	1744	2108	2786	2781	2239	2314	2479	2422	2272	2352	2307	1953	2035	3974	3784	2444	3368	5256	4217	2666	2646	2099	2869	3069	4050	2116	2622	3257	3116	2305	2624	1625	1917	1883	1835	1226	1391	1660	2831	2035	1851	1317
201184_s_at	1442	2306	1544	1212	1826	2512	2123	2249	3283	3080	3082	2489	3049	3178	3500	3324	2509	2522	2485	2069	4787	4350	4351	4627	6652	6170	2297	2875	2289	2593	2831	3525	2657	2596	3035	2739	1767	1416	339	1207	194	311	641	1347	1268	775	259	820	263
201185_at	829	1396	833	774	361	542	770	673	390	215	79	88	200	329	445	283	488	59	430	619	358	239	748	669	467	523	1302	1230	826	475	766	966	705	466	1634	1893	956	1056	1332	2207	1288	918	135	105	703	1141	3023	3319	3082
201186_at	941	1218	1271	1230	3353	4271	4391	5986	2341	2303	2385	2145	1006	1018	922	999	964	1255	875	817	1531	1700	828	698	1045	970	1880	1593	268	581	242	1080	125	186	684	952	150	254	671	658	146	196	505	310	721	831	976	414	706
201187_s_at	183	227	281	309	491	205	354	431	159	264	417	198	570	297	145	243	306	503	310	555	336	374	413	413	529	321	197	528	181	144	919	1501	463	590	122	327	372	499	323	469	461	156	533	313	284	769	322	768	372
201188_s_at	982	1863	133	471	62	515	101	43	519	84	1132	552	1635	1911	1853	1872	908	765	597	185	306	125	935	869	1196	1289	1346	1533	286	860	950	1214	887	1018	477	465	627	827	414	805	375	152	306	143	280	544	131	284	105
201189_s_at	1874	2112	400	64	185	106	80	25	381	525	1480	1541	2281	2483	2564	2199	1313	1633	243	68	40	369	984	890	3008	2301	2026	1594	1006	1484	2699	3544	238	565	1015	896	945	1064	910	986	73	39	27	25	58	99	47	35	32
201190_s_at	1374	1171	1191	1472	1365	1069	1682	2050	1468	1708	1246	1494	615	892	678	442	1325	1034	1568	1321	1678	1608	478	722	1316	871	1458	593	448	698	999	1771	780	105	1061	986	241	675	436	457	296	397	694	1306	335	143	1438	1443	1243
201191_at	348	695	350	239	419	857	808	454	541	520	434	342	140	400	382	396	275	471	521	371	467	479	374	40	744	711	138	40	47	183	373	677	101	218	232	31	101	64	82	50	80	227	386	533	42	214	111	821	99
201192_s_at	679	526	2308	1502	1512	1903	1839	1191	1256	1531	1666	1400	656	520	719	679	848	968	1797	1144	1040	826	455	590	1553	1480	1185	680	410	819	996	1426	559	361	579	529	574	644	481	405	490	233	1512	1782	259	671	594	310	682
201193_at	1371	1144	1571	991	2004	2413	1951	3164	1422	967	464	749	555	829	688	634	427	402	1058	787	1969	1678	1055	1292	2918	2848	1299	983	857	1119	917	1052	2260	2639	1127	641	939	731	849	1136	2467	1204	419	224	701	1068	82	374	35
201194_at	963	1111	1465	1104	1546	687	2123	2264	1275	1545	3192	2525	1853	2295	2063	2146	2018	1460	1292	1025	1546	991	2392	2850	734	519	363	646	289	398	53	124	659	581	1794	1821	1013	982	1088	1797	534	587	528	624	721	798	6631	5704	3290
201195_s_at	4480	6962	352	137	100	323	55	203	7063	6464	483	375	254	186	526	367	528	665	1300	970	1694	2670	2614	4120	3505	3684	4357	4159	2053	2031	2984	2723	4620	4674	568	350	442	742	328	283	1813	2466	14480	16495	1289	1804	515	716	468
201196_s_at	530	289	1714	1707	1181	1579	877	750	1046	983	1279	1435	858	971	1215	868	854	1191	2470	2275	2870	2599	1016	1086	2078	2232	334	265	809	735	1036	1195	525	585	569	468	411	776	449	497	1019	913	1955	2038	329	643	294	464	282
201197_at	520	291	1774	1324	1237	942	1700	1151	1026	1103	908	1310	886	963	1028	841	1228	1612	2688	1507	2168	2326	760	1043	1779	1631	770	338	683	910	1032	1031	569	359	343	237	284	408	382	542	555	282	1438	1422	291	492	428	267	446
201198_s_at	1220	1820	733	799	2120	1384	1199	1807	1613	1240	1394	814	1166	1258	1093	1214	1199	856	2156	1874	1931	2182	1776	2453	4669	4130	1561	1258	1367	2257	2021	2772	2649	2043	979	1153	988	1067	716	695	1712	1692	2991	3110	1211	1300	1168	2105	1284
201199_s_at	1884	2635	1887	1564	2116	1679	1944	2464	1651	2039	1680	2226	1257	1677	1317	1301	1917	1476	3096	2858	3380	3192	2226	2376	5953	3868	1167	1755	2226	2907	3825	3847	3437	4110	1679	1577	1637	1734	1446	1949	930	1814	3792	4250	1218	1068	1551	1262	1069
201200_at	1766	876	2513	1929	8578	8099	5840	4899	873	1198	669	605	556	448	291	483	406	646	4855	2502	5516	4546	220	283	1048	901	2997	1160	1457	1564	3368	4386	2870	2538	508	617	906	988	1594	1307	2116	1088	2940	2887	1224	1519	411	362	487
201201_at	3298	5240	5365	2762	10782	12258	13711	9310	5025	6893	12223	8433	3134	2821	4011	3347	4546	8051	3276	2270	4873	4291	2750	2715	9360	8850	5021	6121	2520	3199	4469	5698	3048	3171	6526	4512	7226	23956	4783	7268	1225	1160	309	236	1680	2704	1662	2173	2057
201202_at	3572	2020	727	500	1023	1284	554	547	956	857	1032	2174	992	565	536	977	608	671	8590	6866	5140	4963	6155	7431	10361	7530	1162	543	4260	3762	3529	3598	1322	1377	2580	1748	934	1112	488	434	1696	2339	5230	7667	1629	969	221	143	145
201203_s_at	113	262	105	83	484	535	394	405	1151	742	76	189	39	50	82	66	393	44	511	23	539	414	27	70	226	358	249	272	253	31	118	119	41	33	54	29	23	113	30	36	117	169	84	38	58	108	42	64	24
201204_s_at	1509	998	531	281	568	626	630	503	2061	2028	1159	526	83	175	342	94	67	246	217	145	522	634	67	44	372	687	5119	5050	499	212	1248	1287	99	210	529	1075	62	408	373	537	2035	2455	39	25	130	189	105	107	62
201205_at	941	224	421	644	856	546	388	376	297	491	488	527	505	416	463	501	308	441	366	520	594	510	415	54	465	454	1438	751	483	361	770	620	123	428	456	252	453	551	361	659	680	314	905	665	114	382	230	464	241
201206_s_at	227	667	202	246	803	1018	673	893	3462	4302	1338	1250	360	61	100	195	47	427	472	52	1399	917	196	395	791	511	1770	2077	576	165	647	1246	314	90	371	306	393	541	355	535	511	491	60	21	379	392	529	575	635
201207_at	1157	1285	550	551	484	313	617	736	534	588	625	371	887	792	735	955	677	510	451	510	841	838	992	985	951	889	1718	873	477	869	328	244	860	852	929	1174	911	839	667	835	1303	1052	632	374	424	615	1048	893	1010
201208_s_at	379	575	86	105	544	262	263	125	245	314	352	205	108	121	132	90	99	83	439	620	530	437	77	103	323	294	585	225	120	99	134	169	70	117	397	363	107	168	105	115	181	338	406	106	192	637	148	151	302
201209_at	561	598	2166	842	2917	2949	2431	2183	2755	2661	5068	4721	3554	4398	4151	3939	4195	5077	2578	2139	3947	3757	1757	2523	7093	5961	1460	1366	2335	2224	2025	2954	1148	1371	2150	1622	1163	1071	961	775	149	442	1867	1433	529	719	45	293	66
201210_at	3079	1343	7147	7309	11686	10844	6173	5284	6396	7821	6528	5378	4663	5342	5846	6807	5536	6749	7093	4503	7536	6186	1488	1925	8185	7485	2506	1195	3301	3507	402	569	2220	1474	2577	1970	959	2124	1775	1986	2305	1781	5765	5460	865	944	624	591	508
201211_s_at	649	297	254	876	1201	2621	435	328	1683	1144	513	677	785	1167	1289	1080	615	693	692	92	445	1278	110	235	1155	959	212	74	459	167	87	78	78	244	80	231	64	452	241	87	978	379	931	1497	314	457	137	134	68
201212_at	1033	469	81	31	327	17	155	65	2949	2219	23	165	50	54	51	41	68	428	898	109	415	622	944	863	2536	1967	1682	1212	121	223	111	70	198	53	924	1044	735	102	1623	1667	1330	913	71	33	719	109	523	96	79
201213_at	93	54	252	377	245	72	295	460	369	41	195	471	331	397	84	409	311	472	355	44	206	49	221	367	449	332	88	463	267	135	404	151	495	178	54	357	90	510	70	129	171	261	191	82	541	460	146	146	103
201214_s_at	539	468	776	683	1019	1547	1262	1509	1031	1139	1960	1758	748	836	935	711	1248	1191	1197	1012	2413	1196	746	978	2214	1828	558	356	685	598	773	792	569	537	671	598	559	469	390	567	226	42	602	725	317	460	1150	975	877
201215_at	927	677	89	59	47	121	106	64	582	563	10	44	199	180	85	43	32	361	410	241	455	864	113	56	98	56	24	179	264	7	36	132	58	72	459	634	535	816	1439	1003	2010	1624	77	130	95	213	394	782	776
201216_at	1316	1463	5815	3249	14827	14230	19261	14381	22970	23533	8459	10823	5439	6248	5849	5078	17648	23741	5051	4041	12683	11357	2687	3267	12870	8900	3522	3208	3110	3875	4628	5416	4294	4024	3325	3893	2243	2309	3091	3270	1445	2017	1792	2150	3300	3969	891	1121	736
201217_x_at	15241	23611	45259	24734	54859	47143	62358	53865	78090	98602	87637	106578	78347	103227	77551	77178	144537	164314	88352	66843	151313	114499	50752	53691	84272	59828	40920	55673	57008	60953	101606	115962	50732	57151	35560	30284	25968	32493	33174	44521	12724	18201	25674	32980	14229	23260	11990	11795	8362
201218_at	1000	531	1603	1149	1232	1387	1634	1555	805	1159	3348	2833	94	103	247	62	9	29	1682	914	2056	1938	5	28	96	38	28	32	18	10	166	35	38	16	342	175	126	207	414	254	798	575	360	277	330	291	71	445	50
201219_at	200	173	498	520	1243	955	1226	710	541	640	1860	1820	208	205	130	314	138	297	1035	704	1245	1122	32	80	19	17	183	191	15	141	62	421	46	29	129	30	225	299	160	129	282	268	237	358	231	321	63	285	71
201220_x_at	1123	1610	3522	2358	5491	6371	5780	7036	4120	3329	12331	11406	1142	928	1155	1418	734	629	4056	3995	5557	5721	788	1061	777	803	1697	1364	469	744	866	1378	530	801	1040	983	1548	1321	1057	1198	2072	2112	1969	2239	1614	2685	1188	2170	1354
201221_s_at	1913	4094	1765	1397	2440	3682	2115	2520	5583	5588	4674	4122	7175	6807	8066	7314	4649	4285	4510	3061	3717	4525	4184	4173	5553	4377	5710	4230	2883	3939	3091	5916	2916	2402	2988	2606	2066	2534	2590	3335	1238	1709	1891	1507	1092	1327	2153	1139	1748
201222_s_at	2561	958	1570	1645	1852	1664	2134	1718	1488	1241	2220	1824	799	741	900	778	1649	1298	2474	1756	2865	2037	479	488	3846	5242	2657	1233	1182	1223	923	891	961	638	673	587	263	507	450	324	1113	1021	1731	2532	771	644	487	320	221
201223_s_at	1080	717	569	761	1331	1055	1405	769	729	738	1070	629	277	194	568	675	713	922	2255	1405	1360	758	713	523	3439	2779	2199	1048	1527	1469	1609	1419	1429	805	259	503	447	545	368	348	768	815	762	1071	451	377	433	505	501
201224_s_at	696	874	830	685	1078	1228	975	872	1196	1639	1510	1333	1057	1349	1131	735	1938	2319	1497	1440	1231	1710	1204	1914	1666	1215	1551	1691	1442	1699	820	1377	1334	1400	1712	1560	448	483	755	1002	717	564	739	921	1031	1016	332	496	522
201225_s_at	850	762	2985	2556	4010	3177	3586	3238	3070	3083	4143	5173	3118	3536	3232	3524	3826	4589	4235	3829	6510	4765	2362	3432	6347	4640	3759	2671	3952	4903	3459	4141	2656	2686	2678	2658	1471	1445	2131	1897	1311	1408	1806	2233	1363	1640	926	943	894
201226_at	490	1261	1718	1381	3037	4424	4322	4259	6812	6444	6990	5578	3115	3556	3147	3249	5168	6115	8329	3919	5793	6382	3537	5462	7223	8313	2171	4845	3508	5615	5844	5454	1730	1571	3663	2449	2064	1300	1358	1605	400	1003	2597	2595	1265	1084	4015	3452	4210
201227_s_at	1376	966	2807	1416	3812	4056	5991	6139	7731	5795	5979	5259	4160	4777	4762	4736	5018	4786	8112	6061	7092	6650	3957	4978	8150	8021	6179	4726	4931	5812	5767	6805	2346	2801	4803	3824	1925	1709	2459	3034	1427	1702	3805	4646	2207	1930	4612	4151	3035
201228_s_at	435	289	200	206	127	208	126	109	239	314	526	548	391	601	377	612	268	517	222	336	120	363	193	457	423	389	680	185	510	559	654	519	569	357	395	77	162	197	318	210	263	259	661	209	281	352	126	200	102
201229_s_at	710	703	568	181	418	436	374	488	540	929	1150	827	485	996	678	934	670	744	523	483	721	686	158	316	976	856	530	440	504	810	361	1209	29	157	401	428	261	148	130	216	180	74	456	464	159	405	20	351	405
201230_s_at	1600	2014	929	1169	1239	1062	1384	1580	788	1212	1513	1947	1154	1049	1124	1497	1944	1522	1308	1416	1533	1442	809	787	1529	1423	1768	1955	1519	1506	2205	1786	886	1218	1067	1029	827	758	523	679	746	666	1025	1188	866	775	701	743	754
201231_s_at	7145	11003	7994	5887	15693	20236	20516	17445	9095	8959	10686	7205	4903	6122	5722	5302	4760	5263	2164	1765	18810	15353	17396	15290	38282	39157	23395	25589	41230	50176	22239	24840	17916	20197	12815	11558	7424	9314	4233	4995	4085	2606	464	1062	8593	13826	3746	4470	5475
201232_s_at	1112	1338	1423	910	1701	2707	3626	2703	2227	2850	4347	2388	1560	2171	1918	1767	1399	1755	2276	1355	2056	2226	1268	1437	3666	3570	1399	990	942	1575	1401	2572	1419	1403	1303	1019	1096	391	812	831	386	396	1636	1956	437	587	768	660	492
201233_at	883	976	282	341	479	863	827	525	1073	1092	826	694	676	1011	942	738	435	613	849	439	877	842	518	836	1296	1256	328	302	392	697	874	476	610	564	616	249	288	164	279	195	100	252	1062	1141	117	81	505	346	594
201234_at	1959	1684	7191	3111	2089	2540	3395	4425	2112	1773	2546	2416	1635	1559	1163	1728	1734	2022	1660	1344	2086	1997	1544	1757	3702	3203	2696	1933	1073	1474	2421	1167	1799	1900	1535	1898	1725	2151	1470	1617	1527	1564	3564	3423	2099	2931	1006	1040	1255
201235_s_at	319	237	505	1338	1195	1105	582	656	959	934	566	418	761	1103	617	625	856	461	310	151	311	90	195	328	438	395	1021	755	438	393	311	169	363	667	893	1004	431	815	843	774	696	518	662	587	718	603	322	313	346
201236_s_at	611	661	4060	5642	2964	3492	3216	3163	2576	3946	2601	2293	2240	2365	2224	2162	4090	4290	1326	884	1268	1016	672	819	1699	1887	3755	2864	1654	2453	3489	3296	1515	1672	3291	3497	2196	2913	1775	2150	2390	1967	3425	3242	2028	2127	975	694	760
201237_at	572	334	3126	1886	2044	1746	2946	2992	771	1691	1460	1741	403	869	497	812	1035	1018	1232	1027	1218	1146	497	363	1177	1052	604	740	562	561	440	367	405	286	210	449	343	296	536	330	485	362	1368	1556	417	237	402	512	339
201238_s_at	850	460	3365	3406	4774	4420	6237	4898	2460	3609	3327	2928	1089	1067	1169	1057	1564	2802	3416	2355	3556	2090	845	704	3321	2223	781	736	983	977	771	764	687	372	313	310	408	399	672	613	992	924	2916	4106	604	532	255	473	233
201239_s_at	923	1029	1704	1525	2441	2881	3003	2549	6435	6280	4987	5179	1888	1815	2252	2191	4007	5748	2841	1866	4034	3324	1616	1821	5994	5501	926	621	1775	2050	2520	3868	1925	1854	1800	1877	1209	1340	1420	1337	2182	1658	3319	3662	2009	2441	923	721	979
201240_s_at	1710	1112	3798	2842	7041	6240	6023	4945	13564	14104	11057	10354	4052	4340	4024	4378	6645	9031	5941	5333	10712	8930	2626	2751	13801	10215	2811	1255	2452	2819	3010	2748	2379	2125	3063	2920	1695	1605	2746	2822	2311	1401	5108	8226	2109	3010	1309	963	1061
201241_at	1021	939	695	393	1531	1104	1996	1931	2588	2664	2195	2199	1388	1461	1614	1427	1656	1997	6228	5205	6552	4998	1161	1683	5612	5598	1098	1085	2117	2643	2443	2984	3456	2935	593	755	666	458	716	673	1184	1254	2177	2579	228	224	1591	984	810
201242_s_at	546	382	191	144	688	256	226	38	433	428	120	126	57	259	69	219	269	18	539	466	788	1066	129	128	3745	3356	879	567	173	176	15	78	75	92	877	809	869	925	676	255	1267	1133	116	248	172	180	6364	7682	5692
201243_s_at	703	502	387	60	852	630	592	181	590	774	372	266	452	441	46	170	174	307	903	828	2006	1674	36	297	5640	4770	1119	724	176	455	25	26	43	58	726	636	1533	2974	766	709	1577	1530	179	365	43	549	11786	9254	8912
201244_s_at	1025	880	3713	5349	3187	3813	2777	3750	2184	2354	2575	2154	2280	2363	2629	2249	2202	2317	2099	2199	3349	3458	2107	2236	2953	2968	1434	911	1215	1618	1598	2798	656	986	1778	1637	675	1093	1321	1383	1103	1519	1952	2033	1376	1762	728	753	448
201245_s_at	1066	1007	2038	1229	1206	2630	2493	2233	2033	2208	2554	2139	1811	1934	2157	2019	1782	2024	1176	930	1232	1743	864	805	2536	2184	1879	1344	586	1054	568	899	600	400	1040	1226	680	887	613	591	265	382	528	434	298	408	663	788	946
201246_s_at	378	324	135	28	431	363	325	598	454	368	555	257	192	485	415	304	369	77	110	273	711	397	66	147	824	601	560	96	236	90	109	90	245	310	66	93	41	60	27	91	37	83	132	472	122	95	288	120	324
201247_at	568	501	430	515	1257	1564	565	1007	1439	1549	1461	1035	1420	1720	1197	1025	1622	1655	848	925	1159	1560	1921	2256	3614	3177	2619	1267	1289	2268	1968	2085	1219	1440	713	682	550	902	653	799	702	790	563	863	725	703	1157	1073	1028
201248_s_at	823	1211	703	373	918	1641	1012	843	1142	1484	1375	1695	681	665	634	464	1428	1423	845	431	1295	1387	1537	2205	3428	2996	3084	2957	1686	1594	1591	1357	1354	938	746	681	860	1084	705	959	829	521	633	521	542	684	654	794	825
201249_at	595	425	191	430	605	448	54	182	41	492	34	392	85	175	262	258	321	248	531	297	175	73	182	416	216	233	599	480	385	354	137	587	191	95	300	294	332	68	292	271	763	414	1632	1501	565	603	91	339	66
201250_s_at	4101	3676	1025	1349	724	651	411	448	1759	1689	1043	1383	897	777	700	693	2120	1287	2123	2503	1742	1563	712	925	1534	1990	1959	1821	1551	2478	2558	3243	1718	2036	850	1355	850	1142	675	1308	5473	3784	12689	17417	3297	4569	1822	1578	823
201251_at	5921	7510	7098	3779	7289	11490	11896	12552	3100	4981	1738	1743	2359	2494	2332	1676	2711	3053	96	90	2876	3898	4983	6244	28887	23891	13055	12832	7782	13111	8949	10677	2813	2705	3047	2618	3196	4593	1484	2207	116	126	56	64	3672	4119	4746	4010	3696
201252_at	711	927	709	403	743	1091	730	1086	755	1002	1991	1491	169	402	316	439	785	1066	1709	895	711	558	680	969	1969	1135	435	454	239	243	351	246	1049	564	523	454	61	460	85	293	43	341	880	827	332	78	49	57	73
201253_s_at	2070	2156	4279	1972	3068	3034	2922	2482	2772	2554	3572	3339	1849	2519	1820	1992	4476	3423	2063	1865	3185	2690	1520	2040	1875	2668	3512	2075	1349	2288	1544	1770	1269	1513	2247	1728	1345	1042	2394	2548	1415	1307	2076	1935	2155	2371	1357	965	1783
201254_x_at	9634	13536	46145	36985	58264	52156	78399	71740	65932	75173	76852	79099	77589	91725	77920	81530	139790	165869	89001	72727	137604	122279	49112	51954	70001	60813	47965	52765	54302	63606	99746	105054	32044	33187	33253	31253	31246	36005	38889	46384	17017	26185	37936	50249	21419	31640	10043	10054	6519
201255_x_at	1044	1482	2267	1520	3573	3735	4123	4396	3854	4501	3983	3343	2770	2869	2630	2653	3691	3102	3864	1885	4668	3264	1774	1644	4190	3089	1878	1981	1718	2615	3574	3884	2270	2658	2218	1628	1279	1807	1698	1530	1062	1180	3047	2988	1632	1747	1359	1686	1798
201256_at	1487	1069	3180	1866	6361	4615	5484	5297	5622	5675	5312	5944	3489	3721	3086	3375	5564	6925	5427	4666	7224	4744	4264	5378	7528	7012	4594	4448	4118	5072	4901	4035	3987	3925	3305	2420	1491	1231	1461	2001	1894	2249	3149	3103	2141	3645	2592	1800	1942
201257_x_at	11470	11218	56728	48122	62920	65588	99537	119976	89264	71280	79569	81730	103931	87398	104625	106118	137808	125885	99708	87404	105983	102226	65605	61216	69819	67703	49809	49525	63205	71333	104334	120254	36730	47268	38976	41314	33110	45809	45275	46933	25890	33115	52325	57383	23657	35606	15819	15612	9411
201258_at	11516	14773	20976	13004	22699	22008	29619	34348	33922	29741	29699	27261	34902	39720	36372	37892	64558	52791	33856	22393	43243	39762	22655	25186	28873	26481	37851	37469	29499	33572	43206	37998	22980	22604	21622	20883	12263	14357	15198	17009	7111	7385	10676	14231	12956	14244	4829	4311	2119
201259_s_at	943	1110	1040	1171	1351	1679	1138	983	1447	1664	1108	939	1105	1251	1297	1670	3615	5341	963	953	3191	2225	1659	2330	2382	2310	868	895	1456	1535	2084	2753	1155	1197	1493	1098	1266	1841	1294	1143	1050	754	558	800	1028	1460	428	475	485
201260_s_at	2162	850	824	798	1523	990	1099	774	657	959	817	386	758	813	762	587	2091	3102	1170	1039	2433	2026	1310	1347	1261	1419	1908	1228	1242	2007	1986	1586	1131	854	692	588	862	1111	1183	1224	723	553	346	168	786	764	319	53	112
201261_x_at	436	204	490	551	516	379	664	138	488	506	466	326	549	564	590	538	641	502	673	457	377	442	443	406	339	537	547	416	451	487	583	297	648	368	665	624	562	518	690	823	996	667	813	601	348	923	184	490	656
201262_s_at	90	126	25	212	85	132	307	72	23	133	197	55	174	51	141	137	92	262	43	232	156	270	42	63	32	240	108	204	248	41	424	577	57	132	190	23	215	366	90	337	183	159	72	270	63	358	468	67	169
201263_at	921	797	367	295	1023	1470	1473	1085	1924	1289	1615	2121	937	1094	1039	1070	970	1251	2053	1795	3326	2106	1532	2060	8218	6236	968	972	1247	1136	1968	2542	3104	2089	251	252	366	682	367	262	554	662	1460	1673	323	251	397	313	308
201264_at	700	2150	3162	2819	1905	3453	3824	4082	4573	5401	3272	2102	1430	1781	2057	1564	1950	2024	2663	763	2591	2917	1099	1402	4755	5289	1465	3660	832	1269	469	1143	1608	3575	2759	2224	1641	1053	557	720	84	284	2238	2341	1098	344	907	722	217
201265_at	641	268	190	347	291	322	332	391	185	370	305	255	338	366	466	341	479	650	493	244	168	37	295	345	443	316	1108	592	391	319	277	443	334	427	248	267	378	470	270	244	368	214	461	61	270	349	130	140	345
201266_at	1861	1905	2472	2472	1774	2278	1988	2372	2273	2172	1816	1867	737	894	890	817	711	955	2790	1896	2911	2844	2870	3732	3352	3236	1547	1700	2807	4073	3081	3611	2473	1878	1375	1082	828	837	1369	1511	1253	1404	1971	1629	859	1413	855	770	726
201267_s_at	1106	1837	257	266	946	1561	1387	1306	1994	2420	2422	1514	1170	1162	996	752	797	925	5455	1255	2819	2606	535	957	4264	4609	927	93	713	1203	1062	1048	736	957	744	811	73	268	145	112	149	301	2247	2902	530	118	940	681	819
201268_at	5142	8047	2554	1578	4974	6561	7133	5838	10006	9069	5609	5621	4366	5011	3540	3435	10291	11291	8612	4528	17074	11452	5697	7079	15183	14487	15766	22714	10941	15511	17816	25574	10494	12857	3347	2483	3560	3062	2539	2759	726	893	681	589	1050	1617	2529	2325	1353
201269_s_at	445	143	346	401	210	16	114	158	164	638	42	33	288	375	249	63	198	326	365	251	286	102	184	480	321	302	885	517	724	441	837	860	355	261	359	271	257	361	368	470	631	437	99	251	709	715	58	792	533
201270_x_at	1984	2036	1474	773	1191	1255	1023	1063	1023	910	1842	1831	1649	1631	1579	1882	1071	1766	1333	1174	1253	1221	1165	1256	2557	2172	2866	2716	1231	1884	3500	3745	1346	1751	1943	1215	1245	1519	1408	1612	1481	1067	1737	1825	1460	1273	2367	1556	2123
201271_s_at	1659	2216	2313	1519	1217	1794	2036	2217	2209	1674	2659	1663	1294	1653	1168	1227	1888	1835	1078	781	2284	1925	2693	3225	3228	2283	1601	2061	978	1241	1251	2254	1026	1062	1636	1392	707	573	630	850	310	369	1134	1249	645	639	527	636	233
201272_at	363	422	2706	1975	2206	1991	2910	2000	2482	2631	5033	4547	2301	2888	2701	2441	4622	4782	1229	1615	5194	3909	6870	8096	7350	6093	7766	3771	5409	6882	407	1022	335	425	3160	3443	1644	2296	2588	3896	1172	926	415	509	1334	1821	2183	1591	1505
201273_s_at	3244	1650	3995	3316	4073	3625	3131	5089	5165	4732	5154	5210	3861	4993	3932	4409	3952	4485	6034	4213	7330	5238	5776	6730	11141	8459	4849	2130	4944	3541	4033	3574	5479	4487	2438	2147	1479	1657	2025	1857	2861	1359	3940	4626	1047	2089	1288	1555	1318
201274_at	1008	1341	1628	821	2030	2074	3053	3264	3639	2004	3112	3272	2109	2529	2496	2260	2492	1980	4027	2561	4058	3734	2487	1891	6523	8277	2049	2382	3486	4107	4934	7838	2564	3658	1939	1738	1038	908	1037	1039	988	1335	2205	1758	903	1501	677	675	419
201275_at	1685	1793	898	649	1416	1412	1908	1621	1709	1359	2635	2316	1346	959	1340	1222	1374	2014	2930	2733	3681	3437	2951	3484	8787	9761	3570	2423	1800	1922	2067	3340	2736	3367	1168	969	801	1014	571	930	1484	1042	1987	1583	952	889	1434	1035	498
201276_at	816	701	1895	1408	1245	1287	1587	1063	1406	1473	1862	1450	1177	1330	1220	1181	1667	1455	991	872	1045	922	879	1025	1191	1189	1180	885	632	691	810	1131	864	734	900	1016	792	873	669	911	938	849	888	773	1182	1271	914	803	1031
201277_s_at	4862	3769	1721	734	3965	6039	3531	3116	6164	7139	6206	4504	1827	2195	2456	2270	1882	2786	23930	13125	17833	17548	5321	6521	15751	13417	4160	2864	4475	6397	8885	10915	2642	3049	3714	4122	2050	1447	1220	1424	1414	1602	8233	11151	2369	5514	284	104	88
201278_at	245	244	922	706	566	489	342	570	2325	1665	1306	1104	358	475	264	440	325	238	840	712	854	46	398	628	78	228	320	509	139	503	515	880	606	651	840	824	679	566	1421	1201	977	753	316	96	466	967	290	426	508
201279_s_at	121	169	767	597	470	315	362	645	2988	3046	1440	1244	267	131	43	279	67	20	1222	819	588	1036	245	481	58	42	164	596	149	611	533	517	81	290	1417	1277	578	953	1317	1607	1427	1491	267	78	789	952	62	779	213
201280_s_at	129	101	169	234	137	175	371	181	2189	1714	1052	698	152	48	57	27	117	40	788	483	318	287	38	146	100	233	79	181	292	53	101	50	87	56	640	443	468	291	843	637	838	568	20	30	313	583	256	74	37
201281_at	3363	3235	2114	1825	1310	1930	2211	2562	2282	2119	2413	1861	1639	1865	1566	1718	2244	1990	1819	1528	2290	2530	1670	2497	3583	3040	2335	2362	1179	1321	2204	2464	1376	1448	2066	1657	1154	1024	963	1387	1007	1375	2985	2213	1356	1488	1044	630	726
201282_at	875	1465	1013	1039	704	1485	1240	1444	827	902	1150	946	804	860	992	1070	621	368	276	523	277	884	449	428	2191	1980	1948	2856	422	885	458	755	538	586	752	623	883	635	318	534	262	473	1387	1963	575	1051	1153	876	551
201283_s_at	99	216	177	22	270	142	13	31	257	146	307	50	43	52	20	99	88	178	16	25	197	206	26	44	446	283	63	292	23	86	55	48	35	49	235	34	195	213	33	226	48	44	59	109	211	143	67	112	23
201284_s_at	2428	3128	1087	754	782	1211	574	1066	1024	1012	2120	1319	1242	1197	1055	1055	968	654	2601	1167	1247	1363	965	1211	3773	3076	1047	1281	920	1761	1072	535	477	393	752	741	357	143	435	449	516	543	1586	2202	706	853	497	450	32
201285_at	1059	1062	5329	4535	3190	3663	3960	3833	2588	1974	4263	2800	2747	2492	2798	2932	2970	2931	1695	1528	2022	2409	1614	1699	3226	2904	2076	1033	887	1538	1297	1560	1861	1652	1604	1302	1162	1157	1276	1419	2283	2789	20645	20659	9295	13026	492	489	690
201286_at	738	756	178	291	22	60	32	74	62	101	53	51	39	15	51	45	63	20	127	196	48	242	162	25	301	246	265	435	87	84	322	137	18	19	313	348	704	746	291	338	531	831	195	264	447	662	179	44	24
201287_s_at	1597	1297	415	603	695	901	623	115	420	534	538	407	190	343	372	474	142	348	552	665	389	697	256	525	550	538	1228	124	362	517	1117	1174	467	413	526	534	630	1482	747	923	1836	1015	398	344	900	1097	333	603	701
201288_at	36	34	31492	25773	23631	29616	33735	29451	16496	17486	26261	25083	20935	23226	22584	20759	20512	26893	3252	2749	19352	17494	14858	15797	26417	25652	5115	3505	7640	8030	16415	20673	918	895	13801	13893	7848	6419	6170	6961	933	1029	371	778	10963	14385	551	101	71
201289_at	2395	1647	39	31	94	59	20	29	28	38	12	35	30	135	70	40	47	44	49	86	40	86	40	76	35	77	77	86	44	163	98	108	200	97	1597	1206	443	297	4493	4791	86	224	18	38	173	122	91	81	70
201290_at	1556	1599	5694	3609	10334	8833	13126	11139	6025	6250	8560	10605	2618	2997	2935	2996	4914	6950	4443	3818	6329	5386	1271	2002	7458	6516	1930	1312	2504	2515	2063	2147	4947	4842	2182	1470	1260	1339	1519	2285	1694	1507	1367	1826	1946	2624	709	835	524
201291_s_at	1046	1066	12	18	605	858	7	14	263	373	194	135	9	24	14	21	25	30	6529	4993	4471	4329	1755	3173	4847	5024	928	481	958	848	768	790	649	738	256	211	357	424	138	79	665	855	3306	3679	117	65	24	27	22
201292_at	2847	1355	133	25	766	848	25	45	380	161	245	120	31	84	26	23	107	84	4460	3036	3215	2819	3362	4080	6552	4825	2190	1458	1783	2345	3302	2927	1320	1600	1596	1309	735	814	143	198	1650	1425	4591	3754	526	501	87	59	421
201293_x_at	13442	17067	28834	16964	46380	46203	60368	44900	64573	71307	69050	71927	36375	38641	34177	39117	74306	82265	78399	67453	102493	81700	46086	47265	78038	68693	25529	27977	44164	47884	90386	101546	30119	33359	25096	27520	22832	26833	12748	16244	9275	9593	26386	29986	16309	19350	20036	15358	14879
201294_s_at	322	218	276	380	716	1932	996	574	822	1215	509	711	780	752	1038	1012	658	285	388	667	1295	972	740	793	1274	1034	857	554	438	328	350	369	413	534	800	704	552	751	498	550	363	349	900	721	649	726	264	309	694
201295_s_at	56	120	151	175	105	217	78	102	46	284	69	66	62	316	351	276	7	7	39	274	197	194	235	514	255	218	424	120	334	49	108	249	218	170	179	98	47	298	160	209	195	76	165	90	216	100	128	275	306
201296_s_at	666	331	2273	2447	6196	5418	6144	5609	2292	2484	3946	4476	1761	1505	2393	2718	3043	3220	3459	2565	4229	3636	3313	3528	4223	3444	5183	3721	2617	2430	2043	2159	1595	1676	1409	1353	790	1214	2057	2258	1082	644	2110	2796	1103	1563	433	699	798
201297_s_at	379	131	497	539	872	956	552	542	564	776	1080	697	327	325	758	275	582	474	242	148	410	497	266	174	804	785	710	246	325	178	221	438	153	11	186	147	181	250	156	145	197	89	51	117	129	132	21	192	165
201298_s_at	1296	441	2514	2150	2724	3629	3816	3026	3075	3184	2998	2186	927	863	1501	1060	1752	2378	1389	1246	1550	1627	759	731	4518	3742	1739	822	694	1223	979	1759	487	153	745	981	985	1067	651	609	707	347	593	269	785	1448	227	430	425
201299_s_at	543	271	863	831	1049	970	482	738	1028	1251	1196	559	690	1373	935	806	889	1230	560	310	992	866	318	294	1153	636	299	441	347	172	448	552	320	181	438	399	370	575	243	269	390	236	263	89	401	366	413	271	255
201300_s_at	3792	1940	1892	1185	3757	3672	3070	2622	1867	1745	3580	2192	1261	908	1657	1537	1345	2264	2545	1686	1642	1580	719	859	1000	925	1331	911	399	599	719	854	509	420	947	755	808	948	1420	1115	664	585	483	431	582	552	3602	3422	2999
201301_s_at	815	716	961	749	2669	2347	1344	2576	2175	1379	4377	2558	162	483	508	457	2480	1586	464	178	1048	830	358	94	3636	2605	110	62	481	539	65	106	188	48	499	364	370	634	447	541	547	716	15	38	250	474	158	28	20
201302_at	682	440	1321	903	2807	2793	2537	1864	1211	1423	3786	3119	331	474	384	518	1735	2209	465	407	1519	1278	268	262	1928	1562	598	405	496	566	422	723	136	222	423	514	431	417	560	598	1173	1260	201	328	483	692	198	319	390
201303_at	2551	3185	3227	2672	5780	4021	4192	2872	7402	8466	4694	3026	2809	1866	2318	2364	1930	2343	3385	2473	5081	5307	3837	4919	5761	7105	7378	6309	5189	7760	5182	7107	3016	2556	3683	3707	1940	2214	2304	2458	1373	917	2893	2439	1722	3050	1126	940	1622
201304_at	578	188	623	544	798	629	696	485	666	784	1191	749	687	483	689	799	645	1333	1440	1024	1153	1250	451	663	1233	1195	1453	315	987	947	855	878	1218	1335	266	185	303	410	875	452	688	568	263	466	183	285	886	850	960
201305_x_at	2753	2031	1632	688	4630	4812	5353	3448	3693	4265	5343	5482	3581	3645	3359	3651	4916	6455	12830	8467	10598	11890	3299	4849	8284	7591	5195	3874	4873	5768	5117	5028	5563	4586	4131	3585	2085	1433	1478	1455	1656	968	7231	8136	2247	2440	780	1061	903
201306_s_at	5641	6560	10640	5351	18753	16123	14804	15324	15448	13951	17310	18528	11741	13785	12338	12459	19287	26232	41443	31372	40608	38467	15486	19214	31509	27311	11194	11227	12495	14066	18874	15818	19730	24469	11736	8567	6171	4015	4611	5352	4918	8726	41520	48989	8864	11907	994	1089	764
201307_at	1402	829	568	523	435	311	366	392	1443	1617	1600	1897	751	733	845	1142	495	924	1713	1505	1641	2282	1153	1398	2742	3057	1107	840	1410	1579	138	248	1199	931	915	640	747	797	918	1115	1527	1453	478	294	572	775	950	1049	648
201308_s_at	127	119	54	69	33	180	27	171	214	143	238	193	77	123	164	52	14	29	236	140	155	172	212	284	639	425	39	167	45	535	46	346	191	82	90	89	176	192	177	103	364	231	34	36	186	202	82	150	277
201309_x_at	343	214	227	394	84	475	170	136	997	657	226	209	365	379	171	233	459	93	487	122	2438	2085	1395	2603	1913	1430	682	813	432	851	688	963	278	32	1585	1684	279	518	382	273	1735	1522	390	100	649	661	905	794	611
201310_s_at	299	543	943	457	2616	2556	1665	1793	5057	3313	1507	1448	546	917	507	821	883	986	2295	1944	9677	8563	7942	10523	9127	6859	2050	1586	2786	3112	2311	3443	283	133	5100	5529	736	530	703	744	5061	4295	1022	986	1111	1798	2862	2879	3235
201311_s_at	92	206	2296	2146	4468	3997	4695	4826	2829	2442	2934	3022	1214	1263	1138	1250	3238	3464	1720	1404	2029	2785	988	1253	1377	1719	559	668	709	727	1217	1580	654	531	846	807	997	1360	938	722	553	570	2549	2695	607	579	643	405	534
201312_s_at	225	55	6910	5924	8675	7202	10448	10660	4873	3924	5233	5343	2091	2397	2325	2488	4614	6292	3999	3218	6630	4810	1148	1358	3692	4144	3758	1677	1359	1934	1828	2153	1570	1077	1100	1172	1270	1434	2937	2467	1472	1813	5492	4839	1298	1236	789	660	800
201313_at	405	655	225	198	32	26	14	11	67	217	168	297	1779	1915	1854	1761	131	34	278	390	351	471	1929	2839	7389	6640	111	47	1033	1238	1473	1902	344	80	471	466	322	54	353	649	58	93	402	136	231	383	5407	4843	5407
201314_at	585	710	751	367	372	740	777	743	757	644	1074	845	1082	836	619	1060	814	798	1415	1174	1030	1458	863	918	918	579	578	778	453	85	513	124	316	467	810	545	111	54	477	407	98	244	1057	1005	286	121	605	634	266
201315_x_at	4813	7848	68359	62737	8051	9688	11296	14887	5977	3590	34605	35301	9262	10235	12087	10920	8881	6628	2053	1938	4219	3380	899	1324	5426	4927	1040	283	470	575	1117	1317	8280	6711	7201	4928	6460	4388	4344	6397	1834	1801	1014	733	8944	8143	2517	2084	962
201316_at	515	249	546	455	905	665	630	1015	746	902	966	612	603	575	429	644	877	778	677	684	1019	1102	376	353	878	903	845	702	706	613	702	637	303	515	325	312	429	316	456	475	621	271	216	405	203	562	495	540	670
201317_s_at	3103	2012	3145	1715	2464	2161	3061	3444	4653	2320	2515	2838	1251	2088	1359	1512	2478	2306	3572	2446	3829	2699	3464	4533	8201	7705	5445	3430	4125	4924	5753	7662	3788	3555	1366	1968	1405	1554	1103	1482	2210	1641	2143	2879	1094	1246	667	671	669
201318_s_at	3683	3136	16435	11012	11445	10017	14430	17224	15211	12421	19411	19087	10669	8955	10243	12088	11736	9687	3714	2216	6810	5854	2803	3002	8644	9038	977	798	2568	3280	2331	3530	4956	4018	3973	3779	3030	4055	4378	4642	2266	2627	3014	3285	5345	3800	1521	860	948
201319_at	2211	1519	5304	3588	2140	3122	2226	1993	2817	2982	4181	3513	2761	3165	2191	2714	2386	3017	1327	1188	1738	1770	1449	1402	2885	3154	1292	589	1289	1450	1735	2188	2507	2047	2461	2182	2074	1803	2760	2847	1616	868	631	1041	2387	2299	191	264	29
201320_at	531	473	808	640	802	596	858	939	719	765	974	1205	568	663	782	465	1109	903	946	699	922	1086	885	951	965	1141	1402	463	1003	657	917	1135	938	680	946	767	322	517	646	1013	140	107	814	693	259	438	765	163	163
201321_s_at	1122	451	331	625	829	823	968	900	831	898	1297	1167	1143	690	741	1342	542	1155	800	666	1301	1550	812	778	1106	1154	1893	767	533	892	1100	1028	696	513	908	965	567	492	378	796	600	220	1054	744	558	708	578	511	976
201322_at	4823	8140	6646	5619	7684	9856	11515	15074	17136	9769	7848	7541	6019	6537	6636	5849	9782	7208	10144	8010	12420	11394	13647	14007	30794	25197	12379	18792	16473	23368	19872	20013	20269	21247	12338	10397	6699	7626	3915	4150	5193	4172	7839	8663	5077	5487	10264	8272	9186
201323_at	477	564	433	417	327	455	191	388	814	668	781	584	433	361	297	443	553	876	1260	1046	1254	751	429	653	2203	1964	757	571	984	887	718	1174	969	570	287	433	243	541	398	387	350	229	568	549	479	564	568	244	448
201324_at	1053	279	5	21	363	650	19	280	238	94	259	14	20	13	64	25	23	60	310	209	277	778	122	6	50	197	155	43	94	230	13	193	15	10	408	348	534	2812	373	375	63	69	129	32	39	58	100	32	11
201325_s_at	655	432	47	36	484	456	57	183	72	311	148	18	48	101	122	48	84	13	126	135	236	138	54	46	45	54	51	66	26	38	440	54	24	31	552	420	1127	2140	341	340	63	196	57	73	96	48	295	77	87
201326_at	1286	870	387	236	1253	897	1454	814	967	1181	1423	823	482	926	411	340	444	737	3761	2155	3519	2466	493	823	2965	2778	1559	1218	826	1024	844	1263	919	1236	293	245	452	447	227	335	313	397	867	1099	243	256	712	338	384
201327_s_at	1394	1792	605	262	1224	1351	782	1162	1642	1522	1590	1347	794	1053	845	940	1038	863	5358	3599	3748	2855	1300	1870	4697	5615	3583	1554	1432	2049	2259	3758	1944	1827	443	398	538	707	539	472	599	383	1814	1706	405	308	487	479	302
201328_at	551	889	762	1113	1561	1472	1222	814	737	963	563	394	286	263	405	332	440	199	893	940	2517	2187	213	549	424	446	691	365	58	319	326	880	262	74	729	666	578	393	647	805	310	284	436	299	230	394	240	676	427
201329_s_at	706	324	474	518	1548	1864	807	1018	1000	1071	540	464	366	623	399	441	26	51	373	370	1615	2257	193	146	750	838	1051	445	254	397	111	457	282	243	450	329	460	275	539	542	242	25	226	64	362	297	508	539	174
201330_at	613	608	645	467	1268	1431	1074	1614	1311	961	1457	620	846	566	890	1115	575	558	1377	600	1713	1644	766	509	3907	2501	631	855	959	740	1055	1129	1634	1553	149	35	509	496	270	480	478	413	92	539	62	79	55	291	83
201331_s_at	1099	1019	8013	7661	8693	9696	9027	10432	5810	5588	7794	8253	4552	5063	4970	4567	8227	8370	2190	1814	3110	4225	1301	1304	6859	6040	4047	2661	2076	2813	3498	2972	1188	1265	2648	2580	2198	2473	2545	3063	1181	1049	1339	1746	2010	2938	1113	910	206
201332_s_at	64	89	1222	1025	562	1004	1054	1054	1015	785	826	689	715	593	755	675	742	871	313	37	166	333	195	117	1161	714	559	514	623	614	421	197	117	76	370	359	455	373	355	294	169	134	572	200	605	755	80	123	88
201333_s_at	391	640	466	778	164	402	69	505	49	140	79	348	243	80	381	97	248	93	567	95	522	456	807	281	545	474	288	452	330	329	425	793	220	626	553	877	805	727	678	591	931	913	1000	1314	399	677	170	914	495
201334_s_at	1160	695	362	33	50	205	17	120	193	208	508	496	22	44	101	134	142	239	1109	695	353	648	11	11	801	639	201	70	38	114	61	22	688	1029	402	198	298	413	529	517	1255	937	2411	2739	421	561	776	640	671
201335_s_at	125	41	108	171	85	31	43	9	244	74	163	50	21	45	96	39	44	28	132	47	121	116	96	48	11	32	162	159	14	16	92	147	357	305	28	76	161	153	41	26	243	68	316	16	205	165	381	342	270
201336_at	1498	1712	4322	4765	6465	7385	8493	7977	3317	3012	4014	3482	1311	2127	1189	1516	2244	1928	2232	2227	3627	3190	816	1036	715	915	1604	721	1059	1522	559	1233	1006	1314	1613	1428	1170	1514	1439	2176	978	871	1110	1681	1929	2316	858	961	964
201337_s_at	374	193	419	772	1122	1051	635	994	700	578	557	355	403	332	492	339	304	424	133	124	327	542	245	247	357	206	283	205	193	202	79	152	305	166	161	270	105	250	284	353	327	191	303	395	406	241	21	133	275
201338_x_at	5106	4972	5413	3330	6365	5484	6565	6566	11643	9197	11038	12666	8726	9819	8347	8717	16172	15419	12000	9329	12599	10087	5567	6752	12334	8668	4461	4301	7268	10015	9102	12228	2942	3144	4259	4302	2562	2190	2428	3056	2413	1415	4497	4490	1992	1940	1358	1245	2309
201339_s_at	430	267	2265	1373	2647	1793	2452	2610	2344	2066	3817	4069	1423	1029	1505	1260	1682	2617	1474	1197	2223	1342	1363	1415	1630	1993	569	444	491	875	1070	1017	1396	1025	428	281	652	1173	878	890	1458	1211	411	571	567	647	440	434	496
201340_s_at	157	354	315	157	569	207	61	162	168	230	510	457	17	45	88	253	484	391	188	42	243	22	15	90	215	323	31	23	4	14	74	58	49	244	258	389	133	140	43	58	235	86	39	135	148	51	2630	3778	1918
201341_at	999	342	487	422	1001	896	199	671	267	201	799	731	751	843	493	684	398	296	93	164	662	231	171	297	547	1008	385	229	190	107	270	650	834	843	667	202	228	733	361	888	1306	617	204	395	377	1065	10754	9462	10229
201342_at	1413	1426	1270	699	1740	2089	1839	2356	2100	2088	2483	2164	822	1822	1431	1138	1859	2182	4813	2853	3431	3526	2611	3293	4699	4763	1865	1001	2295	2761	3732	4291	2327	2404	2253	1778	1182	700	941	1272	1068	818	1822	1854	941	1264	116	495	338
201343_at	1442	960	2023	1838	1498	1528	1591	987	1836	2431	2299	2102	1202	1550	1357	1690	2278	3701	1416	1508	1888	2066	704	1285	3262	3111	2800	2117	1409	1091	2730	2567	1368	1038	1872	1431	907	1148	1452	991	804	865	1606	1643	808	1050	788	617	626
201344_at	174	149	382	324	397	297	547	362	515	257	423	298	258	305	246	257	685	514	346	308	539	499	172	123	437	487	356	319	105	371	308	815	138	290	144	312	232	375	230	263	280	223	333	217	230	326	810	702	545
201345_s_at	1607	1432	1297	1254	3434	3427	3196	4860	6270	5180	5097	4127	4272	4303	4586	3494	6094	7081	3201	2866	4544	4351	1326	1783	5279	4079	2504	2356	1063	1756	3798	5090	1713	2177	2212	1555	1191	1424	1026	1083	914	716	2819	3326	816	1227	662	509	613
201346_at	1432	1351	1981	1769	1949	1932	1473	1642	1498	1437	2563	2688	1256	1728	1347	1648	1407	1375	2089	2309	3187	1678	1636	1933	2867	2219	2054	2557	995	1784	2319	2346	1023	1160	1431	1417	848	1035	976	1287	1186	960	2436	3181	1216	1781	1325	1128	1207
201347_x_at	1000	1661	1233	1255	1744	1914	1745	1874	1955	2263	1070	1851	1337	1421	1232	1393	2839	2896	1801	1088	2134	1903	1644	1245	4260	3628	11941	13269	6007	5902	3406	3646	2065	2079	1462	1423	1505	1622	1085	1369	1801	2144	1217	1730	1279	1888	1459	1169	935
201348_at	698	913	442	552	764	573	663	402	488	581	130	257	356	425	302	269	409	330	1290	1040	427	630	370	385	371	338	520	708	532	438	734	1149	534	382	3542	2816	1153	1503	5882	6584	3153	3946	445	470	1187	1652	1071	1470	1110
201349_at	1195	1283	3977	2836	2349	2236	2335	2823	2288	2174	7526	4917	3549	2315	2501	3509	1203	1269	552	638	1769	1375	1850	1943	2264	2491	1400	1105	568	1201	750	1392	681	487	1537	1356	1000	1667	695	885	1329	1182	456	300	1422	1654	570	626	989
201350_at	1798	1485	9877	8895	3585	6128	4828	3998	2468	3192	5010	4643	2423	2505	2638	2460	5307	6445	2483	1827	3307	3450	950	1611	2166	2098	2763	2629	1404	1891	3094	2908	2473	2574	2111	2403	2049	1762	1876	2521	2143	2019	4729	3253	2781	5496	1462	1036	953
201351_s_at	1205	773	1569	1933	1761	2292	1689	1712	2772	3218	2927	2422	1768	1620	1913	1688	1888	1888	3028	2053	2469	2186	1980	2176	5212	3236	1183	726	1251	1127	1957	2483	1961	1685	548	773	1019	947	859	866	1065	1106	1488	1625	277	551	334	319	427
201352_at	1390	882	2749	2224	3156	1794	1652	2372	4221	3364	3348	3328	1891	2301	1966	2078	4189	3480	2493	1956	3169	2230	1394	1304	3101	3433	2453	1568	1026	974	1409	1439	1616	1580	650	505	509	694	922	942	812	1162	1349	1216	529	590	441	577	606
201353_s_at	763	816	688	656	673	932	913	968	913	895	1056	1102	989	1048	960	1076	1089	1611	546	395	807	1058	359	465	1283	1168	1603	1116	246	447	582	748	280	636	1194	795	514	284	399	658	448	476	1078	1003	741	970	288	574	142
201354_s_at	311	71	411	360	765	864	435	698	125	131	993	982	668	1092	1203	890	795	192	190	99	573	1303	647	588	1145	1121	907	683	975	864	1339	1254	800	475	547	582	650	474	461	685	328	548	253	241	76	482	719	413	829
201355_s_at	482	129	865	658	1082	522	199	629	983	963	679	1257	1073	1092	576	1048	1057	1590	790	722	1465	1725	545	736	1088	785	1229	951	650	230	1138	220	400	959	270	938	354	99	744	692	405	93	231	461	110	423	114	128	122
201356_at	1443	1216	2709	3259	3039	3687	2139	3182	4162	3437	4233	4366	3845	3233	3534	4317	4936	4397	3354	2851	3320	3103	1943	2440	5366	4271	2233	1369	1274	1787	2243	2205	1448	1985	2734	2186	1266	1513	1200	1747	1311	944	3183	3712	1550	1893	840	790	783
201357_s_at	640	903	1060	1224	828	1173	748	908	661	1116	977	780	632	820	768	787	957	845	1012	646	1286	1271	1470	1710	1256	1558	891	1049	491	925	1282	2014	1228	1747	1016	819	771	1208	584	830	950	846	908	935	1279	1687	784	366	993
201358_s_at	2611	1239	3119	1941	4833	4554	4200	3964	5925	6380	6221	5394	2927	3581	3276	3328	3530	4249	5696	4327	7655	5490	1672	2342	7861	6807	4463	2124	2408	2793	4508	4882	4115	4569	1447	1637	1237	1499	2059	2376	2585	1688	1882	1747	972	1162	826	865	953
201359_at	1774	1737	2266	1803	3110	2365	1656	1420	3299	2884	2681	3147	1984	1273	2030	1746	1629	1681	2134	1788	3299	2342	1668	1876	4315	3644	3095	2416	907	1460	2928	3487	3037	3493	952	928	1209	1499	1655	1440	1540	1242	1121	989	939	659	723	632	539
201360_at	4014	8193	16197	9300	20615	24978	45475	56204	21859	22093	4749	5138	1042	885	577	498	1239	1651	2346	2289	3975	3575	325	154	1399	1696	287	485	21	35	494	620	947	1603	7146	6424	1663	2291	6007	7397	1329	2049	631	613	1561	1148	14003	13000	6946
201361_at	1003	1514	2036	1517	2085	2791	2488	2484	6092	5726	4039	3411	1740	1766	2000	2047	2778	3435	3091	1949	3565	3776	2052	2394	3898	3249	1841	1982	1330	2177	2187	2837	843	1046	1904	1897	1904	1892	1561	1907	1521	1505	1795	1760	1581	2344	1010	1556	467
201362_at	424	238	1400	1338	2065	2080	682	835	821	705	2073	1515	1104	1261	1006	1266	439	448	884	504	1508	1026	393	666	971	669	861	348	373	619	475	602	554	559	386	376	504	558	539	434	457	470	928	707	569	553	148	106	319
201363_s_at	194	95	877	1372	1111	1768	989	1053	857	531	1827	1352	1061	1005	826	935	406	516	684	361	931	766	336	378	877	681	433	448	241	380	333	73	360	328	411	317	448	372	402	503	286	311	643	810	246	434	323	209	142
201364_s_at	1426	1020	3717	6656	1894	2473	4302	3851	2527	2382	1695	1379	946	835	1153	1071	1278	1354	1207	945	1056	1045	1004	1606	2901	2958	2357	1522	1099	1243	1012	1207	1014	713	1762	1590	768	1033	775	1273	1045	549	1763	2062	1249	2654	1965	845	1424
201365_at	781	817	3990	3798	2156	2593	3886	3666	1876	1619	1962	1799	1094	1023	1108	1044	1244	1351	1179	946	1432	1296	931	743	2137	2357	1484	1584	796	1403	1523	1758	714	868	1294	1187	917	1044	894	1140	948	692	2286	2693	1139	1476	1242	833	1563
201366_at	900	404	1392	1022	1998	2093	2324	1608	1559	1655	2422	1759	1803	1905	1341	1622	989	1739	2108	1394	2310	2530	581	461	2231	2068	1120	500	1164	872	523	340	518	782	611	569	420	740	749	948	1185	989	1156	1370	600	951	488	671	534
201367_s_at	163	246	1011	1611	1703	2824	3375	1685	1117	1232	2243	1544	1938	1864	2271	2019	1513	1382	860	387	1596	2248	468	904	524	372	88	23	168	66	37	209	194	153	337	427	554	358	314	462	264	33	363	279	544	729	10	10	22
201368_at	565	352	14958	14726	18881	18034	21614	21272	9996	8206	19096	16233	17031	15039	15778	16893	10296	10780	8471	6918	22908	14922	6245	6984	2829	2558	343	686	893	637	1180	858	598	854	6503	5089	3340	2538	5068	5552	1472	2098	3384	3992	4761	5761	535	91	812
201369_s_at	541	71	1680	1358	2762	3484	4292	4992	1293	1909	3100	2416	3587	3919	3636	3650	2015	2302	896	918	3222	3039	959	1072	1059	695	603	253	158	51	150	157	232	283	729	792	469	215	366	448	115	228	546	476	472	218	77	54	378
201370_s_at	286	140	474	360	405	509	270	184	104	291	385	317	215	475	388	463	386	516	507	482	566	521	144	572	382	391	664	399	392	444	504	655	359	368	118	196	356	547	270	382	270	211	451	283	162	440	376	374	394
201371_s_at	940	862	2675	3411	3248	3131	2889	3001	2980	2948	4014	3803	2695	2391	2751	2604	4351	5495	3468	2103	3875	3470	1384	1728	5041	5316	1818	1236	1606	2079	2526	2543	1174	1232	600	532	1779	1739	1048	1045	906	761	2354	2840	315	631	778	813	628
201372_s_at	6	35	7	36	38	40	15	29	17	15	39	104	114	34	110	104	183	187	124	152	231	86	136	59	84	22	26	59	7	20	44	268	22	18	31	37	28	22	12	37	32	17	144	91	62	74	55	179	190
201373_at	643	1558	292	402	1319	2437	2111	1105	1164	1195	1074	868	1593	1804	1209	920	1053	1146	835	455	921	467	385	67	720	727	113	69	43	556	48	758	276	558	305	655	761	784	437	757	44	361	237	505	374	661	697	304	131
201374_x_at	22	9	14	7	35	28	72	31	36	187	32	215	18	59	9	4	10	13	154	18	27	86	139	14	28	85	25	33	16	11	18	25	10	14	17	8	19	13	11	20	12	19	84	106	49	21	51	25	24
201375_s_at	1203	1005	1678	1240	2297	1918	2493	1923	2804	2846	2628	2275	1203	1165	1133	1398	1066	1569	2118	1261	2274	2181	1395	1627	2265	2290	818	622	1295	1539	1477	1692	1740	2035	1427	1428	663	779	1532	1521	1459	1415	783	975	530	718	3624	2875	2582
201376_s_at	1237	1366	1330	1245	1815	2019	1794	1878	2260	2221	2754	2358	1828	1882	2345	1780	1542	1692	2216	1267	3082	3289	1454	2028	5847	4672	631	709	1017	1086	1757	2900	881	1054	1222	1017	760	775	614	545	348	312	1061	1194	625	553	100	29	56
201377_at	606	596	767	291	821	1331	792	526	986	1167	1386	487	753	711	897	979	768	810	1344	1656	1930	2063	619	1110	2384	2354	1680	662	395	1171	1308	963	260	218	493	712	95	376	481	570	253	327	954	646	252	393	62	77	184
201378_s_at	1212	1113	615	503	1758	1844	1470	1501	1685	1864	1594	1467	1376	1283	1678	1611	1384	1564	1265	1312	1934	2710	817	965	4356	3734	759	1074	772	1506	1411	2024	721	758	787	588	508	795	441	342	471	498	1534	1402	675	980	597	658	484
201379_s_at	1570	1742	2054	2213	2189	3513	3965	2197	1174	1698	1934	1016	732	662	891	590	1033	1421	2019	1316	1612	1712	956	1014	1099	806	1143	301	378	421	999	820	700	228	960	844	83	316	369	759	131	38	320	364	98	288	948	275	171
201380_at	1094	836	710	589	1269	1261	1035	577	636	861	490	593	340	397	247	534	413	712	652	480	632	851	376	421	612	508	627	431	790	640	728	873	704	588	385	301	398	410	563	553	380	444	364	298	284	391	333	436	446
201381_x_at	1106	1196	1210	1191	1724	2016	1670	921	1921	2223	2340	1872	930	1129	906	1002	1489	2062	7013	4240	5861	4170	1626	1717	5218	5480	1840	1539	2490	3523	3649	3934	3198	2542	1332	1073	881	736	692	772	1111	1441	1058	1770	829	1112	1143	1150	873
201382_at	331	320	273	244	449	306	149	243	117	370	415	294	277	504	93	320	395	227	447	216	428	404	38	243	344	232	937	966	811	297	360	365	461	243	188	138	353	520	360	178	861	258	211	257	322	559	376	446	1120
201383_s_at	629	622	891	1279	830	946	560	836	1941	920	1683	1096	1138	1077	1069	1033	497	723	746	311	419	387	527	676	901	625	407	244	440	498	700	117	374	576	649	773	646	596	509	501	592	640	895	1144	525	753	366	176	571
201384_s_at	559	635	1994	1696	1786	1354	1960	2167	1949	1971	2361	1760	1312	1347	1337	1434	571	990	1215	697	1046	568	596	812	1358	1017	499	488	526	510	535	607	1025	1112	629	846	781	860	1056	743	1195	870	2299	2265	458	641	643	1001	740
201385_at	1371	943	2091	1561	6169	5669	5404	4747	7441	5578	7792	5503	6083	5548	5829	6575	4423	3646	11375	7895	12942	10278	5781	6353	13438	12289	3385	2286	5124	5619	5923	4750	1643	1998	2194	1733	1414	2141	1416	1900	1817	1247	3737	4958	682	400	475	461	994
201386_s_at	781	923	756	969	3074	3770	1217	2066	4704	3752	3793	2795	3573	3934	3357	3748	2495	1775	3629	2231	6369	5961	5334	5979	8582	8739	1581	1218	2858	3602	3970	6156	1795	2012	957	1052	1496	1897	1425	1530	922	1187	2550	3530	759	813	782	425	604
201387_s_at	907	515	192	359	423	333	142	321	407	575	52	367	443	286	272	342	242	497	321	120	433	905	266	509	9770	8879	7405	10535	9185	12277	669	683	400	343	638	739	658	605	569	485	558	193	51	302	313	329	15855	14099	11755
201388_at	1154	1507	653	463	606	1309	1237	892	1638	1707	1692	1040	708	650	866	456	1217	1015	2092	609	1694	2232	855	1359	3166	3597	1130	1250	1112	920	1179	1092	1181	1248	1033	830	727	146	397	722	669	796	1321	1353	805	702	717	685	577
201389_at	760	652	2006	1350	1793	2942	3001	2041	598	878	2305	1428	1153	1392	1530	1878	613	433	735	599	2092	1963	791	767	731	1333	1116	195	89	865	991	669	790	1124	673	531	198	258	1097	1207	893	1385	322	473	698	915	499	560	231
201390_s_at	2537	2027	4931	3308	4314	4778	8500	6626	4912	5094	6093	5866	2741	3213	2705	2365	6172	5096	6165	4040	6627	5436	4487	6336	12236	11591	4571	3970	3129	4187	8063	10988	4362	4685	4560	4516	1721	1767	1707	2642	2524	1519	3516	4406	3976	5048	2147	2395	2056
201391_at	2009	2493	949	1114	989	1353	1567	1428	1485	771	1764	1396	1995	2460	1934	2381	2109	1351	3478	3165	3585	2474	1612	2848	5739	5344	4033	5769	2408	3544	5424	6519	3718	3524	2004	1401	1745	1858	1612	2970	1478	2212	2213	2151	641	467	1941	1752	1951
201392_s_at	320	344	592	1021	1030	1629	606	528	1320	1199	3099	1498	717	962	830	975	257	281	579	253	220	284	298	401	869	882	133	108	584	526	52	160	249	425	788	718	161	127	259	492	402	386	438	295	867	720	39	26	41
201393_s_at	1203	798	4593	7229	1663	2831	1213	1700	1670	1931	4981	2934	917	921	982	1303	75	23	462	198	143	21	482	407	1249	1136	989	498	64	210	66	133	671	725	1074	1083	359	91	634	810	977	694	593	589	732	966	244	149	235
201394_s_at	588	1149	1147	1800	1697	2903	2700	1676	2136	2752	2888	1893	2969	3455	4009	3682	1793	2660	1102	709	3526	3277	1117	1301	1892	1742	973	1373	772	1196	1591	2044	975	1126	1505	1313	1558	1220	1554	2115	739	854	1232	1332	955	1128	1242	721	997
201395_at	1807	1551	1948	1558	4966	5012	3633	3291	3520	4438	5273	3954	4404	3624	4019	5435	3854	5955	3513	2902	5546	6072	1241	972	2849	1996	533	470	745	2540	1187	1869	1168	891	1679	1925	1938	1589	2319	3225	366	300	2231	2295	273	1865	157	253	258
201396_s_at	74	479	509	314	688	482	832	531	430	460	872	680	277	327	397	173	492	855	363	790	656	798	516	339	1036	546	888	1191	649	716	1296	905	348	756	613	567	58	324	70	348	69	152	362	510	169	86	329	643	839
201397_at	1795	2602	273	31	365	552	89	165	509	567	260	471	427	359	511	502	545	827	719	424	2007	2104	3722	5731	3015	2334	6598	6800	1902	3332	611	107	3442	4303	1350	1129	579	573	459	374	885	1034	572	389	502	895	1041	994	1376
201398_s_at	1633	1472	4485	3004	6107	5320	8696	5543	12564	12457	9587	8228	4191	3832	4168	4365	6360	6589	3978	2721	8466	6676	3250	6251	4915	4907	3032	2740	2789	3714	4542	4748	1755	2148	1424	1110	1854	2648	2642	2090	2114	2034	1100	1269	1020	1278	416	465	229
201399_s_at	553	606	1406	1865	2568	3313	2447	2389	8343	8048	5269	3289	2694	3004	3168	2982	2130	2834	1478	689	3085	2806	1707	2200	2707	2252	1289	987	921	1285	1406	1725	897	952	1114	839	1342	1964	990	1063	1598	1896	932	1135	1088	1283	352	307	614
201400_at	2576	3301	7667	5893	5610	6496	11301	9382	6552	6289	5601	5451	2814	3225	3215	2979	3889	4271	8186	4536	6964	5675	4266	5841	11559	10715	1603	1296	4042	5748	5800	7596	3899	3949	5493	4793	2189	1840	1931	2043	2403	2244	6130	5772	3100	4633	2118	1714	1496
201401_s_at	184	451	892	1593	2076	5262	2381	2147	2245	3207	2940	1848	2169	2258	1979	1763	1713	1808	887	389	1376	2647	420	508	2383	2371	740	703	94	191	43	133	126	48	104	205	76	377	75	414	47	47	770	460	611	540	117	93	65
201402_at	123	58	90	70	51	42	27	35	28	33	45	56	51	49	39	56	57	41	40	111	44	92	104	87	47	46	232	81	75	99	179	79	87	51	68	37	78	82	61	57	82	40	46	145	79	58	126	92	40
201403_s_at	1517	1746	1544	1788	4432	3468	3681	4108	1855	1140	2001	1836	1573	1707	1697	1670	2582	2169	9460	6546	2758	2670	1193	1618	4972	3940	217	934	782	1198	184	304	2091	2053	2384	1775	559	1005	1137	1986	5970	8068	26790	31649	3129	4845	5005	4679	3349
201404_x_at	1514	999	1464	1397	863	1579	2226	1324	1338	777	950	751	701	771	1047	1457	1139	1785	858	1035	205	1031	2529	1830	1877	1385	3641	2258	1748	2039	2983	3989	1081	2493	1622	1536	1812	1968	1546	1312	3534	2407	1273	1318	1963	1976	2776	1447	4134
201405_s_at	2679	6100	1520	1207	2077	1953	1980	2032	1991	1843	2250	1955	1835	1999	2367	2113	2207	2010	2439	1720	3134	2594	3238	3424	2933	2672	1480	2000	1206	3022	3471	3022	1915	2565	1397	1456	1548	1542	1380	1599	1528	471	2942	1898	1273	1851	2367	1368	1625
201406_at	9913	15303	32332	23035	25064	22868	33364	43855	38675	25635	29073	25702	38980	38263	38238	39907	69571	71410	38348	35765	46919	42549	30403	39178	35051	33854	28573	38226	36145	45014	74133	82704	28500	35894	17358	14238	13488	14602	18401	23065	12528	15489	16299	21796	15533	20519	3763	3715	3873
201407_s_at	553	138	802	926	580	506	520	291	270	405	567	657	225	361	237	206	330	391	411	543	444	723	252	280	539	903	443	265	295	273	335	317	473	132	356	214	268	212	303	147	435	135	412	117	117	269	207	231	457
201408_at	537	379	1017	1022	1018	1152	2266	781	1079	679	861	1061	1070	1039	943	1118	632	1316	531	539	1129	1076	209	385	571	868	685	414	136	207	342	705	43	348	309	198	349	325	492	504	419	448	679	510	458	159	398	442	374
201409_s_at	155	192	1426	1065	1935	1948	1192	1616	1526	2055	2406	1863	1022	1447	1297	1401	827	1598	1186	883	2044	1842	258	293	1869	1559	190	125	44	445	309	714	380	198	194	316	314	569	448	516	245	239	1364	1501	77	316	301	549	305
201410_at	1320	840	3147	1777	5840	5673	4468	4364	2511	3101	4537	3353	1467	1757	1722	1930	1202	2243	2082	1588	3360	2952	906	1148	2497	2406	1444	1007	801	1129	1303	2177	863	983	1329	897	774	700	973	1304	661	365	1060	947	714	1617	1352	1379	1396
201411_s_at	534	788	481	527	1718	2471	1723	1245	908	1129	1981	1478	388	1128	603	427	563	486	537	273	1031	349	225	324	859	928	360	241	390	62	378	203	203	167	521	560	217	163	134	233	52	30	153	344	187	138	239	295	381
201412_at	1005	1188	8707	8627	4741	4484	4576	4426	3822	5172	7912	5775	2128	2225	2457	2242	4419	4781	1811	1509	1503	1911	574	970	2972	2385	1373	749	766	776	1686	1723	794	836	2303	1896	1748	2082	1448	1816	928	1318	4823	5158	2010	2784	821	522	705
201413_at	520	541	1207	833	2493	2013	2581	1906	2216	2018	1170	1260	906	590	906	1078	1488	1528	2954	2077	3698	2598	634	1061	1267	1332	406	498	563	1082	1289	1235	443	844	433	497	674	959	814	848	1892	2492	1714	2172	351	815	909	474	878
201414_s_at	1766	1221	988	770	1297	1843	1354	1328	1283	1566	2837	2334	2620	2643	2803	2584	898	1215	3058	2111	2469	2634	1755	2640	2343	2196	5215	3979	1898	1698	1974	2295	1467	1691	1264	1286	1319	1269	815	1312	780	785	4323	4484	1279	1810	703	802	1246
201415_at	860	1484	444	224	1002	1003	1000	1302	850	1198	1632	1712	1052	1261	982	1109	575	895	1332	1656	2363	2346	1425	1491	2336	2048	1766	1332	638	1122	1208	1729	1454	1277	846	302	466	292	368	447	51	243	515	511	109	192	349	209	110
201416_at	399	354	255	192	1043	1574	2106	1269	6990	8412	1180	725	252	203	385	317	478	621	768	854	14758	11325	3468	4454	558	469	317	270	191	373	417	95	396	268	7186	7085	817	656	196	445	556	422	35	101	634	790	327	411	243
201417_at	335	310	352	359	882	923	1224	1080	4849	4880	841	775	147	139	216	217	527	428	584	504	8034	5593	8376	11157	998	784	82	174	125	86	21	138	162	175	3904	3401	385	334	289	219	413	544	203	150	326	430	43	174	370
201418_s_at	49	99	63	236	69	82	168	469	1523	1311	189	80	83	105	157	70	408	193	140	356	1572	1255	2647	3020	190	387	67	109	27	34	92	69	85	36	1530	1518	199	44	32	40	35	190	123	229	138	112	113	47	190
201419_at	1401	1588	1161	1177	1768	1460	1273	1056	1099	1058	1428	1255	923	1285	876	1239	979	1556	2215	1942	1347	1622	1383	1888	1528	2004	1275	1853	955	1142	1133	1483	184	605	1248	1026	634	813	615	969	591	936	2101	1769	820	779	1390	910	388
201420_s_at	406	863	664	343	640	806	819	701	1216	1006	661	651	1106	1355	976	875	1125	866	902	901	1362	1033	1125	1555	3122	2937	546	1492	1225	1844	2047	1689	729	1321	973	1279	871	498	129	283	525	551	744	344	377	109	367	94	134
201421_s_at	829	586	746	618	660	519	618	487	1276	517	713	792	869	1153	929	1105	1108	916	648	937	1025	1351	1528	1323	3007	2507	1701	1494	1366	880	3131	2002	745	1362	970	827	955	1121	642	818	875	571	495	327	801	1259	767	573	349
201422_at	592	751	24629	18601	46930	62492	91763	62448	15688	14403	5207	5809	65	405	241	492	3583	3116	2184	1574	1892	1602	514	800	20747	17955	29920	41880	11418	14082	8975	11726	1085	1329	2188	1839	3349	3910	2826	3723	909	793	835	544	2768	4114	567	842	283
201423_s_at	734	748	540	493	2748	1290	1244	771	1220	1304	1940	1668	1327	1858	1689	1573	1029	1027	1425	1378	1946	2244	728	751	2062	1578	922	788	855	997	1325	1525	541	523	464	254	351	372	402	482	572	764	2905	3271	459	442	159	49	321
201424_s_at	482	136	316	86	565	335	39	411	397	246	575	517	360	600	291	387	322	406	768	495	638	644	119	223	627	692	846	293	494	322	323	361	200	185	171	93	85	18	117	315	355	268	654	619	120	17	47	25	92
201425_at	1520	1601	3714	2563	6017	7365	12717	15567	8498	5466	675	626	294	505	311	256	902	979	964	860	1821	2294	416	613	1155	1302	694	736	71	302	423	152	1724	1397	2675	2664	2399	3569	2008	1860	4031	4566	234	55	1600	1965	3963	4360	3477
201426_s_at	4705	6343	23987	28008	49528	53359	49789	68240	43238	24994	12734	13428	23053	25264	18228	19175	17341	11843	4507	2506	14644	13567	10586	14973	30680	22225	2004	1094	798	894	585	566	11695	9353	12223	12292	8780	11630	14520	15087	2212	2232	813	759	9301	11154	1288	1730	1353
201427_s_at	21	108	17	21	55	264	93	34	25	19	37	51	7	111	64	17	45	18	10681	6355	1223	1162	9	19	84	107	16	32	62	18	361	101	803	673	2387	1948	2259	1674	9639	9762	16913	13459	273	150	1057	1312	492	974	1017
201428_at	1281	1921	76	195	69	34	373	153	270	42	65	218	204	31	53	33	30	221	187	113	52	286	39	43	24	48	174	110	178	53	65	43	59	66	63	274	579	429	168	59	86	50	75	48	40	110	267	74	134
201429_s_at	16859	24920	84577	54860	101423	91188	114556	107146	89464	105788	120818	118085	90610	98233	86940	92009	134248	161071	131104	135698	145356	136857	59950	66372	80620	70860	56596	61979	74135	73718	111633	115942	69253	82815	70259	59387	48460	48395	51257	63491	26834	29789	48067	66562	36255	51049	34372	38253	28330
201430_s_at	421	83	9	25	302	41	50	127	46	18	26	29	97	333	104	113	28	376	181	199	23	90	216	144	49	160	605	154	49	74	51	122	112	15	116	109	173	228	163	385	316	216	347	76	106	247	70	77	34
201431_s_at	368	339	363	176	82	115	18	167	75	229	46	184	308	338	245	363	79	207	27	251	32	24	107	211	252	211	342	513	83	431	266	552	308	314	678	469	862	1005	895	1021	57	23	143	136	77	52	722	725	466
201432_at	1585	1200	10099	12795	17099	17346	15041	15629	18893	24908	10568	9270	2999	2825	2421	2227	6828	9315	35886	27611	34295	31507	2022	2205	3837	3075	2451	2067	1852	2813	3641	3637	2069	2215	2386	2550	1794	2176	2659	3124	10451	13502	55682	70413	14217	16600	734	976	1134
201433_s_at	2064	1657	3353	2599	5298	6193	5377	5937	4964	5486	5829	4895	3373	2945	3403	2934	8332	7514	2904	3047	6771	6190	5277	6784	6993	6295	9110	5717	5006	7245	7729	8320	3001	3126	3922	3704	2014	2168	2454	2565	1956	1526	2132	2017	3383	4576	1052	1375	1316
201434_at	550	95	979	294	1104	967	1224	1100	854	968	1206	1381	325	647	893	983	1377	1517	1167	1206	1750	1643	145	572	1726	1887	354	199	212	343	259	329	566	420	649	126	107	329	169	177	232	115	1263	1159	151	263	196	507	187
201435_s_at	901	656	771	988	1512	1093	845	734	755	932	983	864	963	1229	859	1009	545	1430	1942	1391	1607	2070	1536	1635	3445	3426	1539	1069	2584	1912	2498	3153	1753	1099	1037	978	608	612	871	878	1498	1160	1548	1645	1140	1471	247	548	703
201436_at	98	89	206	134	255	212	132	92	140	161	189	211	95	95	134	79	183	164	436	147	418	279	178	297	409	338	295	183	298	397	286	293	213	203	46	46	56	118	101	171	243	148	281	226	104	170	389	222	258
201437_s_at	442	103	393	207	390	354	326	72	206	442	1197	555	479	262	697	563	545	654	1518	806	923	1048	273	195	1311	1323	949	144	759	759	415	294	196	271	188	140	120	172	159	116	361	104	953	395	60	102	53	37	147
201438_at	101	34	197	64	150	78	36	33	28	13	164	50	65	166	341	216	24	15	203	73	231	106	59	166	37	37	574	451	82	71	1298	1711	660	617	2403	2801	817	1211	2280	2794	1216	1315	77	137	358	146	74	45	27
201439_at	1008	894	374	632	732	831	778	842	642	661	393	775	777	847	709	696	736	682	569	452	1064	698	1074	1276	1146	1002	1760	1747	677	487	1089	1541	1298	1282	733	626	903	849	464	886	589	565	822	662	586	990	812	770	1032
201440_at	326	570	679	548	455	948	1099	1292	1236	851	2431	2215	1392	907	1683	1645	1125	1175	2025	1590	2143	1645	649	1033	1323	1834	178	106	157	124	124	180	226	216	1266	772	137	97	352	206	102	158	908	1113	300	124	110	90	56
201441_at	689	1932	5644	3400	6321	6883	10192	11912	8929	7446	7168	7846	3720	4965	4103	4068	7170	7305	8523	5864	12569	9734	3572	4790	13237	10860	2725	3759	3909	4952	5809	7569	5802	6435	3732	3828	2300	2044	1186	1563	1328	2101	7921	10232	2406	3028	3864	2965	2221
201442_s_at	303	226	296	370	188	92	13	172	278	100	151	15	218	374	130	182	44	217	42	22	152	141	241	161	243	212	1114	499	159	173	420	430	241	449	77	161	276	365	222	157	199	131	257	102	441	283	265	788	109
201443_s_at	3053	1415	4433	3449	9098	7797	5644	9569	4670	3450	5618	4385	2170	2213	2347	2676	2516	3336	2792	2032	3215	2778	589	605	2632	2903	1471	756	886	657	733	988	1116	873	1338	891	809	530	1221	1788	1322	940	2809	2801	940	1224	1847	1482	1885
201444_s_at	1950	1940	2333	2904	4469	5142	4344	3869	2856	2949	2802	2094	1388	1949	2176	1769	1821	1182	1314	967	1900	1521	542	724	1843	1985	1211	941	1067	939	782	653	1171	994	1103	1162	694	1023	1082	1428	1118	1236	2468	2704	1524	1101	1375	808	1420
201445_at	166	119	28	179	44	18	147	224	25	89	151	244	169	18	172	180	149	457	241	295	291	246	304	396	2066	1733	201	199	31	210	33	36	104	179	885	629	387	263	602	961	595	573	425	185	32	67	832	644	703
201446_s_at	679	496	594	849	1156	1163	1068	1497	1870	1720	2238	1671	2202	2377	2206	2724	2068	2361	1428	797	2484	2000	1294	1836	1343	1411	1162	938	679	857	1255	1365	857	910	815	968	1079	986	1007	1044	859	836	729	614	599	1081	664	389	521
201447_at	153	282	344	293	951	1267	756	622	1042	1542	1332	1089	1365	1465	1216	1821	1021	1215	620	392	1772	1862	772	595	769	723	199	330	550	382	688	774	255	406	228	386	456	472	442	433	406	353	94	450	79	234	191	58	442
201448_at	363	67	352	592	652	956	870	556	914	902	1712	1322	1515	1210	1388	1771	851	1460	632	680	2009	1862	466	621	857	772	600	492	254	149	452	583	569	454	601	320	445	449	748	633	278	417	307	342	118	180	252	159	137
201449_at	469	241	387	396	227	608	123	392	778	653	814	814	1035	994	969	1212	786	644	594	510	1082	536	590	929	485	397	766	321	381	431	618	645	298	413	244	329	438	352	653	436	408	411	301	383	254	308	232	349	145
201450_s_at	193	162	287	292	259	512	410	177	436	543	682	589	701	475	607	711	497	587	385	216	624	497	340	385	389	443	368	129	122	143	187	290	285	200	344	180	194	152	421	329	393	255	171	222	51	16	69	221	30
201451_x_at	131	77	7	121	41	75	182	18	20	30	22	43	24	89	13	38	46	98	39	68	183	130	19	22	106	32	104	112	20	203	42	41	114	41	8	90	99	128	32	87	63	12	272	29	200	33	79	53	38
201452_at	46	32	16	13	149	38	154	32	51	48	42	232	25	51	41	27	31	30	78	137	35	362	102	53	104	34	47	32	37	26	53	32	206	41	27	16	33	44	35	56	25	24	68	54	28	53	239	124	118
201453_x_at	6732	4653	1996	1875	6671	5292	3826	2909	3535	4803	4928	4469	2002	2493	1979	2116	2709	3663	5281	4828	8856	8344	3685	5300	3220	3172	4245	4263	3349	3906	3586	5451	3843	3459	1904	1359	1426	1277	1647	1580	2238	1837	6564	8383	1751	2060	3418	3338	3260
201454_s_at	1113	937	522	744	1364	1092	981	1242	1639	1520	1450	1218	1347	1106	964	1237	1290	1191	1058	660	1309	1116	827	1090	1970	1952	1395	922	964	787	721	1254	915	1029	782	782	612	643	449	784	469	482	762	645	436	546	748	580	804
201455_s_at	859	658	936	1151	870	706	644	1285	862	654	584	603	819	1007	955	770	1076	1072	621	506	1352	1067	758	1487	1824	1619	1036	726	1565	877	1243	1723	1042	1851	572	634	895	739	743	1122	538	507	376	325	113	408	753	482	790
201456_s_at	970	1057	888	442	566	345	511	316	945	1711	2274	2593	1964	1785	1716	2403	1306	1603	2054	1386	2318	2342	1556	1317	4316	4161	750	1027	1001	1140	1642	2046	1380	754	1821	962	455	399	686	737	663	501	506	899	423	651	148	299	269
201457_x_at	2757	2514	2191	1490	1766	1187	1581	1944	4420	2992	4109	4362	3847	4512	4139	4179	3316	2482	3214	2473	3856	3302	3477	4271	10353	10645	2715	1310	3175	3714	4518	5489	2194	1668	2136	1807	2019	1863	921	947	1645	1536	4353	3995	1092	1671	1080	965	767
201458_s_at	1761	1435	1278	744	1086	554	1201	1106	2191	2679	4312	4472	3453	3333	3562	3916	2461	3251	2708	2425	4356	2512	1675	1545	7687	6093	1738	1172	2374	2919	3265	1951	1879	1718	1383	1293	1297	870	915	1241	497	632	1364	1523	437	585	346	195	366
201459_at	1345	2687	707	77	359	424	756	920	1249	909	829	1292	658	657	738	489	690	844	3956	2499	2771	2618	1969	2291	4377	3829	1680	1486	1351	3308	3923	4619	1351	1967	1968	1412	147	173	139	111	148	109	1426	923	134	259	150	190	98
201460_at	1579	1120	2588	1994	2732	2459	2268	1690	10154	11042	4056	4270	1591	1994	1476	1656	3181	3148	1181	946	3560	3081	1203	2046	1624	1320	3372	3013	1188	1675	2353	3492	1284	2004	1852	1323	1228	1442	1223	1600	293	525	463	831	1209	1736	529	439	285
201461_s_at	606	484	327	405	192	517	589	303	2583	1855	908	513	303	343	393	399	275	352	35	313	369	292	182	205	320	215	1547	1211	191	416	164	112	293	404	375	217	259	253	195	297	117	102	119	31	334	327	35	202	190
201462_at	2936	3369	528	382	1077	1350	625	1020	3390	3377	1775	1702	601	723	763	637	2084	2110	668	252	1916	1978	506	591	3633	3235	1278	1315	60	688	764	721	80	54	1216	967	585	808	399	599	292	45	588	285	488	351	2506	3300	2806
201463_s_at	2582	4054	15649	15815	19707	18021	28272	24989	6640	6027	3134	3752	1756	2195	1874	1750	2847	3023	10823	8482	19662	10486	1935	2709	6798	6377	4628	4138	3030	4964	2152	4346	3493	3586	2256	2629	1246	1360	670	1101	1703	1698	15639	19453	5343	5492	888	906	794
201464_x_at	1711	764	558	324	34438	31599	5113	7688	9798	10037	6157	5384	2776	3013	2888	2919	14085	14686	4348	3732	3862	3958	282	251	715	798	683	295	306	160	124	461	1251	1212	3129	3198	491	931	1981	1998	440	441	84	261	916	1338	875	688	785
201465_s_at	71	228	220	85	4268	6970	1126	1340	2692	1886	1626	1089	184	571	578	255	3498	2146	835	276	603	411	59	189	57	36	73	163	41	26	52	63	74	82	110	308	44	58	292	240	32	31	93	73	59	41	81	132	35
201466_s_at	540	171	28	104	5791	5358	1745	1281	1392	1184	975	879	379	373	272	407	1451	1488	521	245	583	734	35	132	53	117	179	40	24	26	38	20	67	70	342	370	83	312	458	147	146	217	67	58	183	110	321	89	43
201467_s_at	243	826	17	45	52	53	93	30	21	62	57	53	23	67	39	25	45	55	54	47	32	98	45	66	458	443	31	39	27	36	44	60	108	66	39	19	66	40	39	26	32	32	36	68	61	43	91	104	74
201468_s_at	1517	720	438	618	759	381	313	366	214	474	529	883	325	298	369	425	108	322	507	322	431	73	276	189	1387	448	819	276	520	551	683	917	634	691	347	197	372	621	582	541	410	442	555	226	461	561	606	841	157
201469_s_at	1100	901	235	470	343	622	554	525	728	690	1071	468	601	669	503	677	430	449	530	285	367	240	69	230	771	617	414	99	237	82	357	123	293	207	240	473	111	300	265	588	285	333	565	551	319	148	282	42	350
201470_at	2831	3087	7272	3298	9571	10858	15799	13454	5896	6868	5908	6206	2237	2454	2172	1924	3388	4324	14682	9006	12706	9675	4714	5448	11020	9703	1721	2063	3848	5109	7040	6293	11633	11546	5785	4831	2504	2161	2341	3356	6544	6065	6393	8329	3832	4782	3631	3222	2452
201471_s_at	4758	6880	3489	6462	2227	2630	3905	3454	2347	2678	2770	2859	2082	2107	2024	1886	2630	2412	1851	1415	2019	1910	436	708	3846	3027	4816	4139	2957	3756	922	1329	2431	2508	3420	3450	2123	2408	2486	3661	1552	2108	2094	2138	1592	1841	3041	2500	1762
201472_at	1235	945	2402	2038	2753	1832	2480	2426	2767	2996	3129	3812	1884	1827	1875	2185	2342	2810	8685	6106	5443	4562	2056	3155	5680	5607	1493	1140	2267	3505	2449	2862	3634	3120	536	485	588	674	817	659	887	1543	5638	6739	660	893	461	1006	1012
201473_at	1139	1532	6451	6363	11881	15578	13408	15723	7229	6988	6176	4908	5921	6945	5301	4857	7381	7876	2711	1562	1728	1500	784	923	2201	1959	2814	3090	1251	1836	1119	1548	1231	1264	1458	1305	723	1407	1417	1661	735	714	1288	1440	1292	1642	921	290	119
201474_s_at	1849	1975	134	66	203	29	61	69	37	26	541	55	23	115	93	51	216	45	45	92	78	21	41	57	45	59	235	30	40	74	151	141	78	276	205	405	220	105	77	260	59	55	46	109	58	156	151	49	103
201475_x_at	2982	4114	2361	2120	1522	1773	1715	2082	5544	4300	2370	1808	2268	2897	2321	2526	1959	1950	2047	1111	3316	2410	2340	3497	8483	5982	3385	3854	2688	3051	5560	5668	3544	3877	1622	1612	1441	2363	1540	1524	1490	1464	1862	1728	1516	2042	1758	1745	1567
201476_s_at	773	463	378	488	573	646	470	405	877	895	1059	475	906	951	605	611	528	278	2647	1649	1971	2210	1602	2106	4178	3632	1011	282	1006	1147	1651	1823	801	600	489	800	368	833	308	494	943	970	3498	3227	429	891	544	792	409
201477_s_at	2146	1901	873	683	1112	1422	623	737	1580	1042	1503	1571	1146	1407	1232	1235	1400	1212	7715	6623	4536	3806	4007	4300	8966	8231	1950	1744	3047	2498	4253	3300	1870	2120	1347	1120	1230	1192	608	720	1389	1318	5196	5449	673	866	283	456	338
201478_s_at	1574	838	519	566	760	785	934	670	938	790	869	753	1192	1006	1559	1565	1125	765	2601	1878	2941	1994	1271	2057	3136	3536	842	479	1431	2174	3501	2931	1487	870	356	407	346	520	207	498	785	203	920	836	663	468	231	268	404
201479_at	2846	2782	1529	790	2238	2198	1954	1296	2727	3013	3068	2748	2613	3098	2723	3020	2680	3432	7762	6948	10565	9055	3110	4179	8299	6668	2423	2710	2918	4677	6161	6256	2827	3230	1600	1328	1196	944	943	1299	1025	1209	2444	2617	817	1363	256	371	489
201480_s_at	1222	1506	1353	1031	1840	2009	1942	1706	1786	1965	1494	1869	1589	1234	1811	1695	1752	1770	1548	1582	1973	2128	1286	1453	2155	1612	1932	1683	860	891	1613	2414	860	1118	1082	1094	998	1172	823	1017	684	681	1001	859	818	1034	1366	1346	779
201481_s_at	85	151	74	69	288	363	173	131	186	561	477	435	173	666	97	92	79	98	50	50	150	86	78	111	93	72	134	99	83	107	136	143	85	80	110	82	74	78	61	89	132	56	139	47	106	151	189	115	94
201482_at	902	756	920	620	1874	3147	2501	2757	830	1072	1272	735	339	100	569	659	588	631	350	185	1177	818	389	474	524	772	428	168	48	142	147	254	864	690	347	152	156	288	107	431	118	111	115	94	345	622	804	457	194
201483_s_at	318	529	3561	3012	2501	2066	3061	3188	2228	1823	2278	2705	566	574	783	755	2432	2233	2789	1671	2159	1462	721	516	1928	2134	176	473	128	406	81	880	721	910	1013	873	701	632	374	430	670	1186	1991	2797	806	1421	413	256	282
201484_at	1040	998	2633	1973	1437	1534	1958	1983	1447	1263	1266	1162	911	1167	1032	860	1270	1673	1746	1355	1200	1067	1163	1727	1042	1154	875	746	630	825	1057	1343	1347	1253	1098	929	835	867	907	997	1209	1141	1997	2610	1434	2083	876	586	1143
201485_s_at	1022	831	110	177	98	91	637	437	617	881	1577	1357	520	733	770	1031	1203	1791	1352	1044	1510	1010	940	1922	1035	1215	768	163	275	399	183	183	623	215	657	580	77	147	125	77	91	284	623	398	38	37	380	116	592
201486_at	1514	510	251	208	361	441	242	451	363	688	1214	1496	468	413	632	578	1196	1883	1413	957	1258	718	586	647	1250	1020	1758	793	592	490	384	714	722	229	260	354	131	392	430	237	285	450	566	420	134	164	165	666	230
201487_at	282	228	5627	2456	5223	4664	6503	10568	11449	7744	9337	8922	1268	1553	2114	1676	612	607	1478	1111	3888	2675	758	1000	11212	10390	512	128	578	647	1280	1819	1694	1346	1257	966	1054	1546	3112	2807	513	270	121	73	982	1098	113	295	404
201488_x_at	2988	1483	4092	2653	2088	2300	1538	2142	3828	3196	3597	3176	2353	2275	2357	2646	4154	3624	2373	2935	5309	5385	3591	3539	7386	5814	4083	3191	2501	2902	3499	2578	2372	2691	3235	3031	1686	2212	1573	1908	1555	1195	1356	1903	1317	1990	815	859	834
201489_at	755	1278	2055	1728	1812	3368	1615	1845	1751	1151	613	661	333	493	526	67	663	719	1306	955	2013	2458	927	1241	9701	9535	7708	7990	4332	4929	3157	4448	1233	1273	673	605	755	876	720	782	227	828	531	503	934	1949	579	103	80
201490_s_at	1342	1341	836	1737	952	1915	861	1110	1449	1021	487	185	248	488	355	235	639	431	902	570	1242	965	999	1112	5912	6580	6054	6412	2696	3324	1898	2610	1557	1589	782	814	768	1142	422	417	362	520	485	601	865	1209	429	249	304
201491_at	1686	2328	1433	1022	2685	2174	2873	2438	2322	2870	3593	3100	1709	1354	1784	1532	2503	2639	5057	3612	5848	4252	1619	2010	6922	6922	1827	2029	2369	3297	4129	4170	1682	2133	2386	1480	1411	1180	903	1409	742	471	2448	2751	946	1232	1389	1167	1113
201492_s_at	12845	23855	74353	51299	85601	83823	133056	117238	92821	87318	103221	105038	88587	97671	88576	89525	144034	166305	110880	98669	118751	111538	53825	56771	73417	69783	49325	62304	69955	75928	110432	120752	55971	68733	46271	43405	45978	45504	45131	57144	20592	32661	58914	65885	36898	51878	26521	23548	17648
201493_s_at	711	511	1740	1845	1891	1898	1494	1683	2059	1579	3477	2614	2403	2949	2734	2950	2109	2248	2111	1095	3088	2429	1263	1297	3685	2766	997	675	665	1030	1160	1217	605	564	545	712	829	749	798	926	865	591	1750	1344	364	411	392	416	229
201494_at	1238	902	3752	3815	4973	4659	6196	5701	4161	3986	2678	2466	1024	1221	1170	1230	3298	2909	1577	1276	2069	2130	51	235	1793	1674	2309	1762	799	1093	1154	1558	1497	1439	1165	574	2041	1360	3224	3831	1261	1389	635	392	1853	1752	1025	254	171
201495_x_at	22	15	36	45	37	20	39	55	20	12	24	21	21	21	18	21	19	27	16	20	19	27	27	35	27	18	43	48	32	39	31	72	101	15	15	12	47	37	27	88	61	61	30	32	39	67	31	42	36
201496_x_at	223	34	10	19	342	255	65	81	15	81	43	70	251	84	90	148	13	178	201	39	51	258	82	13	26	30	252	46	196	33	41	288	32	18	33	15	10	10	216	252	44	15	257	279	118	31	278	15	24
201497_x_at	143	69	75	71	107	116	77	78	47	160	139	218	54	146	58	52	53	109	118	104	44	127	74	62	101	77	234	123	143	89	95	145	113	105	173	119	103	97	2305	1629	80	70	99	29	123	96	351	109	57
201498_at	646	584	1073	630	1497	1826	1535	2035	2098	1232	1911	1810	1749	1910	1738	1793	1935	2191	1922	2058	2019	1922	939	1255	2050	1728	1344	970	513	733	973	1257	359	522	1215	1122	660	475	508	496	578	620	5283	5233	348	338	590	623	643
201499_s_at	1708	1789	2522	2491	3226	4558	3132	4659	6575	4039	4639	3070	5256	4827	5141	4598	5285	4158	4277	2765	3417	2480	3120	3365	6796	5716	3528	2521	2585	2567	4088	3603	1266	1876	2403	3161	1963	1922	1344	1754	1779	2430	11780	10874	2152	2297	1375	997	811
201500_s_at	1346	1246	4329	3888	4563	4845	5002	3663	2716	3179	4363	4646	2775	3076	2822	2736	3210	3717	2219	1960	3623	3593	1417	1765	4042	3626	1851	1736	1601	2113	3241	3964	1913	2311	3095	2160	1477	1527	1491	1938	2072	2017	2432	2265	2010	3376	2420	2179	2312
201501_s_at	221	308	498	238	1090	691	900	790	1312	1220	935	1030	356	688	457	526	583	728	531	506	1744	1022	529	681	1377	1090	600	405	836	618	957	551	380	331	483	392	444	310	417	169	181	220	56	125	227	408	502	571	304
201502_s_at	553	878	5853	2807	66351	66574	24077	26145	30293	24357	11121	12343	4980	4445	4506	4413	16009	17260	3593	6871	11042	5713	567	500	17722	13928	1660	2728	1404	1081	375	587	145	370	4251	4830	2736	2902	2066	1433	146	412	518	991	2074	2554	134	940	433
201503_at	1725	889	1148	548	1519	1108	1068	833	2049	1757	2599	2149	1506	1450	1695	1464	1816	1946	3852	2644	4807	3555	1243	1302	7412	6850	1677	877	1358	1915	1934	2066	879	855	840	836	497	749	657	660	640	569	1120	1442	353	671	381	283	325
201504_s_at	110	108	58	58	232	1316	551	340	653	977	634	581	794	921	526	563	491	534	862	508	728	1097	70	117	1298	738	77	47	67	40	70	71	106	50	105	31	42	88	71	47	90	45	483	466	77	102	43	45	41
201505_at	183	187	59	6	164	20	15	11	146	3	63	5	3	80	3	94	109	12	134	138	14	9	46	5	4	64	44	79	136	128	77	172	126	63	137	102	125	114	368	272	471	465	94	3	92	133	249	152	11
201506_at	1653	1866	6417	3092	19948	18814	29088	28829	28784	27695	2983	3228	239	225	67	76	428	455	1773	1170	1664	1850	125	298	24	68	291	115	66	83	56	340	194	52	2809	2411	796	963	1820	2110	3476	4445	288	286	749	1115	290	145	168
201507_at	732	676	880	831	856	785	1170	1525	1099	876	1054	1476	578	847	376	456	1072	1136	852	777	1240	964	793	1292	2149	1675	630	897	534	892	1391	1397	1149	880	1052	911	661	1091	550	908	844	642	916	1176	876	1135	1064	885	243
201508_at	1940	3732	19	67	32	216	241	36	26	28	108	500	384	158	70	88	432	581	399	232	54	267	179	216	83	39	130	156	112	66	490	63	2492	2651	935	1009	779	676	1488	1659	1097	1119	96	22	296	373	467	493	223
201509_at	624	615	640	624	1253	1365	1641	1169	736	1078	1445	1687	1108	1070	985	1098	1249	1625	1539	992	1549	1503	1072	1392	1568	1593	1801	1833	1096	1505	1531	1365	1198	1041	809	658	422	554	603	702	280	407	872	787	493	593	902	1034	254
201510_at	661	217	51	54	364	383	127	192	164	172	128	74	343	349	339	357	257	86	247	347	173	122	48	158	256	352	899	305	179	105	306	329	286	384	53	170	95	69	52	200	498	132	325	131	195	281	76	95	85
201511_at	1395	1256	709	467	1128	1188	1320	1483	1557	1436	1705	1203	1097	1633	1209	1133	1271	815	1221	899	1369	1430	598	961	2025	1672	2316	1237	724	860	564	869	1125	690	792	949	758	473	327	469	596	537	1056	1254	528	706	278	404	240
201512_s_at	483	490	407	317	1083	739	590	573	792	961	1063	728	753	829	905	672	743	1475	1355	926	1114	930	521	803	1745	1327	580	635	777	995	690	778	586	673	301	422	475	327	340	408	705	322	503	415	314	216	365	258	687
201513_at	219	235	241	224	531	261	500	598	372	335	328	407	257	607	365	383	614	534	326	610	498	604	225	348	452	317	429	134	232	183	548	145	188	414	214	131	266	230	263	223	152	154	321	83	160	59	135	256	143
201514_s_at	1339	1076	560	296	377	857	124	75	1554	1315	1841	1160	1068	1470	1176	839	876	378	2269	923	2008	2328	986	1379	3252	3456	282	203	963	1197	1151	1199	845	321	1236	711	664	657	314	174	197	143	851	1016	149	428	85	126	136
201515_s_at	1531	1087	1497	1325	1901	1802	1917	2205	3246	1776	2143	1753	1420	1908	1921	2027	2513	1602	2275	1876	3722	2893	1312	1567	4761	3454	956	1021	678	1116	2515	2986	1596	2149	1142	1721	953	897	1210	1181	993	1083	1387	1580	1008	1042	888	709	1043
201516_at	1007	1698	768	654	1290	1377	1173	1128	2371	2709	1892	1337	1000	1317	1146	1059	1631	1673	2918	1634	3412	3893	1840	3185	6477	5320	5191	5695	3726	5249	4524	5828	2658	2336	908	977	1129	984	1025	1046	707	781	399	470	772	822	1058	1090	1086
201517_at	1283	797	885	570	1242	1326	1168	1109	1410	1570	1519	1489	1549	1787	1309	1610	1529	2672	956	974	2801	2027	875	1233	3099	2579	1715	1251	1287	1352	1621	2129	1110	917	529	688	665	499	945	1368	657	196	708	702	354	602	546	801	422
201518_at	1164	837	1234	1565	1132	1218	1055	1578	1264	918	1232	1623	1135	1203	1203	1201	1848	1453	1581	1430	1784	1906	3083	4156	3943	3693	1899	1351	1514	1716	1822	2310	739	818	1055	955	645	764	492	628	496	513	821	763	367	613	727	728	966
201519_at	730	668	1556	1059	1239	1201	1946	1325	1894	1989	2941	1913	1634	2450	1705	1985	1774	2410	3361	2394	4666	3435	1830	1927	6458	5919	2008	1024	1725	2440	2296	2444	1588	1693	817	815	949	1112	1152	1047	1431	1520	1091	1315	590	1011	1594	1554	2332
201520_s_at	1229	686	1197	1009	2336	2829	3062	3228	4049	5057	3094	2635	1928	2727	2175	2268	2176	2429	2405	1991	3787	3253	2772	3340	5146	5422	1468	1395	2123	2562	2809	3937	1145	917	1318	1067	1024	680	646	1176	795	450	950	1407	516	600	562	381	655
201521_s_at	673	894	247	281	450	620	624	525	665	653	643	536	715	585	499	520	473	730	747	507	535	597	442	946	1857	1381	93	330	120	903	594	58	373	295	337	246	323	493	259	153	24	318	481	566	213	174	351	119	498
201522_x_at	831	658	4636	2126	1880	1634	1697	2483	9774	7155	6650	5363	8509	7722	8824	8227	7358	7667	2766	1784	4525	5016	6442	7604	4972	4017	5001	5041	3571	3834	546	795	460	884	5518	5256	2155	2409	2788	4412	3221	4460	789	849	1676	2319	13943	16175	13862
201523_x_at	629	744	1080	1263	1126	1097	1378	1338	1913	1385	1184	1100	1231	1682	1274	1374	1447	1709	1600	970	1723	1604	1908	2299	5383	6458	571	571	285	2577	3428	3591	1037	1277	1329	1538	1587	1920	704	1056	295	1124	1029	1154	1327	1115	1274	735	1627
201524_x_at	1311	847	2360	2196	3412	3509	4232	3086	3148	3669	3412	3918	2672	2819	2230	2576	3899	4486	4751	3199	5260	4571	2416	3538	9726	9710	1871	1646	3028	3529	6167	6448	2506	3007	2283	1666	2046	2034	1185	1424	1383	1021	2090	1869	1221	2335	1432	1457	1328
201525_at	252	577	568	633	84	437	288	685	306	159	281	264	358	669	364	272	160	64	111	384	126	250	532	732	570	827	212	1040	176	784	1489	1243	783	1115	4916	4333	722	978	2580	3056	705	615	317	538	880	1369	4854	4073	6355
201526_at	1279	1491	4235	2321	2441	1741	3724	4621	3062	2719	2894	2519	1970	2175	2013	1795	2692	1967	1419	1010	2370	1708	2527	2539	2966	2363	1958	1175	1378	1564	2192	929	1198	1542	1721	1624	998	826	851	1235	704	972	2260	1486	1441	1818	2101	1150	1369
201527_at	1782	1866	3516	1913	3595	4424	5418	5810	3287	1949	2759	2822	2578	3041	2286	2665	3023	2624	2894	1807	3067	2527	2834	3527	6964	4140	1911	1732	3395	4344	5345	7359	5209	4025	2973	2767	2113	2241	1375	2018	1729	1341	2934	2315	1888	2710	5332	5548	4080
201528_at	1041	1031	1765	996	1064	779	907	1205	2944	2376	3521	2105	2026	2049	1916	1697	1810	1141	3534	2073	2796	2337	1233	1572	5835	5048	1164	723	1896	2069	1738	2797	753	503	1401	1398	575	535	649	887	779	817	3525	4822	688	765	207	79	347
201529_s_at	1456	1115	1489	1204	1206	1946	1392	1547	2995	2803	3552	1965	2629	2193	2666	1829	2074	1478	2667	1748	2874	2990	1223	1766	5645	5264	1327	916	1196	1654	2511	3026	725	833	1260	1289	913	1035	689	713	683	918	3567	5407	723	862	144	456	428
201530_x_at	11051	10470	10070	8402	30910	33073	26347	23419	22182	36682	25899	23430	8882	12911	8668	7601	13248	16866	30025	16262	41856	35398	8689	7869	47282	34484	11343	11576	16318	18378	18657	20454	10043	10912	9650	8682	5551	8074	4035	4929	5229	4804	8325	8867	6162	10662	1749	2200	2586
201531_at	1152	1153	7387	8134	25172	26978	19335	20506	13566	12893	11881	8797	3423	3890	3016	3201	4318	4869	1986	2073	2504	2072	510	116	2209	1846	328	258	44	153	211	399	113	105	6841	3430	1474	2544	5519	3943	275	282	186	350	4762	3977	325	274	372
201532_at	1295	786	1291	946	2236	1546	2058	2267	3343	2918	2746	1909	1275	1586	1462	1579	1664	1757	2948	1904	3552	2725	2654	2192	9636	7791	2382	1472	3445	4065	2960	4280	2130	1510	637	664	1014	985	644	774	464	716	1190	1115	506	463	574	185	103
201533_at	2938	1966	2260	1808	1656	1945	1668	1396	1070	1223	2099	1276	911	1225	1700	1356	1197	1196	1096	735	1886	2081	444	509	4758	5220	1067	540	761	1022	1318	1309	1313	358	804	845	670	754	522	431	765	555	517	72	361	417	553	766	631
201534_s_at	346	178	589	592	540	610	508	1274	991	576	808	568	660	810	755	852	680	681	205	122	97	166	104	138	104	123	139	165	191	131	28	206	64	132	129	97	68	154	187	188	166	168	136	86	85	98	299	194	176
201535_at	768	545	1464	1144	1868	1650	1323	1571	1796	1155	2501	1881	1058	1273	888	868	1434	1431	430	609	1042	1109	516	838	491	485	880	877	495	574	577	796	481	415	246	216	435	852	516	621	869	697	380	466	384	445	1617	1432	1721
201536_at	480	828	800	846	1859	1912	1182	1454	1908	1950	267	150	479	441	372	464	238	645	234	691	1240	1062	734	366	267	206	78	235	77	114	630	1042	522	1058	477	540	551	1094	681	837	850	727	82	359	469	263	1817	3196	2018
201537_s_at	64	389	558	458	683	937	397	590	911	769	43	306	24	55	168	52	201	129	111	163	400	535	222	113	42	30	67	271	140	32	125	434	230	128	114	291	314	507	70	119	156	314	39	19	380	98	203	304	338
201538_s_at	483	407	263	411	451	703	61	389	578	588	270	36	55	113	88	151	47	40	45	77	282	287	227	82	56	110	551	224	240	365	186	40	409	276	153	210	274	85	171	245	193	275	259	63	137	191	607	551	226
201539_s_at	452	513	253	206	257	130	256	82	517	444	52	20	275	180	147	190	336	273	333	277	576	667	257	332	161	111	414	439	278	207	417	323	260	332	403	346	261	249	449	602	271	243	17	177	284	364	867	431	563
201540_at	1699	1172	2378	853	663	446	553	436	1837	1783	763	588	1032	1086	563	523	709	788	1942	1310	5170	4655	1183	1061	234	236	912	666	478	390	383	522	195	420	2068	1768	775	1251	2270	3771	1269	798	550	312	1063	1526	3843	3017	2864
201541_s_at	1311	1364	680	736	755	977	1279	1326	1262	922	866	947	744	738	803	581	682	752	1270	726	1158	938	904	1252	1113	782	1542	967	429	303	677	481	608	792	1315	982	524	439	337	285	933	643	1453	1518	570	553	400	339	42
201542_at	628	471	1790	1193	1159	885	1175	1451	1836	966	2177	2443	1539	1722	2182	1682	753	1022	1246	663	997	1610	1126	1522	1253	1105	484	541	828	575	900	637	973	1036	883	684	1037	708	931	977	943	893	686	825	693	490	677	533	488
201543_s_at	458	316	792	636	1432	1226	1193	620	1023	1082	1520	1397	774	736	876	961	72	793	2068	1306	960	736	540	590	1885	1601	1139	539	219	784	1058	1696	793	1031	603	539	482	514	372	403	565	561	1814	2044	548	815	101	418	94
201544_x_at	2921	3322	2954	2138	9124	10769	8844	6245	11250	10842	10953	10583	7247	7920	6490	7346	9224	12780	11860	8829	16177	16423	4473	5773	19214	14019	6459	5860	4203	5287	7406	9447	3520	4101	5005	4078	3016	3527	2076	2770	1813	2135	5223	6648	2345	3322	3605	3277	2858
201545_s_at	1246	709	900	861	962	1513	673	853	809	1668	1454	887	1196	1021	1159	1203	1232	1267	1204	1052	1588	2359	1008	1442	1355	1647	1547	931	961	1570	1203	1043	1111	880	1062	1050	833	516	803	934	1143	835	1051	1130	710	1238	955	763	833
201546_at	380	484	1784	1833	2512	2604	3051	2500	3141	3255	4406	3364	1963	1919	2576	2324	1514	1707	1825	1296	2872	2897	1378	1587	4404	4037	798	367	725	870	1051	1084	1305	1752	935	945	1136	1330	646	1077	96	686	1660	2365	662	451	117	438	83
201547_at	164	32	21	33	173	121	25	14	78	82	41	29	177	35	51	221	45	264	178	15	378	73	122	119	14	13	228	25	186	32	118	109	88	25	41	187	55	49	23	58	154	31	220	77	54	49	27	21	51
201548_s_at	240	254	482	697	220	561	470	517	427	432	508	311	416	447	393	529	369	660	675	611	1220	1147	410	662	24	114	666	322	55	96	451	470	905	1291	843	734	152	371	396	268	337	327	688	534	268	396	147	227	46
201549_x_at	437	243	447	705	403	604	716	547	480	262	454	571	839	745	540	622	475	671	764	617	1990	1855	480	621	67	131	558	544	212	271	104	380	801	1271	484	514	427	565	318	390	690	552	536	535	558	452	218	484	64
201550_x_at	15642	18007	36289	27416	69829	70153	88552	71645	46272	67540	73964	64296	39561	42328	38913	39294	37812	48371	13084	9826	78989	70889	46830	45131	66815	58432	15862	12076	20287	24406	34562	31677	13602	12721	47200	38028	24705	34190	19418	21591	12172	13086	2000	2269	23403	34241	9999	9310	7301
201551_s_at	827	1419	1222	2257	1356	3350	1537	1576	4639	2870	4177	2130	1432	2167	2353	1201	1104	1238	1788	484	1361	1430	795	978	1393	998	200	992	533	670	290	517	651	363	1764	1302	898	940	780	1202	688	568	890	1190	746	1156	488	473	719
201552_at	1989	2649	3600	2864	5851	7224	5187	4411	6996	6862	10240	7878	2427	2414	2813	2933	3269	4075	3537	1290	3942	3921	783	965	2578	1511	1674	584	178	647	921	1226	477	526	3321	2339	796	997	2006	1966	935	1061	1255	1220	715	1271	587	304	824
201553_s_at	3696	4642	15620	8720	25682	29159	27215	17499	19688	23496	42437	38180	8380	9548	8709	10625	12161	16066	16622	12981	19588	19648	2152	2745	7623	5499	1268	1613	984	2224	2437	2739	1385	1465	8804	9445	3836	3804	7697	7712	2514	2502	3268	4314	3912	3807	2564	2619	2041
201554_x_at	983	954	2142	1820	2511	3346	3099	3008	1875	2228	2761	2593	889	1219	1361	1294	974	1124	348	762	1188	1911	324	121	1527	1462	1556	1653	1038	1182	137	1145	655	889	929	734	663	927	726	825	589	408	363	429	2295	3791	772	782	654
201555_at	1643	1925	935	894	1328	1952	1155	914	2093	2991	3270	3399	1801	2165	1657	1470	1653	2171	6401	4248	8421	7849	5501	7005	12300	12116	1329	1648	4393	5331	5130	6020	3098	3393	2137	2058	1429	1562	818	1282	1280	1400	3760	4374	1389	2084	587	468	519
201556_s_at	1028	422	753	589	457	458	945	880	539	513	1381	842	1072	1083	1353	1279	874	1697	388	267	240	70	431	473	507	706	1040	635	254	284	395	548	327	18	306	436	212	199	201	343	82	164	352	396	117	268	1667	900	1038
201557_at	1173	945	1782	1441	1193	892	926	1220	1014	1268	2594	1748	1365	1534	1347	1612	2084	1741	478	711	1163	1160	613	591	785	827	925	938	439	685	657	787	347	511	799	759	444	717	747	845	503	255	497	638	477	469	3672	2927	2805
201558_at	1442	1554	1473	1086	2788	2459	2831	2902	1795	1971	2634	2248	1329	1571	1596	1783	1496	2301	3072	2722	2923	1934	2193	1719	2354	2100	1256	1710	973	1673	1790	2986	908	818	1263	1304	809	883	829	831	360	428	1061	960	798	1047	584	632	462
201559_s_at	914	619	354	359	89	418	252	489	493	664	392	21	187	232	127	320	718	583	545	405	363	252	534	486	1144	915	1184	967	733	909	976	1034	406	504	510	504	467	760	344	344	746	535	799	435	612	868	587	373	809
201560_at	1121	698	484	295	682	897	606	579	928	759	37	51	15	7	6	21	2294	4358	1698	694	900	1014	645	643	2591	2479	2977	2525	2490	2488	1798	2209	621	691	622	304	614	492	830	712	200	308	556	825	173	240	111	108	580
201561_s_at	1450	1772	1405	814	2149	2292	1815	1727	2149	2245	3766	2851	2357	2751	2620	2797	2181	2839	951	1001	2881	3427	2198	3234	2550	2093	4359	4412	2157	3922	2811	2809	353	584	2779	2219	991	1149	1365	1793	211	179	513	16	380	221	6265	6170	4227
201562_s_at	727	876	417	959	801	1040	996	931	638	565	464	368	524	1095	709	484	777	845	1173	824	668	1266	1300	1669	1983	1544	1011	914	1004	1219	590	1196	1551	1596	726	655	710	951	863	1073	1372	1365	121	266	724	742	480	245	676
201563_at	900	561	567	517	897	939	824	703	574	1006	566	304	183	321	272	294	522	786	1465	1130	1905	1878	1247	1287	2439	2087	980	672	828	1041	311	252	1533	1356	456	473	361	534	454	539	2796	2501	302	247	430	602	425	256	263
201564_s_at	243	244	166	12	50	104	70	112	30	39	64	61	137	84	111	48	31	71	512	248	874	1334	28	42	1763	2358	131	32	60	55	40	59	1693	1355	128	181	87	156	169	131	111	77	57	67	120	101	645	357	214
201565_s_at	3086	2322	3499	2029	13786	10985	11287	10079	7769	8598	32097	29356	4931	5889	8437	8615	1010	1351	1658	1231	1758	1154	15	53	7729	5630	1441	690	617	764	261	14	227	210	2521	2128	559	661	1203	1209	2686	1804	3857	4046	1910	2497	1995	2145	1326
201566_x_at	1183	313	1496	823	1630	1651	1489	1171	1215	1064	3340	3577	939	686	1027	1163	208	301	337	240	503	299	15	65	1192	721	1214	370	508	128	26	169	157	235	791	572	670	304	406	1092	1553	144	903	988	1151	1300	877	1244	1134
201567_s_at	986	693	535	344	1011	953	627	838	866	753	1577	1435	668	693	1133	955	591	939	1313	1479	677	503	348	422	1020	469	1106	751	327	483	266	620	543	662	321	294	415	429	487	635	712	629	1205	1771	253	284	265	328	174
201568_at	4093	5410	3375	2117	7365	7367	7517	6350	8156	7136	6213	6257	2880	2727	2472	3133	4273	4994	14729	10419	9860	10797	7694	9734	12232	10380	2987	4254	6734	10276	7902	10515	6910	6741	5201	5022	2874	3332	2620	2638	2104	2458	3505	4572	1992	3421	5408	4810	3612
201569_s_at	304	480	442	248	1124	1199	1341	1255	1243	1019	1785	1039	731	598	653	620	1423	1273	3324	3283	1980	2068	514	557	1895	1982	1650	1033	1171	1744	1024	1317	462	338	519	392	221	185	114	359	165	350	1380	2302	98	291	360	63	329
201570_at	1471	1231	930	581	1004	1240	1136	1660	1648	932	1434	1231	1091	1199	1010	900	1576	1291	2563	2511	2069	1458	946	1365	2788	2536	1607	1159	1831	3343	3357	3089	1192	1304	1193	1470	659	598	507	721	1296	1817	1818	2259	614	1428	439	481	261
201571_s_at	734	913	448	208	560	823	427	605	1227	1208	706	899	880	709	678	886	768	688	531	129	974	1241	731	744	1795	1810	1299	1034	758	718	107	201	737	669	604	582	437	312	404	649	402	567	34	27	176	35	325	355	71
201572_x_at	790	882	699	381	878	1131	889	1328	1557	1959	2091	2034	1233	1607	1318	1362	1787	2075	986	781	1970	2108	1045	1162	3929	3376	813	869	819	1077	442	649	710	912	815	743	468	757	813	701	677	663	259	162	720	1002	483	630	434
201573_s_at	1269	894	692	996	2000	1382	592	1078	1648	1392	1670	1188	737	683	773	646	964	1352	1688	1705	1475	1011	628	891	2025	2114	943	662	535	1201	1436	1080	1596	1335	638	529	892	660	475	434	601	464	904	1026	372	553	77	434	390
201574_at	1138	1141	1396	1265	2226	2223	1425	1549	1920	1535	2047	1575	1259	1022	1336	1315	1379	1612	2986	2612	3017	2263	1111	1887	3302	3474	907	949	3461	2897	2587	2240	2584	2928	978	614	1167	1210	744	800	1035	756	1708	2117	895	1309	594	601	667
201575_at	1371	1292	2473	1466	3006	1978	2682	1815	2021	2462	3332	3010	1651	2026	1443	1732	2205	2964	4488	3863	3910	3273	739	1131	3001	2456	2505	1078	1610	1409	1642	2214	1385	1456	799	603	648	693	724	944	1151	638	2349	2919	631	851	606	907	508
201576_s_at	1964	2192	1941	2110	3150	2587	3742	4541	2571	1558	1421	1267	818	574	606	855	995	1116	1203	1113	1858	1878	1047	1047	1855	1787	2118	1952	1469	1509	1572	1665	1594	1740	891	835	1352	2012	1372	973	1883	1418	2125	1283	1988	2844	311	869	293
201577_at	3243	4688	1098	861	1288	1718	1535	1952	2811	2358	2123	1824	1633	1887	1689	1421	2173	1457	6324	3323	6237	4754	5294	6367	12012	12293	3552	3738	6661	10161	12262	13566	7367	6890	2574	3156	1981	2388	1656	1993	1569	2153	1240	1597	1916	2932	3130	3025	2418
201578_at	867	619	209	182	209	266	256	322	168	228	32	35	353	209	257	316	102	158	46	51	306	50	459	144	207	213	898	585	897	1247	444	311	329	285	678	317	383	545	617	412	355	323	183	28	449	178	980	635	611
201579_at	1824	1250	300	125	103	143	208	234	169	219	52	283	215	340	195	199	285	310	300	345	229	182	4297	5069	982	1019	376	291	155	415	570	282	373	398	553	677	403	591	524	214	1019	797	288	353	359	535	433	498	712
201580_s_at	584	704	2088	1628	1902	2464	1299	1150	986	746	2074	1950	870	1164	878	1140	1109	1028	1205	615	1368	1443	386	675	931	819	818	890	582	701	1260	1819	393	458	1050	1079	580	162	647	402	847	847	1404	838	890	1087	766	1017	1078
201581_at	723	319	3397	3075	2273	1937	1155	1326	1576	939	2972	2926	1427	2212	2597	1969	1728	1811	1360	1023	1403	1207	193	393	1476	1166	416	343	399	427	648	972	104	132	404	289	250	225	750	636	437	424	966	1058	617	631	675	790	651
201582_at	226	232	496	258	874	1003	604	328	638	761	754	676	204	134	351	269	81	274	564	379	604	709	228	302	781	456	41	428	387	240	310	135	66	316	410	237	119	63	215	42	100	251	197	124	285	116	32	148	290
201583_s_at	933	642	722	771	1806	2163	1773	1270	2521	2649	2230	1126	1104	954	916	1040	648	856	995	858	1666	1635	774	1193	2241	1954	976	849	593	1148	1762	1478	1077	1034	1037	1039	709	1071	728	960	762	1014	620	532	615	1289	632	635	1040
201584_s_at	1612	1748	1709	1009	2427	3173	2003	2267	3665	2653	3369	2601	3046	3098	3202	3336	3516	2515	5343	3474	5095	4198	4215	4434	7299	7234	3171	2951	2886	4344	6023	8248	4914	3473	4035	3791	2278	2528	1694	2037	1278	1461	3084	3168	1943	2542	548	417	346
201585_s_at	1475	1040	1064	906	1456	2222	1130	869	1748	2139	1152	1580	858	1272	1007	1215	742	1357	3157	1288	2951	3371	1353	1654	4229	3187	1680	365	1257	1332	1881	1853	1681	1564	1420	1266	594	781	762	492	975	834	1417	1300	1083	813	770	544	1109
201586_s_at	1399	795	1647	1404	4070	4363	2240	2343	4935	3455	3023	1853	2722	2380	2192	2257	1456	1151	6497	4176	6885	8226	1786	1957	8833	7465	1005	832	3054	2387	1984	2796	1588	1379	2194	2509	1152	1237	851	741	1042	861	3121	2614	1074	1531	421	539	378
201587_s_at	4502	6385	2582	1381	7530	7167	5154	5962	5491	7077	5387	5438	2425	2402	2061	2977	6623	7408	5614	5524	7346	7074	2804	2405	4166	4252	3349	2390	2308	3743	3470	3226	1261	2145	1956	1660	1408	1402	1570	2606	440	345	2172	2121	909	1437	1187	992	802
201588_at	1386	1092	3528	2624	3555	3667	5180	4766	4883	4783	4804	4805	2513	3059	2706	3282	5373	6042	12891	8688	8868	6098	2685	3681	9008	7156	7691	5884	4663	5335	4368	6461	2788	2971	2660	2411	2157	2094	2023	2070	2389	2590	7930	9375	1598	1649	1756	1488	1609
201589_at	1345	702	928	1021	2159	2195	946	1714	1671	1549	1405	1085	1166	1167	1427	1337	855	670	3036	2062	2221	2287	1504	1962	6792	6032	962	416	1008	1275	1442	1228	993	1108	1687	1248	368	438	687	545	1309	910	1577	1686	490	488	332	46	91
201590_x_at	14318	21611	9341	6350	32179	27105	36816	33005	15386	16844	14241	18111	3604	4408	3063	3260	6928	8507	2270	1942	6559	4738	1374	2488	11366	8689	2511	1407	1074	934	2664	2101	4398	5127	5146	4976	6255	11861	4779	6579	3055	2536	907	936	3508	5954	1193	739	1054
201591_s_at	1203	1497	1576	1423	4689	5675	4221	3282	3949	4482	4686	3777	4619	4733	4938	5079	3161	3800	2555	2284	4297	4161	1790	2027	2226	2143	1830	2184	1757	1503	2511	2343	1500	1576	3026	2116	1155	1596	2025	2423	1194	789	1337	767	1608	1890	1663	1824	2371
201592_at	2024	3363	8426	5442	10160	8974	14178	19517	13575	8099	9905	9143	11122	12936	12473	12069	23933	19939	8588	7880	13694	10460	10017	13178	14197	12681	8779	9683	6743	9451	16796	23548	7954	8300	4751	4354	3993	4389	3125	4910	1625	1908	3474	4612	1397	2282	2254	1783	1673
201593_s_at	1554	1276	1460	906	3135	2769	2723	2796	3375	3693	3514	3311	1815	2261	1916	1674	4845	4309	2154	1371	4531	3328	1060	1298	7060	5292	2011	1183	1562	1172	1621	2124	846	936	525	418	1166	1085	280	634	913	983	1722	1497	196	79	667	974	628
201594_s_at	1254	787	3068	2930	1814	2404	2008	1951	1317	1603	1994	1704	1084	995	805	1171	1286	1754	1712	1408	2568	2192	552	1188	1119	833	953	482	1075	1270	893	1139	774	586	891	760	960	838	632	797	1149	839	643	642	924	1354	54	401	128
201595_s_at	1153	519	1210	871	1987	1434	1180	1174	1625	1509	1936	1528	1201	1618	1266	1417	1262	1724	2018	1276	2203	1616	939	1071	2976	3001	2146	863	1428	1489	1628	1804	1225	829	312	253	608	570	667	657	658	553	1267	1248	145	193	425	627	755
201596_x_at	22320	42527	394	487	95	84	27	195	306	41	266	43	401	555	508	645	523	44	366	412	284	646	323	231	342	56	448	671	174	205	247	384	6472	6196	1097	1129	816	1017	689	607	2371	4207	393	55	447	450	169	112	78
201597_at	1293	2123	5466	2088	5282	5325	7469	5725	5715	6471	6929	5990	3028	2894	3438	3452	5749	6588	8228	5803	7724	7628	4050	5723	11941	12638	15433	14372	11306	18549	8028	9365	6329	7560	7054	6608	2836	3130	2747	2097	2183	3992	5732	5156	2675	3928	7953	6186	4164
201598_s_at	1372	1159	935	841	2980	4049	3321	2746	1462	1749	1910	1693	1326	1461	1505	1349	1185	1765	1261	782	2112	1431	873	1022	1858	1469	3690	3346	1206	780	1369	1003	1005	970	824	675	773	947	768	1064	291	256	342	759	395	548	402	168	530
201599_at	985	1002	1111	835	2128	2430	1042	1433	1428	777	1897	1573	1057	882	1182	1138	1125	1154	13084	7138	2028	3254	565	611	130	115	2008	1038	1649	1823	183	43	1254	905	420	367	574	783	700	717	2390	3308	8844	9525	1295	1560	1435	1433	1452
201600_at	6353	7608	7820	4773	5943	7955	8087	9414	11199	9326	8934	7827	6856	8204	7780	7037	14548	13078	13684	9894	14835	13560	10204	13372	27139	22666	21199	21167	13158	17606	24027	27723	8383	8368	8421	8279	5343	5333	4636	5299	4066	5157	5971	6473	5583	7476	2782	2394	2267
201601_x_at	2047	1201	24837	18265	1455	1437	1999	2346	2327	2103	43158	41997	14282	17063	12945	13520	2560	2114	1116	1230	1081	829	1611	2349	15820	12658	66	59	246	48	435	907	14783	16137	6181	5090	5771	3159	4148	6307	178	614	228	37	3328	2826	1542	1173	714
201602_s_at	279	190	628	604	895	755	575	442	753	814	1286	1401	758	649	623	792	683	743	478	549	951	698	6	41	777	625	367	64	64	10	244	103	68	49	26	25	71	60	147	9	134	149	455	640	14	31	70	60	34
201603_at	214	147	1964	1659	1037	1291	1346	1174	599	1198	2186	2687	909	792	924	1175	629	1025	1032	676	1383	1311	468	546	1123	1045	576	457	391	621	360	266	358	415	391	313	181	393	730	723	264	206	439	758	152	144	142	192	242
201604_s_at	204	109	717	1270	1084	870	1528	826	445	839	1197	1167	775	707	799	942	440	696	364	54	769	673	381	629	785	645	393	542	213	180	343	331	388	313	223	158	198	376	397	291	276	305	435	546	22	196	39	44	128
201605_x_at	1871	2298	4963	5658	1653	2650	4198	3587	2342	2855	2886	3333	3004	2877	2213	3489	4435	5594	926	843	1920	1758	1318	1304	2454	2860	1525	2017	2019	2506	3563	4462	2809	2092	1959	1605	2452	2820	1822	2445	1004	742	1025	784	2633	4242	645	716	502
201606_s_at	1361	524	707	694	1381	1144	1500	1482	2470	2449	3459	3932	1619	1817	1907	2120	4846	5536	2463	2304	4384	3096	747	1134	4361	3456	1858	1122	643	1012	1013	890	932	1060	1022	890	548	689	423	687	713	597	1067	1427	535	748	674	868	402
201607_at	556	335	639	331	307	611	153	507	579	614	830	808	892	943	376	760	977	691	599	590	731	710	510	492	1169	1038	929	475	729	626	884	975	733	440	293	380	375	547	667	427	883	469	636	484	278	425	643	167	614
201608_s_at	1099	775	943	797	1444	1192	1411	1741	1439	1647	2199	2268	1472	1435	1738	1706	3192	3960	1795	1583	2759	1990	1248	2083	3326	2527	1541	1197	1330	1286	2941	3172	1499	1825	992	945	1079	926	509	801	630	733	1158	1538	336	582	552	628	298
201609_x_at	716	1066	1063	649	523	1108	1372	705	1201	1060	1027	1234	778	589	715	837	902	455	1614	1008	1316	1206	965	1412	2404	2157	978	1506	1075	1741	1712	1819	1110	1124	921	1004	791	806	582	599	903	803	1990	1860	678	1229	657	457	756
201610_at	33	27	26	22	36	44	36	25	18	102	173	35	23	255	17	23	338	129	41	49	49	29	135	55	99	171	45	264	212	335	195	269	15	36	95	22	146	185	102	71	36	37	208	58	159	38	241	46	36
201611_s_at	414	546	327	167	791	1105	735	958	688	703	786	896	729	943	774	855	766	611	1415	1112	1991	2008	933	918	1317	1276	409	515	874	481	662	1167	390	619	443	716	438	451	206	689	448	537	1459	1560	263	426	534	67	125
201612_at	1077	681	1817	1641	2909	2142	2390	1940	2464	2799	3691	4322	1570	1881	1653	1916	2680	2380	1731	1519	1871	1589	508	867	7129	4439	2228	806	964	1056	212	370	1121	1027	1371	831	1565	1895	1458	1395	1095	923	1088	799	601	863	1000	481	681
201613_s_at	393	629	840	713	1115	1720	1075	658	1149	1507	1470	1426	2242	1916	1993	2535	1859	1644	376	254	1631	1762	999	1305	1260	1454	550	648	703	898	907	1583	270	218	583	776	732	980	827	1080	48	143	23	14	57	405	35	52	134
201614_s_at	716	905	358	242	693	950	449	305	716	565	581	701	664	493	376	417	679	601	1416	780	1787	1452	827	1304	1553	1481	1541	1989	1230	1807	1710	1826	651	704	654	447	463	92	268	349	79	238	130	24	167	310	158	248	39
201615_x_at	266	49	150	50	26	46	81	54	43	48	65	29	274	87	317	45	58	76	219	233	322	82	20	29	31	61	223	106	124	73	64	100	103	32	133	97	57	95	239	113	122	248	189	80	43	61	23	37	171
201616_s_at	112	12	205	49	38	76	21	24	4	6	13	11	25	39	7	10	22	34	109	10	69	126	18	9	44	25	178	16	88	15	38	10	13	40	179	144	92	209	439	435	267	343	76	79	23	16	76	85	43
201617_x_at	197	110	13	87	20	93	7	45	59	190	210	107	9	21	28	46	11	53	212	26	85	29	60	4	91	9	11	14	65	5	96	43	79	121	78	82	143	123	309	288	496	193	57	29	66	61	12	96	14
201618_x_at	738	1096	1346	1103	1506	1688	1551	1978	1978	2043	2208	958	1110	1206	1302	1173	1341	968	1689	1544	1918	1922	884	1530	2192	2017	670	1757	798	1340	1002	1269	322	972	646	821	564	495	256	675	357	473	1952	2282	815	1032	494	364	347
201619_at	1203	1046	2045	1429	7549	6055	8435	7339	3733	5540	1730	1777	1126	1264	942	1030	1611	1359	9756	7098	9078	6489	2296	3078	13250	12020	3468	2694	4402	6709	4685	5813	1595	2004	1202	914	972	843	703	1247	2993	3642	3847	5425	709	1524	665	885	552
201620_at	736	743	623	572	1720	2080	2503	1226	943	972	2076	1206	1452	1881	1754	1839	1515	1653	726	550	1602	1156	1051	1142	901	789	991	591	641	759	745	533	623	511	679	1235	155	875	602	991	303	393	775	751	438	180	521	485	790
201621_at	453	435	37	87	59	65	81	49	55	57	21	66	70	47	51	66	21	40	64	74	186	526	65	48	55	36	125	131	99	67	111	149	120	66	420	37	108	141	385	666	24	125	55	64	120	84	1469	1001	80
201622_at	1615	1701	1079	925	2199	2707	3061	2628	5056	5260	2740	2842	1885	2069	2160	1987	2461	3032	2622	2435	3894	3166	2917	3163	4955	4104	2203	2539	2432	1756	4304	5744	3450	3633	1451	1723	1455	1309	1206	1632	1584	1667	1950	1968	1744	2656	1309	1228	1471
201623_s_at	2785	1847	1313	357	3566	4015	2694	3131	4712	4766	3329	3828	3076	3670	3356	3524	6814	8754	4852	4540	8566	8601	2246	2959	12866	12634	6021	3393	2260	2520	4057	3441	3900	2717	1491	1729	2199	3062	1618	1474	1613	1725	900	1148	705	591	1124	1047	1343
201624_at	1067	497	502	313	723	602	427	368	614	520	711	565	328	458	592	509	1028	1358	909	934	802	1101	538	581	1346	1865	2870	1174	753	675	749	957	1042	685	325	311	314	255	481	294	461	352	44	308	210	263	367	23	239
201625_s_at	964	703	299	346	437	493	924	489	717	887	1901	1001	320	288	434	334	737	1189	752	734	693	828	4127	5148	4136	5054	2601	1258	1324	1257	706	924	1739	1900	514	432	409	462	261	293	659	983	259	544	338	334	221	172	324
201626_at	1303	1052	1074	798	916	1074	761	1028	906	1287	1632	1323	877	477	581	1009	1386	1175	900	577	1300	1011	6821	9874	5975	4299	2452	3383	3357	3226	1480	3421	2232	2283	1094	780	391	647	421	360	1091	1038	574	427	476	370	558	474	173
201627_s_at	1097	940	741	1096	391	780	704	743	886	697	1149	1078	671	426	662	683	1117	1192	541	678	723	630	8289	11478	5584	4876	3231	1869	1902	3026	3130	5082	2254	2244	759	776	481	515	258	652	1141	1313	808	552	386	787	710	472	610
201628_s_at	1001	1545	1627	1325	889	1303	2554	2190	1228	992	2683	1522	1691	1428	1802	1445	1474	1759	1173	833	1429	1515	1120	1738	2491	2448	1587	1301	1253	2012	1094	1269	221	642	2299	2107	1129	1438	1118	1307	882	998	2523	2603	677	591	1434	1751	1800
201629_s_at	459	884	57	49	649	821	1151	925	1105	729	1414	1074	453	423	733	387	683	909	1089	908	1267	1145	1317	1717	2272	2638	150	40	953	952	181	485	475	544	296	220	126	241	82	60	128	56	4415	4587	155	91	32	39	75
201630_s_at	1949	1864	2224	1105	2012	2578	2209	1919	2222	2343	4082	3502	2463	2474	2551	2999	3424	4320	3246	2612	3746	3588	2206	3061	2701	4347	1410	1661	1852	2722	1664	1432	1928	2021	1358	1274	840	1179	1085	1497	1800	1909	5902	6703	1370	1420	1230	758	1189
201631_s_at	7917	14960	2225	2224	16267	17302	4600	3698	5831	6555	372	579	499	732	549	579	328	173	441	674	470	447	476	633	8796	6707	1047	313	526	170	326	366	1288	2001	714	779	697	1107	1350	1397	458	68	434	372	889	1687	351	409	396
201632_at	598	618	1055	1160	1452	1812	1649	1600	1912	1554	2054	1921	2023	2016	1435	2110	1744	1969	1522	1446	2535	2365	1489	1487	3277	3014	891	963	1430	1370	1778	2730	1482	1562	1022	923	1000	1018	1184	877	760	780	1286	1266	722	908	217	541	482
201633_s_at	971	1140	276	579	616	834	873	334	1026	738	1425	1206	373	476	530	527	433	402	820	506	947	1292	972	707	1614	1658	722	407	377	616	1218	1196	705	767	406	563	560	599	380	382	614	357	310	627	380	657	305	219	922
201634_s_at	843	187	231	204	240	416	240	265	475	363	788	621	280	358	295	344	302	562	282	320	395	417	229	422	1004	1105	673	280	349	323	353	459	140	230	170	383	250	501	243	34	230	259	188	228	66	202	177	299	14
201635_s_at	558	556	935	842	550	1216	1182	907	1923	1327	1386	997	1167	1108	1200	1298	915	897	1503	896	1352	1074	1055	1133	3591	3838	275	733	1175	1098	681	724	776	611	820	552	303	551	370	494	735	500	844	972	606	232	320	511	49
201636_at	808	424	563	442	902	606	510	405	440	547	528	752	756	808	835	1050	559	733	726	607	1141	766	613	513	753	813	633	392	576	591	557	639	346	413	411	293	438	367	339	333	376	381	551	681	227	290	525	879	690
201637_s_at	1200	1026	1832	1199	1389	1728	2337	2088	2881	2572	2443	1816	1539	1371	1639	1714	1851	2390	2147	1337	3044	3302	2102	2641	4801	4406	2065	1179	1985	2544	2649	3496	2254	2332	415	342	653	420	804	548	62	648	592	1052	40	33	44	185	35
201638_s_at	242	34	58	530	82	80	74	157	407	370	53	223	378	481	437	220	249	138	514	82	705	446	56	33	503	629	260	72	53	70	339	562	73	169	125	252	207	196	30	49	113	122	139	282	95	75	31	56	58
201639_s_at	285	1027	509	409	1093	951	1509	1217	1600	1372	1621	1407	1599	1890	1666	1829	1166	853	2341	858	2175	2376	1822	2028	2060	1966	244	1013	482	434	1162	999	1272	1177	952	1063	301	830	494	538	485	456	1282	1306	583	787	40	38	83
201640_x_at	959	1243	876	719	648	1001	608	790	1514	1459	1371	1191	739	615	338	279	1258	1203	852	708	860	1181	438	322	1034	1498	1611	1507	575	814	432	1420	388	270	374	329	157	430	124	308	614	688	354	681	182	367	792	778	464
201641_at	260	31	1232	530	3439	5308	6772	5002	4801	4230	4632	4304	1277	1867	1794	1564	1594	2085	1532	556	2808	2966	94	372	7915	6234	3080	2035	1268	1336	2571	2931	641	769	1079	1237	434	400	558	1081	208	79	50	227	725	673	50	95	82
201642_at	2039	2078	11904	15789	7328	8407	8958	9607	2042	2788	2004	2164	1003	1319	747	1196	6289	5055	2363	1781	2230	2479	1444	1386	5519	5805	5517	5946	2881	3406	3485	3687	2218	2147	2211	1890	2555	3521	2323	2937	1471	861	713	547	2484	3494	1759	1674	850
201643_x_at	1419	1282	2986	2821	2156	2813	2425	3187	2397	2293	3257	2891	2215	2568	2473	2423	3286	3170	2238	1739	2719	2598	1995	2762	3407	2729	2015	1330	1778	1809	2803	3055	1245	1817	1989	2117	1442	1187	1716	1876	1458	1094	1852	1968	1580	1900	1040	866	829
201644_at	290	518	230	141	131	549	167	299	574	584	626	550	861	664	782	750	901	778	2414	832	599	920	158	296	1239	1183	155	156	57	494	118	183	118	171	671	643	129	233	102	136	159	126	1542	1374	161	210	115	66	150
201645_at	244	90	21	33	44	69	32	31	21	31	20	185	47	152	22	18	11	252	1027	817	52	107	26	34	55	165	49	38	23	65	43	105	12	56	634	496	307	89	792	831	60	53	48	17	174	90	46	41	44
201646_at	649	416	270	396	607	1003	635	849	2059	1801	662	534	597	280	476	453	514	62	694	422	668	512	285	313	199	269	256	253	184	174	149	563	177	154	359	274	400	465	494	478	832	403	89	369	203	208	242	496	553
201647_s_at	437	342	203	274	790	643	925	279	1334	1473	422	326	239	396	357	488	378	314	436	480	412	450	190	257	198	308	451	354	191	360	298	357	226	263	382	334	347	470	383	424	649	501	465	506	392	245	295	165	600
201648_at	613	629	5445	7509	4776	4531	5761	5646	6905	6947	22151	20001	7677	7754	8178	8795	6692	8176	1670	1304	4104	4096	1179	688	1136	653	1042	1086	1462	1289	3157	4327	1012	1168	1673	1700	2118	2149	3283	3434	815	722	516	768	1098	1475	730	765	517
201649_at	871	898	5372	3328	2151	2075	2827	3657	3236	2484	3293	3375	2320	2713	2520	2274	2323	2448	1973	1537	2924	2698	2444	3019	5668	4947	2929	3058	2026	3134	4670	5496	2079	1390	3085	2522	1637	1556	1509	1616	1743	1333	1897	1692	1597	2484	1121	1383	1061
201650_at	5173	11376	24	18	24	11	50	35	28	26	6	19	11	11	7	22	32	23	12	13	19	21	8	15	9	13	29	25	45	16	9	29	885	614	1204	1118	885	526	26	28	21	11	15	41	29	26	37	26	52
201651_s_at	1933	1404	7060	8076	2795	2965	3720	4362	4328	3041	3130	3036	1575	1953	1466	1798	2298	2643	2136	1559	3274	2731	1369	1782	5361	4066	4636	3303	1054	952	1525	1536	1345	1376	1931	1209	1126	1138	1053	1292	678	767	739	821	1460	1791	1022	534	956
201652_at	683	317	1173	1160	1857	1397	2044	1922	1333	1568	2170	2132	1393	1241	1361	1437	1624	1877	2367	1469	2547	2370	1339	1479	1898	2315	1286	1156	1561	1268	1452	1471	1509	1380	484	510	598	471	489	471	870	663	1664	1812	376	468	605	490	706
201653_at	1302	730	1345	1086	3062	2744	2594	2731	2401	2017	2481	1328	1446	869	934	1667	1735	2769	1994	1656	2707	2287	1362	1725	3072	3751	3429	2078	1864	2715	3154	3861	940	867	807	783	767	1088	828	744	1759	780	490	726	645	1070	784	449	566
201654_s_at	42	161	12	45	165	173	68	112	78	50	132	37	83	17	14	15	31	27	112	163	53	125	94	52	162	40	44	31	203	60	111	39	43	231	84	13	94	117	127	238	36	169	39	165	17	159	86	274	109
201655_s_at	91	320	32	52	199	41	67	116	36	201	89	35	29	38	31	41	27	116	48	103	634	404	43	102	47	81	84	38	52	51	187	92	638	666	828	875	363	341	541	517	86	116	51	40	38	33	116	48	82
201656_at	2273	887	125	234	236	8	198	111	24	193	486	429	1001	759	1108	1189	167	138	307	81	513	362	125	74	93	151	475	43	465	376	31	102	73	31	213	212	110	8	413	334	170	78	95	174	139	40	75	261	25
201657_at	159	65	46	93	224	173	525	98	270	320	367	260	139	150	100	128	189	368	285	277	378	378	41	195	266	361	116	136	107	199	134	106	259	288	75	104	72	118	116	119	128	126	110	327	40	83	253	67	121
201658_at	520	318	404	512	311	496	532	530	878	1145	1126	480	994	794	728	922	262	709	798	1061	1195	690	541	326	1175	1251	842	878	455	298	963	845	667	697	379	541	601	412	1202	741	642	641	658	588	540	410	976	1103	1227
201659_s_at	518	381	249	278	344	388	160	486	793	394	641	399	505	478	814	649	746	517	442	277	786	446	366	467	1404	1031	200	527	523	591	1067	569	1002	1047	466	375	549	476	657	539	638	422	420	386	332	275	209	519	389
201660_at	982	531	460	334	1063	791	571	519	638	684	867	390	297	530	459	591	425	587	1222	1210	669	756	767	944	1319	1137	1268	844	536	778	908	1671	1032	1454	271	279	327	354	599	649	976	745	730	701	242	409	1418	1379	1346
201661_s_at	426	216	221	99	599	266	220	240	764	562	558	356	306	427	426	458	463	518	737	681	495	511	386	384	1094	1099	715	157	280	342	551	702	722	439	140	162	141	112	207	160	398	308	455	425	77	66	591	965	541
201662_s_at	775	521	373	416	395	333	462	554	1073	1054	550	605	410	225	380	516	538	407	384	535	874	447	1087	1711	2107	1954	896	865	746	835	1115	860	1370	1453	208	184	136	134	420	324	918	458	426	432	100	31	548	656	405
201663_s_at	1785	1412	367	364	896	914	469	514	1499	1617	930	898	823	967	805	905	599	470	3766	2932	3575	2761	1675	2010	5457	4330	1144	410	1807	1710	2879	3351	1032	1102	376	371	943	1063	258	427	1829	1229	4050	5039	302	300	418	205	229
201664_at	2100	1453	358	498	1297	1052	687	542	1399	1678	1652	1474	783	1019	966	1136	796	1070	6403	4912	5953	4734	1510	1708	6857	5650	1422	1071	1847	2298	3396	3402	1476	1241	731	675	893	791	389	626	1615	1620	4100	4985	236	331	82	225	221
201665_x_at	10712	13881	31508	21094	47741	42649	49082	57749	63137	78669	71128	84362	59800	84767	65640	66288	122293	122794	78410	62146	113081	90421	46669	44250	66772	47523	32408	50065	63205	57606	82243	99560	37942	55138	33728	29494	26711	29588	33816	37547	8494	17954	32010	39146	25657	40693	7555	7234	6633
201666_at	3023	4176	9787	4783	5180	5656	8654	10978	2913	1497	2917	2792	1681	2013	1728	1412	644	728	1076	740	1794	2111	644	664	3950	3559	449	806	614	362	1180	838	8455	8690	2585	2545	2309	2292	3861	4075	1614	1600	426	413	2530	3420	1309	1079	543
201667_at	82	7	102	75	156	114	13	53	4	7	10	5	180	13	12	77	71	6	819	502	131	11	122	93	115	197	11	220	96	10	23	263	272	17	638	361	482	404	744	869	163	126	154	4	148	95	1128	1509	1650
201668_x_at	408	347	1070	1057	924	1118	922	729	275	272	394	259	277	478	110	278	733	377	496	313	96	22	47	167	1742	1248	313	508	204	75	126	448	171	240	1166	752	273	382	492	492	546	517	34	321	420	356	526	988	523
201669_s_at	266	253	4197	4654	5195	3885	3739	3454	801	980	464	553	9	113	11	14	1798	1829	1523	924	411	370	14	82	3018	2972	14	48	9	141	13	39	112	40	1301	1760	806	1178	1953	1338	1711	1593	16	16	1286	1712	1021	859	1457
201670_s_at	242	210	1755	1830	1936	3290	3010	1984	457	455	142	224	13	38	13	33	1398	1783	1029	503	217	20	26	160	2487	2157	24	54	7	23	15	66	52	41	2041	2009	610	805	1006	901	927	955	9	19	1027	769	539	711	594
201671_x_at	876	942	253	180	983	944	570	146	696	916	1119	915	967	648	967	746	644	987	1243	1205	1608	1402	613	575	1931	1710	855	728	1068	1367	1102	1145	459	949	278	228	422	450	492	496	412	357	844	872	211	179	365	567	592
201672_s_at	2183	1775	1693	1105	1982	1403	1242	1322	2512	2722	3215	2416	1989	1987	2026	2050	1594	1673	6639	5009	4591	4065	2004	2776	7709	6677	1278	645	3732	3989	3626	2779	1596	2177	1514	1414	1139	1072	1154	1228	2130	2722	6805	7497	1115	1378	1097	1184	886
201673_s_at	1115	881	860	1101	849	1094	1038	1176	738	1079	963	571	906	1170	1026	1147	877	609	719	939	668	934	1045	1721	3406	3135	1438	1292	812	1135	1554	1555	734	870	1043	1208	1075	1086	419	881	1135	827	392	232	1487	1670	728	530	667
201674_s_at	883	1863	92	138	718	729	286	503	572	833	120	509	1018	671	567	825	825	491	474	206	1056	868	833	1470	2084	1611	969	407	610	1350	1391	1624	139	801	883	513	226	186	73	48	604	633	68	79	150	195	333	366	283
201675_at	2176	1293	744	545	1047	689	1095	884	901	991	510	489	1139	1017	1218	1581	1118	993	970	1238	2481	1304	1309	1288	1838	2168	2451	1589	1612	2223	1447	1272	1206	966	770	719	735	397	771	717	1264	995	329	310	626	704	493	481	599
201676_x_at	2606	2576	3727	1949	9198	7412	8065	11502	7840	9762	8681	10074	4977	6017	2884	3669	6779	7771	8238	5626	12246	9646	4553	5578	17979	10885	3662	2540	5643	6023	6903	6585	6413	5618	2281	1394	1789	1935	1349	1841	1514	1393	5072	4723	1079	1623	1225	804	941
201677_at	743	283	279	476	316	73	382	334	610	378	927	724	1020	1040	897	785	570	635	799	613	906	519	264	454	285	362	1797	837	829	760	1202	1694	289	374	667	321	739	542	357	470	758	458	758	529	479	936	869	645	447
201678_s_at	1686	1280	1150	1097	1038	942	685	650	1174	1414	1797	1697	1380	1923	1678	1385	1591	2162	1431	1403	1866	1330	1128	1696	751	693	2327	2342	1453	2177	5051	5755	854	1191	1837	1652	1788	1363	1070	1351	1075	602	1225	1240	951	1357	813	862	858
201679_at	206	287	27	23	45	352	298	85	607	710	317	461	484	335	604	355	285	110	410	265	659	852	226	209	991	811	269	52	19	55	89	94	110	34	166	298	55	138	74	76	186	132	591	510	132	60	37	35	30
201680_x_at	2712	2952	1640	1362	2382	3784	2432	2140	3118	3482	3710	2839	3468	3195	3728	3706	2310	3152	5241	4432	6209	6594	3201	3759	5130	3770	2831	2356	1910	2493	3828	4046	2199	2040	3073	2597	1760	1635	1592	2128	2163	2021	3365	4730	1809	3176	927	947	989
201681_s_at	791	731	230	63	121	293	275	14	46	239	833	749	127	253	232	103	207	129	191	153	197	584	400	421	376	346	79	47	115	13	66	58	388	455	374	207	168	173	264	203	145	268	195	98	93	55	113	178	483
201682_at	2123	2334	1420	1351	2774	2273	2885	3561	4641	3372	4146	2786	3822	3675	3057	3271	4448	5550	7552	3505	5822	4970	2059	2452	5942	3279	4063	2188	2076	2045	2971	4163	919	2389	1375	1166	898	196	759	1121	1021	710	2026	2992	77	174	285	465	731
201683_x_at	579	424	386	624	747	965	669	330	1435	1362	1194	984	334	851	492	359	688	685	815	852	1119	1166	161	511	775	745	351	327	562	215	35	542	284	253	1030	443	308	356	398	306	173	183	967	1142	490	1063	171	164	86
201684_s_at	1247	887	1241	1362	1732	1596	1556	1246	1812	1838	1464	2059	1225	1201	1066	1290	1353	1569	1540	1372	1216	1266	811	968	2382	1750	1384	753	763	819	1012	955	988	616	1093	936	806	589	577	790	836	581	1749	2037	863	989	644	705	845
201685_s_at	278	179	586	519	720	456	942	454	535	862	1014	807	444	411	457	509	652	540	336	470	668	150	300	314	504	640	421	316	308	331	338	175	308	278	338	209	184	277	329	295	249	350	448	268	137	292	369	364	137
201686_x_at	902	772	369	464	1052	865	979	780	799	1168	831	962	1115	1501	1092	1124	414	1270	993	1611	1085	769	813	1379	1276	1087	1061	932	946	822	1455	1455	653	699	319	540	801	1030	707	1098	1059	1075	948	1196	1008	1752	1360	1279	1044
201687_s_at	891	617	1152	818	931	997	987	712	729	1172	1284	1650	837	903	1201	1187	870	1346	1564	1424	1619	1839	898	1003	1535	1921	517	212	541	673	996	1462	757	717	928	610	543	416	666	798	364	414	707	712	130	308	437	122	389
201688_s_at	399	319	229	206	94	173	75	28	1097	863	743	605	412	400	447	423	2505	1993	346	111	289	463	795	767	3074	2575	3555	1935	851	1165	2345	2143	112	311	186	188	726	799	415	208	265	177	27	9	170	286	498	497	618
201689_s_at	644	197	259	149	107	32	150	30	714	490	563	510	221	183	285	350	1480	1845	216	205	226	286	720	663	1845	1996	4264	1801	1236	986	2291	2726	178	166	110	118	434	413	431	473	173	199	18	47	81	40	534	559	331
201690_s_at	806	627	348	445	605	133	157	212	1202	882	945	706	603	541	611	642	2955	3133	472	239	795	694	1035	1626	4202	4044	9439	7362	2178	3498	5007	6947	335	559	303	272	863	1271	555	885	609	202	349	131	477	514	1052	1419	816
201691_s_at	15	25	20	34	40	126	56	7	12	41	377	195	36	153	84	43	389	475	6	64	51	173	31	18	119	253	440	137	35	157	85	294	36	31	21	13	58	34	44	56	15	26	21	32	14	88	227	50	25
201692_at	1221	1470	707	497	903	762	992	734	768	828	1484	1311	865	1057	732	700	754	1036	1732	1391	1970	967	1202	1098	2600	1387	1428	1654	847	2007	1393	1869	1100	1089	539	635	548	604	439	689	941	1217	1101	1164	418	444	503	505	511
201693_s_at	1461	1037	266	229	5624	5102	1051	1365	1130	1143	279	259	394	393	368	335	563	234	875	1161	874	902	496	468	234	269	774	680	541	702	579	740	794	682	1519	1199	418	830	809	1067	640	362	309	260	581	1065	976	813	154
201694_s_at	3162	2515	431	504	7154	7891	2739	2438	2109	2408	358	282	77	158	222	220	680	806	2100	2034	1799	1678	588	598	250	257	818	479	1293	2282	585	799	4606	5388	4252	3720	1134	2793	5307	4717	734	323	135	267	1204	1240	910	1241	728
201695_s_at	787	632	1170	1008	3092	3145	1437	1485	1798	1817	1736	1315	1765	1980	1563	1859	1246	1069	4191	2683	2745	2426	1456	1873	4583	3617	1680	1921	4529	5554	3742	4800	1981	1727	981	914	988	1192	971	1235	3044	2273	12817	15822	3236	5828	526	664	245
201696_at	1213	1314	1765	2070	2193	2329	2200	2304	3083	2255	3591	3088	2858	2807	3291	2916	2958	3002	2440	2865	3794	3319	2358	2963	5655	3735	2744	1918	1947	2873	2857	2188	2594	2597	2569	2111	1225	1458	2008	1717	1600	1689	2194	3587	1254	1786	1045	674	967
201697_s_at	1467	1602	1014	798	1791	1775	1180	828	1583	966	2390	1695	2457	2289	2509	2508	1027	1139	3443	2769	4391	2878	2584	4035	4249	3891	5085	6366	3627	4931	4117	5026	2684	2494	2587	2248	1395	1159	1150	1375	569	840	2473	2603	1291	1451	193	268	393
201698_s_at	2189	2861	3887	3957	5023	4523	5564	6016	6284	5437	5912	6259	3287	3635	3934	3572	5711	4692	4075	2781	5868	6353	6292	7952	9876	8079	6481	6740	4823	7500	10739	14411	3051	4116	5074	5091	3136	3786	2230	2945	1649	2871	1467	1736	3659	4232	2671	2399	1565
201699_at	528	266	658	662	1475	917	772	1351	1289	1172	1560	1557	946	1313	1138	1342	1053	1894	3094	1373	2078	1579	581	469	2837	1637	515	245	616	546	716	417	554	795	173	216	241	284	620	371	369	315	1159	1143	86	19	315	158	169
201700_at	1515	1102	10137	5382	9707	13093	8130	7980	6996	8023	23952	19775	7875	8562	9228	8305	5722	5533	8432	4456	6057	5438	12018	15062	2207	1731	1483	1791	1799	2522	6725	7409	2892	3170	8938	8325	1275	1421	1922	2229	996	1258	10380	13379	3901	3882	1090	900	552
201701_s_at	397	90	267	106	325	700	535	413	386	239	621	476	352	509	401	377	205	393	1634	878	871	844	300	358	388	578	635	201	467	289	336	476	209	225	88	200	76	189	112	444	890	584	1119	783	396	151	50	189	158
201702_s_at	53	103	67	94	339	319	137	417	546	477	383	721	88	461	320	127	524	413	315	52	325	506	55	121	947	717	90	138	96	130	124	205	55	147	312	231	83	145	51	50	75	73	440	1089	73	157	108	171	105
201703_s_at	1102	1008	1691	1419	610	684	1334	1184	868	952	872	709	1047	1033	1009	1428	1116	871	814	570	935	1048	1071	1671	1817	1400	1229	803	703	1213	1785	946	649	851	1538	1289	1046	1029	554	937	633	695	926	1413	235	946	196	123	434
201704_at	705	1290	747	100	1162	1586	746	829	1332	1773	756	909	1046	1383	1163	856	601	922	1010	615	1285	1578	1083	1582	711	299	240	927	502	123	602	1531	356	145	1286	837	61	209	545	446	152	113	327	358	102	193	417	134	321
201705_at	1138	1064	1099	1227	2361	2322	3194	1826	2076	2108	3017	3275	1401	1152	1154	1482	1588	1604	3925	2392	3981	3325	1315	1845	3509	4044	2373	1349	1899	2644	2264	2426	2258	1922	1443	1259	897	832	914	1114	1364	969	1897	1849	764	759	510	779	627
201706_s_at	83	75	570	510	56	823	493	543	668	501	750	461	459	463	468	322	269	177	465	159	428	286	131	350	1164	1036	184	112	505	369	138	484	479	315	565	491	150	325	230	328	273	440	646	796	104	97	156	376	216
201707_at	133	60	411	198	393	289	392	362	623	430	592	788	392	488	303	486	505	717	164	178	463	475	250	274	593	407	155	155	151	89	475	394	465	285	527	214	45	85	214	173	201	433	47	96	82	151	343	55	87
201708_s_at	726	568	458	648	314	458	356	466	406	617	821	869	728	1218	793	887	592	491	370	1092	804	661	1365	1524	1983	1581	2265	1664	1587	1662	1270	1243	778	1104	773	586	888	790	451	978	1437	1195	609	544	833	1142	1018	924	1043
201709_s_at	1048	1380	1104	612	803	1355	1004	601	1167	1534	2219	2606	1473	1525	1822	1742	2414	3050	1538	1733	3009	1889	3262	4190	4115	3616	6333	4954	3608	7131	2745	2685	3955	3029	1537	1438	958	1345	911	1085	3143	5203	265	617	977	1054	2048	1330	1784
201710_at	198	611	63	99	95	375	107	89	890	1479	353	419	109	89	78	61	874	671	2498	1472	294	2053	3335	3762	4758	3466	665	1384	1041	1882	2198	3335	894	1124	748	496	1329	837	392	163	830	944	3688	4985	692	380	217	192	229
201711_x_at	416	357	203	534	944	1225	577	290	1276	1037	1239	645	1702	1856	2286	2032	713	916	1230	774	1334	1396	859	1270	1102	1064	468	300	117	266	685	720	342	393	243	292	559	719	311	390	509	465	567	525	269	224	418	232	665
201712_s_at	929	423	525	313	539	384	190	162	388	528	477	248	751	652	455	822	432	417	485	677	652	454	607	612	695	501	980	655	291	303	759	755	713	573	168	308	458	693	363	548	834	591	380	234	318	394	505	510	576
201713_s_at	839	328	465	670	397	418	262	319	767	678	725	545	678	643	1074	951	533	749	825	300	970	462	590	337	855	1077	1086	400	322	302	696	789	630	506	275	109	395	336	468	451	342	212	57	208	6	43	105	153	167
201714_at	1344	1486	98	100	345	387	54	32	803	587	380	343	48	35	259	128	150	90	5711	4527	1208	992	1164	1498	5229	4487	1403	1402	802	1093	824	1557	1016	756	656	597	63	143	145	50	849	984	10354	13287	986	933	421	557	353
201715_s_at	792	419	572	267	720	890	751	511	662	871	796	550	890	1055	1178	1212	775	615	762	203	955	923	876	910	1061	956	577	1092	475	716	345	576	487	379	307	372	254	433	284	477	435	323	1088	1040	382	190	618	641	315
201716_at	1258	1429	2404	2118	2061	2099	3201	3438	2070	1640	1833	1851	1373	1358	1492	1417	1533	1159	1438	1377	1573	1356	2031	2744	3479	2537	2030	1048	1690	2588	2637	3443	1328	1957	2269	2069	1332	1285	1437	1687	1418	1249	1147	1412	1549	1772	1269	79	1298
201717_at	2411	2655	3134	1656	2063	1759	2723	2583	3223	2843	4407	3119	2144	2309	1982	2304	4524	3848	3161	3002	2594	2866	2252	3042	5128	3889	2163	2404	1962	3421	3086	4038	1870	2454	2180	2586	2088	2407	1921	1936	1404	1621	2848	2508	1190	2416	961	1320	912
201718_s_at	135	179	216	17	256	182	44	241	482	67	34	200	155	185	100	75	533	502	342	343	561	973	491	455	511	297	42	40	292	33	217	1414	521	914	318	482	561	456	390	510	165	403	45	39	127	358	728	574	796
201719_s_at	374	369	242	119	270	401	520	444	506	713	194	95	178	341	135	247	1265	1202	1144	572	988	978	689	848	394	394	17	45	87	23	281	505	1618	1159	847	716	319	302	1069	894	225	392	238	284	38	364	982	590	255
201720_s_at	534	641	17180	21953	17961	32369	21704	20582	18770	20367	20073	11909	11675	13755	11116	9726	31333	32625	3533	2563	8538	9141	1167	1359	16783	14133	5055	4580	1484	1811	4345	5842	1653	1726	3944	5301	4673	5512	5848	5438	641	843	647	969	4204	7768	424	440	73
201721_s_at	998	884	41347	34835	54341	60016	72145	59388	32834	40064	46892	39659	22117	26974	23082	21932	62553	83063	10962	7610	24093	28682	4620	5013	24095	20334	12898	9640	5067	5104	18844	25837	6091	9289	9908	11813	13218	17912	12556	13610	1680	1469	2149	2107	15825	27885	1198	952	792
201722_s_at	297	88	1088	874	2061	2088	2387	1499	1151	2614	2850	3027	739	679	716	957	1504	2747	2211	1285	3098	2869	511	497	1412	926	1198	524	1110	1059	721	597	526	519	211	215	219	433	480	502	519	445	632	477	224	139	102	166	242
201723_s_at	823	955	1542	2090	2533	2546	2435	3165	2838	2328	2913	3431	1672	1612	1589	2162	2671	3242	1667	1620	3922	3265	1359	1483	2350	1978	1588	2419	1717	1835	2075	2457	1762	1630	961	875	1619	1546	1136	1492	878	679	772	995	787	736	957	912	742
201724_s_at	164	16	1019	843	1852	1305	1530	1132	1254	1217	1906	1524	439	338	528	498	684	791	803	603	2569	1928	553	586	867	652	423	449	993	1105	822	904	474	629	278	148	453	609	391	408	416	317	238	193	210	353	163	40	226
201725_at	1638	1930	2574	2638	1402	1263	1854	1548	2066	2092	1674	1848	1505	1704	1502	1600	2111	3159	2362	1735	3493	3124	2157	2880	4450	4568	3875	3658	2185	4409	4764	4759	2672	2400	1868	1676	1346	1462	1054	1293	609	1019	866	932	1137	1427	864	804	829
201726_at	2343	2145	2368	2125	3055	3794	2868	2711	3366	3920	4328	3926	2245	2501	2297	2199	2922	3618	7270	4003	6272	7638	4390	5319	10490	7795	3465	2810	2693	3678	5771	6468	2373	2599	3872	3958	1602	1576	1661	1617	1365	2074	2612	3187	1488	2674	262	396	340
201727_s_at	713	617	599	665	1097	1209	861	535	953	1363	1033	857	569	943	635	725	687	1350	1712	707	1755	1456	1206	1598	3844	2715	1486	1397	581	1216	760	1959	544	952	1011	695	527	695	352	433	387	542	555	1180	486	1131	277	532	318
201728_s_at	994	829	785	616	1405	1503	697	1255	1812	1759	1023	939	736	1167	893	732	503	883	949	1299	1697	2205	532	757	1558	1444	1330	957	707	909	1195	1317	1003	1179	1012	707	589	555	484	408	789	454	784	412	744	642	625	848	853
201729_s_at	905	1452	720	798	1872	3188	2058	2071	5505	4741	2126	1764	1323	2183	1589	1401	1501	1420	1116	751	2676	3434	917	1150	3027	2999	290	379	782	905	581	923	933	771	758	952	707	877	718	393	285	428	405	1007	504	674	456	451	886
201730_s_at	949	471	2900	2603	2513	2355	1658	2128	3793	3192	4224	4054	2886	3474	2730	2421	3092	3724	2865	3430	6907	4896	1119	1573	5404	4260	854	898	810	797	1009	1560	318	1248	426	417	1373	1427	482	600	692	741	1725	1905	210	248	348	726	833
201731_s_at	1411	1455	2416	3365	1680	1935	1873	1747	2026	2196	2857	2128	3657	3741	2889	3131	1512	1612	2093	1502	2699	3138	2354	2973	3213	4053	2739	1626	1819	2644	3149	3500	3200	3369	1641	890	1731	1480	2311	2371	1681	1037	1235	830	1266	604	1070	1021	835
201732_s_at	71	59	333	126	565	594	315	131	402	396	444	422	177	282	289	185	148	197	374	367	267	360	68	46	352	359	108	121	172	100	70	121	77	276	59	31	75	205	56	80	106	243	844	1359	53	87	389	396	115
201733_at	319	84	127	95	44	242	263	127	291	81	320	209	128	124	153	104	31	73	169	311	128	666	10	18	86	168	245	293	19	94	57	269	75	38	86	68	78	27	114	86	353	172	666	959	99	144	142	271	26
201734_at	992	829	1595	931	1407	1374	1002	1174	1866	1722	1347	1280	1249	1407	1257	1559	1228	1046	2475	1748	1181	1000	1105	1393	1608	1144	1501	1228	1756	1744	1500	1576	1502	1360	732	631	661	717	802	914	2034	1221	6397	8090	762	987	1315	1205	1106
201735_s_at	598	472	629	446	647	740	669	670	809	848	983	609	638	1069	566	806	449	603	1010	690	861	435	489	552	1209	1034	1227	743	585	691	606	1123	707	774	244	239	361	383	336	407	692	592	2439	2817	310	266	324	100	427
201736_s_at	871	884	1176	1044	2148	3039	1373	1428	2044	2343	3045	2225	3319	3201	3424	3729	2030	2801	1968	1705	3509	2893	1244	1517	3293	2501	1229	871	977	1291	1185	1370	1926	1280	923	1070	796	720	974	888	433	905	2787	2967	897	1021	353	308	449
201737_s_at	1175	349	398	444	455	321	405	226	737	316	369	408	1302	1145	984	1256	432	379	541	484	839	541	312	495	740	637	720	304	403	198	270	391	589	424	608	551	376	410	266	427	625	634	761	1049	418	622	526	646	490
201738_at	1524	844	3419	2639	3196	3263	3780	2272	3304	3122	3410	3427	1711	1773	1837	1831	4423	5219	5650	3626	3698	3838	1499	1963	3155	2584	5160	2613	1748	2139	2162	2628	2627	1784	2075	1971	872	720	1654	1500	3724	1858	4748	6363	2384	2543	1662	1979	1434
201739_at	183	36	2906	4652	22626	24256	14054	10745	4077	5919	588	303	272	351	170	252	303	527	2065	1391	906	798	14	81	64	166	814	237	481	798	88	249	620	316	642	745	1062	1538	1240	1083	522	464	314	237	325	105	240	347	354
201740_at	1941	2007	2047	1712	2177	3401	3215	2960	3946	3313	3180	3115	2037	1774	1934	1955	2078	2256	4625	3092	6499	6335	2545	3000	7026	6028	3440	3008	2387	3480	3781	3676	2358	2601	2276	2203	1606	915	816	1440	966	1932	1480	2245	1857	2023	2217	1966	1986
201741_x_at	236	195	243	30	68	257	79	239	272	68	286	320	375	236	161	498	183	18	326	479	362	293	174	363	230	406	236	297	360	578	446	149	275	258	281	163	278	252	239	573	558	354	394	68	198	283	274	305	339
201742_x_at	2276	1752	977	1710	3414	4864	2191	1834	4463	4763	4908	2470	4716	6084	4779	3921	1349	2105	6093	2025	6548	6369	3448	3961	9298	8370	3472	2248	2696	3039	3414	3405	2002	1646	1985	1919	1681	2433	1716	1892	2275	2364	3870	4409	1353	2177	580	634	662
201743_at	51	22	10727	8031	27560	35149	47999	45669	4457	3390	44	176	173	70	26	27	66	467	1704	551	352	554	38	52	20	37	98	133	31	70	81	281	14	18	1113	966	604	573	1225	1468	828	1038	538	688	1491	1277	358	559	33
201744_s_at	2	2	2	3	251	96	72	8	7	23	10	5	4	29	2	17	2	4	285	237	7	161	4	5	4	5	8	9	9	15	9	5	12	4	177	155	859	893	1654	1524	336	257	4	2	14	7	17	197	11
201745_at	1281	889	436	422	626	493	160	410	722	613	698	921	630	445	543	841	676	754	711	707	433	648	176	276	733	476	926	345	299	418	295	607	569	369	199	184	432	646	392	390	599	407	359	378	15	186	473	590	363
201746_at	2198	1894	1224	948	954	721	1235	1362	851	1114	1294	811	910	963	812	999	2145	1570	1437	1559	1543	1932	955	1124	4623	5082	1053	1075	1404	1937	2268	3240	310	193	1352	1343	838	888	581	464	510	676	985	795	459	563	320	392	357
201747_s_at	235	186	147	296	315	346	88	259	620	804	950	57	605	594	779	755	402	748	573	314	942	732	250	221	1277	1068	835	553	116	227	369	261	94	280	134	169	108	195	121	159	113	101	219	235	26	83	151	556	123
201748_s_at	696	838	1096	1059	1513	1548	1785	2158	1930	2555	2716	2167	2303	2478	2228	2457	1758	2485	1843	1370	3394	2863	862	1088	3526	2756	1691	2002	813	520	1552	1524	1090	1019	1393	1337	695	631	798	1136	555	321	780	1946	380	575	1191	384	550
201749_at	538	630	953	919	1247	1497	1947	1020	540	500	1254	902	494	1063	567	799	1156	1646	1382	705	729	953	149	94	539	485	1226	698	244	281	145	627	52	161	443	335	267	356	455	489	414	368	615	904	341	738	107	146	250
201750_s_at	341	88	189	871	125	64	129	229	88	143	86	80	127	135	111	301	201	266	52	398	56	54	202	75	318	226	209	150	292	135	251	409	136	190	92	90	142	145	83	362	306	98	79	51	140	186	185	178	217
201751_at	241	710	440	259	771	1504	1062	1184	1150	1036	2521	2175	1443	1444	1333	1396	1734	1672	1201	984	1719	1747	134	541	2040	1525	628	267	628	169	637	786	62	270	653	383	124	365	213	555	127	59	1232	1080	567	199	412	191	97
201752_s_at	618	924	3380	3065	5753	6153	5252	5865	6514	5630	13841	14063	11322	11996	9616	10408	12035	12256	1386	1233	2810	2066	1193	1769	4925	3086	1316	1083	2015	1313	3336	4380	966	831	1557	1383	2130	1676	1516	1787	1889	2238	397	389	718	1107	2147	1397	2381
201753_s_at	697	594	3476	2856	2959	2717	2208	2953	2646	1954	6689	4659	5239	3889	5331	5161	4730	4536	878	646	1493	1252	507	693	1918	1380	1025	1136	1042	1291	2091	2993	393	569	1145	1055	1362	1270	1548	1412	1247	1035	68	463	566	789	1266	1744	1130
201754_at	2489	2389	5492	3985	9082	7951	10906	11191	12361	10710	12214	13238	8377	8455	7638	7839	10977	12904	12466	9941	15495	12432	11980	15212	18688	19087	14507	9905	13527	15569	13792	17502	8813	8185	7718	6161	5175	5332	4082	4835	5452	5068	5465	6620	3227	2644	8809	6655	6378
201755_at	559	543	86	102	751	1737	1020	803	1498	1819	1634	949	314	134	366	389	1235	798	2996	1947	3145	3798	1598	1641	4467	4400	154	86	415	653	527	302	333	78	696	590	573	470	274	45	108	342	1849	2249	521	177	38	35	56
201756_at	2168	1592	4205	3259	1664	1331	1222	1173	2289	2663	5289	4691	2189	2266	1838	2538	3090	3773	2263	2521	3395	2321	1599	1476	4029	3347	3074	2164	2534	2303	3832	2668	2001	2092	2035	2241	1722	1395	1786	2120	1476	991	1142	1377	1839	2579	821	852	1315
201757_at	1274	1168	5594	3214	5748	5892	6834	9028	6935	6413	4870	5223	5193	6537	5334	5513	4147	5662	17010	10580	10364	9370	4959	5816	12440	11752	2344	3045	6374	4610	7274	9338	8032	8612	2685	3274	2394	3060	2153	2092	2063	2473	4056	3626	1329	2249	5928	5690	3057
201758_at	1415	1653	3000	2725	1761	1718	2403	2768	1603	1842	2597	2318	1464	1803	1648	1441	2668	1604	1513	1411	1582	1934	1291	1601	3175	3468	1360	1489	1576	2972	2433	2805	1931	1758	1808	1299	1249	1503	1072	974	1231	1185	2753	4102	1269	1391	1153	828	597
201759_at	198	285	38	189	536	465	375	301	144	316	729	328	349	380	207	211	341	513	849	761	675	746	484	456	312	190	835	286	332	100	367	458	534	385	196	169	171	238	100	255	444	477	1258	1203	614	203	479	333	456
201760_s_at	577	324	1844	1423	974	1259	687	953	1345	1016	1343	1088	412	474	626	449	509	453	784	741	554	420	400	603	1271	1134	37	81	14	16	198	86	1348	1106	554	475	392	513	440	396	604	853	798	682	375	602	2570	2087	1415
201761_at	3386	1422	1210	527	1951	1725	1911	2343	1774	2505	1909	1560	456	623	736	612	607	1261	4961	3846	3066	4552	2812	3503	10616	8660	7216	3088	4768	5352	8070	6771	4646	3686	620	556	788	452	586	750	207	349	789	1160	644	768	168	133	102
201762_s_at	1250	1204	6329	2338	5368	5113	7263	11589	7367	6118	6804	6528	6396	7173	6626	6554	5083	3817	3304	1912	5376	5451	3140	3774	19407	19844	5450	3905	3368	3172	4384	6348	1339	1269	2338	2276	2378	2831	2463	2235	673	700	1063	1233	1294	1403	876	468	854
201763_s_at	535	373	863	683	68	847	550	759	432	728	1386	976	973	1113	1289	1242	635	1087	655	628	450	517	766	572	866	1285	305	345	243	444	1133	1001	832	975	664	400	679	465	411	474	138	294	770	801	545	934	224	393	140
201764_at	234	889	634	253	139	111	87	75	470	197	676	762	582	414	851	450	692	781	1219	980	1629	962	2715	3729	3120	3135	333	282	2321	3880	3757	5203	179	738	1491	1517	271	409	155	505	288	804	2863	3129	932	1414	328	218	279
201765_s_at	729	887	1731	658	2423	2669	3566	2759	2820	2260	2499	3003	1465	1785	1960	1614	1936	1854	1300	846	2643	2093	497	708	1981	1785	606	1544	448	645	1046	285	1128	1095	1005	937	438	737	617	1452	337	66	294	112	806	587	103	303	103
201766_at	231	245	43	203	44	79	189	221	52	273	49	124	69	223	262	192	173	57	132	188	407	82	130	308	166	110	623	343	522	191	78	543	292	615	82	114	159	209	415	202	391	41	78	99	341	469	110	87	54
201767_s_at	406	686	113	20	815	946	701	617	1071	1233	1128	1109	942	805	1108	756	574	895	1808	797	1268	1300	395	101	2596	2250	773	355	362	183	234	970	105	229	82	35	25	285	91	223	108	54	523	533	104	61	59	38	26
201768_s_at	477	849	1002	1085	1493	1801	804	1370	2469	2003	1716	1418	1284	1325	1211	1301	875	1364	822	572	1944	1874	1270	1657	896	910	2326	1148	888	1268	2360	2274	1016	708	986	853	1071	1500	906	533	1612	1444	1002	1328	1163	882	859	692	1360
201769_at	371	480	2064	1287	2152	1116	1537	1721	2699	3232	2835	2837	1123	1453	1331	1720	1336	1375	1523	489	3142	3195	876	965	857	312	643	98	886	1213	1411	1920	799	538	382	527	573	696	868	709	544	1270	716	720	346	725	197	88	132
201770_at	2057	2765	1019	635	1696	2055	2271	2269	4636	2815	1885	1566	2765	3152	2832	2781	3376	2267	4358	2411	4743	4311	2975	4495	9289	6706	4122	4511	2712	3736	4509	6805	2621	3050	2543	2834	1797	1512	1228	1707	1097	789	3179	3189	1209	1637	702	173	246
201771_at	1086	1103	1709	1278	1243	1607	2306	2058	2048	2887	2550	2425	1934	1964	1675	1520	2283	2651	1612	1287	2090	2397	1094	1663	2647	2281	2303	2063	1280	1805	1611	1814	2133	1825	1376	901	843	1056	1010	1385	1062	1160	422	442	732	1852	303	485	573
201772_at	909	687	893	919	1356	1993	1120	1106	2114	2183	1901	975	642	773	597	503	681	961	1254	1038	1123	1149	838	1508	2526	3020	1017	1006	705	1093	955	911	627	472	864	562	426	736	590	479	922	382	1076	1607	957	1080	681	536	389
201773_at	1252	948	1547	1510	1099	1000	820	811	1651	979	1748	1317	1411	1683	1231	1316	1387	1261	1205	732	2669	2510	1830	2069	2469	2181	2364	1826	1146	2122	1443	2270	662	550	1046	967	744	827	904	1034	717	760	588	570	319	527	489	893	391
201774_s_at	1259	985	434	389	537	475	421	220	628	753	899	686	608	615	784	512	251	727	1538	729	1613	2108	1579	2158	3224	2647	965	807	1293	1307	2126	2716	507	548	943	1383	661	729	361	197	444	603	1276	1399	741	888	56	129	129
201775_s_at	960	883	1362	1664	1136	1640	880	1158	1142	1658	1645	1308	1324	1159	1188	1427	896	1589	838	686	1008	450	1005	1388	985	1176	1532	1379	784	943	1494	1295	1046	1316	1109	1246	1266	1523	1357	1634	1745	1166	881	771	1629	2347	950	1146	1442
201776_s_at	328	191	908	839	767	996	511	822	1065	928	1761	808	628	540	739	717	853	352	249	72	337	551	305	354	572	455	444	397	171	111	365	652	446	273	465	504	532	392	439	388	573	335	372	390	378	460	334	174	292
201777_s_at	589	410	723	768	622	864	682	409	574	976	1003	688	806	543	861	664	331	1659	577	786	787	993	689	850	461	598	1273	170	369	626	126	662	808	553	409	299	421	853	469	701	852	546	606	55	590	1117	130	110	314
201778_s_at	1907	987	4914	3315	5243	5369	5402	5198	4800	5254	8953	8876	4116	3992	4456	4763	4687	4996	3194	2570	4304	4014	1871	2124	3880	3159	2011	1507	1105	1487	2064	1862	1797	2062	3131	2539	2085	2091	2443	2716	1827	1291	2144	2123	2086	3315	1156	1254	1025
201779_s_at	1098	1252	5644	5451	5539	4508	8379	8472	5032	5716	4313	4687	1793	2297	1984	1971	4689	5178	915	1025	2027	2374	1180	1329	2983	2418	1216	1422	933	1158	1345	1728	925	969	948	867	1105	1189	985	1914	876	1083	409	932	1414	1259	1285	1497	1050
201780_s_at	897	339	2799	2439	2415	1496	2846	2842	2437	1464	1459	1633	511	523	548	778	1491	1448	538	298	663	862	333	315	1379	1070	600	485	279	260	329	400	94	97	42	157	232	239	645	458	434	375	47	81	201	198	301	303	376
201781_s_at	641	846	1164	1051	1013	1085	1110	1432	1614	1175	1693	977	1637	1805	1906	1420	1377	1348	464	356	634	863	1624	1808	1835	1574	2575	2425	834	1935	2280	4062	1113	812	1327	1444	938	475	896	1660	348	252	115	452	426	773	786	956	697
201782_s_at	1067	1712	3587	2529	1819	1684	2605	3238	3956	2352	3418	2673	3428	4138	4463	3902	4194	3304	866	915	1738	1790	2621	2751	3973	3311	5237	4754	2118	2363	3816	4632	1870	1840	3400	3120	1709	1663	1689	2090	833	1207	908	887	1490	1613	1631	1560	1052
201783_s_at	2407	1950	3260	3282	1893	2461	2045	2894	2254	2316	3203	2491	2304	2466	2136	2037	3014	2662	1526	1132	2022	1712	2263	2808	2804	2834	3157	2491	1254	1839	3054	3741	1834	2236	2935	3052	2447	2488	1566	1869	2142	2119	1275	1364	2046	2923	1105	1330	771
201784_s_at	1706	1458	2135	1609	2264	1936	2296	2603	3678	2754	3163	3907	2240	2090	2161	2716	3781	4048	2253	1890	3230	2515	1568	1770	5972	4087	1146	680	1316	1127	1490	1468	1329	965	1427	1145	1035	901	1486	1163	771	944	2593	2438	526	701	599	535	463
201785_at	799	600	838	642	327	629	644	751	388	214	123	92	384	543	480	513	611	87	1043	793	799	1302	548	1180	545	514	1427	1318	480	547	1174	1497	1323	909	3366	3138	1474	1094	2901	2498	875	777	990	580	1420	2392	2595	2200	2731
201786_s_at	1617	1634	8481	9279	5716	7147	5600	6736	8221	6529	8926	6846	6456	6981	7022	6961	4742	4210	3118	2756	6283	4926	3164	3178	10809	8617	3317	2811	2811	3428	6067	6932	2693	1916	4214	4007	2804	2419	2072	3509	707	959	1117	1429	2117	2763	1172	1910	1161
201787_at	501	93	64	61	30	28	54	42	33	35	40	48	37	65	32	75	56	44	96	84	51	39	55	38	33	45	209	101	37	73	62	94	120	68	309	414	107	114	430	252	104	91	40	58	62	158	173	119	143
201788_at	1628	1684	1182	1571	2157	2241	1886	1398	2201	2484	2753	2436	2282	1718	2222	2581	1891	2830	2244	1984	3428	3455	972	1418	2922	2728	1312	969	779	1364	1553	3562	1830	2233	1063	1500	1279	1440	1057	1883	909	952	1343	1166	1027	1155	977	1261	1413
201789_at	109	14	86	127	207	41	82	21	27	15	106	168	20	167	118	155	137	161	65	46	16	223	185	31	20	133	57	249	64	61	130	691	110	44	170	20	205	161	128	163	161	121	20	14	254	66	205	37	77
201790_s_at	1431	1863	367	540	57	36	27	325	333	385	719	274	245	417	491	295	415	72	66	81	459	678	1481	1482	3501	2827	2939	2307	1302	1978	1381	2151	3464	3146	421	555	79	507	99	121	2204	3032	338	182	958	1134	777	593	704
201791_s_at	1650	1746	226	217	268	182	82	72	397	322	508	494	213	475	374	572	331	214	67	75	248	770	889	1403	3923	2970	1688	2014	822	1061	1346	2050	2078	1925	225	339	136	183	50	168	1549	1127	56	42	613	573	454	508	406
201792_at	132	89	20	35	52	96	88	81	890	1347	174	107	122	403	388	306	211	413	387	149	802	155	890	394	62	203	340	134	102	151	322	183	257	248	2295	1412	387	44	491	708	291	110	154	469	135	164	79	179	97
201793_x_at	119	230	602	555	381	238	119	121	449	386	312	382	198	168	60	74	316	110	441	55	314	157	305	404	339	438	132	128	76	177	523	616	114	324	410	483	105	75	343	77	570	334	351	329	271	138	280	82	383
201794_s_at	802	689	1125	1437	1331	1174	1347	1246	1028	1606	1691	1449	1518	1688	1563	1386	1617	1291	953	1029	1682	1841	1188	2080	2589	2405	692	1102	1073	1354	1960	2365	1194	1478	1392	1331	562	868	704	937	747	613	775	979	601	1056	824	622	843
201795_at	922	535	9024	12884	3572	2909	2815	3790	3213	2612	4710	3425	2610	2489	3101	2562	3270	3230	7270	5977	3812	4014	5776	5913	5622	5831	2533	1734	4533	7120	5621	6550	1553	1869	2396	4228	1466	1755	1293	1598	2129	1783	10690	9852	2648	3681	72	62	210
201796_s_at	76	547	91	416	98	681	82	75	902	746	539	550	363	273	543	488	200	861	830	754	555	934	674	391	1701	1252	127	270	907	91	173	247	476	246	342	97	702	624	89	769	812	194	1277	1154	860	1701	773	190	99
201797_s_at	427	596	579	447	273	875	795	733	1111	817	557	446	506	571	703	521	656	966	1395	848	1418	978	532	667	3811	2823	1050	1427	665	1240	756	1042	967	1051	357	452	430	380	320	321	184	299	484	460	424	86	150	252	297
201798_s_at	2387	2066	880	465	2452	2129	1830	1380	1184	1103	811	601	161	181	82	183	223	49	268	90	274	63	202	216	2276	1887	88	166	19	82	130	32	74	232	551	558	652	546	687	749	278	187	85	189	327	351	227	496	140
201799_s_at	537	488	641	559	312	491	119	355	865	1071	356	548	503	599	600	551	389	196	100	180	875	742	170	945	1107	789	287	206	176	178	427	256	201	589	848	305	443	149	157	194	149	612	245	132	177	231	155	123	392
201800_s_at	929	731	1231	687	1394	1451	1544	1242	1614	1516	1805	1472	1207	1239	1109	1353	1156	1640	1016	1367	1943	1407	739	798	1966	1439	1473	1648	730	1294	1390	1389	1313	1399	1290	1250	661	779	644	646	1130	670	817	987	1062	897	586	405	1060
201801_s_at	468	443	37	309	468	520	302	215	386	517	156	270	96	158	238	133	240	175	1868	745	932	1118	715	887	1958	1847	1820	1836	1041	2415	784	778	771	355	972	634	304	332	409	502	794	766	2256	2328	567	830	218	352	385
201802_at	491	902	467	549	315	831	882	590	722	1021	104	817	65	403	314	452	247	198	2759	2659	2053	2436	1185	1228	2559	2289	1493	2169	1835	2676	1511	1893	1398	1021	1281	1294	654	458	367	815	239	880	2581	3396	794	1322	537	588	109
201803_at	817	1108	2326	1929	2866	2807	2677	2699	3643	2639	3578	3042	2715	3806	3316	3567	1931	2410	3016	2069	4573	3521	3369	4145	3938	3466	1694	2393	2505	3114	3042	2759	1591	1934	1674	1437	1319	1662	1467	1861	1152	1502	1080	1821	506	1247	1361	1021	1200
201804_x_at	2373	1858	3321	1427	3001	4161	4661	3002	3210	4293	5906	6071	1879	2247	1973	2237	3413	3639	1019	453	3501	2682	1306	2006	3788	3044	2063	1646	1204	2083	1578	1259	1157	655	2371	1323	911	1253	682	1330	134	190	440	821	524	1641	2608	1964	1471
201805_at	628	1074	1168	1524	816	1614	1054	1050	1301	1235	1511	1221	1197	1465	1104	1365	1353	1319	1619	875	1342	994	1286	1450	1600	1615	375	1009	1730	1490	1408	1894	1157	1391	1304	1205	1223	1163	815	749	1817	1164	948	988	1685	2831	899	854	822
201806_s_at	57	371	284	438	728	535	730	680	278	408	670	359	256	535	309	653	203	505	478	520	133	425	564	762	715	960	351	965	276	143	771	602	504	463	275	94	407	513	202	554	87	148	496	568	114	87	270	103	703
201807_at	1163	1074	1939	1679	2410	2991	3210	2695	2407	2212	4419	4119	1558	2511	1565	1686	1329	1737	4180	3541	4119	4183	488	1040	2937	2415	1008	793	1155	1131	802	1091	1521	1133	624	801	570	661	1049	919	976	901	2857	3266	484	505	1036	1214	1032
201808_s_at	254	436	153	771	59	496	310	514	377	338	99	507	218	299	404	346	82	69	744	187	228	565	59	477	111	189	338	582	221	459	417	186	106	407	671	366	445	557	502	722	653	501	756	474	456	611	432	261	364
201809_s_at	415	390	554	412	463	461	1358	1062	407	356	555	739	364	266	439	276	299	313	2788	2384	1782	1744	504	378	334	311	1023	147	408	288	567	276	385	361	613	539	426	560	987	1120	544	400	677	297	629	414	395	474	121
201810_s_at	786	367	893	1036	1936	2635	1729	1609	1318	1699	5361	4783	1806	2067	1533	1658	4318	4260	871	1020	1044	533	596	898	345	517	609	292	102	421	326	1130	235	426	729	1131	905	875	774	1408	290	443	116	325	1056	1204	572	659	1038
201811_x_at	730	453	2810	2040	2966	3384	2175	1718	1785	3350	8223	7158	2030	2537	2262	2392	5161	8051	637	1032	878	601	842	727	385	401	328	287	339	219	1024	809	616	626	1490	1220	992	1569	1652	2028	599	553	222	164	1016	1011	819	766	1223
201812_s_at	2481	3718	17352	7149	12053	11246	18853	17580	17142	14889	20304	19945	20665	20682	17548	19233	32601	39326	11291	11225	16079	13736	4199	4772	10296	8128	11270	12052	8390	10535	12752	14709	13710	15138	5767	5194	4657	4880	9114	11319	3515	2835	3287	4352	4014	4983	5834	5574	4171
201813_s_at	415	356	192	249	1380	1307	1015	636	975	715	1492	1407	259	411	547	298	879	695	1051	1122	1005	1701	711	491	1779	1453	237	150	340	268	258	206	156	118	863	984	533	287	280	134	314	558	524	461	218	588	168	1089	193
201814_at	1261	834	1487	1693	2110	1915	1570	1741	1922	1640	2227	1849	1326	996	1049	870	2807	3872	2805	2207	2562	2485	1511	1655	2731	2240	895	1673	869	1355	1903	2833	829	963	910	1358	881	1272	988	964	1105	853	1296	1535	1251	1693	1283	1016	811
201815_s_at	690	812	740	670	498	880	559	565	874	675	734	517	618	608	553	330	779	801	676	91	656	585	345	345	1103	559	918	130	175	828	221	702	470	61	290	835	343	396	294	63	899	600	663	252	710	122	487	110	504
201816_s_at	863	589	1040	578	1365	1804	1761	1846	1602	1592	1350	1100	603	331	594	589	1321	1750	2115	1391	2746	1513	682	617	2815	1808	2284	1172	827	1047	483	626	628	462	272	293	258	291	422	450	203	249	569	966	269	214	460	391	427
201817_at	1334	876	1029	505	1265	1383	1189	688	920	958	725	700	735	753	920	838	584	771	1332	1044	1022	1745	793	611	1155	1221	686	446	361	695	620	712	469	509	606	365	427	685	409	580	459	436	948	1466	588	648	544	543	479
201818_at	111	392	2333	997	1821	2716	3572	1854	1081	1282	11056	6986	916	1439	1960	1793	1808	2438	436	49	894	1170	482	538	5724	5497	674	1559	474	271	648	306	192	367	298	403	558	80	571	638	97	26	300	174	472	457	60	84	126
201819_at	633	945	519	384	573	484	526	474	1719	1868	260	111	263	264	222	225	434	477	504	608	940	971	452	705	2385	1895	1868	2072	858	1214	1371	1722	1010	1373	501	456	815	789	610	750	1409	1202	507	426	428	644	265	611	437
201820_at	8674	14530	120	241	30	33	264	30	4007	5226	33	37	255	421	122	171	84	139	89	33	115	112	115	111	139	116	549	141	148	97	104	115	87	90	8264	6805	6680	13828	67	98	221	70	114	43	416	310	44	404	85
201821_s_at	322	172	220	121	810	898	396	589	888	1374	855	838	325	292	588	510	338	618	724	698	1197	674	329	371	2006	2272	879	239	967	684	681	948	878	870	227	154	254	285	190	278	165	353	603	624	279	242	122	250	517
201822_at	124	135	263	84	414	393	478	313	158	215	99	291	256	81	130	296	323	60	329	215	19	298	281	161	225	123	308	65	160	24	163	368	356	162	42	128	257	62	162	158	237	163	312	279	160	228	468	228	280
201823_s_at	484	266	333	332	656	834	561	537	669	622	1208	742	572	729	607	589	353	625	546	419	569	814	351	415	1027	779	738	834	529	532	545	369	680	754	217	184	298	282	261	330	809	547	1287	1848	354	455	412	422	601
201824_at	393	227	378	344	418	309	321	268	484	341	566	585	160	389	328	375	264	278	378	397	574	226	301	310	473	636	1182	494	385	340	495	766	410	280	354	248	134	282	257	325	533	462	1692	2036	278	423	321	427	713
201825_s_at	471	510	91	80	561	1076	951	712	651	982	790	781	239	324	161	360	400	401	1734	1490	2417	2568	1342	1453	32	58	116	492	367	424	912	1153	1079	883	333	385	212	110	95	221	941	925	819	762	353	361	820	565	563
201826_s_at	414	310	369	345	495	582	359	484	268	436	85	450	254	317	176	323	277	495	357	602	1251	887	900	911	77	345	433	48	311	237	708	54	754	411	537	493	419	210	213	439	548	761	503	74	270	562	566	710	449
201827_at	1106	1009	757	495	1712	2230	3090	1621	1293	1806	2244	1733	1131	948	1182	1346	1364	1613	1528	855	2374	1948	942	605	2151	1693	1034	727	659	785	834	1082	45	497	714	528	634	494	203	577	309	200	800	834	666	710	71	56	114
201828_x_at	528	581	2584	1836	2971	2692	2442	2647	2037	1873	2687	2521	1363	1865	1661	1396	1303	1490	2650	1758	2384	2542	701	847	478	397	1114	727	578	577	849	398	1956	1892	2341	2024	1235	1391	1830	2267	2889	3220	2226	1411	2444	3242	5884	5082	3469
201829_at	2370	1498	50	205	661	177	46	192	611	806	375	649	597	361	296	318	285	639	1853	1145	2321	1798	566	736	651	661	576	385	594	434	514	346	2084	2193	313	293	533	536	297	237	520	437	971	575	408	289	122	236	354
201830_s_at	3381	1561	60	51	247	264	25	9	473	560	297	74	143	189	136	18	233	18	1408	732	1562	1655	363	428	1411	1155	52	28	324	313	66	620	2372	1447	435	307	235	192	138	40	233	368	1137	1196	81	33	75	67	167
201831_s_at	86	81	78	104	1109	1366	1083	844	2988	1581	2408	2114	1037	1447	1231	1328	1311	926	711	678	1450	1811	137	152	2435	2531	211	103	163	159	85	80	87	257	71	64	132	163	66	88	145	73	46	218	61	85	82	91	77
201832_s_at	827	569	1334	983	1784	2128	2063	2019	3709	3104	2901	2861	2287	2503	2675	2204	2284	1749	1571	1202	3778	2810	1013	1307	4918	5085	2214	1345	1638	1896	1281	1637	1199	1536	439	281	894	913	796	1134	585	711	680	733	223	237	409	477	366
201833_at	1077	721	700	600	1344	1149	996	832	1778	1451	1434	881	559	644	697	864	924	1244	3541	2439	3445	2092	810	1506	1911	3011	2569	1095	2136	1745	706	854	2363	1221	486	486	265	508	709	458	497	676	1774	1728	215	280	335	303	228
201834_at	119	320	92	420	426	426	826	429	540	463	678	674	373	721	570	505	793	899	2111	1601	979	846	525	783	340	351	160	144	130	540	227	719	362	661	349	325	136	414	122	220	356	448	1507	1864	139	243	170	217	100
201835_s_at	799	672	457	916	359	878	262	644	855	695	879	443	828	733	713	684	884	299	1235	818	839	586	1005	1120	763	813	1176	945	338	1087	1224	1147	460	845	815	686	755	986	488	671	1045	660	1209	1566	1173	1437	901	596	458
201836_s_at	248	221	244	249	471	158	223	300	483	376	545	350	651	479	572	625	290	309	422	285	425	498	221	199	385	213	117	267	38	171	221	380	330	190	253	334	200	244	226	290	221	211	297	240	103	56	353	218	340
201837_s_at	709	546	621	414	994	867	700	880	1454	945	1468	1248	1596	1647	1851	1878	669	536	956	612	2416	1554	720	1137	1295	1703	413	747	621	705	1003	734	729	735	592	483	480	203	435	593	497	341	629	868	266	338	418	425	462
201838_s_at	358	369	382	467	255	215	407	306	242	355	710	124	638	463	444	309	119	533	212	117	300	241	586	121	331	250	509	351	89	518	531	669	516	157	263	309	594	535	469	578	515	475	249	103	508	811	828	168	568
201839_s_at	5200	2778	88	102	189	72	13	8	28	98	205	149	116	178	24	70	212	349	2507	2316	1129	1214	112	9	46	15	101	94	154	148	78	31	944	578	126	80	119	70	119	121	486	262	355	360	47	63	48	63	50
201840_at	742	508	2779	2111	2263	3120	3246	2700	4048	3388	3802	3885	1920	2009	2110	1808	2773	3147	2838	2774	2478	3162	1613	2398	3449	3992	1941	1141	1968	2215	2633	3161	1392	1046	2800	2213	1823	1441	885	1615	874	700	1418	2611	876	1501	1849	2549	1634
201841_s_at	3108	6704	386	95	537	617	197	472	614	439	815	550	925	874	570	692	747	665	3860	2137	3170	2955	311	405	912	898	86	20	21	106	89	112	4052	4000	3924	3493	3000	4530	2011	2412	1047	839	982	1161	144	407	978	487	352
201842_s_at	459	137	180	224	108	14	203	115	66	14	86	217	108	133	111	31	29	43	304	294	25	52	67	120	69	148	329	275	35	28	285	199	154	200	881	1398	469	856	2307	2944	298	299	126	129	267	345	84	530	684
201843_s_at	47	39	49	23	31	30	46	60	26	35	101	125	78	78	28	60	96	150	101	50	41	63	151	30	161	154	96	21	156	92	27	129	211	112	199	171	203	240	570	535	136	69	157	86	248	63	262	214	277
201844_s_at	512	607	3079	2906	1240	1128	1092	1700	2004	1340	1729	1788	1085	1914	1130	1540	1825	2873	1162	1433	1733	1886	942	986	1632	1950	479	1091	609	850	1387	2137	653	481	1851	1597	1054	1186	631	755	1589	1625	1389	1662	1391	1915	782	912	1132
201845_s_at	466	363	2202	2362	1427	815	1544	1291	992	1931	1922	1875	826	458	722	694	1069	1491	2579	2140	3572	2510	456	455	1353	1009	647	447	265	227	202	144	245	127	383	364	221	295	448	406	478	552	1239	915	320	160	280	344	246
201846_s_at	1192	1066	2338	2529	1181	1569	1960	2655	2999	1353	1466	1459	1764	1857	1400	1726	2568	2012	1833	2213	2402	1961	600	1002	1609	1478	1615	1273	756	707	753	964	576	921	2479	1747	830	483	453	839	1673	1672	2108	1811	1355	1978	985	1145	851
201847_at	678	556	5535	2084	6250	6227	9830	12437	6051	5462	5568	4448	2110	2185	1995	2108	4403	4716	3971	2651	2388	3565	1275	1524	2953	2463	1778	1292	1441	1722	3017	3432	363	531	1417	1581	1176	1362	6868	8190	3148	3089	697	582	1980	2181	818	886	930
201848_s_at	168	135	227	268	443	208	336	185	310	392	397	282	741	723	554	582	397	476	427	236	577	642	692	913	3541	2766	460	444	301	177	132	462	489	423	202	485	249	421	237	332	880	702	235	200	245	384	998	929	921
201849_at	93	85	211	203	190	216	466	155	143	272	325	421	599	557	618	645	427	170	616	358	583	308	546	626	4429	3485	261	41	95	55	402	108	275	315	342	259	100	187	161	287	1378	1181	22	6	138	171	862	1117	648
201850_at	1207	1486	2663	1273	4924	7512	5722	6292	5084	5025	890	653	444	587	484	459	2266	1885	486	249	1519	1530	1044	903	2046	1750	912	1105	197	25	574	488	503	533	914	730	1215	1554	949	1146	401	327	399	525	980	1568	453	337	82
201851_at	642	213	343	208	711	1086	1194	1688	1063	795	1110	876	972	487	978	1146	805	750	1078	1014	1065	655	165	586	1253	1324	1414	387	90	770	204	174	470	237	414	197	242	754	104	225	202	154	1953	1758	279	268	179	114	58
201852_x_at	270	105	262	250	293	135	77	234	161	77	239	48	182	269	163	128	172	306	578	573	106	58	186	244	291	238	467	385	228	294	440	295	243	106	2301	2050	1400	1778	1744	1999	4521	5970	277	226	365	905	352	203	248
201853_s_at	3225	3871	2633	1906	1531	1388	658	999	1657	2118	7371	5073	6920	6785	7359	7298	2635	3533	1704	1315	2425	2110	3180	4435	3531	3284	2988	1584	1138	1316	3300	3400	655	1083	2260	2219	1260	1136	1098	1272	1139	916	2467	3326	1070	1938	840	958	434
201854_s_at	429	707	856	502	1156	1726	1341	1429	1862	966	2010	1803	1294	1835	1436	1409	1655	2181	1113	1169	1481	1323	923	1155	2115	2044	494	529	384	886	1260	1306	854	1010	840	869	943	880	529	721	470	1009	1132	1016	145	160	496	876	694
201855_s_at	223	109	623	241	465	874	954	731	689	650	1737	1302	789	757	662	765	785	1159	804	445	615	946	136	103	680	671	49	173	110	68	61	357	73	29	176	93	206	101	215	109	186	163	405	307	35	123	268	367	473
201856_s_at	402	472	540	652	403	1077	454	672	1042	477	859	590	796	1038	957	862	903	768	592	713	896	788	546	616	882	697	1026	816	504	526	930	765	581	673	452	437	463	406	431	635	661	434	731	596	274	392	459	543	268
201857_at	1294	926	2175	1887	1720	1728	1999	1752	1993	2517	2826	2874	1718	1833	2237	2201	2091	2415	2256	2047	3558	2248	1292	1429	2977	2495	1836	1741	1469	1519	1934	1965	2106	2001	494	615	693	799	1096	1433	1424	815	1394	1851	394	488	1096	1416	1042
201858_s_at	29	22	32858	37982	56841	54044	57477	45405	27317	29338	35932	35803	4583	5365	6109	5773	2006	3835	2977	1526	20106	20435	77	66	29499	28299	848	1025	32	124	53	64	897	978	2797	2599	3071	2862	2953	3904	426	784	690	971	42073	54188	319	348	79
201859_at	81	44	23076	18989	36509	26382	31063	29776	15033	19099	22157	20335	3596	4303	4230	4969	2179	3329	5797	3889	18621	18560	316	320	19453	19200	2716	1502	542	516	587	460	1733	1370	3603	3354	2945	3652	4368	4931	1229	807	838	942	18184	28079	430	485	475
201860_s_at	387	324	110	90	291	182	12	8	134	173	63	300	53	27	109	120	231	41	129	252	115	14	126	13	130	120	48	309	145	35	52	518	202	238	634	544	146	319	476	598	345	278	243	95	387	285	619	249	45
201861_s_at	1149	873	1952	1716	5315	4668	4911	7772	3625	2650	3097	2635	3548	4199	4045	3450	3207	2925	1210	760	2936	2542	706	741	4774	5283	1756	996	858	1344	659	672	522	562	829	810	1434	1108	665	549	671	437	791	376	441	1043	309	382	456
201862_s_at	1302	878	2884	4869	6152	5099	4192	4803	2550	3276	3177	3439	3009	2731	2822	2894	2782	2996	897	1037	3054	2587	873	1386	4682	4551	2486	1521	1299	1949	1028	795	508	373	564	518	967	766	808	1003	345	344	305	168	354	688	495	302	75
201863_at	1543	1060	3288	1937	3811	4035	5679	4296	3533	3266	4663	4592	1994	1915	2252	1905	2703	3094	2864	1993	3862	2650	1647	2416	2199	1807	2008	1644	1049	1587	1455	1801	1031	1139	1167	1303	1000	1349	1186	1186	1052	561	1258	1213	1060	1004	1416	1523	643
201864_at	1661	1269	3280	2861	2924	2987	2265	2561	2281	3053	2963	3446	3253	3302	3159	2856	2150	2867	1064	717	2468	2115	1966	2655	2436	2486	3416	2921	1295	1749	1591	3117	1722	1597	2364	1467	1348	930	1404	1952	1207	894	1342	1143	745	1384	6086	5320	4604
201865_x_at	293	365	2539	2549	4714	3916	3384	3381	3114	2837	3896	4008	2411	2419	2032	2581	3884	3561	2033	2397	3348	2588	893	1033	7852	5403	883	770	1137	1485	1511	1316	827	641	2605	1810	1925	1550	916	1112	1127	661	1444	1620	1247	1797	1534	1818	2264
201866_s_at	399	301	1151	1832	1424	1722	1254	1593	1410	1429	1575	1375	1110	1055	1027	1243	1228	1427	1212	634	1388	1026	287	543	2494	2037	540	395	585	684	932	660	319	361	364	473	740	1033	598	405	587	362	1161	1220	721	663	522	433	574
201867_s_at	512	384	1717	1394	2055	1794	1670	1544	438	546	1099	1186	599	682	791	691	961	1277	505	235	956	604	449	623	1367	1037	1222	858	455	433	837	1043	481	502	544	902	318	259	305	285	511	297	124	250	317	584	444	551	262
201868_s_at	247	48	639	769	539	850	688	444	417	268	494	603	277	317	227	379	240	103	370	459	63	570	131	151	591	458	225	161	9	206	70	237	226	227	170	241	62	49	148	92	81	187	192	248	144	163	67	44	74
201869_s_at	98	42	98	104	183	1025	92	122	199	122	392	380	127	98	255	115	376	107	77	39	148	342	62	76	249	657	80	268	56	126	141	189	65	54	67	64	76	43	35	34	42	59	58	52	44	62	220	92	73
201870_at	2591	2724	1416	1210	1811	1230	987	1242	1305	1424	1574	1318	1234	1000	1000	1232	1779	1915	827	1217	2287	2187	1575	1632	3161	3042	3995	2482	2825	3354	3207	4477	1985	1833	1257	1290	1385	1182	1302	1186	1479	1474	730	889	1455	1864	1341	1326	1167
201871_s_at	1246	1715	2183	1431	2675	2820	3546	3326	2387	2769	4417	3539	2915	2588	2528	3064	4959	6231	4295	2511	3494	3411	1851	2545	2682	2479	3520	2725	801	1997	2287	2337	1272	1625	1504	1665	1135	898	1334	1644	552	410	2402	3087	845	887	932	812	780
201872_s_at	916	606	406	517	1284	856	872	643	1416	1374	1026	651	1046	1254	1188	1060	936	1139	2551	1607	2619	2055	1318	1559	3766	3452	1722	666	1474	1874	1699	1808	1346	825	412	316	594	600	551	489	834	658	832	617	384	245	465	417	322
201873_s_at	586	503	467	375	748	1028	887	702	1082	1376	694	650	854	828	709	895	644	761	2099	1523	1731	1836	1064	1433	1925	1753	1130	780	1278	1522	1600	1946	1074	885	176	218	452	413	478	554	570	520	340	550	194	361	310	199	54
201874_at	1747	1546	1325	1878	766	1662	790	892	1549	1663	926	570	570	753	554	420	643	588	785	911	1256	1710	1572	1823	1745	1399	1197	932	1559	1223	1432	1874	1435	1585	1304	1375	1430	1305	1054	829	524	456	618	628	828	1117	663	752	996
201875_s_at	778	508	1293	1081	361	636	492	516	911	772	459	422	274	345	272	301	557	653	791	618	644	970	665	992	1304	941	1392	1051	433	535	919	662	700	889	785	752	703	690	429	543	656	416	361	381	482	468	555	356	357
201876_at	1618	1588	264	202	474	787	525	577	1448	1890	1180	468	392	389	390	430	279	465	1098	937	1503	1571	130	163	1648	1801	349	149	74	419	84	338	567	543	205	381	506	566	553	747	2643	3074	420	219	291	28	1238	919	1487
201877_s_at	1115	353	2640	1905	1401	1320	1137	1492	2103	2670	7047	5900	2633	2579	3047	3008	1584	2275	1179	810	1344	1169	595	768	1584	1650	2959	1763	1283	1319	2338	2586	1303	1589	819	756	990	823	1108	831	569	611	1366	1256	351	457	685	610	546
201878_at	139	276	311	309	433	723	423	429	401	363	346	420	427	511	361	432	200	199	124	106	545	502	274	310	508	397	427	352	274	406	375	369	332	174	187	138	204	251	106	221	259	170	56	414	100	228	342	210	476
201879_at	763	554	1576	1256	630	1299	470	243	861	691	1552	1156	1015	1144	1127	908	661	754	632	986	1010	1216	669	566	1137	1024	1706	906	890	1091	1138	951	854	828	879	860	758	862	777	999	1065	951	852	828	879	857	863	710	828
201880_at	304	258	999	701	621	597	556	490	870	558	826	725	1111	882	1214	861	850	715	478	243	922	914	588	666	1315	1095	1176	698	538	784	231	658	548	396	444	358	331	479	527	458	317	249	393	629	139	246	242	134	235
201881_s_at	324	355	407	661	605	622	600	352	733	450	671	545	626	977	986	848	675	466	493	539	248	484	459	731	999	1021	596	234	418	469	517	431	514	476	289	291	63	366	552	257	390	53	909	668	256	174	414	197	217
201882_x_at	225	227	133	115	44	40	64	44	39	64	50	60	96	37	76	56	80	70	72	96	69	56	58	62	43	246	677	532	56	108	129	82	393	411	343	55	242	287	78	169	74	42	287	269	153	159	293	496	53
201883_s_at	791	420	2913	1842	1213	1746	2064	1838	2603	3486	1672	2302	1342	1397	1469	1292	2314	2986	970	742	669	1516	474	851	161	985	891	389	1265	1218	2423	2410	653	1203	1998	1593	2072	2733	1449	2286	1514	1127	1336	1136	1459	2327	221	289	249
201884_at	548	595	388	667	332	269	213	219	430	251	419	138	376	380	528	180	157	291	344	379	121	100	378	334	384	360	774	984	671	815	1368	1159	205	735	949	582	1627	2068	882	498	754	692	212	217	664	913	405	846	427
201885_s_at	1531	2564	2380	2530	5417	3937	5237	5010	4513	4930	6310	4694	2152	2017	2085	2324	3795	5684	6025	4105	5473	5529	2428	2652	8620	7005	3903	4357	1969	3955	2379	2682	2077	1722	3462	3866	2038	2878	2046	2551	3327	2103	12650	13212	2859	4244	3170	2817	2303
201886_at	887	993	1393	1104	1394	1922	1827	1311	1385	1734	2362	1773	1258	1603	1211	1737	1499	1789	4080	3996	2665	2424	1261	1720	1754	1411	1697	1192	932	1601	1683	1619	1300	1143	1410	1397	1128	1081	1192	1508	1836	1440	9296	9264	1931	2667	820	1181	673
201887_at	759	661	2757	2175	3373	3226	3820	3226	1673	2032	173	284	183	167	360	308	1613	1499	324	323	597	344	119	255	206	70	235	349	145	208	217	241	445	422	538	453	558	643	555	1118	519	533	169	264	293	337	231	457	423
201888_s_at	219	273	536	589	942	803	580	356	436	459	213	29	61	21	75	38	253	326	141	71	279	328	266	14	11	32	56	296	38	13	139	76	156	34	77	176	136	162	84	184	67	34	82	69	245	152	152	45	14
201889_at	1160	457	291	329	380	247	230	242	657	797	1248	1172	318	309	428	461	1686	2581	532	240	778	674	344	215	901	834	2245	1120	1347	1185	878	1441	354	353	233	135	413	337	675	497	358	306	10	20	135	147	964	665	1008
201890_at	2283	1608	196	15	1138	772	124	16	1193	1644	706	584	8	141	102	290	171	98	7953	6103	3409	3563	2560	2881	11022	8398	271	147	1834	1682	2232	2020	662	440	1398	1412	363	427	103	25	1871	1675	7101	7974	1352	1414	134	33	41
201891_s_at	5378	4009	61355	41738	52895	42527	52206	94996	52914	41096	50660	47913	56590	73221	57620	64950	60751	51017	30556	23372	42781	35706	16366	15839	50574	45476	25899	18210	33219	26159	11569	15229	11812	12335	24512	24013	32564	32826	32347	36457	10891	10805	20579	21465	22784	38906	3319	2712	3361
201892_s_at	2940	4329	1034	964	1255	1773	2363	1598	2429	3174	2648	2101	2841	3102	2767	2387	5365	7378	8300	6972	24330	21726	6088	7559	15726	16334	5445	5814	7796	12814	16477	17871	5428	5908	2105	2562	1376	1921	862	1666	1343	1670	1637	1326	1394	2037	715	108	208
201893_x_at	898	489	880	740	589	548	538	254	246	69	205	365	260	581	509	477	359	394	1253	993	388	264	185	327	248	258	1696	727	507	550	477	457	265	531	4506	3438	4223	3808	6867	8963	1765	2340	341	216	778	955	1538	729	783
201894_s_at	404	462	2393	1508	3099	2913	2557	3112	5288	3881	2501	2455	1581	1807	1614	1397	1645	1914	1132	794	3017	2548	927	1619	3839	3615	568	801	1086	1078	1753	1505	1202	1172	689	1132	796	1147	738	860	1461	1079	918	774	1216	1304	1005	785	675
201895_at	1437	1732	2072	1820	1987	2549	2142	1742	2297	2288	2891	2684	1972	2495	2219	1841	1945	2101	1416	773	1668	2298	865	1251	2468	1783	1495	1456	776	1134	1149	1451	1316	1500	1182	1596	1279	1459	1299	1430	1359	811	1060	1374	1381	1726	628	413	561
201896_s_at	889	619	689	480	1069	711	520	743	386	511	424	148	314	366	125	332	258	301	468	204	681	1136	1048	1620	912	927	1293	950	321	589	1587	1445	701	633	748	689	605	503	414	502	670	357	696	606	672	1250	775	1015	1299
201897_s_at	1060	1229	640	710	794	823	382	337	943	915	820	988	404	504	316	547	964	828	3681	2428	4252	2220	3664	4551	8176	7379	1401	915	2673	3692	5195	6801	5134	4775	1628	1581	971	765	589	664	1370	1199	3491	4123	1384	1696	642	461	90
201898_s_at	1889	1206	1460	1540	1772	1901	1728	1117	1894	1882	1701	1170	896	1135	1089	1064	1441	1603	1386	1352	1520	1590	2199	3224	3057	2951	2051	1199	1023	2161	2446	2066	866	1240	1321	1261	1014	1659	475	593	933	764	1355	1542	890	1089	274	370	434
201899_s_at	2088	1083	1907	1178	2593	1900	2459	2527	2304	2466	2857	2841	1187	1357	1120	1356	1496	1976	1725	1387	2492	2380	1878	2012	2607	2348	2195	1477	1588	1942	2433	2767	862	967	1210	1011	1264	1388	898	1081	695	561	1163	1566	859	949	742	729	617
201900_s_at	1354	1197	1244	1186	3561	3822	6206	4607	3561	4683	2792	2676	1141	1327	1152	1221	3030	4083	1452	1475	6521	5493	2725	3150	7997	7065	2227	2694	2950	3014	4876	4185	2062	2673	1888	2036	1859	2633	1316	1395	1635	1613	408	427	1242	1820	986	979	641
201901_s_at	2222	2057	3160	2146	4372	4292	4386	5236	5039	3793	6327	6126	4225	4376	3938	4137	6054	5102	4802	4805	5931	5065	2132	2450	6755	4930	3014	2163	2149	1732	2127	1503	1403	1743	4339	2976	1595	1637	1296	1449	1624	1019	4900	4509	1590	2158	913	1144	674
201902_s_at	56	57	56	99	65	122	311	39	50	257	55	68	415	396	239	290	84	72	195	64	147	232	46	34	264	59	65	112	58	54	78	107	65	49	99	44	74	50	53	104	100	99	204	347	46	41	36	74	95
201903_at	2953	4587	1635	1043	4612	5687	9215	5808	2788	3866	3939	2455	1305	1301	1446	1383	2148	1897	6120	3269	5659	4671	1485	2242	8651	9864	2476	3221	2026	3804	2351	2831	748	1078	2027	1825	229	496	254	164	176	389	3298	3704	306	356	1429	1613	281
201904_s_at	1836	2657	208	52	754	584	310	279	27	39	56	52	23	29	38	31	17	48	509	427	1319	1378	44	60	30	25	40	42	26	28	40	60	34	63	91	94	79	71	25	51	29	37	73	231	66	79	301	70	242
201905_s_at	777	721	56	103	18	222	172	45	23	62	197	18	154	150	51	59	107	301	275	60	769	222	46	63	18	79	94	109	22	38	102	61	22	57	45	26	39	73	19	69	109	79	42	141	40	115	36	144	48
201906_s_at	2596	2028	722	164	101	52	87	129	65	331	110	261	281	232	118	170	481	329	575	560	1291	1290	322	414	229	34	139	29	127	28	47	83	241	129	325	54	88	51	295	36	432	245	554	679	470	127	637	325	98
201907_x_at	80	63	73	55	73	383	205	70	120	57	317	77	53	89	55	50	73	62	48	34	69	96	86	84	119	136	98	96	38	60	81	323	54	54	131	24	54	44	37	99	71	68	176	196	80	63	108	116	379
201908_at	1219	754	497	867	1505	1227	569	942	757	941	983	906	882	720	752	918	520	621	531	1045	1304	1818	905	1419	1372	1096	828	306	233	1103	1237	1036	1302	977	902	816	687	819	674	830	907	1032	764	828	687	815	599	607	491
201909_at	661	311	10914	556	6424	6422	13383	14136	7359	6221	13578	15652	17976	18579	9872	11493	101	148	8230	7209	19731	14785	7376	10250	246	156	1716	1655	13037	14514	28647	29123	427	575	6707	6381	5849	299	6295	8245	1713	2094	3135	4193	4547	5166	2091	1337	977
201910_at	958	852	300	115	88	69	61	346	50	60	66	68	120	464	163	122	80	90	72	113	85	92	209	343	85	125	470	161	201	118	160	204	218	178	83	166	223	187	292	627	705	736	121	113	101	193	389	527	169
201911_s_at	645	485	23	75	32	63	20	88	17	16	57	41	40	163	119	332	204	65	19	104	63	108	215	52	246	170	326	51	252	47	48	91	53	45	271	315	308	167	395	476	169	436	174	23	217	51	556	347	439
201912_s_at	1378	403	793	578	736	816	614	611	915	1022	1299	997	763	914	847	954	976	695	2410	1506	1591	1589	810	1128	3327	2513	2059	1003	1669	1168	2273	2260	1638	1132	669	690	653	453	593	360	1623	1010	3904	4804	1255	1589	206	248	351
201913_s_at	1393	2306	1523	1273	1011	1909	1581	2149	2354	2037	2703	1900	1152	1645	1455	1433	1522	1949	2807	2126	3096	2438	1334	1677	3047	2481	1482	1522	1153	1707	2541	2287	1882	1971	1162	1191	990	1354	1159	913	919	1123	1732	1421	1127	1895	978	1158	1018
201914_s_at	278	449	418	491	2047	1310	1376	948	2086	2523	1569	1377	1122	1482	1134	1294	1668	1989	951	818	2305	1938	287	425	1542	1303	668	837	263	810	822	948	729	621	317	265	443	477	310	341	561	339	476	464	290	222	634	521	528
201915_at	281	22	200	156	310	205	147	272	344	463	200	227	385	225	282	288	224	238	312	180	321	392	315	172	639	290	439	297	171	231	191	191	231	111	53	79	129	267	143	40	340	262	97	168	196	202	109	166	438
201916_s_at	528	330	706	585	1585	1517	690	937	2123	2146	1445	1513	1019	1059	1163	1215	1399	1474	1016	726	1996	1887	644	687	2213	1581	1449	914	1082	1464	1248	2140	963	897	325	386	468	304	860	763	949	607	296	405	388	456	781	660	614
201917_s_at	963	550	340	232	2113	1619	1102	553	2483	3265	2659	3704	1139	1179	1440	1413	3062	3929	1451	1115	3431	2970	751	1002	4289	3353	1690	896	1036	763	583	565	464	634	529	619	561	734	320	423	465	144	638	457	402	639	518	694	368
201918_at	1141	523	494	284	2390	2606	1030	818	2335	2626	3663	3423	1378	1446	1061	1219	1895	3831	1252	1712	5645	4435	624	864	4039	2340	2373	1100	903	665	425	629	300	464	725	601	313	648	352	452	63	269	345	255	253	378	809	686	867
201919_at	2836	1720	1509	1664	1927	1867	1408	1617	3423	2055	2426	2313	2836	3043	2434	2762	3360	3181	1812	1348	3492	3675	3277	4924	5109	4341	5934	4338	4601	4991	5178	6071	2768	2787	1210	1044	1637	1640	1995	2448	1561	975	960	826	1157	1433	1810	2320	2105
201920_at	1605	2428	2399	1113	2382	3069	2349	1674	6138	8210	6830	5945	2483	2728	3219	3062	928	1151	4134	3480	4596	4671	1308	1600	2766	2175	1151	1241	915	1240	2198	2452	3977	3062	824	923	696	456	1220	1280	885	830	3431	4189	624	840	539	531	204
201921_at	2238	974	8581	7789	1963	1333	1812	1867	1085	965	987	1096	645	695	509	719	824	794	876	711	1232	1127	421	366	891	685	1374	666	496	364	257	86	847	679	409	283	317	363	866	878	620	393	380	304	865	1032	441	586	325
201922_at	2237	1519	4510	2013	8563	6878	10084	6697	5683	6930	8348	11121	6404	7379	7128	7859	14870	19619	8124	6883	13467	10162	3764	5521	8676	6288	6534	6486	5885	8017	7833	8991	3525	3428	1162	762	1923	2621	2577	2841	2582	1649	2695	3105	1253	1111	1393	1501	1105
201923_at	2074	2089	769	585	1148	1211	992	1389	2055	2089	1305	1400	636	605	503	715	1324	1090	3496	1724	3641	2654	1001	1372	2842	2843	3174	2276	2179	2648	2929	3145	2103	2298	1219	1199	1062	975	1800	2033	2340	2858	1002	988	1364	1484	406	551	231
201924_at	802	403	3129	1862	2031	1955	842	1245	3226	3066	3166	2652	2103	2160	1930	2249	2800	2882	3990	2857	5437	5604	1320	1661	7339	4617	480	311	510	366	704	602	697	551	1134	967	662	737	1004	1255	1345	1452	3253	5008	1347	1335	535	429	418
201925_s_at	219	157	2701	1302	2832	2387	1558	1811	986	1172	941	1132	828	867	1220	1542	2114	2895	491	233	308	687	44	16	748	605	810	455	453	410	337	406	886	704	101	85	334	310	293	408	382	136	1375	1187	245	458	26	41	68
201926_s_at	199	32	2758	1871	2752	2891	2782	3369	2254	2390	1432	1078	1523	1219	1716	1435	2117	2199	752	333	914	769	40	40	1568	1049	482	428	542	502	1134	1003	1075	1338	183	98	317	615	529	556	100	262	2264	2385	760	1137	90	31	332
201927_s_at	515	599	215	239	244	257	70	175	82	210	361	45	101	178	151	201	145	17	718	169	413	690	24	66	389	243	37	122	134	29	36	146	38	196	220	363	37	166	170	69	79	217	381	306	83	258	323	214	340
201928_at	843	802	334	293	557	469	142	189	241	210	586	191	305	319	222	217	232	357	1751	2026	1398	1534	509	531	749	770	529	161	284	518	496	735	407	425	320	300	163	322	260	268	295	424	1134	1674	353	577	571	761	688
201929_s_at	502	525	214	222	328	58	211	229	122	265	597	16	144	91	238	220	15	260	645	382	523	581	362	717	506	529	588	291	202	387	106	975	402	532	268	460	447	476	341	417	678	481	704	505	366	495	537	948	849
201930_at	1897	1493	1018	490	923	722	301	245	1746	1134	854	1101	999	1117	808	892	703	449	5370	3816	5146	4558	6293	9039	8022	8253	1645	1035	2433	2552	6432	6113	2654	2434	2838	2013	1616	1217	747	677	1735	1815	3003	3981	1355	1856	533	405	392
201931_at	856	723	1713	566	1861	1025	1570	1996	1892	1099	1881	1940	823	1033	688	1108	1490	1219	3833	2641	2517	2316	577	593	6254	5357	2693	1791	3489	2934	2280	2727	2657	1970	569	529	372	544	352	541	884	1088	3381	3281	553	536	385	197	191
201932_at	297	263	394	223	591	613	598	576	688	830	807	755	504	260	616	695	761	646	1008	585	1557	988	684	737	1569	1471	772	365	232	180	305	274	143	426	821	719	94	79	143	325	279	333	571	580	164	185	89	106	190
201933_at	640	477	1532	1009	1264	1487	2195	1429	1093	1230	2599	1752	945	634	1053	583	1154	1428	1573	1017	1314	1342	960	888	1822	1354	1005	780	617	411	420	323	703	952	1015	831	804	246	244	822	234	235	1308	844	482	276	612	739	146
201934_at	2465	1768	7337	5809	2671	2204	3732	4517	3975	2871	6257	7418	3543	5527	4772	5229	5339	4757	3012	2319	4381	3282	2430	3101	4731	3448	2784	2043	2628	2737	2987	3101	1546	1333	3801	3121	1606	2043	2128	2142	1033	1058	1715	2150	1442	1861	1621	1453	1319
201935_s_at	248	347	496	503	739	659	708	792	935	873	788	949	343	462	457	474	736	598	207	313	952	1088	365	391	811	795	1832	1152	1184	1072	1025	1109	542	333	254	296	370	313	552	488	345	245	402	229	181	66	836	647	911
201936_s_at	173	49	565	376	416	702	456	515	664	393	603	522	143	243	295	23	535	196	146	430	491	1547	113	90	509	142	766	750	688	410	485	737	483	121	102	76	119	308	293	244	93	122	13	277	144	123	255	478	272
201937_s_at	909	1369	242	53	516	906	1194	1248	799	824	1160	786	485	1013	970	841	556	748	565	377	1045	1537	751	910	1902	2079	1795	1755	1322	1697	620	383	1106	974	326	272	65	74	95	577	84	85	33	38	91	100	42	60	48
201938_at	2860	1343	2534	915	3902	2649	3290	3090	2935	3583	2847	2477	515	814	474	557	830	1253	4147	2395	12816	10260	1518	2375	3334	2368	372	394	379	657	49	33	948	862	2227	1649	1211	1272	1189	1345	946	864	69	714	695	1557	2316	2713	1164
201939_at	319	135	5	91	151	222	8	268	206	133	25	23	18	19	78	21	6	164	32	273	168	120	6	9	53	10	11	18	10	16	14	100	51	38	89	28	124	28	139	181	187	150	48	17	58	38	355	341	374
201940_at	193	200	1365	1432	1702	1588	742	1262	352	487	1137	733	278	410	443	551	224	63	272	159	463	1438	146	463	580	436	69	50	41	156	180	99	345	89	272	272	77	40	102	217	189	205	63	175	235	75	96	56	51
201941_at	1275	784	2409	2216	1485	1566	1049	1524	276	323	1565	1472	720	987	839	740	172	507	921	708	541	724	619	789	748	838	592	424	114	471	310	739	850	935	339	585	513	558	625	721	1452	899	780	509	533	919	578	618	743
201942_s_at	16	8	274	669	953	1242	426	231	214	91	693	216	14	189	257	101	13	22	117	16	30	112	11	98	219	163	29	22	151	32	36	20	170	39	9	8	145	52	24	78	20	46	192	21	40	36	123	24	50
201943_s_at	125	32	893	1055	885	1656	677	704	198	194	677	563	46	299	305	292	18	21	173	30	142	28	226	172	312	507	26	78	29	66	21	63	86	131	9	8	137	75	158	44	274	145	60	179	81	241	33	39	64
201944_at	1474	1587	3593	2707	10595	9961	8674	10875	6217	5161	2715	2918	1464	1594	1868	1961	1622	1754	1712	1450	3004	2554	1315	1469	2328	2327	1072	911	1185	1211	551	1054	3085	2796	1076	806	834	1165	2013	2192	1211	792	893	1064	1202	935	820	741	572
201945_at	593	548	1091	1069	1166	1191	1470	1352	935	1570	1561	1758	798	882	782	491	841	1359	872	773	1023	1222	400	400	666	604	953	237	431	173	482	1094	335	573	491	430	697	527	135	673	626	811	2099	1419	492	1028	865	476	1395
201946_s_at	583	409	410	399	557	896	760	1386	2138	1435	1152	950	1691	1839	1625	1494	879	851	3737	2573	3634	2926	1535	1462	6390	6136	407	700	2578	2605	2251	3208	2330	2141	817	721	669	977	392	382	1104	1099	3307	3512	544	597	428	556	666
201947_s_at	2180	2637	1551	1193	3590	3477	2125	2417	4175	4605	4088	4603	2823	3033	3322	3672	4433	4862	14342	10740	14288	10914	5688	8284	12199	11538	5134	3805	7572	11303	8428	10363	7216	8280	2102	1445	1100	1458	1126	1368	2183	2079	6243	6565	864	1178	974	1553	1031
201948_at	451	191	313	141	651	713	605	429	843	826	713	536	625	461	678	597	247	556	930	691	1249	895	255	438	1528	893	523	430	495	350	443	579	1139	716	43	12	188	133	233	193	219	143	238	434	49	196	222	202	21
201949_x_at	1566	879	3796	2678	3482	3074	4035	2909	1633	3480	4154	4312	2046	2449	2146	2484	2061	2817	1900	1302	2575	2738	1096	1125	3079	3617	6141	3425	1669	1994	1284	1192	1276	891	2384	2144	932	1064	1449	1491	1057	690	915	1135	1783	2172	958	959	1154
201950_x_at	1161	1534	5636	5946	4089	6610	7029	6355	4837	4195	6826	4511	5232	6290	5742	4573	3702	3475	1401	864	3240	3200	1822	2393	8887	8520	5960	4777	2212	3332	2244	3216	1444	1857	4595	3512	2376	2668	2251	1994	1084	1508	1263	1292	1687	3834	1337	1388	1629
201951_at	18	10	202	58	515	322	207	151	1157	616	22	10	88	33	34	39	461	178	42	10	782	367	186	84	966	780	245	335	158	39	504	270	9	12	13	17	84	130	122	104	198	272	12	13	17	32	433	203	158
201952_at	294	254	1073	1033	1543	1256	377	937	3784	2509	358	438	547	431	433	591	1448	1823	604	268	2052	1701	1123	1354	2594	2013	1398	1215	1075	927	2000	2649	471	303	508	454	894	1472	1551	1214	1408	1325	42	194	432	180	1559	937	984
201953_at	845	1246	2234	1775	1585	2105	3004	3364	2279	1935	3379	2618	2308	2411	2734	2545	3050	3099	1865	1449	1965	1488	1838	1644	1668	1983	1465	1546	1608	1409	1401	1418	1203	1057	1698	1732	1687	1464	1908	2048	1140	701	1664	1332	1471	1473	721	1108	559
201954_at	3953	4965	14169	9338	25087	27330	33552	32686	16539	16915	15488	14526	7818	7527	8328	7204	10672	11825	2104	1349	5881	5893	1809	2510	15272	13611	11058	12863	3830	4568	5032	6922	2058	2771	3471	2864	4173	4024	2800	3790	378	783	27	417	2606	4045	410	507	94
201955_at	1659	1601	1202	1065	1428	1202	923	2201	2491	1605	1369	1247	1390	1293	1636	1490	1587	1863	1474	1053	1476	2010	1443	2025	3555	3779	4095	2983	2007	3670	3957	4926	2086	1851	775	614	1113	1646	1040	961	1200	989	813	854	534	375	945	713	662
201956_s_at	788	510	1627	823	2034	2020	2404	1460	1758	1633	1803	1843	1256	1500	1227	1188	1557	1639	2566	1869	3434	2932	1469	1725	3509	3205	1371	1096	881	1541	1979	3645	1685	1587	730	833	1117	933	754	649	742	560	1330	1302	696	646	285	366	200
201957_at	464	345	692	1121	583	666	80	352	337	157	496	470	591	555	582	619	615	117	378	461	348	111	456	722	318	422	929	720	227	766	187	341	376	597	731	769	632	845	1142	1175	538	600	698	404	178	423	992	646	523
201958_s_at	13	28	13	73	53	27	50	17	15	19	40	31	35	39	24	27	29	19	20	50	69	70	47	45	15	38	30	42	38	41	77	58	29	36	19	48	33	28	55	36	28	40	42	58	147	58	74	53	39
201959_s_at	91	87	485	296	2822	3145	1904	2054	2421	2046	2588	2122	3426	3152	3185	3658	2718	3528	926	782	3116	2416	214	94	3342	2953	109	51	127	165	213	296	88	39	1046	692	827	1010	38	98	122	64	95	43	54	51	180	683	188
201960_s_at	717	532	1434	1231	6317	5116	3696	3202	4301	4749	5962	6259	4197	3498	3929	5178	7537	9842	2085	1563	8806	5906	992	1600	5053	3238	986	645	1651	1259	1851	1698	452	538	733	859	1503	1558	1799	2021	358	245	279	97	327	439	1704	1872	1072
201961_s_at	35	72	463	339	53	91	525	340	61	272	26	193	57	81	56	68	377	370	16	41	319	298	45	51	221	86	75	62	31	93	123	177	72	32	60	210	83	60	70	42	68	44	195	105	87	214	80	45	49
201962_s_at	73	41	163	133	673	649	617	436	392	590	430	461	48	403	83	183	859	1009	245	583	306	1008	160	37	562	291	64	102	197	27	37	843	39	32	399	113	79	222	22	166	72	37	42	85	25	37	805	720	523
201963_at	944	443	7942	9810	2684	2522	1527	2250	451	491	319	545	251	215	250	209	182	52	959	886	919	1014	65	59	1641	1522	4322	2616	1313	1353	395	335	489	358	643	534	197	619	517	687	3296	2648	106	324	1009	1517	434	427	137
201964_at	691	885	1242	1496	1032	1106	1220	1248	979	1597	2433	1616	1191	1472	1245	1583	1432	1662	537	483	1049	1074	757	884	928	1018	558	732	441	420	785	1035	674	611	792	785	805	705	1082	1035	825	450	219	378	299	1018	328	394	214
201965_s_at	910	541	1246	1494	1032	2430	2051	1715	2706	1828	2402	2451	1970	2253	2084	2543	1721	2600	843	707	854	1217	579	796	1188	1048	1093	610	290	441	1201	260	383	766	683	527	886	957	789	1171	85	154	407	167	117	55	134	149	320
201966_at	1602	2278	2721	2233	4221	3113	3577	4026	4513	4219	4365	3928	2649	2974	2647	2815	2666	3517	3471	3248	4519	3550	2247	2500	7854	6406	3885	4582	2850	4204	4370	5144	2736	4287	2527	2172	1769	2414	1590	2276	2377	3006	2801	2858	1497	2728	2307	1789	1832
201967_at	271	525	875	791	906	1553	1313	1674	2102	1813	1861	1542	2926	2053	2616	3137	2824	1973	1049	921	1593	1918	1042	825	1077	1217	1681	1884	1211	1836	3883	5397	672	1213	716	859	1586	1348	1779	1862	348	344	1214	890	556	266	309	432	628
201968_s_at	1432	1298	2097	1901	4177	4724	3211	2337	2232	2912	3999	3382	1410	1378	1393	1480	1631	2012	634	499	3543	3231	1515	2326	4324	3552	3659	3042	2335	2569	2589	2711	216	261	1252	1382	1225	1160	1046	1092	2103	2172	484	462	1331	1892	1243	1509	906
201969_at	500	385	529	417	848	792	561	439	510	581	1077	490	468	650	476	270	518	1009	1166	1204	2563	2543	600	1036	682	818	287	787	512	884	1063	870	846	693	547	442	413	547	512	413	822	719	472	509	699	1123	556	625	512
201970_s_at	729	862	454	45	638	612	979	777	1593	1304	2116	1801	701	1032	1095	1011	972	1397	4970	3058	6829	6558	4171	4963	8232	7962	266	417	2123	2022	1939	2539	2275	2690	784	692	781	620	221	552	98	343	2039	2012	43	60	36	34	224
201971_s_at	814	451	250	502	1538	1956	701	792	1058	1069	683	348	409	521	336	314	293	433	637	95	554	982	333	367	1531	1213	84	94	481	576	312	471	153	358	288	515	168	112	268	251	439	530	714	848	258	498	134	346	498
201972_at	2110	1169	5604	4532	7347	5347	4777	5743	3430	3310	2459	4097	1175	1226	967	1365	2290	2167	7727	4530	6469	5456	972	1477	4777	4102	4727	2419	2867	4006	1897	2375	1697	1801	1299	1180	1438	1013	1473	1579	2060	1751	2573	3303	1824	2691	2809	2916	2994
201973_s_at	3843	2971	3101	2863	4381	4438	3639	4588	5413	3743	4459	4646	3178	3655	3723	3565	4261	3071	4981	3072	5029	4447	1663	1661	6140	6094	5605	3083	3785	4339	4983	7236	3089	2918	2676	2075	1815	1706	2010	1910	1296	770	3529	4707	1459	1695	890	1130	1076
201974_s_at	944	492	510	483	541	596	435	413	551	487	357	503	622	836	974	548	235	570	547	667	534	484	807	804	505	591	1144	1084	303	731	1101	739	656	1119	471	553	954	618	319	649	1110	849	1283	684	1639	1673	575	724	603
201975_at	548	284	819	1657	693	560	468	635	268	405	807	777	337	457	402	540	268	391	322	494	319	841	145	307	454	467	573	379	234	477	281	409	301	208	150	83	300	275	363	285	391	192	174	225	105	177	308	217	192
201976_s_at	1376	1008	128	313	224	73	143	75	14	286	299	224	256	55	143	104	51	155	542	471	65	210	176	179	576	296	125	402	293	213	560	543	92	135	440	337	433	319	572	448	547	452	110	357	54	391	1006	723	726
201977_s_at	371	310	298	324	973	999	858	623	795	726	908	775	643	921	634	615	369	622	425	360	829	1095	359	347	872	624	861	880	465	684	706	691	314	479	560	409	527	293	284	484	271	281	372	418	279	872	249	363	328
201978_s_at	841	718	280	294	1834	1379	2185	1862	1225	1352	1411	1752	499	1029	1064	1166	1429	1573	995	293	2039	1673	252	511	1152	818	1627	1719	326	216	568	684	375	390	294	254	396	578	284	342	335	175	312	598	318	460	425	296	269
201979_s_at	875	806	87	478	420	591	283	268	840	895	951	545	573	868	672	533	417	309	686	252	552	1004	560	762	2153	1868	1481	1329	473	325	156	152	370	327	509	599	325	360	313	287	419	280	118	139	383	104	525	152	204
201980_s_at	335	282	2088	790	1530	1845	1966	1850	1501	1948	2803	2156	1051	1835	1039	1036	890	1394	1926	1385	2215	1782	351	695	1397	1882	571	474	398	618	598	881	649	321	564	559	491	440	616	696	899	558	2673	3873	801	936	341	224	176
201981_at	245	138	107	153	220	28	29	152	21	28	189	291	39	51	23	64	14	54	763	581	149	194	91	110	74	258	409	291	154	200	269	265	214	32	158	142	107	257	77	112	197	52	419	443	326	331	56	37	203
201982_s_at	344	77	56	402	582	325	462	303	54	294	108	160	309	288	101	317	50	333	453	358	169	161	92	229	82	325	724	263	58	117	168	189	278	116	233	85	60	169	290	109	53	111	44	58	273	193	256	310	366
201983_s_at	1215	1298	32	48	28	52	45	21	121	46	19	16	46	154	23	84	172	13	179	67	260	17	31	39	39	45	64	96	166	262	300	557	64	70	1359	1238	675	871	278	138	1177	1168	239	9	81	62	261	385	67
201984_s_at	799	678	162	344	656	361	235	445	196	239	472	264	56	165	280	485	299	349	375	335	331	377	461	237	260	417	793	693	319	284	904	729	358	525	495	476	501	491	302	456	1157	873	137	236	487	1079	364	386	530
201985_at	515	437	735	488	835	1672	1673	706	783	1107	1850	1695	563	999	828	654	894	1010	1075	1099	1453	1400	519	616	1412	1009	658	292	551	696	726	1353	488	558	424	352	428	408	348	530	248	737	897	930	138	336	250	313	185
201986_at	866	696	943	693	1229	1170	1184	685	1015	1185	1736	1507	602	980	1001	995	918	1112	789	1072	937	1265	689	1009	920	640	1354	830	582	864	1375	1454	772	920	848	789	1085	948	819	663	1106	1161	968	488	740	580	346	769	534
201987_at	1240	759	1367	1196	1770	1306	1447	1375	1720	1660	1650	2326	1549	1910	1807	1802	1696	1865	1071	1444	3490	1749	782	1030	1856	1457	1826	947	663	583	702	856	1986	845	613	427	852	888	783	1078	351	651	1336	1611	258	226	583	478	535
201988_s_at	670	575	788	774	924	1164	1356	1038	872	797	935	741	1073	1249	882	898	726	722	579	458	747	362	416	553	539	489	828	669	430	659	666	1077	188	451	707	662	729	902	771	931	681	698	639	551	763	952	595	795	1113
201989_s_at	740	676	1716	1327	2102	1191	2613	1342	1237	1878	2039	1379	1702	1429	1003	1604	1353	1245	1330	1324	1318	1206	383	359	875	650	1495	418	553	422	820	956	579	670	937	783	883	1163	1213	1448	851	702	853	1025	605	1054	1206	1010	658
201990_s_at	387	346	883	799	745	631	693	937	668	558	799	571	943	1136	880	1056	708	841	541	545	481	350	198	323	422	458	590	612	335	124	390	563	403	224	523	332	510	705	536	822	414	383	360	403	324	543	548	360	349
201991_s_at	1281	1242	1387	1190	4276	3923	3182	2740	4241	4104	3589	3248	1754	1781	1839	1799	1846	2299	1953	1926	3559	2370	1078	1027	2754	2145	2282	1349	1325	900	828	1179	1059	901	614	882	1215	1122	436	752	983	690	1047	1477	360	590	1142	1178	1459
201992_s_at	601	388	486	463	552	637	452	412	586	837	885	491	58	689	375	326	338	398	474	294	838	433	527	600	676	489	676	502	626	490	247	741	340	621	199	266	366	232	312	385	839	275	613	641	308	261	595	347	452
201993_x_at	1751	1797	2082	1768	6391	6675	4925	4986	7522	8048	9468	10587	6949	7853	7719	7622	10109	12033	5390	4579	9601	8738	4254	4813	10939	7660	2654	2519	3095	3470	5119	4341	2287	2163	1423	1318	2305	2707	2232	3502	1247	1414	2592	3093	899	1180	1703	1524	2035
201994_at	3942	2985	2787	1591	3848	4499	4465	4067	5818	5188	3516	2907	3519	3521	3747	3788	2350	2792	7893	5946	9193	8858	4755	5930	12864	10906	5714	3322	6301	6365	6554	7387	6586	5977	3597	3705	2401	2196	3146	3373	4181	5073	2048	2469	2215	3370	4862	4991	4318
201995_at	620	508	181	424	833	1228	1304	1070	658	767	495	552	524	230	195	288	311	438	347	558	658	271	411	437	294	219	290	446	192	110	634	402	384	178	310	257	343	326	470	417	501	553	76	148	349	340	392	553	354
201996_s_at	354	130	259	546	881	943	408	257	627	817	806	584	341	433	438	650	578	694	1094	687	1295	718	475	575	431	519	838	267	323	227	119	243	217	228	596	654	347	331	195	191	300	282	325	438	127	339	159	171	225
201997_s_at	1376	1048	1688	2197	2824	3106	1670	1852	1641	2158	2870	2390	1682	2240	1920	2111	1599	2217	1803	1592	3431	3478	2368	3129	2623	1840	2883	1813	2053	2516	2885	3623	2325	2442	1674	1355	1773	1527	1109	1708	1898	2031	1140	966	1677	2775	1000	1057	964
201998_at	745	512	3481	2326	1627	2275	2431	1516	5131	5763	8242	7033	5654	7009	6978	7185	12382	13699	1344	709	2991	2819	1015	1663	312	569	3873	3046	3577	4578	7160	9511	2375	1571	1145	1356	1744	2641	2645	2784	3479	3677	352	632	2062	4206	697	1288	691
201999_s_at	864	1037	6413	5484	4410	4224	7406	7908	2588	2155	4426	4681	4225	5423	3768	4466	1370	2219	3705	2712	3294	2483	621	780	2609	2189	2789	1819	1180	1460	1770	1806	2045	1892	1336	1417	1343	1334	1503	1823	955	823	1696	2094	1564	2315	548	629	558
202000_at	986	464	1096	928	710	870	1180	1221	1025	950	1677	2049	1010	934	982	889	1091	1108	1203	1147	1123	1259	896	1359	1120	1209	1767	727	729	965	998	841	766	752	849	805	522	1047	500	921	1261	678	1144	1205	854	916	1137	838	1167
202001_s_at	1013	921	3324	1548	2374	1809	1903	2432	1764	1994	2698	3085	649	1118	882	1326	1401	2110	5699	4368	2747	2127	2022	2864	3793	3833	1719	1312	2127	2848	1325	1975	1652	1517	1422	1443	767	738	730	600	1477	1518	3744	4101	912	1605	845	1398	675
202002_at	93	377	226	127	663	402	358	399	344	253	272	545	274	247	88	76	149	455	109	175	279	490	77	96	314	116	73	111	169	153	365	426	229	394	530	218	653	370	310	452	228	72	216	408	201	697	696	443	521
202003_s_at	117	480	914	522	1202	801	1451	1355	483	163	2054	1854	197	190	916	906	575	986	543	2734	1457	2092	93	374	808	560	275	551	297	48	1231	1862	992	774	724	763	167	458	293	597	1133	384	742	817	573	679	77	72	122
202004_x_at	1742	1613	2062	1165	2506	2444	2689	3133	3881	4062	2219	2252	1655	2970	1717	1469	2497	2362	2359	1880	3256	2468	1410	1774	3735	4832	1546	1199	1024	986	1312	1900	1163	1411	1762	1635	1052	1421	661	1018	1964	953	1144	1253	1292	2235	629	878	733
202005_at	1395	675	338	351	613	1313	1435	1296	2372	2623	259	343	218	117	345	308	503	865	158	535	604	448	389	104	72	124	1204	802	91	934	1028	1829	105	305	443	466	1056	664	170	401	651	91	220	68	213	109	313	482	388
202006_at	874	634	2171	2282	1279	2379	1618	1592	543	692	5526	6294	553	327	561	480	768	1061	696	73	960	752	32	31	332	264	592	267	456	151	191	100	742	834	375	460	441	551	482	653	529	182	255	184	246	180	222	425	242
202007_at	40	21	150	252	274	256	101	334	166	26	28	21	8	27	24	13	8	18	276	285	152	30	18	98	22	94	21	48	69	14	47	45	12	15	234	194	18	18	339	301	1535	1047	20	16	122	153	24	29	26
202008_s_at	361	266	151	246	655	647	220	343	138	303	435	200	297	271	238	219	208	198	406	676	119	245	118	204	78	196	345	168	153	311	260	517	385	32	405	271	250	391	289	423	1196	970	253	419	378	950	334	305	67
202009_at	681	934	1268	735	1448	2070	2697	2520	1357	2060	1986	1477	835	1107	1228	887	1092	1206	636	797	1618	1222	514	676	1235	1258	1891	1876	207	565	745	865	518	528	427	484	381	586	481	544	91	117	510	313	231	588	742	475	433
202010_s_at	570	342	839	590	715	1094	768	1220	1336	1238	1528	1380	1154	1122	1207	1412	1503	1623	991	661	1492	1434	1093	1090	1411	1441	206	292	575	816	1013	1583	686	840	647	529	466	535	374	690	516	269	1396	941	646	1136	194	400	377
202011_at	1407	1258	236	244	372	180	139	186	261	121	153	235	207	303	121	233	249	283	268	281	35	238	248	267	57	89	360	307	212	382	364	483	1015	1227	459	594	1090	1440	1500	1723	959	789	225	16	550	357	1761	1907	2039
202012_s_at	944	1057	852	777	1224	859	1233	804	744	592	1735	970	951	1074	695	899	925	823	759	828	1267	1446	858	1065	572	590	879	848	723	1034	1414	2325	938	992	1002	880	786	616	751	1157	831	534	223	384	924	1252	1117	779	777
202013_s_at	170	360	431	298	53	469	492	762	393	449	597	638	391	79	322	623	325	433	512	373	789	778	157	217	372	223	374	460	33	448	217	353	539	547	303	653	214	276	421	499	515	440	333	233	241	422	376	566	235
202014_at	954	1065	1481	1209	5723	13284	1601	3128	4876	3475	1792	1384	443	443	441	514	2143	1099	1656	1062	1725	1818	27	91	872	836	573	861	297	701	76	406	977	658	359	362	67	302	196	701	520	443	5984	6644	430	311	355	243	21
202015_x_at	42	44	43	70	27	142	108	75	70	153	72	176	51	178	64	5	23	302	179	355	386	228	79	66	123	140	23	8	112	59	6	261	135	15	58	44	100	102	112	25	133	42	180	72	76	15	116	13	147
202016_at	2054	2122	332	243	402	326	703	750	328	356	397	238	442	717	687	831	435	621	1441	1330	7769	5768	292	359	131	57	241	418	217	252	1106	1215	2868	2913	1231	871	541	288	524	662	2200	2186	476	427	871	1095	1052	1108	972
202017_at	1260	1446	263	330	301	1022	749	515	174	266	133	75	113	197	155	100	47	45	1102	1106	541	411	276	453	51	532	225	139	388	260	231	75	165	535	989	697	521	597	1283	1559	4660	2712	171	156	410	554	663	1270	1119
202018_s_at	34	29	1009	170	398	1193	15	35	17	73	30	31	24	29	31	28	23	32	41	47	31	59	16	49	22	22	73	48	43	35	65	68	40	25	2112	1926	3912	2119	98	97	41	44	70	198	35732	50032	35	39	55
202019_s_at	741	816	788	1101	90	581	652	497	1043	581	578	681	644	949	888	852	418	652	657	390	623	1166	1068	1179	1369	1002	1646	1753	1011	1426	1855	1776	1035	1409	783	493	871	834	495	938	1534	1014	936	642	892	1147	1713	924	1669
202020_s_at	845	728	699	444	553	382	806	513	1882	1740	1121	1230	1191	1347	1420	1278	1252	1706	1566	1310	2644	3266	1275	1596	2185	2153	2379	1273	1034	1637	2144	1492	1542	1353	652	578	888	778	736	730	639	781	439	911	614	678	2010	1593	1743
202021_x_at	6750	8264	11212	10491	46234	49133	26300	28808	33472	25059	29341	29588	29549	26423	28335	27631	40112	36715	16850	14711	22012	18780	10389	13063	16469	16973	14574	16293	9641	14081	20543	23430	17603	20102	11206	10851	5570	6508	7757	9093	3874	4715	13305	14064	5710	7580	12004	9899	7166
202022_at	832	573	895	1171	112	585	68	706	399	227	821	681	968	1283	1136	1385	926	814	131	223	258	43	2652	3658	9761	8801	9573	8149	3943	5430	1903	2067	3075	2476	968	900	1009	869	913	1134	1210	665	151	202	836	412	11154	9562	8406
202023_at	103	139	46	48	27	27	368	42	20	26	203	89	62	65	41	112	27	169	241	393	57	178	51	71	50	30	92	110	65	95	126	86	94	73	402	341	51	72	58	165	397	606	56	31	83	217	217	65	79
202024_at	808	888	1660	1066	898	1565	1113	1361	1206	1340	1708	1306	657	694	843	653	694	878	1507	883	827	1345	1419	1310	1720	2256	920	759	870	1212	1126	1609	948	1332	944	1401	696	1039	689	1160	678	666	2165	1733	986	1640	1241	1099	1122
202025_x_at	826	971	1642	1666	1772	3048	4162	3011	3754	2714	2492	1953	1400	2199	1813	2205	2276	2462	1226	1042	1640	2354	1348	1294	2001	1662	1740	1507	1677	1874	2073	1963	1454	1251	1282	1432	1245	1676	1361	1997	1659	1368	1108	1050	1244	1337	741	897	941
202026_at	1145	780	1605	1318	1782	1430	1801	2106	1193	999	1577	1446	736	955	728	948	739	1341	1815	1278	1862	1911	962	1068	2205	2277	2388	1297	1618	1894	1460	1466	1259	1501	628	869	667	838	853	1047	1084	972	389	319	624	1132	591	502	887
202027_at	718	936	1040	676	674	865	492	294	891	1000	1280	1005	754	936	640	706	436	257	516	565	566	1018	810	576	955	824	733	193	581	89	540	666	414	629	499	131	103	230	244	572	228	522	108	82	373	676	1126	820	827
202028_s_at	1516	1319	2602	1992	4482	4070	4261	5104	2589	3024	3944	3685	1964	1898	2024	2080	4987	5493	4239	4974	4481	4705	9957	18594	1847	1353	4041	3497	12847	19291	22406	19460	12794	14904	7561	6748	7146	6512	5651	10358	4488	3097	1840	2041	4865	7563	3622	3147	2028
202029_x_at	11572	16129	43521	29262	54910	52063	70311	73728	54999	53360	64941	60554	61501	73068	63796	64158	112035	117172	58533	50959	85234	78782	41088	44761	49069	43812	27532	31233	42034	43032	67674	75003	28502	40857	34729	30438	23804	24917	28303	35626	10782	14016	34547	38913	20845	31591	17797	14656	11558
202030_at	388	524	907	589	1645	1445	1932	1651	648	717	634	541	535	58	286	391	568	476	1020	643	1534	1096	532	592	1999	2432	1682	1533	492	843	1233	1009	669	551	541	484	206	661	304	633	467	288	736	328	371	513	522	591	58
202031_s_at	847	1651	1888	1350	2163	1761	2807	2691	2151	2073	2443	3328	1749	1653	1539	1773	3196	3066	4878	3222	4685	3212	688	860	1823	1430	1640	2370	763	1129	1212	1569	868	1008	1198	1525	877	558	695	725	545	506	4413	5066	831	934	878	830	782
202032_s_at	489	597	1051	1122	1648	2287	1538	1765	2030	2753	1187	1381	1473	1529	1649	1728	514	573	3008	2549	4088	4332	1042	1264	1074	934	464	639	989	857	979	1003	931	749	790	927	940	703	1157	1500	1329	1117	3257	4184	1408	787	1335	999	1224
202033_s_at	495	308	957	970	1511	1059	1007	937	994	659	1722	1126	846	933	1192	1243	1081	1309	494	396	1256	1656	569	715	847	723	881	519	592	627	673	1020	471	648	226	298	512	444	489	466	503	470	2459	2644	172	219	1004	855	1022
202034_x_at	318	108	309	264	573	691	604	239	291	326	580	650	384	299	442	367	372	496	507	546	697	566	202	102	275	432	504	188	264	218	206	270	165	237	193	55	139	131	104	153	217	156	710	658	46	71	292	256	226
202035_s_at	229	73	82	110	96	224	135	7	160	117	146	129	149	256	74	102	14	61	276	217	206	28	198	163	100	180	349	243	175	185	70	335	25	33	168	148	127	138	190	110	158	44	61	107	114	209	264	173	171
202036_s_at	335	22	113	95	145	247	243	443	51	141	76	251	192	21	222	47	112	225	74	90	21	67	46	61	55	63	305	318	87	52	47	569	40	98	269	170	56	90	161	198	99	18	88	158	140	99	317	379	98
202037_s_at	662	290	254	406	48	267	299	125	209	296	39	58	430	241	255	279	132	482	499	273	236	402	379	398	352	317	1177	529	351	516	383	786	296	490	423	669	460	729	425	706	905	661	57	60	684	713	752	638	796
202038_at	721	720	1689	1583	2506	2380	2494	2235	2281	1907	2646	2476	2797	2438	2861	2808	1663	1393	1647	1578	2477	3414	928	1107	2583	2382	1337	922	980	1141	1439	942	1410	1631	1014	963	1008	1074	974	961	887	860	1394	1152	392	786	657	523	747
202039_at	1002	970	974	667	973	945	770	1099	1888	2273	863	936	1223	1305	1457	1304	1116	834	903	622	2064	2697	1043	1620	1741	1640	1745	1176	345	461	588	496	1251	1246	829	721	647	786	610	403	590	425	1132	1032	562	742	578	315	757
202040_s_at	166	383	2787	1914	3116	3302	3499	2131	2241	2899	5960	5805	2638	2479	2791	2200	3176	5071	2357	2019	2900	3843	553	674	1697	958	624	513	459	445	428	786	325	280	1332	1523	600	711	505	403	181	296	1160	1274	362	342	275	302	386
202041_s_at	2099	1744	2203	1729	3182	2920	4346	3442	2084	2988	3096	2921	1333	1541	1411	1369	3088	4224	2125	1763	3144	3010	2038	2208	5508	5258	2010	1552	1418	1472	2484	2273	966	1215	2366	2319	1008	767	706	1119	252	359	878	632	1145	1207	1402	1381	1368
202042_at	1073	1594	411	291	921	1483	556	818	1269	1514	1861	1820	1401	1604	1246	2025	1052	725	2668	1693	1843	1270	706	1383	2770	2360	443	400	1052	1247	838	1129	911	998	802	520	360	617	411	566	350	412	848	975	325	428	940	772	798
202043_s_at	1503	503	1162	684	1435	1223	1505	1032	451	824	903	925	339	388	402	455	429	666	1983	1546	1810	1826	964	1679	3364	3077	1047	781	2007	1892	1594	1765	1297	1036	554	564	449	595	356	321	582	409	472	326	307	469	750	680	691
202044_at	82	93	39	40	111	30	89	39	42	39	110	356	77	413	136	325	289	165	53	254	40	252	51	50	572	283	136	195	78	83	129	141	126	197	96	43	67	60	63	68	68	47	76	78	67	91	116	81	77
202045_s_at	645	719	420	323	451	488	444	208	553	572	469	462	380	605	222	631	417	663	396	588	652	758	709	596	573	573	1176	938	523	627	995	897	533	693	619	420	333	391	483	697	591	332	719	598	543	600	830	510	351
202046_s_at	256	299	305	202	201	399	333	131	257	106	254	36	142	449	384	272	374	235	66	110	57	99	246	228	269	321	452	602	229	35	305	378	248	94	270	200	196	146	136	263	359	229	185	219	140	295	343	297	419
202047_s_at	1023	741	1056	992	1242	1696	1570	1371	4528	4159	2886	2290	1907	1742	2045	2142	1533	1650	1225	1129	1888	852	569	704	5238	3702	2555	1625	1182	1459	1897	2500	629	468	2269	2065	1286	1656	298	653	712	815	1481	1492	1078	1886	3732	2593	2883
202048_s_at	159	575	1134	155	232	1015	687	651	3476	3058	1958	1485	1134	1141	988	650	198	49	477	98	781	910	278	207	2377	1617	219	158	170	982	236	1155	109	118	326	356	166	208	66	119	122	114	247	208	123	129	3928	3711	1941
202049_s_at	233	145	299	350	378	516	520	512	441	577	437	328	294	312	489	393	424	572	362	296	831	878	374	483	883	756	388	200	376	395	526	799	589	377	298	230	300	210	367	264	226	262	24	179	122	243	200	436	243
202050_s_at	650	475	134	411	817	1117	599	764	756	962	799	393	726	714	374	488	550	579	615	491	1246	1094	969	1120	635	624	1448	999	397	575	1375	979	867	808	525	499	463	132	235	1023	792	893	382	380	1215	821	454	937	701
202051_s_at	305	162	673	473	738	761	917	835	758	968	1175	608	475	803	712	708	601	727	851	583	1535	1067	487	893	1025	795	660	412	782	544	386	1041	620	905	265	220	123	201	457	698	390	376	231	257	121	153	755	577	419
202052_s_at	60	252	56	22	20	31	35	54	104	23	29	18	47	127	14	158	50	298	614	310	85	38	129	35	58	48	38	161	38	135	56	71	206	323	51	176	234	151	342	533	309	383	65	13	30	56	326	184	52
202053_s_at	1241	965	702	509	1949	1525	1730	1639	628	761	1624	1102	842	788	686	967	532	833	1217	720	1394	955	610	186	372	556	1520	477	328	152	293	1025	139	207	489	542	939	928	778	1016	1302	1283	884	699	757	2138	724	723	133
202054_s_at	422	670	485	203	780	784	1030	827	265	226	730	555	655	781	626	496	334	298	467	218	540	843	49	47	200	9	136	140	144	72	108	352	306	55	429	468	595	777	750	459	564	707	25	16	79	166	702	321	363
202055_at	69	171	524	909	770	512	441	492	657	940	1118	980	806	886	778	732	578	1035	756	628	1358	1436	566	365	1156	897	88	194	354	288	745	571	99	390	249	260	310	268	439	500	326	717	745	771	168	327	271	448	219
202056_at	269	104	369	440	402	425	433	371	416	504	270	210	441	625	680	584	223	134	709	612	515	962	186	221	704	466	379	65	282	407	693	389	409	210	272	162	196	42	285	326	344	354	334	452	130	313	220	173	195
202057_at	244	58	26	232	18	296	169	18	10	161	194	166	300	121	193	262	111	43	343	124	105	94	243	146	166	148	325	55	143	42	63	211	47	169	110	163	166	33	113	223	188	98	402	255	105	377	110	206	62
202058_s_at	534	303	267	565	371	453	577	365	507	563	508	495	655	798	639	746	378	277	371	160	504	789	575	498	776	964	799	749	368	708	855	1147	583	542	438	465	637	531	428	609	561	376	395	497	436	779	435	407	338
202059_s_at	1063	709	975	1282	777	856	715	755	788	790	1080	1290	949	1025	729	1014	866	1028	1275	1283	1142	1200	1148	950	1409	1319	2237	1115	1276	1170	1932	1472	1005	1046	809	901	454	1157	735	740	1482	1547	1367	1595	1466	1697	103	612	525
202060_at	2208	1166	1644	1253	1459	1606	1449	1066	1112	1496	3393	3356	1321	1530	1450	1553	901	1907	1957	1985	2966	3027	773	1003	2638	2135	1081	719	868	820	770	500	1033	815	520	511	616	746	805	842	1387	1135	662	633	425	107	477	456	393
202061_s_at	803	828	2551	2417	2801	2445	2420	2626	2604	2516	2599	2555	1094	1046	1571	1691	965	899	1131	689	2068	1720	713	1062	3248	2685	1663	1193	1075	1157	2284	2701	1208	858	528	527	1025	1505	1427	1479	1825	1390	670	726	723	732	866	755	1052
202062_s_at	386	266	485	463	595	421	340	347	612	407	315	494	416	193	277	381	310	277	129	51	402	136	179	326	502	452	295	469	221	203	171	719	535	208	323	403	387	520	220	439	443	541	345	153	299	430	115	372	237
202063_s_at	253	17	66	194	56	106	211	34	183	237	31	150	231	274	70	375	237	389	345	52	164	58	230	56	44	82	475	131	210	251	246	348	84	118	174	182	184	249	34	53	366	54	216	323	197	245	28	193	316
202064_s_at	130	243	163	294	463	654	223	379	676	578	592	419	380	347	298	287	49	207	509	375	210	430	92	218	396	487	76	194	126	191	304	614	260	224	185	145	123	354	73	257	322	504	252	478	161	55	294	36	81
202065_s_at	371	431	206	486	728	978	646	387	412	415	489	704	573	629	447	446	427	758	355	302	503	678	228	429	355	343	76	508	309	529	570	170	232	460	86	299	207	425	272	377	151	270	471	621	425	527	604	35	223
202066_at	1388	501	861	566	1302	1573	713	824	518	748	888	253	722	522	786	707	404	380	893	747	806	1137	273	380	647	725	811	691	334	393	489	338	272	360	246	290	50	60	363	119	173	168	168	346	150	132	458	76	380
202067_s_at	97	391	20	39	381	447	230	45	61	32	488	15	23	22	29	32	37	19	390	31	40	284	280	269	768	732	76	182	55	162	62	635	1616	745	131	126	27	53	18	23	78	221	143	17	57	50	54	47	50
202068_s_at	2935	3496	652	667	3340	2958	1197	1085	535	633	1684	1592	547	579	447	696	311	427	1243	1312	789	970	2615	3600	3352	3099	1689	1919	1016	1611	2264	2804	3835	4526	820	598	749	1028	654	739	1461	1407	771	638	483	431	658	623	562
202069_s_at	679	380	359	369	706	1091	425	661	3996	4517	488	348	275	550	460	267	488	463	348	481	994	1023	511	508	3291	3221	1146	401	1386	1081	760	985	456	406	393	543	228	259	353	317	254	232	191	183	221	224	390	423	463
202070_s_at	429	450	300	543	554	882	442	1132	3886	3322	888	564	438	569	414	516	621	908	387	367	881	1448	569	889	2701	3236	1107	1275	1195	1445	1595	2003	858	830	881	891	800	529	396	530	356	340	82	413	246	460	1141	778	959
202071_at	3662	5319	568	246	259	292	840	608	147	242	296	374	353	375	259	217	321	241	526	591	801	854	266	268	737	917	411	595	377	182	690	477	529	565	670	893	1388	1573	784	564	1073	1011	521	504	600	793	1209	1200	880
202072_at	175	264	2215	512	697	792	771	512	1057	1397	1282	1085	799	947	601	733	1568	1075	1775	238	109	699	2675	3010	4429	3926	1425	2010	1862	2772	1175	615	1697	1533	1643	1323	664	258	499	994	101	431	1141	652	401	432	898	240	198
202073_at	514	238	885	440	184	423	105	324	209	148	1032	1457	542	418	447	509	280	652	621	747	429	403	211	207	315	297	308	321	237	227	368	404	469	606	324	490	364	276	468	678	606	643	834	1003	339	492	843	1060	760
202074_s_at	866	1306	1501	797	121	180	519	239	492	870	3153	3124	2617	2733	1980	2361	1081	1334	2098	1366	356	102	534	700	1831	1278	216	343	86	104	160	100	1357	1389	506	625	580	1125	1067	950	866	1131	3210	3480	663	968	1097	1010	1016
202075_s_at	435	230	18	63	24	23	82	21	243	327	183	90	36	29	114	23	27	51	700	325	567	559	19	31	33	44	66	82	25	23	33	50	41	35	4468	4055	129	224	655	1233	254	438	49	113	238	275	273	56	352
202076_at	1105	872	2491	1233	3799	3582	3008	3533	3433	3170	5226	4702	3213	3400	3719	4279	3246	3451	1572	1246	2794	2953	861	1194	1865	1800	1322	1095	1227	1077	1074	1537	1130	673	870	796	807	931	1255	1319	870	1015	4970	5469	272	504	779	701	534
202077_at	2764	3198	2937	1248	5126	4717	6455	6611	6152	6489	5243	5543	2778	2665	2621	2919	4428	5547	11929	8028	9630	7278	6315	7650	14732	12249	9626	9343	8685	10743	7923	8877	5780	6743	3464	2835	1820	1831	1408	1676	2105	2125	3721	4823	1801	2405	4136	3775	2466
202078_at	1388	1003	761	910	2388	1692	2661	2088	1383	1774	2523	2246	896	831	614	725	1728	1515	5463	5251	4690	3962	1413	1445	3615	3119	1523	474	1348	1448	1873	3031	1192	1160	622	729	429	475	562	502	697	912	5668	5066	821	540	546	542	712
202079_s_at	478	346	383	417	887	509	725	426	572	479	328	508	339	527	246	255	668	657	455	184	305	626	294	240	663	756	987	616	611	886	1070	1397	354	320	316	294	564	749	272	371	350	324	451	309	199	359	691	294	444
202080_s_at	206	1069	1221	1166	1091	1162	1630	1002	1217	1450	1152	481	502	685	757	721	2268	2422	1004	630	1389	1363	622	138	1420	1595	1078	1385	1118	1607	1668	1836	295	684	421	220	650	707	839	1393	140	176	572	354	149	232	515	195	436
202081_at	5574	8234	10724	8610	51658	62607	48951	31992	26896	24129	24514	18842	7442	10815	10699	9447	17089	19996	7159	5595	8785	6815	2245	3234	12177	10965	5465	3957	3323	7370	2934	2839	8670	8331	5946	4712	2034	4759	2383	2960	1860	1574	1360	1272	5294	9401	773	908	914
202082_s_at	556	686	2267	2272	613	1519	1402	1653	1250	1304	1388	1146	519	472	472	406	684	810	867	998	788	802	237	273	822	572	408	698	329	369	515	878	346	310	606	647	474	476	454	500	241	181	1742	1587	647	737	126	466	211
202083_s_at	194	168	1640	1579	403	385	358	515	675	441	296	335	121	47	122	11	301	169	248	49	359	253	17	48	231	282	70	33	176	167	557	842	145	161	156	83	49	61	169	131	43	132	2082	662	544	262	27	27	7
202084_s_at	1385	1411	8391	10472	2974	3682	4429	3216	3514	2930	3222	3005	866	919	924	788	1708	1913	2103	1610	2181	2398	974	1015	2600	1723	1285	1130	1370	1639	5436	8199	2340	1168	1348	1103	1304	1267	1372	1390	1224	1207	5352	6238	1931	2675	785	1257	1120
202085_at	1828	882	47	296	435	288	520	344	384	275	33	261	75	169	28	55	188	12	1339	560	837	591	91	215	2075	1907	931	568	110	301	483	379	281	256	376	399	216	454	323	369	498	490	700	670	162	33	21	95	90
202086_at	629	552	1034	1256	1136	1706	2111	2932	6680	5683	1029	1490	1108	1103	1367	1012	2478	1325	542	592	873	339	739	1080	6840	4976	405	481	236	385	734	675	337	360	2110	2175	3034	2086	1342	1578	676	697	299	265	814	921	639	392	644
202087_s_at	662	427	396	100	728	545	1133	1029	157	310	1104	1215	193	365	38	157	273	316	3080	2498	553	854	29	62	257	134	433	28	52	25	66	152	2138	1824	510	514	477	601	1157	1467	1367	1003	8777	8303	713	994	641	111	555
202088_at	746	643	1194	649	1753	1886	2444	1914	4704	4882	3402	2523	926	1005	1274	1290	2296	2305	552	605	2138	2190	925	1663	2177	1707	3911	3581	2187	2016	1428	1431	650	558	234	250	427	345	953	640	279	230	180	241	196	308	561	418	633
202089_s_at	530	376	286	448	888	972	984	484	2215	2513	1095	758	682	794	643	767	628	1103	137	181	603	1130	472	556	1790	1437	1822	1055	752	806	390	443	299	61	167	183	206	238	454	464	314	225	293	37	187	205	195	350	243
202090_s_at	2493	2572	5607	4264	4510	4623	7544	7998	4795	4035	4526	3956	3180	3539	3295	3318	4143	4187	5584	4795	4212	4378	3591	4831	5118	5863	11706	10553	6055	6319	5972	5048	5876	4965	4467	2787	2152	1849	2142	2247	2058	2093	3560	4257	2029	3262	4953	3367	1803
202091_at	254	187	60	346	165	339	99	168	323	39	188	132	395	305	228	338	97	17	77	289	398	93	155	307	164	258	433	374	211	106	339	393	25	351	220	330	382	238	217	338	372	295	210	184	171	282	237	260	421
202092_s_at	1238	966	1621	1635	1251	1389	1467	1664	2059	1329	2291	2141	1946	1916	1811	1875	2567	2240	2082	1470	1575	1738	1570	2090	2363	2347	1702	1400	1121	1179	2545	2504	1264	1155	1910	1731	1195	1187	1112	1284	1548	1513	3061	3318	1222	2009	1114	1083	1341
202093_s_at	466	632	743	376	398	905	796	1019	697	511	901	939	835	897	610	749	762	788	678	707	641	808	444	478	960	923	456	390	126	419	587	785	287	60	437	589	94	51	316	64	55	324	484	356	61	53	283	293	237
202094_at	631	488	103	91	36	268	20	45	43	181	207	54	72	143	249	39	169	51	824	398	585	504	882	1418	1836	900	361	278	188	510	1188	2089	486	544	636	499	272	617	299	305	83	189	1156	1824	234	211	463	506	208
202095_s_at	880	986	47	100	535	596	16	146	378	390	66	81	62	59	55	25	86	110	4929	3605	2340	2114	3089	4415	5353	5280	509	1117	1959	1788	4525	4984	916	1461	1540	1384	449	711	120	148	584	646	4825	5567	1009	963	78	128	149
202096_s_at	1443	1898	8272	6305	18813	23682	24170	21193	3549	3790	4101	3352	1884	2136	1490	1484	2446	2717	8005	4499	4981	4558	373	244	819	703	1344	634	1395	1355	508	192	957	1126	1202	1123	1398	1937	857	1266	363	295	7181	6868	3108	4810	711	342	112
202097_at	669	384	1616	1569	1169	1409	863	856	1162	1357	2523	1902	1623	1517	1730	1896	984	1902	3352	1909	3528	3102	971	1076	4073	3939	814	660	1922	2155	1617	2072	1617	1087	743	625	543	508	665	665	811	971	2340	2139	584	517	197	455	345
202098_s_at	882	791	2130	1862	953	1199	1323	1272	1560	792	3849	2913	3811	4119	3726	3492	830	642	912	205	1009	1113	800	689	885	656	1422	839	632	563	1032	798	922	799	927	992	612	760	892	1072	1531	932	579	421	1077	1500	1332	1141	884
202099_s_at	250	175	90	473	486	282	159	120	287	328	220	294	325	603	161	499	470	441	142	147	175	268	96	131	589	157	319	165	120	141	191	185	223	229	101	97	190	178	102	178	510	362	182	119	141	297	286	101	237
202100_at	1170	915	5554	5521	3566	3446	3822	5173	1480	1348	2112	2728	878	1215	821	1055	2416	2645	870	785	2415	1953	564	545	2301	1565	1520	786	508	310	912	887	1404	1738	1040	911	913	1127	953	1293	1330	861	261	556	1295	1947	1341	1643	1382
202101_s_at	753	565	1041	1786	990	801	774	470	435	332	395	616	311	489	149	599	629	441	392	402	623	622	374	234	767	832	320	195	49	70	74	122	701	273	327	197	110	241	281	400	375	172	308	252	695	777	463	464	536
202102_s_at	1147	1048	1562	1408	3395	3278	3551	3154	2582	3245	3901	3436	2304	2360	2353	2541	5332	4808	3602	3187	4610	3818	1065	1634	4861	3896	3036	2111	732	1730	968	871	1051	898	2654	2708	1837	1752	654	715	672	742	3988	4283	1375	1770	1066	823	426
202103_at	495	596	665	595	676	643	558	683	271	523	532	139	459	536	532	623	591	777	676	611	647	746	459	582	744	515	1215	681	663	567	733	873	698	543	505	546	363	554	328	618	614	460	699	726	925	464	543	522	486
202104_s_at	437	509	249	444	480	755	1604	478	972	1013	1034	891	1265	1262	1967	1831	569	387	803	169	1743	1306	574	303	969	899	426	284	106	223	239	367	589	850	752	523	370	377	207	630	294	273	211	245	189	76	232	87	289
202105_at	1004	976	2400	1404	2140	2251	2875	2282	1778	2309	2659	3094	2053	2653	2299	2447	3583	3404	1291	977	2338	2376	1301	1494	2858	2362	1568	1401	1728	1474	2386	2422	1770	1483	1103	1596	1001	1134	1213	1392	148	476	1064	1105	503	749	805	528	217
202106_at	291	826	759	386	567	785	824	531	771	1123	1250	1064	972	1242	1399	1129	638	1188	707	496	949	974	979	960	883	582	185	691	426	334	1330	1389	1010	1482	1393	1451	649	619	448	609	870	556	400	327	609	480	200	613	163
202107_s_at	2395	3340	361	462	905	1239	462	258	1475	1535	1517	1549	553	724	775	614	1650	2492	10834	8748	9191	10782	5338	6610	14591	11442	2282	1339	2653	3170	3122	3786	1973	1581	2622	2265	1073	1128	739	752	1448	1426	9373	8675	2746	3375	338	88	96
202108_at	816	967	1429	865	1151	1885	1144	1442	1280	666	1167	988	915	800	835	700	1222	952	699	493	843	1150	353	302	69	83	615	775	518	130	499	473	397	530	991	1203	602	902	863	912	825	712	244	470	677	784	591	597	685
202109_at	1190	1704	869	520	880	932	1037	953	1437	900	966	1245	918	1583	1346	1023	1161	877	867	507	1386	1462	1068	1494	1953	1593	1525	2318	1094	1503	1587	2582	1141	1383	1292	1516	1149	1085	955	1155	1340	969	833	616	480	966	1457	1017	615
202110_at	2019	1760	2426	2204	4975	5824	6347	5708	5157	3995	4783	4956	1723	2701	1798	1605	4616	4820	9816	6281	6491	5949	5189	5731	15393	13130	5221	3150	7452	10295	6340	6582	10830	8428	1897	1832	1988	2251	1172	1774	2653	1764	5519	9328	1635	1549	2928	2540	1838
202111_at	71	439	99	46	370	874	400	882	578	310	87	55	59	340	259	278	215	369	73	66	388	120	475	475	287	111	87	136	34	72	247	161	879	496	159	93	75	34	56	76	73	230	45	45	49	80	61	74	56
202112_at	60	101	473	306	319	112	51	97	81	102	79	48	41	136	101	24	90	371	109	113	669	954	185	241	60	62	148	226	177	153	309	489	68	185	3115	2012	166	1120	3099	3949	366	226	93	133	295	405	716	963	881
202113_s_at	483	296	1262	1707	2580	2850	3143	2429	1714	1922	1324	1122	934	1021	732	971	4838	6571	1054	782	1594	1781	324	400	1728	1752	1592	1056	693	1199	1298	1149	432	674	178	214	504	959	620	556	559	532	498	988	183	120	174	135	180
202114_at	358	269	1371	964	1353	1092	1125	2826	950	574	668	698	409	321	403	498	4988	4248	575	603	989	931	261	221	931	940	1080	891	753	1313	759	729	463	164	172	148	367	531	508	758	342	442	348	481	111	321	517	319	149
202115_s_at	1278	1341	429	245	245	674	701	493	1107	709	953	624	840	509	641	798	375	261	1076	983	932	990	254	606	1358	1493	1975	1984	712	1329	847	1143	1011	1113	459	433	110	56	42	397	431	224	542	642	60	153	192	238	103
202116_at	355	678	1377	906	1055	1230	1485	1015	1189	1278	1703	1311	1132	1015	916	1132	1067	1366	141	849	932	2410	1231	1266	1099	905	139	102	291	593	826	908	758	927	822	887	394	404	297	324	157	48	607	1043	294	326	104	149	51
202117_at	1698	1682	3615	3534	5119	6040	5576	4409	5088	4943	7134	8743	3282	3165	2924	3331	2674	2715	2209	1747	4954	6704	1105	1367	3579	3005	1013	753	860	1345	1580	2162	1046	1517	2949	2562	1561	1587	2117	2823	1021	1599	859	673	2617	3843	1592	770	1261
202118_s_at	332	156	296	736	1118	1168	461	442	2486	1671	1284	963	696	515	772	670	771	612	633	848	831	743	433	363	842	697	683	226	82	199	340	728	203	254	527	725	568	488	359	200	475	511	301	356	655	861	492	355	317
202119_s_at	666	620	2014	1847	1477	1312	2168	2001	3093	2629	2533	2215	1143	1463	1053	1109	1424	1397	567	699	1031	1821	1023	1722	2119	1990	874	682	31	49	461	639	754	710	817	845	1200	1159	627	1053	595	794	167	262	1910	2849	55	127	42
202120_x_at	1780	1522	1833	1356	3646	2863	4809	3458	2758	2779	2092	2275	889	1359	1162	1077	1557	1729	4533	2665	3087	2766	1958	2598	3407	2870	2496	1559	1588	1719	2876	2284	2253	2335	2040	1600	1158	1327	649	1170	1033	1164	5308	5872	1579	2557	2422	1801	1653
202121_s_at	1147	1300	3300	3202	4063	4932	5608	4093	2339	2563	3360	3696	1245	1358	1215	1340	1524	2594	2392	1605	2618	1646	544	707	3991	3651	1280	578	769	1082	410	283	635	862	1016	880	485	378	526	649	370	462	2555	3081	839	775	388	655	510
202122_s_at	1346	1211	1363	1321	1660	2423	2050	2555	2653	2252	1064	956	995	782	1245	968	1053	973	914	1297	2031	1881	1424	1966	3155	3136	2072	1616	665	743	1991	1987	1903	1276	1331	1373	786	1520	859	849	669	557	814	403	1169	985	178	737	151
202123_s_at	1122	996	669	849	798	668	1163	916	1471	1186	1296	1057	978	795	930	938	1453	702	1283	932	1551	1174	1303	1452	2883	1932	1520	1384	788	486	1105	1034	2659	2976	1029	1177	570	723	676	727	151	544	379	328	968	619	409	486	578
202124_s_at	265	244	327	321	879	817	564	408	628	461	1469	1296	896	1060	1255	1264	1491	2359	3647	3084	1246	1358	209	163	628	396	98	335	324	59	426	68	361	561	440	369	227	180	346	499	2330	2456	13521	16289	629	1418	272	281	606
202125_s_at	662	404	817	552	953	1043	987	681	553	653	1464	1569	975	1095	969	1123	1556	2529	4154	3892	1758	1634	287	423	754	799	799	295	399	464	382	706	932	1007	515	493	323	515	789	711	2037	2521	17617	18557	1481	1723	711	1216	843
202126_at	186	108	1160	621	747	973	818	1880	1088	738	1177	954	1254	1027	1368	1433	828	1103	1492	1088	1131	1360	585	739	1561	1253	194	179	657	628	760	951	858	704	576	876	444	672	475	438	398	315	609	652	76	22	48	180	164
202127_at	559	279	438	584	1561	1418	655	508	718	1444	1309	1234	1435	2083	1529	1587	537	1144	1245	969	2123	1622	471	643	1155	1035	1218	592	635	776	1203	766	751	754	502	358	536	518	551	743	587	298	619	754	232	262	231	299	216
202128_at	634	617	1311	1581	694	1457	1361	1250	1158	1211	2202	1207	1153	1433	1591	1299	626	716	1733	1377	1206	1118	659	746	1109	1142	696	570	445	583	729	761	525	737	606	802	504	641	466	537	536	320	1192	1093	541	685	622	576	443
202129_s_at	327	337	277	148	1081	1458	930	1153	1364	1127	1199	1297	1069	1168	1095	1060	986	937	759	403	488	977	198	99	1328	1726	192	96	459	421	228	89	788	613	247	181	376	715	365	240	365	461	5219	7751	416	572	82	130	31
202130_at	1444	1451	2643	1938	3062	3177	3237	3929	3046	2017	2985	2992	2028	2279	1980	2546	3543	2973	1962	1447	1969	1594	833	1253	3426	3205	2350	1726	919	1134	1285	1361	2745	2252	1111	817	1115	1497	1119	1343	1623	1261	13049	14475	1479	1907	699	596	447
202131_s_at	491	226	268	247	687	906	380	539	326	501	523	571	334	232	476	388	421	787	473	260	406	326	89	96	614	917	390	282	312	543	189	416	490	374	231	159	328	275	412	250	537	292	1575	1461	577	646	168	97	181
202132_at	552	203	38	123	397	303	26	269	113	152	521	238	37	308	270	238	69	82	348	188	179	317	118	53	196	149	943	181	106	56	115	209	95	84	191	109	247	124	142	45	168	103	100	209	110	235	362	339	86
202133_at	664	624	64	17	20	12	66	7	6	100	137	10	15	5	7	21	6	11	361	163	6	6	12	17	16	70	36	19	174	97	25	24	22	62	119	123	21	183	452	364	205	216	33	135	141	20	31	45	290
202134_s_at	465	409	47	52	28	88	81	62	52	61	68	95	75	46	51	66	97	78	67	78	89	54	65	102	81	83	355	141	94	80	119	195	91	141	63	325	61	60	82	88	169	36	64	72	84	139	106	108	96
202135_s_at	2117	2552	1946	1121	1734	1410	1526	1567	1492	1316	2152	1813	1752	1831	1995	1949	2026	2041	1042	996	1744	1630	3516	4204	2456	2067	3028	2524	1636	2681	2547	2525	1436	2087	2012	1921	1505	1527	1497	1993	1128	1135	1129	784	808	595	2001	1599	1994
202136_at	660	597	1571	1227	2311	1780	2239	2216	3730	2805	6488	6875	4649	4904	4659	4842	3387	3998	3339	2834	5880	4317	1102	2055	2867	2387	732	492	257	295	291	270	868	934	1130	950	1601	1739	1733	2715	946	782	1893	2660	482	855	2609	2253	1877
202137_s_at	262	13	246	166	305	286	23	223	386	365	612	586	382	775	282	362	274	390	379	343	193	421	233	260	466	385	415	214	266	21	110	511	263	129	172	113	435	530	318	233	476	219	435	424	293	36	312	461	324
202138_x_at	2846	2593	932	593	1236	1577	1663	1869	1282	1755	2033	1764	773	717	1095	1404	1202	828	3941	2425	3430	2871	289	1093	4446	4260	4019	3081	1947	3494	4126	5534	1874	1914	1281	1082	924	1046	741	576	1209	1220	1648	1466	1014	916	566	156	624
202139_at	1162	1590	968	471	993	1286	1329	1059	1485	1322	1518	1067	679	661	801	650	1113	1036	1410	780	1744	1685	750	1090	2698	3311	2535	2228	1123	2088	1265	1614	969	798	949	1363	616	827	634	590	442	541	727	600	578	546	483	489	447
202140_s_at	762	667	1727	1525	1321	1423	1731	1278	1199	1057	1720	1657	1222	1085	1871	1417	1709	1657	647	784	1036	698	1017	1800	1383	1558	1898	2144	736	1016	999	1255	913	907	1412	978	830	1338	654	1465	986	625	2823	3283	856	1572	158	191	424
202141_s_at	924	684	1210	633	1322	1117	1424	1339	1615	1841	2772	3027	1170	1069	1019	1288	1116	1471	2297	1790	2778	2526	1363	1710	3224	2630	1654	1235	2187	1889	1840	1835	1593	1778	1031	980	545	774	873	978	699	523	1017	1349	518	694	1661	1474	1496
202142_at	1227	1194	1256	1964	511	596	691	626	817	694	942	910	974	934	930	1138	702	735	217	639	718	744	2081	2890	1738	1592	2795	2971	2190	3383	3722	4218	2599	1810	1534	1563	426	2026	1317	1364	2222	1420	1107	1101	2107	1903	3058	2718	199
202143_s_at	628	521	270	357	1114	722	784	900	807	941	1173	1088	686	946	920	736	756	1044	1073	806	944	1083	772	989	1869	1570	809	702	874	1226	1074	1420	1014	928	610	557	539	630	418	574	613	497	603	848	382	486	963	717	1013
202144_s_at	1424	1778	1660	959	2091	1681	1719	2500	2265	1923	1454	1801	3355	3228	3455	3032	2391	1836	4665	3712	5029	3948	3116	3355	6294	5641	2392	3306	3050	4540	7161	9094	3588	3092	1608	1671	1224	1192	1097	1164	938	1305	2109	1717	1211	1516	705	808	106
202145_at	224	955	1185	181	866	1420	2582	2249	975	671	3229	2211	965	1436	849	932	1831	1701	258	76	799	1290	689	984	3709	3611	118	91	86	276	1219	1430	1792	1027	872	752	1067	420	740	1100	65	57	124	56	111	127	1103	663	872
202146_at	1322	869	1341	1742	532	522	143	331	292	174	559	439	235	338	428	377	322	292	185	286	400	65	934	843	570	636	790	949	446	477	469	467	997	568	264	260	37	381	293	336	289	366	243	77	365	337	390	15	308
202147_s_at	883	940	540	1231	520	642	265	545	399	558	299	319	397	581	576	479	348	323	128	145	319	54	431	136	458	603	653	563	55	446	271	473	515	484	7	47	96	39	230	220	40	23	115	141	223	167	37	29	120
202148_s_at	1232	1346	474	59	550	140	618	703	492	577	300	259	403	645	680	373	92	94	1997	1766	1208	962	1184	1638	2476	2001	3874	3019	1351	2551	2565	3711	2747	2379	327	577	413	528	409	485	713	275	1115	344	903	949	117	188	536
202149_at	503	236	1475	1424	795	698	530	1093	670	855	2097	1636	434	581	520	623	818	1322	243	71	331	420	181	201	1418	1353	213	135	262	300	160	26	23	15	558	295	239	109	368	250	281	208	53	107	180	199	49	220	14
202150_s_at	408	418	932	1202	344	616	515	666	655	369	1146	727	369	129	629	602	442	544	47	298	116	34	127	193	1074	766	253	220	214	355	436	545	79	97	406	298	317	547	300	320	308	556	97	21	231	479	96	420	520
202151_s_at	1157	1122	808	671	747	1459	1836	1441	661	875	935	788	747	829	275	738	709	773	8201	5439	1789	1211	804	1059	1601	1460	1410	1178	791	902	934	792	3590	3702	910	690	361	197	411	607	1389	1826	10295	10725	1157	1527	324	140	448
202152_x_at	334	205	1999	337	728	1479	1446	1602	2547	2535	1841	1466	1540	1795	1459	1546	2168	2897	949	1096	2002	1037	651	1108	1660	1785	4584	2941	400	1064	501	2128	337	421	710	895	264	223	758	1554	478	245	400	1091	291	385	823	437	397
202153_s_at	884	743	714	451	1943	2016	3385	2955	2456	3075	2278	2395	801	847	792	912	1289	1880	3509	2551	4524	3625	966	1653	5054	3443	281	196	475	777	1104	1049	159	277	581	530	650	89	134	208	48	43	1220	1260	114	96	56	46	56
202154_x_at	5388	7184	767	572	893	1466	1054	829	349	750	828	879	492	553	645	506	767	577	5350	3252	2325	2650	1876	2568	5153	4158	1780	1653	2053	2248	3503	4399	1780	2628	2378	1634	807	1075	452	379	643	2172	12319	5505	782	1365	6944	5980	3508
202155_s_at	1511	1141	4547	3887	3261	3459	7328	5231	1292	1342	1562	753	978	975	926	1031	788	843	911	1398	1182	1252	902	875	1210	1258	1599	1580	894	498	1507	1461	2704	2359	1650	1504	952	1071	689	1122	535	980	1042	980	1292	1669	719	647	902
202156_s_at	79	12	2364	1918	2453	3391	1938	1407	1758	2605	4869	5026	1642	2363	2218	2882	1717	1219	245	173	1910	1860	598	422	1350	1082	40	205	78	15	75	33	865	486	1253	1162	361	388	637	393	29	20	60	51	545	811	553	404	260
202157_s_at	351	35	6702	7229	10788	10316	5846	4838	6270	6803	15657	7646	8389	9661	10916	11857	4563	6609	1573	1401	9509	8696	1885	1691	4338	4100	284	224	365	59	668	215	2003	1699	5936	4881	1306	2120	1166	1792	330	480	631	326	3019	3928	2006	2947	2519
[truncated: 32,004 more rows]
[truncated: 109 more columns]
