# Supplementary material for: Genome-wide analysis of regions similar to promoters of histone genes
Source: BMC Syst Biol. 2010 May 28;4(Suppl 1):S4. doi: 10.1186/1752-0509-4-S1-S4 (PMC2880410; doi:10.1186/1752-0509-4-S1-S4)
Supplement: Additional file 6 [file 1752-0509-4-S1-S4-S6.txt]

UNIQID	ColorectalAdenocarcinoma	WHOLEBLOOD	BM-CD33+Myeloid	PB-CD14+Monocytes	PB-BDCA4+Dentritic_Cells	PB-CD56+NKCells	PB-CD4+Tcells	PB-CD8+Tcells	PB-CD19+Bcells	BM-CD105+Endothelial	BM-CD34+	leukemialymphoblastic(molt4)	721_B_lymphoblasts	lymphomaburkittsRaji	leukemiapromyelocytic(hl60)	lymphomaburkittsDaudi	leukemiachronicmyelogenous(k562)	thymus	Tonsil	lymphnode	fetalliver	BM-CD71+EarlyErythroid	bonemarrow	TemporalLobe	globuspallidus	CerebellumPeduncles	cerebellum	caudatenucleus	WholeBrain	ParietalLobe	MedullaOblongata	Amygdala	PrefrontalCortex	OccipitalLobe	Hypothalamus	Thalamus	subthalamicnucleus	CingulateCortex	Pons	spinalcord	fetalbrain	adrenalgland	Lung	Heart	Liver	kidney	Prostate	Uterus	Thyroid
1007_s_at	0.010755	0.00568	0.002025	0.002374	0.003035	0.002207	0.00468	0.003724	0.005772	0.001581	0.00348	0.006243	0.007866	0.007413	0.006635	0.005643	0.007139	0.009878	0.007467	0.006979	0.008157	-0.000499	0.006961	0.009096	0.010268	0.010766	0.011004	0.011892	0.011186	0.011839	0.011002	0.010617	0.010491	0.010735	0.012932	0.0119	0.00968	0.010093	0.010442	0.014456	0.011877	0.010074	0.010877	0.009013	0.008216	0.010547	0.011836	0.008126	0.011286
1053_at	0.0048	0.000967	-0.000291	0.001786	0.000265	0.001812	-0.002562	-0.001835	0.002721	0.002355	0.002839	0.003683	0.005803	0.000131	0.000429	0.003599	0.003969	0.000621	0.000455	-0.000564	-0.002299	0.002128	-0.000979	-0.009154	-0.00689	-0.003247	-0.004664	-0.003931	-0.002027	-0.005968	-0.005714	-0.002752	-0.004635	-0.005113	-0.003085	-0.004624	-0.005533	-0.004017	-0.004373	-0.002418	-0.002391	-0.007309	0.001024	0.000103	-0.002251	-0.006805	-0.003396	-0.004676	-0.000799
117_at	0.001034	0.008577	0.002618	0.005769	0.00316	0.003867	-0.000914	-0.000928	0.000067	-0.002007	-0.001436	0.00178	0.002186	0.00262	0.00146	0.00288	0.001937	0.003045	0.002555	0.00418	0.003352	0.001243	0.002828	-0.00105	0.001758	0.002589	0.0016	-0.000521	0.001156	0.002647	0.000362	0.000699	0.000904	0.001199	0.001426	0.003392	-0.000195	0.001814	0.00077	0.003876	0.002347	0.000341	0.002886	-0.000053	0.003847	0.00094	0.001706	0.000061	0.000035
121_at	0.010498	0.009292	0.007839	0.007254	0.006967	0.007052	0.008098	0.008183	0.00762	0.007532	0.0069	0.010189	0.006815	0.011111	0.010381	0.011224	0.010261	0.010295	0.01041	0.011635	0.012001	0.008886	0.012514	0.011101	0.010048	0.010432	0.011901	0.010378	0.009664	0.010739	0.009917	0.009778	0.008715	0.009105	0.009527	0.009889	0.009573	0.01023	0.010757	0.010539	0.010466	0.011859	0.010546	0.0119	0.011911	0.015586	0.010371	0.010501	0.015502
1255_g_at	-0.00123	-0.00059	-0.002962	-0.007044	-0.002089	-0.002959	-0.002792	-0.003999	-0.003692	-0.006959	-0.003638	-0.00024	-0.003514	-0.000662	-0.000894	0.001007	-0.000145	-0.000782	-0.001884	-0.00147	-0.002377	-0.004413	-0.000525	0.003695	-0.000761	-0.001262	-0.001032	0.001883	-0.000017	0.000028	0.001423	0.001602	-0.00059	-0.000496	0.001551	-0.000756	0.001136	0.000774	0.001116	0.000102	0.001087	-0.000225	-0.000769	0.000599	0.000412	-0.000943	0.000008	-0.00162	-0.001099
1294_at	0.003167	0.006568	0.007331	0.007335	0.006232	0.007629	0.008806	0.00936	0.008043	0.004814	0.007191	0.006369	0.005472	0.004897	0.003881	0.004266	0.00452	0.006832	0.005717	0.007155	0.004636	0.002534	0.005828	0.003741	0.005845	0.003853	0.004531	0.003913	0.003127	0.004247	0.00406	0.002669	0.003065	0.004327	0.003945	0.005004	0.002705	0.004424	0.00509	0.004294	0.003866	0.006123	0.006065	0.005893	0.007067	0.006483	0.005792	0.005244	0.004294
1316_at	0.001643	0.001044	0.000606	0.000962	-0.000677	0.001027	0.00123	0.001525	0.000302	0.001154	0.001325	0.001535	0.000039	0.003462	0.001889	0.002845	0.001988	0.000888	0.001962	0.002205	0.002361	0.001337	0.002577	0.001014	0.003317	0.001729	0.001939	0.004314	0.0018	0.002353	0.001254	0.002435	0.002483	0.00154	0.0008	0.0019	0.00045	0.002857	0.00125	0.002024	0.003016	0.000991	0.001621	0.00321	0.003589	0.001646	0.000994	0.002507	0.002437
1320_at	-0.004427	-0.002421	-0.001247	-0.004235	-0.008025	-0.007384	-0.00698	-0.007052	-0.001998	-0.007891	-0.003065	-0.004588	-0.005263	0.000998	-0.002041	-0.002342	-0.005308	-0.000622	-0.004951	-0.002413	-0.003384	-0.005197	-0.005404	-0.001209	-0.008806	-0.001944	-0.000962	-0.006161	-0.005902	-0.004818	-0.005999	-0.004749	-0.003783	-0.006533	-0.002532	-0.005416	-0.004371	-0.00235	-0.0049	-0.004309	0.000251	-0.003562	0.001658	-0.004925	0.001394	-0.000681	-0.003268	-0.005777	-0.000293
1405_i_at	-0.009898	0.014079	-0.004547	0.002991	0.002573	0.01393	0.013065	0.01577	0.00129	-0.010107	-0.002068	-0.005013	0.006326	-0.002528	-0.0082	-0.008068	-0.007749	0.000781	0.001697	0.007197	-0.008255	-0.008503	0.005026	-0.007949	-0.010254	-0.007724	-0.007639	-0.00801	-0.009194	-0.00778	-0.005513	-0.008162	-0.010638	-0.010576	-0.00601	-0.00648	-0.011887	-0.008763	-0.007116	-0.006802	-0.011716	-0.004933	0.00655	0.003174	0.000126	-0.007352	-0.002272	-0.006378	-0.000151
1431_at	-0.000931	-0.00152	-0.001176	-0.002221	-0.001714	0.000715	-0.000208	-0.002066	-0.001639	-0.001457	0.001027	-0.000924	-0.001269	0.004071	0.000008	-0.00021	-0.000369	-0.001912	0.00051	-0.001533	-0.002637	-0.000123	-0.00213	0.000445	-0.002238	-0.000175	-0.001517	0.000078	-0.000384	0.000245	0.000719	0.000115	-0.000938	0.000306	-0.001499	-0.002406	-0.000669	-0.002985	0.000057	0.000223	0.002247	-0.002655	0.000315	-0.000106	0.020345	-0.000212	0.000787	-0.000722	-0.000166
1438_at	0.000403	-0.001689	-0.002978	-0.001487	-0.003056	-0.004877	-0.004853	-0.000987	-0.006157	0.000211	-0.005728	-0.00443	-0.002933	0.001803	0.000595	0.002954	0.001186	0.000571	0.000703	-0.000594	0.001481	-0.00163	0.000147	0.00089	0.000637	0.000116	0.004353	-0.000949	0.001434	-0.002274	-0.004679	0.000975	-0.001582	0.000892	-0.000454	-0.004676	-0.004345	-0.000746	-0.00331	0.000319	0.000421	-0.003649	0.003014	-0.00194	0.000183	0.002671	0.003992	-0.000722	-0.000386
1487_at	0.006714	0.005771	0.004192	0.005398	0.003627	0.003005	0.004319	0.004468	0.002334	0.002947	0.003601	0.004744	0.005745	0.008977	0.008562	0.007763	0.006598	0.005985	0.004993	0.00465	0.004355	0.005122	0.003463	0.005899	0.005722	0.005424	0.005598	0.006754	0.004991	0.006024	0.002883	0.004659	0.004956	0.005345	0.005519	0.006889	0.003762	0.00595	0.007313	0.004316	0.004872	0.005953	0.005887	0.01052	0.009273	0.008191	0.006198	0.002937	0.005773
1494_f_at	0.00556	0.004438	0.00295	0.002009	0.001798	0.002602	0.003477	0.003323	0.002346	0.000654	0.00209	0.005813	0.00172	0.006188	0.005707	0.006836	0.006664	0.004808	0.005582	0.005696	0.0068	0.004384	0.006972	0.00633	0.006039	0.00622	0.006917	0.007481	0.004941	0.007079	0.006179	0.005479	0.004919	0.005088	0.005141	0.005703	0.006003	0.006255	0.006474	0.005767	0.00628	0.006328	0.005693	0.007294	0.020219	0.00646	0.005455	0.004616	0.004872
1598_g_at	0.01206	0.007088	0.0066	0.006411	0.012616	0.005428	0.006576	0.00681	0.005299	0.00909	0.006231	0.008752	0.004919	0.00797	0.006824	0.009572	0.010133	0.011383	0.011163	0.011218	0.00817	0.00613	0.009345	0.010986	0.012416	0.011369	0.01064	0.010358	0.009714	0.011187	0.010091	0.009485	0.0092	0.009701	0.010622	0.011891	0.011187	0.010729	0.011457	0.010438	0.010705	0.010958	0.014764	0.015548	0.01086	0.011738	0.012423	0.013118	0.012102
160020_at	0.007315	0.00646	0.004424	0.004258	0.003835	0.003988	0.004415	0.005439	0.002883	0.004329	0.003872	0.007945	0.004012	0.007488	0.006455	0.008612	0.007556	0.00695	0.008299	0.007945	0.008649	0.005263	0.009815	0.008228	0.008278	0.008857	0.009081	0.008374	0.005739	0.008686	0.009346	0.005995	0.006969	0.007777	0.007296	0.008227	0.007623	0.008741	0.010251	0.007838	0.007013	0.009557	0.008148	0.009227	0.008189	0.009249	0.008088	0.007675	0.005754
1729_at	0.00294	0.005451	0.004579	0.006611	0.007336	0.006731	0.008748	0.007428	0.007097	0.002123	0.003953	-0.001996	0.006541	0.001683	-0.000282	0.002917	-0.001845	0.004448	0.004484	0.004449	-0.000895	-0.004493	0.000754	-0.00242	-0.00357	-0.003095	-0.003365	-0.002955	0.001099	0.001175	0.000812	0.001694	-0.001351	0.001322	-0.003667	0.001194	-0.001223	-0.000367	-0.00331	-0.002639	0.000337	-0.001041	0.007143	0.005457	0.005628	0.004274	0.005936	0.003515	0.004594
177_at	0.000365	-0.000308	0.000726	0.000836	-0.001208	0.000367	0.000996	-0.00056	0.000515	0.000446	0.000821	0.000074	0.005184	0.000411	0.000609	0.000966	-0.000434	-0.003087	0.002603	0.001559	-0.000463	-0.005294	-0.000349	-0.001573	-0.002254	-0.002825	-0.00186	-0.002955	-0.001708	-0.000873	0.00085	-0.001663	-0.000436	-0.000171	-0.000664	-0.000159	-0.00483	-0.000466	0.000604	-0.002418	-0.001789	0.00118	-0.000172	-0.001468	-0.000566	-0.000252	-0.000071	-0.001015	-0.001996
1773_at	-0.000952	0.002147	-0.002462	0.000421	0.000861	-0.003179	-0.003662	0.000045	-0.001592	-0.001631	-0.001427	0.000448	0.002664	0.000528	-0.001595	0.000288	0.000132	0.00133	0.001697	0.000689	0.000235	0.000905	0.001728	0.00156	0.001393	0.002219	0.002448	0.001872	0.00273	0.002179	0.002859	0.000023	0.001654	0.000842	0.000877	-0.000949	0.000158	-0.000406	-0.000574	0.003937	-0.002243	0.001254	0.002026	0.003137	0.002106	0.001626	0.000562	-0.000447	-0.000721
179_at	0.010331	0.008475	0.006248	0.00638	0.006005	0.006421	0.007198	0.007197	0.006106	0.005342	0.002503	0.011057	0.006106	0.010059	0.009751	0.00922	0.011359	0.010272	0.009861	0.008954	0.011109	0.009183	0.011789	0.009973	0.009872	0.010638	0.011728	0.011185	0.009014	0.011351	0.009457	0.009498	0.00673	0.009276	0.009009	0.009353	0.010278	0.009491	0.010612	0.008734	0.010858	0.011359	0.012383	0.012121	0.012209	0.010791	0.009164	0.008883	0.009811
1861_at	0.003363	0.00209	0.000296	0.000991	0.001758	0.00129	0.000979	0.00014	0.00039	0.001529	0.00014	0.002453	0.002053	0.003456	0.000972	-0.001759	-0.001899	0.002389	-0.00135	-0.001928	-0.00085	0.002889	0.000559	0.000999	-0.001568	0.002235	0.001357	0.001878	0.00478	0.00261	0.001815	0.002758	0.003313	0.002679	0.003442	0.002319	0.001112	0.002226	0.000587	0.002798	0.001927	0.001608	0.004255	0.005133	0.005977	0.00258	0.004208	0.001652	0.003988
200000_s_at	0.010044	0.007668	0.007005	0.008101	0.009338	0.007377	0.010057	0.010497	0.007539	0.00907	0.00937	0.009644	0.010826	0.007681	0.008667	0.010156	0.007978	0.009973	0.007738	0.008249	0.005406	0.008123	0.006946	0.006938	0.006665	0.009554	0.009166	0.007817	0.007293	0.007679	0.008055	0.006396	0.008102	0.008004	0.007988	0.008678	0.007403	0.006504	0.006496	0.006557	0.007233	0.008523	0.008978	0.007933	0.008099	0.007265	0.008178	0.00771	0.00712
200001_at	0.012595	0.013172	0.013346	0.013434	0.013088	0.013649	0.010259	0.00974	0.011818	0.009569	0.011287	0.00911	0.012039	0.009543	0.008603	0.008632	0.010716	0.011346	0.010022	0.009352	0.009778	0.010041	0.010676	0.009863	0.009593	0.010366	0.011438	0.010643	0.011646	0.010601	0.010713	0.01063	0.011395	0.009517	0.009472	0.011061	0.009424	0.009756	0.009206	0.011304	0.009042	0.011489	0.014271	0.015505	0.012647	0.013462	0.012268	0.010127	0.012472
200002_at	0.016166	0.014534	0.014597	0.016295	0.0167	0.015828	0.018404	0.018359	0.020145	0.017374	0.017209	0.016423	0.016372	0.017021	0.018378	0.019051	0.017079	0.016549	0.015588	0.016178	0.01383	0.015586	0.014117	0.014291	0.009569	0.013584	0.012539	0.011763	0.0142	0.009874	0.011567	0.010603	0.01141	0.011053	0.012405	0.013191	0.011147	0.010825	0.011028	0.012273	0.01359	0.015781	0.015945	0.018024	0.017608	0.013826	0.015696	0.016684	0.012603
200003_s_at	0.017401	0.017643	0.018524	0.019244	0.018675	0.018431	0.020583	0.020396	0.021349	0.019305	0.019588	0.018777	0.016896	0.020716	0.019783	0.020536	0.019029	0.019284	0.018852	0.019282	0.015258	0.017641	0.018314	0.013281	0.012236	0.013559	0.011549	0.012774	0.013555	0.012325	0.011779	0.010818	0.012091	0.010882	0.012849	0.012955	0.011853	0.011718	0.012128	0.013899	0.014425	0.016158	0.018984	0.019956	0.019559	0.012753	0.017803	0.016764	0.014479
200004_at	0.013169	0.013506	0.014472	0.014055	0.014295	0.013847	0.012405	0.01262	0.014116	0.013406	0.013648	0.013269	0.012865	0.008786	0.011578	0.011974	0.012055	0.012231	0.013115	0.012835	0.012427	0.012133	0.009693	0.011941	0.011351	0.012262	0.009862	0.010996	0.01066	0.013139	0.012197	0.011358	0.011527	0.012572	0.012897	0.01263	0.01223	0.011566	0.012361	0.012637	0.014984	0.01034	0.008989	0.005929	0.005947	0.01045	0.010776	0.013588	0.011941
200005_at	0.010363	0.010236	0.011986	0.013085	0.012647	0.012349	0.012672	0.012514	0.014917	0.012731	0.013211	0.012094	0.013472	0.010406	0.011803	0.012207	0.011959	0.010487	0.00976	0.009772	0.008212	0.011898	0.009146	0.003783	0.003577	0.005918	0.005416	0.005508	0.004352	0.004396	0.003624	0.005293	0.005315	0.003799	0.005757	0.006024	0.004246	0.003978	0.003682	0.006363	0.007953	0.007635	0.008339	0.008213	0.007933	0.007195	0.007702	0.008138	0.008155
200006_at	0.010658	0.012886	0.012479	0.012791	0.014727	0.012787	0.011085	0.011015	0.013109	0.01404	0.012999	0.013343	0.013999	0.013642	0.017123	0.014972	0.014022	0.013254	0.01166	0.012703	0.012189	0.011952	0.012621	0.015022	0.012801	0.013424	0.012763	0.013406	0.013161	0.013232	0.013655	0.011315	0.012911	0.01256	0.014333	0.014617	0.012554	0.012957	0.012683	0.014172	0.012151	0.015484	0.011938	0.011805	0.012061	0.014344	0.012172	0.011667	0.011986
200007_at	0.010512	0.012554	0.013449	0.014481	0.014526	0.014074	0.012491	0.012246	0.015287	0.015497	0.014493	0.01352	0.012977	0.011611	0.013436	0.010319	0.011891	0.013255	0.011723	0.012313	0.011666	0.014764	0.011605	0.012799	0.013564	0.010552	0.010038	0.0128	0.011756	0.012559	0.011792	0.011825	0.012474	0.011976	0.013228	0.012415	0.01311	0.011674	0.011144	0.012793	0.012494	0.011601	0.012413	0.010125	0.009074	0.013027	0.013423	0.013375	0.011837
200008_s_at	0.00691	0.009549	0.009798	0.010697	0.011257	0.008757	0.009053	0.008774	0.009306	0.006729	0.008998	0.009823	0.010705	0.007938	0.008842	0.010051	0.009483	0.007362	0.009645	0.007516	0.00957	0.008361	0.008242	0.008026	0.007582	0.007704	0.007025	0.006934	0.006138	0.007742	0.00811	0.005757	0.004735	0.008372	0.006721	0.006685	0.006911	0.006867	0.007462	0.006284	0.008651	0.007156	0.005728	0.0062	0.007901	0.008552	0.005653	0.007368	0.004976
200009_at	0.009064	0.013083	0.014523	0.015786	0.014777	0.013382	0.011755	0.011317	0.014532	0.013208	0.014241	0.012942	0.013459	0.010388	0.012926	0.014024	0.013799	0.009361	0.012068	0.010918	0.010624	0.012436	0.008612	0.00782	0.008851	0.006005	0.005283	0.008384	0.007355	0.0091	0.008783	0.007228	0.008436	0.009214	0.009581	0.010026	0.008362	0.008166	0.007229	0.011153	0.010409	0.009208	0.00669	0.004434	0.008303	0.008465	0.007574	0.009813	0.008141
200010_at	0.013043	0.017112	0.015974	0.017228	0.017139	0.016444	0.019068	0.01822	0.020296	0.016528	0.017117	0.018262	0.015982	0.018022	0.019758	0.019233	0.018032	0.015766	0.01829	0.01809	0.013977	0.016226	0.017756	0.011338	0.011103	0.014136	0.008234	0.012508	0.009297	0.013211	0.01181	0.008385	0.011666	0.010717	0.013492	0.013252	0.010674	0.012608	0.011883	0.013937	0.01453	0.013403	0.015244	0.006268	0.007965	0.012649	0.013872	0.01519	0.012806
200011_s_at	0.008297	0.00977	0.010835	0.010107	0.010099	0.009459	0.007108	0.00715	0.007673	0.005163	0.009837	0.009017	0.009709	0.007775	0.0084	0.009087	0.008445	0.009165	0.007271	0.007678	0.006899	0.002948	0.009717	0.011007	0.012619	0.010568	0.012619	0.012974	0.012977	0.012059	0.011365	0.011919	0.011424	0.011683	0.010645	0.010641	0.011971	0.011666	0.010831	0.009705	0.010378	0.01	0.008377	0.006638	0.005422	0.010553	0.008061	0.006569	0.009388
200012_x_at	0.014833	0.017702	0.01847	0.020157	0.018678	0.018618	0.020525	0.020379	0.021512	0.020634	0.018901	0.018262	0.016463	0.017901	0.01978	0.019557	0.018286	0.016301	0.018669	0.019596	0.016608	0.020684	0.016716	0.01668	0.015531	0.014888	0.01301	0.01623	0.013694	0.014445	0.014704	0.013421	0.012826	0.014668	0.016317	0.015651	0.015599	0.014768	0.015408	0.016623	0.016633	0.014853	0.014447	0.011811	0.013958	0.014442	0.014416	0.016589	0.014514
200013_at	0.010787	0.014883	0.016853	0.01794	0.017455	0.018064	0.017987	0.017465	0.020991	0.019356	0.019801	0.0181	0.016635	0.016466	0.018538	0.018871	0.018297	0.015694	0.016913	0.016836	0.014911	0.017349	0.013196	0.01463	0.013324	0.014772	0.012763	0.012684	0.012338	0.012994	0.012151	0.011069	0.012087	0.012282	0.013412	0.01377	0.014077	0.011871	0.012854	0.013841	0.014996	0.013945	0.013112	0.01129	0.012418	0.013671	0.014	0.015668	0.013137
200014_s_at	0.005177	0.009954	0.00949	0.009518	0.010021	0.010085	0.009397	0.009799	0.010336	0.01124	0.01129	0.010041	0.011369	0.008561	0.010343	0.01057	0.007708	0.009244	0.006789	0.00683	0.00562	0.010282	0.007257	0.006019	0.005549	0.004663	0.004914	0.006645	0.00643	0.003848	0.003746	0.005377	0.006625	0.005425	0.006143	0.005859	0.005099	0.003222	0.00438	0.004351	0.006748	0.005668	0.005533	0.001766	0.000191	0.005227	0.006447	0.007574	0.006169
200015_s_at	0.009353	0.009844	0.010581	0.011658	0.011831	0.011367	0.009369	0.00974	0.010299	0.010948	0.010415	0.009177	0.010889	0.010435	0.010197	0.009067	0.009954	0.00811	0.008487	0.010603	0.007825	0.010032	0.005727	0.007709	0.006665	0.008403	0.005631	0.010841	0.007956	0.010556	0.009886	0.00985	0.009891	0.010959	0.012243	0.010454	0.008519	0.007967	0.008175	0.013765	0.010054	0.008924	0.006404	0.002407	0.00447	0.007568	0.00965	0.012082	0.011675
200016_x_at	0.014817	0.015934	0.017624	0.017469	0.01686	0.017189	0.017343	0.016555	0.018854	0.018952	0.019103	0.018689	0.016199	0.015505	0.018109	0.017345	0.018361	0.015695	0.015821	0.015371	0.015634	0.013683	0.015134	0.013794	0.011614	0.014786	0.012851	0.013775	0.012106	0.012974	0.013733	0.012995	0.013546	0.012549	0.014912	0.013915	0.01439	0.013784	0.012932	0.015424	0.017499	0.014104	0.01217	0.010122	0.008036	0.013334	0.013862	0.016303	0.013179
200017_at	0.015823	0.015597	0.016066	0.016566	0.016704	0.017129	0.019225	0.019135	0.019925	0.017899	0.017244	0.019284	0.016642	0.018805	0.020715	0.020331	0.02067	0.015293	0.019717	0.020189	0.015684	0.015329	0.015262	0.01474	0.014384	0.014465	0.012398	0.0165	0.012405	0.014754	0.013643	0.013029	0.012087	0.014084	0.015692	0.015381	0.0145	0.014211	0.013689	0.01548	0.016485	0.015626	0.012996	0.011189	0.0123	0.014744	0.014306	0.01758	0.015058
200018_at	0.015732	0.018048	0.018294	0.020097	0.01838	0.017767	0.019838	0.019791	0.021157	0.019696	0.018622	0.019758	0.017538	0.018908	0.020568	0.020699	0.020306	0.018872	0.018929	0.020111	0.017427	0.018718	0.018414	0.016094	0.015335	0.016396	0.015982	0.015205	0.014188	0.015941	0.015627	0.013124	0.01362	0.014581	0.015467	0.015395	0.015555	0.014346	0.015841	0.016781	0.016983	0.017005	0.01703	0.018195	0.0182	0.017196	0.016494	0.017734	0.014867
200019_s_at	0.016121	0.016909	0.018373	0.019842	0.018558	0.018883	0.018995	0.018903	0.021961	0.019452	0.018386	0.017372	0.015999	0.018552	0.018217	0.019051	0.017642	0.018168	0.017465	0.018599	0.01443	0.018302	0.016852	0.014847	0.013825	0.015367	0.013387	0.013956	0.014941	0.012344	0.013318	0.012329	0.012214	0.012016	0.014317	0.014364	0.013714	0.012785	0.013292	0.014901	0.015869	0.016182	0.018524	0.019527	0.01901	0.014535	0.017209	0.018131	0.015033
200020_at	0.005875	0.007854	0.00909	0.008382	0.009463	0.009812	0.010025	0.009966	0.009077	0.011266	0.011413	0.009026	0.010937	0.00846	0.00934	0.008962	0.006979	0.006832	0.006992	0.00728	0.006773	0.008758	0.005869	0.005892	0.003878	0.004174	0.003633	0.004878	0.003705	0.006274	0.005014	0.005311	0.005099	0.005328	0.006524	0.005312	0.004389	0.00512	0.004128	0.006891	0.006451	0.002372	0.004814	0.001348	0.00161	0.003185	0.004962	0.006012	0.007262
200021_at	0.017781	0.020081	0.017338	0.020331	0.01806	0.016633	0.017038	0.018284	0.017581	0.015702	0.015072	0.019839	0.017358	0.01795	0.020544	0.019043	0.017648	0.019978	0.020398	0.01801	0.01492	0.019603	0.021994	0.022271	0.020029	0.020449	0.019769	0.019868	0.018382	0.021194	0.018966	0.017275	0.018358	0.019596	0.01873	0.020976	0.021361	0.018543	0.018768	0.020706	0.021004	0.017819	0.019335	0.020025	0.019479	0.019594	0.018941	0.018177	0.015575
200022_at	0.016328	0.01541	0.016127	0.018039	0.017093	0.016416	0.019074	0.018874	0.02005	0.017182	0.017087	0.01664	0.016289	0.019834	0.017436	0.018094	0.018166	0.016927	0.017759	0.016616	0.01476	0.015825	0.016881	0.013545	0.012042	0.014641	0.012375	0.011091	0.013545	0.010638	0.011717	0.011498	0.01148	0.011788	0.012012	0.011188	0.01113	0.0098	0.012027	0.013141	0.014631	0.013936	0.017307	0.017176	0.018965	0.012577	0.018171	0.017012	0.015603
200023_s_at	0.013139	0.013159	0.014317	0.015504	0.014354	0.014712	0.013843	0.013767	0.016549	0.015199	0.015213	0.013337	0.013383	0.017154	0.013903	0.014825	0.012605	0.013682	0.012009	0.012449	0.010486	0.012346	0.012032	0.007414	0.00607	0.00745	0.007697	0.007401	0.009634	0.006015	0.006936	0.007921	0.007328	0.006588	0.007544	0.007631	0.007625	0.005641	0.005335	0.008838	0.009684	0.010152	0.013968	0.013814	0.013339	0.010474	0.011812	0.011759	0.011667
200024_at	0.015258	0.014206	0.011506	0.013483	0.015562	0.012858	0.017773	0.017273	0.018303	0.015772	0.014855	0.018377	0.015686	0.019357	0.018475	0.019839	0.018402	0.016903	0.015244	0.016824	0.014832	0.01575	0.014847	0.010782	0.008553	0.011819	0.011786	0.01051	0.012886	0.009238	0.009829	0.008791	0.00907	0.008993	0.010073	0.011365	0.007949	0.008061	0.008751	0.01172	0.014484	0.015214	0.015856	0.018811	0.01894	0.013346	0.016391	0.016758	0.013222
200025_s_at	0.014944	0.017724	0.018581	0.019939	0.018095	0.018313	0.019983	0.019679	0.021272	0.020209	0.018599	0.020276	0.01715	0.018597	0.020558	0.020142	0.020464	0.01854	0.018989	0.01949	0.016567	0.018254	0.018459	0.016455	0.01446	0.015833	0.014506	0.014896	0.01445	0.01465	0.01446	0.012845	0.013911	0.014313	0.014986	0.014733	0.014829	0.015403	0.01378	0.016008	0.017152	0.018177	0.016876	0.017454	0.016319	0.016674	0.015983	0.016763	0.014164
200026_at	0.01081	0.017872	0.018481	0.020799	0.019026	0.018852	0.021558	0.021235	0.02239	0.018772	0.019332	0.018561	0.017793	0.016159	0.018888	0.018645	0.017211	0.015269	0.017578	0.018957	0.014407	0.018289	0.015176	0.015089	0.014019	0.015418	0.013818	0.012937	0.013257	0.012222	0.012563	0.011156	0.012803	0.012881	0.01374	0.014767	0.014911	0.012453	0.01327	0.014603	0.015991	0.015318	0.013333	0.009978	0.009814	0.01231	0.014111	0.016874	0.01302
200027_at	0.004585	0.009102	0.011614	0.011658	0.011017	0.010273	0.009329	0.009665	0.009381	0.012002	0.011228	0.009281	0.011484	0.011891	0.013606	0.011742	0.012022	0.006766	0.0083	0.008836	0.008699	0.010661	0.005152	0.010533	0.010947	0.009204	0.006201	0.010928	0.009935	0.01136	0.011348	0.009883	0.011119	0.011534	0.011558	0.012344	0.010333	0.011133	0.00959	0.010842	0.009767	0.00901	0.005026	0.001316	0.003084	0.008573	0.008841	0.008388	0.009472
200028_s_at	0.008092	0.009987	0.009293	0.010619	0.011531	0.009779	0.008301	0.00854	0.011483	0.009979	0.010437	0.011676	0.01155	0.007313	0.010454	0.011135	0.010858	0.010145	0.010023	0.010019	0.009693	0.008296	0.009745	0.009743	0.00946	0.011009	0.011359	0.011319	0.009971	0.011358	0.010066	0.009695	0.009251	0.010388	0.010467	0.010404	0.00942	0.009645	0.007377	0.012818	0.01004	0.011192	0.010086	0.007887	0.006951	0.011959	0.008102	0.007426	0.007936
200029_at	0.016288	0.017565	0.01912	0.020583	0.018843	0.017898	0.01998	0.019798	0.021599	0.019432	0.01985	0.019386	0.017003	0.01848	0.018937	0.019647	0.018989	0.018133	0.018284	0.019221	0.016152	0.018388	0.01744	0.013844	0.013438	0.013424	0.011788	0.01335	0.013115	0.013003	0.012519	0.011979	0.011932	0.012582	0.013717	0.014079	0.014011	0.011439	0.012994	0.015433	0.016167	0.015419	0.017182	0.0164	0.017297	0.014759	0.016692	0.016575	0.014555
200030_s_at	0.013497	0.012456	0.015026	0.014693	0.014445	0.014188	0.013431	0.01313	0.014583	0.016129	0.015482	0.015569	0.015353	0.015467	0.016125	0.016062	0.015975	0.014244	0.013178	0.012319	0.013778	0.015013	0.013642	0.012952	0.011956	0.012402	0.012594	0.012181	0.014188	0.012479	0.012174	0.012561	0.011085	0.01274	0.013325	0.013785	0.012761	0.012281	0.011129	0.01246	0.011132	0.016475	0.015254	0.019292	0.01577	0.015634	0.01378	0.013504	0.013369
200031_s_at	0.017602	0.019072	0.019899	0.021126	0.019852	0.02021	0.020515	0.020443	0.02242	0.020918	0.020306	0.020736	0.017482	0.018915	0.021503	0.021802	0.021017	0.020478	0.022397	0.02149	0.017939	0.020154	0.021283	0.01843	0.017127	0.019945	0.017699	0.016433	0.015689	0.01537	0.01561	0.013696	0.013603	0.015591	0.016184	0.018137	0.018139	0.01546	0.016708	0.017783	0.020445	0.020134	0.018912	0.020834	0.019746	0.019283	0.018871	0.017806	0.014623
200032_s_at	0.013198	0.017926	0.018459	0.01989	0.018692	0.018764	0.020583	0.020469	0.02119	0.020387	0.019268	0.020217	0.017773	0.018403	0.020252	0.020259	0.019245	0.018437	0.019122	0.020111	0.017989	0.017997	0.017447	0.017932	0.016045	0.017327	0.016103	0.01492	0.01475	0.014575	0.014817	0.01325	0.014261	0.014679	0.015197	0.015124	0.016138	0.014637	0.015235	0.016429	0.0174	0.01752	0.016379	0.016044	0.015176	0.017086	0.016091	0.018025	0.015128
200033_at	0.011514	0.013499	0.017421	0.01559	0.015987	0.016962	0.017033	0.016823	0.016898	0.015118	0.015084	0.014147	0.012651	0.010025	0.012456	0.012495	0.011928	0.012764	0.013438	0.015039	0.011123	0.014535	0.009519	0.008529	0.009796	0.008595	0.008575	0.011045	0.008009	0.010239	0.009907	0.010725	0.010518	0.011042	0.01169	0.011334	0.009243	0.009859	0.009192	0.011807	0.011614	0.010086	0.008726	0.004276	0.00353	0.009019	0.010841	0.013838	0.012276
200034_s_at	0.01286	0.015767	0.015954	0.017711	0.016446	0.016193	0.017368	0.017652	0.018981	0.017429	0.017029	0.01624	0.016028	0.016793	0.017732	0.017538	0.016494	0.012751	0.016108	0.015761	0.014118	0.014214	0.010931	0.012368	0.011606	0.009653	0.00881	0.011559	0.009357	0.01141	0.010987	0.010854	0.010633	0.011859	0.01209	0.011246	0.011393	0.01017	0.010837	0.012109	0.01453	0.011255	0.009082	0.005929	0.008412	0.010233	0.011904	0.015219	0.012769
200035_at	0.006879	0.007293	0.007652	0.009271	0.008526	0.008232	0.007265	0.006887	0.009947	0.007219	0.007654	0.005308	0.009591	0.00524	0.006785	0.006466	0.005897	0.005992	0.006732	0.004753	0.004855	0.007716	0.007358	0.008496	0.006269	0.007239	0.006378	0.006695	0.004527	0.007276	0.007069	0.004491	0.006345	0.005668	0.005111	0.007299	0.007397	0.008159	0.007433	0.006624	0.006476	0.00668	0.006694	0.007088	0.002804	0.007404	0.003856	0.004056	0.004874
200036_s_at	0.013163	0.013428	0.013751	0.015046	0.015734	0.014885	0.017585	0.017449	0.018738	0.016192	0.016293	0.01598	0.015647	0.015123	0.01722	0.01849	0.015757	0.015279	0.014663	0.015917	0.012019	0.012947	0.013307	0.009904	0.008861	0.009578	0.008936	0.009468	0.009361	0.008601	0.007961	0.008266	0.008306	0.00836	0.010004	0.010533	0.009476	0.007869	0.008134	0.010255	0.012656	0.012847	0.013606	0.011697	0.012496	0.011837	0.013592	0.013955	0.010731
200037_s_at	0.011521	0.008507	0.010355	0.010475	0.009148	0.011206	0.009782	0.010186	0.010292	0.013564	0.012235	0.01102	0.011872	0.011595	0.01182	0.010657	0.011256	0.007781	0.00773	0.008608	0.008354	0.012956	0.006312	0.006211	0.006195	0.004879	0.004597	0.005437	0.005035	0.006106	0.006723	0.007388	0.006433	0.006324	0.006954	0.006183	0.00637	0.004858	0.00528	0.007265	0.009511	0.005551	0.00281	0.000476	0.002191	0.003991	0.005348	0.009108	0.008333
200038_s_at	0.012918	0.016312	0.016745	0.018422	0.017345	0.017324	0.01964	0.01927	0.019705	0.019223	0.018439	0.017089	0.017014	0.019347	0.020592	0.019085	0.018822	0.014444	0.017795	0.017784	0.015353	0.01692	0.013008	0.012451	0.012633	0.012667	0.009982	0.012274	0.011228	0.01174	0.011747	0.01148	0.011629	0.012124	0.013411	0.012666	0.011976	0.010723	0.012154	0.014244	0.015963	0.012651	0.011083	0.007657	0.00755	0.010154	0.014022	0.016684	0.014154
200039_s_at	0.009592	0.008345	0.009726	0.010163	0.010115	0.010514	0.007215	0.007131	0.009134	0.012072	0.011019	0.013131	0.013414	0.01035	0.012374	0.013528	0.012933	0.011731	0.010167	0.008325	0.010271	0.010061	0.009469	0.007377	0.00629	0.0075	0.007945	0.007912	0.00844	0.008393	0.007765	0.007723	0.006015	0.007646	0.008447	0.008153	0.007835	0.006844	0.006714	0.009359	0.006916	0.009789	0.009643	0.011835	0.011647	0.009425	0.007362	0.006964	0.006781
200040_at	0.00787	0.00958	0.011191	0.009801	0.011141	0.012109	0.008967	0.009817	0.012011	0.012205	0.012649	0.01149	0.012158	0.009536	0.01067	0.010911	0.009985	0.009303	0.007638	0.008383	0.006805	0.008868	0.008975	0.005099	0.005586	0.009174	0.008832	0.006977	0.007123	0.005757	0.006568	0.007073	0.004722	0.006559	0.008336	0.006268	0.005747	0.004974	0.003885	0.006724	0.009304	0.006311	0.007211	0.002109	0.003984	0.003814	0.008334	0.00938	0.008061
200041_s_at	0.01075	0.010608	0.012224	0.011888	0.011637	0.011617	0.013167	0.013434	0.011554	0.012658	0.013027	0.013443	0.012765	0.011188	0.01336	0.012771	0.012099	0.011437	0.010914	0.011892	0.008458	0.011478	0.009541	0.006354	0.004916	0.009396	0.009581	0.007859	0.00662	0.007404	0.007675	0.00755	0.009948	0.008672	0.007157	0.008611	0.006981	0.006709	0.006658	0.009064	0.009734	0.009368	0.006861	0.007857	0.003892	0.00653	0.006106	0.00985	0.009322
200042_at	0.006818	0.00591	0.007744	0.009623	0.008702	0.009402	0.007305	0.007961	0.009074	0.009989	0.008937	0.008488	0.009696	0.008304	0.009024	0.007301	0.00905	0.009093	0.008899	0.007491	0.009433	0.008023	0.008723	0.00759	0.007267	0.008056	0.008023	0.008708	0.006512	0.007987	0.008241	0.006773	0.006153	0.007565	0.007715	0.008158	0.007039	0.006861	0.008799	0.007604	0.006726	0.008341	0.009372	0.004352	0.007761	0.009989	0.009301	0.008449	0.00793
200043_at	0.009173	0.010872	0.010587	0.011428	0.010373	0.010974	0.009518	0.009295	0.011891	0.013995	0.01207	0.01546	0.013009	0.010787	0.015795	0.016855	0.012074	0.012156	0.011294	0.009944	0.011117	0.012603	0.01145	0.009813	0.008795	0.009239	0.0087	0.009268	0.010081	0.009541	0.00899	0.008359	0.010716	0.010085	0.010345	0.010313	0.008953	0.008765	0.007669	0.009899	0.010866	0.012161	0.009378	0.007127	0.007416	0.010026	0.009279	0.009932	0.009434
200044_at	0.007766	0.009464	0.010369	0.010348	0.010422	0.010456	0.008332	0.008578	0.010467	0.0094	0.010444	0.009998	0.011132	0.010464	0.010481	0.010106	0.00867	0.010094	0.0068	0.006763	0.00624	0.006521	0.007851	0.003404	0.004507	0.005115	0.006297	0.003923	0.008336	0.002829	0.00375	0.006314	0.005498	0.005316	0.006177	0.005252	0.004318	0.004482	0.00028	0.006322	0.006087	0.007252	0.010583	0.001562	0.00704	0.00742	0.010052	0.006544	0.008709
200045_at	0.007263	0.007102	0.006816	0.007107	0.007492	0.009237	0.008464	0.008547	0.007379	0.007932	0.008249	0.008086	0.009993	0.007904	0.008825	0.008636	0.009512	0.007517	0.007071	0.006606	0.008245	0.008318	0.007292	0.005731	0.005447	0.006751	0.007771	0.007756	0.00699	0.006056	0.004655	0.005563	0.005749	0.005736	0.006348	0.007329	0.005364	0.00613	0.005848	0.006634	0.006503	0.007027	0.007351	0.006422	0.008528	0.007571	0.007606	0.005861	0.006256
200046_at	0.004859	0.009045	0.009092	0.00956	0.010375	0.009883	0.008931	0.008765	0.010024	0.008404	0.00981	0.00727	0.010741	0.006184	0.008743	0.008396	0.008466	0.010662	0.007711	0.008928	0.009032	0.009165	0.00906	0.006708	0.005546	0.007726	0.007367	0.008311	0.007694	0.008074	0.007569	0.006485	0.006428	0.008098	0.009427	0.009281	0.006469	0.007913	0.006139	0.010507	0.006432	0.010681	0.008091	0.007971	0.008674	0.011623	0.005518	0.007388	0.008084
200047_s_at	0.007891	0.010345	0.009282	0.010131	0.008556	0.009952	0.008098	0.008335	0.00871	0.010953	0.009923	0.008466	0.009528	0.008545	0.009298	0.007534	0.00766	0.008978	0.005772	0.006825	0.008333	0.010563	0.006489	0.004178	0.004177	0.004095	0.004986	0.004754	0.006868	0.004312	0.003596	0.007312	0.004548	0.005527	0.005122	0.004042	0.003565	0.004259	0.003716	0.005184	0.006982	0.005394	0.006814	0.002854	0.004369	0.00518	0.008476	0.008986	0.009593
200048_s_at	0.010463	0.012562	0.011269	0.012368	0.01277	0.012174	0.01158	0.011513	0.013456	0.011789	0.010847	0.012342	0.011327	0.012111	0.013029	0.013069	0.011834	0.011264	0.010783	0.011216	0.007741	0.011624	0.01078	0.010283	0.008169	0.011157	0.011603	0.010708	0.012394	0.009487	0.009524	0.01022	0.008144	0.009878	0.01017	0.010513	0.009384	0.009949	0.008175	0.009641	0.008678	0.012014	0.014153	0.012403	0.012822	0.012472	0.013425	0.010243	0.01233
200049_at	0.005356	0.005488	0.005093	0.004455	0.004825	0.005367	0.004836	0.005056	0.004753	0.004807	0.005892	0.00615	0.004672	0.005385	0.007206	0.007293	0.006798	0.006258	0.005947	0.005739	0.006588	0.005851	0.007081	0.005943	0.007149	0.006074	0.008268	0.006478	0.005476	0.004657	0.006977	0.006827	0.005575	0.00654	0.005938	0.006987	0.007394	0.006263	0.006362	0.006311	0.006301	0.007267	0.00582	0.006654	0.006272	0.007728	0.005344	0.005788	0.006099
200050_at	0.004758	0.004087	0.008484	0.006126	0.006534	0.007861	0.006336	0.006795	0.008015	0.008439	0.009527	0.006079	0.00809	0.005039	0.006995	0.004206	0.007666	0.001087	0.001928	0.004	0.002283	0.004149	0.000394	0.001809	0.002651	0.002825	0.000696	0.002406	0.000418	0.00378	0.003081	0.002897	0.003862	0.003271	0.004194	0.003891	0.00009	0.003021	0.004135	0.003831	0.004037	0.000911	-0.000929	0.000204	-0.001238	-0.001574	0.001746	0.005302	0.004296
200051_at	0.005247	0.00563	0.005816	0.006644	0.005977	0.006068	0.005718	0.005723	0.00571	0.006409	0.006055	0.006095	0.006157	0.005394	0.00561	0.007763	0.006684	0.005992	0.003625	0.005071	0.002595	0.005494	0.004089	0.003949	0.003178	0.005292	0.002897	0.004544	0.004072	0.002457	0.004406	0.002308	0.004722	0.003573	0.004073	0.006165	0.00258	0.00337	0.00412	0.004773	0.00386	0.005103	0.00537	0.00277	0.003735	0.002933	0.004494	0.003449	0.003812
200052_s_at	0.004102	0.004938	0.007409	0.006628	0.008843	0.008084	0.005534	0.005722	0.00802	0.01066	0.010409	0.010567	0.009991	0.004973	0.007879	0.008947	0.008707	0.008384	0.005668	0.004469	0.006075	0.007963	0.006463	0.003803	0.004869	0.003911	0.003113	0.003372	0.002948	0.003267	0.003241	0.002456	0.00359	0.004149	0.005292	0.004953	0.005293	0.003382	0.00327	0.003987	0.007312	0.005584	0.002643	0.002263	0.000366	0.005905	0.002777	0.00386	0.004606
200053_at	0.008192	0.008362	0.008371	0.009839	0.009226	0.009004	0.008853	0.008929	0.009198	0.007549	0.007965	0.008627	0.009183	0.010356	0.009523	0.009076	0.008605	0.008203	0.008583	0.008165	0.006967	0.006218	0.008906	0.009567	0.008381	0.009221	0.008727	0.009468	0.010134	0.00972	0.008613	0.006962	0.008131	0.008744	0.009366	0.009512	0.009171	0.00897	0.00964	0.008818	0.008111	0.008764	0.009324	0.01247	0.009427	0.009495	0.007426	0.007887	0.007776
200054_at	0.004253	0.0024	0.004571	0.003501	0.002877	0.004705	0.002047	0.00251	0.002893	0.005127	0.004185	0.001925	0.004913	0.004014	0.004114	0.005861	0.005872	0.002116	0.001471	0.001748	0.002069	0.001805	0.003549	0.002632	0.00182	0.003786	0.002483	0.002446	0.001655	0.001914	0.000536	0.000718	0.001571	0.000927	0.002638	0.002905	-0.000366	0.002613	0.003738	0.002861	-0.000241	0.001254	0.00281	0.002373	0.002904	0.001953	0.001201	0.000995	0.001658
200055_at	0.011367	0.013654	0.011422	0.012917	0.01215	0.012022	0.011032	0.01053	0.012577	0.011305	0.010716	0.011944	0.011389	0.014347	0.012084	0.012199	0.010859	0.01056	0.009873	0.009881	0.009159	0.012367	0.011328	0.009513	0.008296	0.00728	0.007449	0.009522	0.010134	0.009755	0.008534	0.009009	0.008662	0.007909	0.009071	0.009892	0.008273	0.009132	0.007923	0.009701	0.006478	0.011085	0.011941	0.013701	0.01247	0.010508	0.010811	0.008473	0.010506
200056_s_at	0.000763	0.003451	0.005011	0.002913	0.004258	0.004323	0.00252	0.002254	0.003041	0.005991	0.003347	0.001019	0.005465	0.002641	0.004068	0.002954	0.002138	0.000312	-0.000822	0.002524	0.00232	0.006351	0.001699	-0.001272	-0.001968	-0.002721	0.000144	0.001759	0.002041	-0.003539	-0.000159	0.003123	0.001659	-0.000437	0.002079	0.002301	-0.00029	-0.000672	-0.002717	0.002243	0.000337	0.002257	0.000612	-0.002854	-0.000393	0.001007	0.00275	0.002328	0.002684
200057_s_at	0.013068	0.012374	0.013899	0.013552	0.013823	0.01416	0.014011	0.01381	0.014193	0.013368	0.015471	0.016823	0.014491	0.010879	0.014174	0.014763	0.014873	0.014405	0.01302	0.012512	0.012421	0.011394	0.013419	0.010307	0.010066	0.012667	0.012277	0.010179	0.009449	0.009939	0.010322	0.009457	0.010655	0.009616	0.01093	0.010183	0.009692	0.010357	0.0094	0.011388	0.013155	0.012081	0.011523	0.009682	0.011272	0.012297	0.010591	0.01177	0.010353
200058_s_at	0.010455	0.006901	0.009158	0.009765	0.010223	0.011024	0.011354	0.011634	0.010188	0.011331	0.011278	0.010597	0.011218	0.008109	0.009007	0.008804	0.009779	0.010093	0.007433	0.009032	0.007855	0.011316	0.006677	0.004531	0.0075	0.006872	0.005558	0.007067	0.004782	0.004164	0.004128	0.005112	0.006394	0.005236	0.0066	0.006312	0.004952	0.005266	0.004135	0.005599	0.006794	0.005279	0.007089	0.005513	0.006809	0.006702	0.007889	0.007156	0.007185
200059_s_at	0.013791	0.016129	0.016801	0.017227	0.015195	0.015076	0.013148	0.013869	0.015048	0.013698	0.014004	0.013317	0.013508	0.011673	0.013511	0.013222	0.012093	0.015626	0.01414	0.013704	0.011349	0.012166	0.015908	0.009805	0.010241	0.011362	0.013561	0.011309	0.012795	0.012033	0.011253	0.011692	0.010802	0.011931	0.012773	0.011982	0.0104	0.010676	0.009679	0.013964	0.010987	0.014267	0.014456	0.014239	0.013269	0.01281	0.011334	0.013756	0.012817
200060_s_at	0.011037	0.010619	0.009205	0.008884	0.009168	0.009871	0.009807	0.009923	0.010685	0.010275	0.010112	0.011123	0.01115	0.012168	0.011912	0.011531	0.010529	0.012045	0.009454	0.010165	0.007159	0.010442	0.010984	0.010441	0.010161	0.010679	0.011694	0.008555	0.012185	0.00983	0.009874	0.011561	0.01021	0.010066	0.01055	0.00977	0.008653	0.009305	0.007777	0.010164	0.010754	0.009503	0.011636	0.011756	0.007466	0.008523	0.012083	0.010029	0.010504
200061_s_at	0.015131	0.018605	0.019675	0.020817	0.018976	0.019193	0.019872	0.019616	0.021434	0.02111	0.020532	0.019361	0.017487	0.018362	0.020568	0.020566	0.020355	0.016362	0.019025	0.019132	0.018031	0.020122	0.01645	0.017259	0.015593	0.014364	0.012789	0.014356	0.013757	0.01468	0.015321	0.013996	0.014572	0.014521	0.015582	0.015609	0.01594	0.015195	0.015303	0.016658	0.018404	0.016447	0.013178	0.009115	0.009978	0.014374	0.016564	0.018163	0.015513
200062_s_at	0.013635	0.019956	0.019274	0.020626	0.019149	0.019609	0.021309	0.020952	0.022471	0.020388	0.019676	0.020583	0.017238	0.019569	0.020633	0.020613	0.020498	0.019353	0.019829	0.020938	0.018061	0.01915	0.018915	0.015973	0.015352	0.017422	0.015819	0.01538	0.014451	0.014078	0.014594	0.012857	0.013513	0.014302	0.015427	0.015812	0.015812	0.014723	0.014272	0.016497	0.017757	0.017708	0.017563	0.015922	0.016212	0.016887	0.016666	0.01819	0.01508
200063_s_at	0.01494	0.012763	0.014865	0.015218	0.015489	0.015798	0.017042	0.017196	0.017308	0.019382	0.018276	0.016743	0.016764	0.017354	0.019109	0.018492	0.018903	0.012122	0.015536	0.017007	0.014873	0.010536	0.009191	0.010485	0.011524	0.008592	0.009665	0.011752	0.009619	0.009794	0.010279	0.012297	0.01097	0.011385	0.012271	0.011126	0.011021	0.011486	0.010237	0.013931	0.012766	0.011577	0.007352	0.004352	0.003722	0.010216	0.011514	0.01566	0.013893
200064_at	0.013915	0.011082	0.013475	0.012431	0.01441	0.013222	0.014648	0.014596	0.014769	0.016178	0.01703	0.016075	0.016855	0.013527	0.016991	0.016834	0.017554	0.013677	0.013918	0.013635	0.014948	0.012979	0.012686	0.016561	0.016764	0.016355	0.014899	0.014543	0.013693	0.016801	0.015502	0.013244	0.014349	0.016141	0.015299	0.01649	0.016936	0.01566	0.016247	0.012942	0.016021	0.015499	0.011514	0.012233	0.012753	0.014041	0.012092	0.013025	0.012278
200065_s_at	0.01074	0.012983	0.014078	0.014173	0.014501	0.013619	0.01231	0.012361	0.012652	0.012371	0.012451	0.010383	0.014047	0.012196	0.010588	0.009978	0.013243	0.011309	0.010114	0.00889	0.009028	0.015391	0.011735	0.010481	0.009657	0.010524	0.01104	0.009965	0.013011	0.010199	0.009887	0.010813	0.012026	0.010811	0.010044	0.010095	0.0103	0.010966	0.008001	0.009108	0.009613	0.013256	0.01491	0.015197	0.014099	0.011535	0.014659	0.010928	0.012434
200066_at	0.003558	0.007602	0.007759	0.008747	0.008258	0.0096	0.008735	0.008976	0.008805	0.009155	0.008123	0.006263	0.00767	0.001829	0.004499	0.003832	0.006356	0.004682	0.004172	0.005684	0.003574	0.009921	0.002335	0.003897	0.0029	0.003969	-0.003491	0.004038	0.001297	0.001599	0.003336	0.002308	0.004698	0.00335	0.005277	0.006194	0.002591	0.005454	0.001842	0.005907	0.004949	-0.001159	0.001036	0.002051	-0.000086	0.001188	0.002348	0.003916	0.004022
200067_x_at	0.007648	0.010954	0.010431	0.01091	0.011245	0.010682	0.008752	0.008631	0.013298	0.011087	0.0099	0.007672	0.009439	0.009545	0.010189	0.009848	0.009649	0.009428	0.009881	0.01001	0.011126	0.0156	0.013766	0.012222	0.011209	0.010376	0.010618	0.011643	0.013151	0.011175	0.010506	0.011391	0.010101	0.011509	0.011034	0.012168	0.01161	0.00973	0.009268	0.011204	0.010929	0.012271	0.010583	0.009634	0.008841	0.009641	0.008872	0.009978	0.009634
200068_s_at	0.012531	0.01092	0.012616	0.012915	0.014034	0.012126	0.010668	0.011168	0.010993	0.013173	0.013261	0.013184	0.013512	0.010843	0.014848	0.014783	0.014859	0.010813	0.011294	0.012088	0.013672	0.010175	0.013196	0.01278	0.011682	0.012338	0.010551	0.013521	0.010848	0.012463	0.012449	0.010865	0.011532	0.012406	0.014802	0.014597	0.012083	0.012638	0.012888	0.015284	0.011858	0.014438	0.009472	0.005406	0.007051	0.01413	0.011905	0.012484	0.013255
200069_at	0.000656	0.002041	0.002677	0.000589	0.003518	0.003952	0.004253	0.004282	0.004281	0.004892	0.004238	0.002854	0.006071	0.003095	0.001073	0.003426	0.003008	0.003599	0.000979	0.000077	-0.001565	0.001337	0.000305	0.000076	-0.00427	-0.001602	-0.000064	-0.000745	-0.000384	-0.000037	0.002119	0.00301	0.002265	-0.000208	0.000884	0.000161	-0.001043	-0.001127	0.000038	0.000954	0.002584	-0.002468	0.001542	0.001447	-0.000646	-0.005666	0.001981	0.002072	0.000561
200070_at	0.005224	0.00618	0.00655	0.00718	0.005869	0.0067	0.004901	0.00515	0.007894	0.006062	0.005285	0.003998	0.005575	0.006033	0.00418	0.002892	0.003062	0.004174	0.002315	0.004064	0.003303	0.007652	0.005348	0.001394	0.001964	0.003408	0.00507	0.003611	0.002998	0.002309	-0.000622	0.002393	0.003648	0.00212	0.003913	0.001477	0.003712	0.003492	0.003729	0.002095	0.003937	0.006279	0.003895	0.004957	0.003981	0.005132	0.003964	0.003075	0.005092
200071_at	0.003846	0.006286	0.006604	0.006341	0.006209	0.007065	0.004733	0.004672	0.006338	0.006508	0.007083	0.004817	0.00683	0.005406	0.005814	0.004206	0.003668	0.004208	0.001732	0.003818	0.002776	0.002972	0.003336	-0.002212	-0.001333	0.001507	0.002955	0.001094	0.003514	0.000367	-0.000942	0.003307	0.001844	0.000583	0.002726	0.0015	0.000264	-0.001115	-0.003659	0.002417	0.001488	0.002299	0.003156	0.002073	0.000117	0.001833	0.003469	0.00492	0.003329
200072_s_at	0.009727	0.008157	0.011994	0.012238	0.012525	0.011982	0.012448	0.012284	0.011603	0.013294	0.013039	0.010533	0.012984	0.008966	0.008569	0.010359	0.007765	0.010325	0.009165	0.008531	0.007455	0.013757	0.008215	0.006049	0.006908	0.007837	0.006039	0.005873	0.007113	0.006902	0.005856	0.006349	0.006599	0.004519	0.007083	0.006441	0.006262	0.007015	0.00579	0.006591	0.006354	0.003748	0.008952	0.001272	0.00492	0.004369	0.010415	0.009249	0.009072
200073_s_at	0.006826	0.007314	0.011599	0.010698	0.010957	0.012022	0.010095	0.010394	0.010865	0.013989	0.012556	0.00936	0.012561	0.007302	0.008911	0.009676	0.005972	0.00937	0.006233	0.006014	0.006758	0.011196	0.00505	0.004286	0.002703	0.003047	0.005029	0.001695	0.003977	0.001865	0.003668	0.005107	0.004555	0.002003	0.004139	0.004667	0.003231	0.003556	0.002727	0.003919	0.00385	0.004421	0.007241	0.00481	0.003718	0.003185	0.007551	0.007415	0.007022
200074_s_at	0.013996	0.013563	0.014428	0.014523	0.014752	0.015043	0.016288	0.015864	0.018244	0.016654	0.016185	0.015323	0.014367	0.015208	0.015692	0.016593	0.0161	0.011615	0.013018	0.013521	0.012964	0.012878	0.011695	0.009096	0.007759	0.009048	0.00551	0.008209	0.006394	0.008145	0.007541	0.007307	0.008182	0.008233	0.009219	0.008431	0.008449	0.008329	0.006871	0.008212	0.011414	0.010175	0.011617	0.008863	0.011045	0.009328	0.011444	0.012246	0.010164
200075_s_at	0.00537	0.006727	0.005985	0.00879	0.008646	0.00796	0.007765	0.009191	0.007353	0.008275	0.004577	0.007583	0.008472	0.009327	0.006557	0.005769	0.005544	0.008021	0.004047	0.005054	0.004917	0.015035	0.009026	0.010443	0.007432	0.005893	0.005374	0.008571	0.011293	0.007546	0.007678	0.010021	0.008276	0.008703	0.007664	0.007762	0.006529	0.007304	0.006743	0.007473	0.005355	0.005852	0.010467	0.009844	0.009346	0.006097	0.00826	0.005961	0.007846
200076_s_at	0.006213	0.007335	0.007989	0.0086	0.007445	0.008277	0.007591	0.007546	0.008309	0.007808	0.007903	0.007719	0.00911	0.007716	0.007036	0.008154	0.007739	0.00655	0.007549	0.007409	0.00523	0.008201	0.007756	0.007347	0.007806	0.006547	0.005948	0.007137	0.005797	0.007079	0.005605	0.003875	0.0055	0.005762	0.006776	0.007326	0.008124	0.007839	0.005872	0.007814	0.005698	0.00795	0.006928	0.006915	0.006338	0.006065	0.006913	0.004619	0.004913
200077_s_at	0.014183	0.018063	0.018724	0.019777	0.017397	0.016561	0.015517	0.015462	0.017939	0.017818	0.016115	0.015848	0.015585	0.01707	0.015947	0.016883	0.016378	0.016112	0.016104	0.016022	0.014116	0.018837	0.019004	0.016264	0.014362	0.01516	0.015453	0.014233	0.016026	0.014792	0.014649	0.014246	0.014387	0.014757	0.015199	0.015273	0.015548	0.015619	0.01435	0.014322	0.013136	0.017128	0.017418	0.018355	0.016299	0.015638	0.015018	0.01387	0.013853
200078_s_at	0.008313	0.013275	0.012121	0.013464	0.011134	0.009028	0.007137	0.006992	0.009122	0.008366	0.008529	0.009119	0.009077	0.01104	0.009951	0.010091	0.010418	0.009201	0.007809	0.007719	0.007137	0.010026	0.009503	0.010926	0.008853	0.011386	0.010752	0.009667	0.013471	0.010762	0.009973	0.010267	0.009044	0.009733	0.010554	0.012661	0.009663	0.009476	0.009882	0.009167	0.009199	0.010781	0.012886	0.014544	0.013981	0.011974	0.012333	0.007845	0.010209
200079_s_at	0.008336	0.008569	0.009809	0.01107	0.010961	0.01062	0.010918	0.010905	0.011335	0.011029	0.011183	0.011212	0.012764	0.009952	0.011798	0.011108	0.011773	0.008342	0.007635	0.00784	0.007109	0.01228	0.007827	0.006702	0.006244	0.006772	0.004948	0.007489	0.00385	0.005393	0.004834	0.006024	0.005826	0.005134	0.006387	0.007599	0.006791	0.003265	0.006712	0.006588	0.006975	0.005797	0.005746	0.006942	0.00509	0.007197	0.005554	0.00606	0.007609
200080_s_at	0.012809	0.016789	0.017578	0.018696	0.015032	0.015511	0.014204	0.014641	0.016257	0.018457	0.016371	0.015345	0.014078	0.013079	0.015011	0.012637	0.014717	0.014925	0.013546	0.013626	0.015228	0.019371	0.016294	0.007239	0.006737	0.010777	0.011883	0.009867	0.009904	0.008725	0.009522	0.012071	0.00968	0.010874	0.011797	0.009971	0.008066	0.009421	0.007534	0.013106	0.01425	0.013609	0.01245	0.010007	0.010917	0.012729	0.014026	0.014198	0.013107
200081_s_at	0.014103	0.016625	0.017354	0.018907	0.017858	0.018059	0.020495	0.019952	0.02135	0.019742	0.019704	0.01982	0.017534	0.018638	0.020257	0.020552	0.017585	0.017069	0.01882	0.018779	0.015486	0.018454	0.016546	0.015258	0.012253	0.012743	0.010918	0.012967	0.010965	0.01231	0.013508	0.01122	0.012226	0.012242	0.013872	0.014529	0.013462	0.011453	0.013243	0.015056	0.015038	0.014957	0.01263	0.009767	0.011348	0.014879	0.013915	0.016277	0.014365
200082_s_at	0.013891	0.015111	0.016997	0.018319	0.017758	0.017815	0.019089	0.018601	0.020521	0.018216	0.018584	0.017398	0.017065	0.016472	0.018524	0.018765	0.017516	0.013516	0.016442	0.015797	0.0131	0.016157	0.011938	0.012155	0.011067	0.012149	0.009606	0.009832	0.010231	0.009655	0.01057	0.010231	0.010451	0.01004	0.010749	0.011855	0.011615	0.009952	0.010164	0.011279	0.011974	0.011462	0.011661	0.006281	0.007445	0.011124	0.01236	0.014137	0.011539
200083_at	0.009752	0.008255	0.008729	0.00836	0.007881	0.007835	0.007695	0.008077	0.008604	0.009149	0.010129	0.010554	0.009895	0.010578	0.007786	0.008636	0.007429	0.00967	0.008453	0.007062	0.007805	0.006124	0.007382	0.009689	0.009475	0.012241	0.011402	0.008117	0.010505	0.008781	0.008982	0.009213	0.010416	0.009891	0.009936	0.008821	0.009921	0.009507	0.008069	0.007523	0.010646	0.008696	0.009197	0.009676	0.008809	0.007671	0.009799	0.008173	0.00844
200084_at	0.008598	0.008349	0.009067	0.010257	0.010055	0.010674	0.009719	0.009475	0.011156	0.010466	0.010658	0.009491	0.01055	0.006958	0.009278	0.009071	0.008724	0.007528	0.007786	0.007766	0.009813	0.011217	0.00804	0.00721	0.00707	0.005826	0.006453	0.00888	0.007302	0.007441	0.006825	0.008675	0.008108	0.007923	0.00839	0.008418	0.006373	0.006364	0.006519	0.009194	0.008091	0.008762	0.005935	0.003055	0.004576	0.00697	0.007392	0.008117	0.009023
200085_s_at	0.010416	0.01097	0.01094	0.01314	0.009851	0.011182	0.008867	0.009306	0.009466	0.012688	0.010237	0.010933	0.009308	0.011343	0.010735	0.010741	0.009036	0.011545	0.008829	0.00748	0.006548	0.013986	0.007729	0.01112	0.007289	0.01189	0.008835	0.009351	0.012588	0.009911	0.010399	0.009358	0.010114	0.009502	0.010664	0.012009	0.008998	0.008937	0.009007	0.010898	0.009928	0.009344	0.011453	0.01544	0.013944	0.008649	0.011119	0.009969	0.008954
200086_s_at	0.008935	0.011494	0.012795	0.014109	0.012382	0.012364	0.013115	0.01242	0.01519	0.012234	0.011909	0.01223	0.012907	0.011193	0.012681	0.013353	0.014152	0.012741	0.011699	0.012276	0.009859	0.01003	0.011083	0.015706	0.014352	0.012934	0.012554	0.012373	0.013278	0.012713	0.013218	0.01106	0.012061	0.012406	0.013073	0.01369	0.014174	0.013538	0.012784	0.012556	0.00896	0.011658	0.011818	0.018986	0.013783	0.013854	0.011314	0.009091	0.009894
200087_s_at	0.007495	0.010011	0.010747	0.011336	0.012498	0.011603	0.008764	0.009548	0.010858	0.009097	0.011296	0.009329	0.011175	0.007249	0.009847	0.009853	0.011152	0.009874	0.008388	0.008934	0.010174	0.007607	0.009529	0.005348	0.005366	0.005875	0.005673	0.006663	0.007975	0.006265	0.006746	0.007012	0.006947	0.007273	0.008113	0.007461	0.006398	0.006324	0.005458	0.008682	0.007234	0.010825	0.009769	0.004907	0.007576	0.009215	0.010865	0.010975	0.010515
200088_x_at	0.017145	0.01692	0.01823	0.019648	0.018771	0.018849	0.019857	0.019778	0.02218	0.020443	0.019864	0.018287	0.017925	0.01867	0.020159	0.02086	0.020058	0.01789	0.018708	0.018962	0.015764	0.018523	0.017383	0.013585	0.01147	0.014656	0.010858	0.011496	0.011774	0.010863	0.011402	0.010481	0.01125	0.011841	0.012948	0.012358	0.011491	0.011193	0.011721	0.014563	0.016271	0.016281	0.017258	0.015098	0.016879	0.014434	0.017575	0.016741	0.014354
200089_s_at	0.01415	0.014955	0.014839	0.01688	0.015226	0.015093	0.017716	0.017525	0.018146	0.01755	0.016727	0.015798	0.015637	0.016075	0.017367	0.018132	0.017534	0.014225	0.014473	0.015853	0.013215	0.014042	0.011989	0.011217	0.010673	0.009736	0.008669	0.011427	0.009595	0.009657	0.010755	0.009721	0.011362	0.010154	0.011359	0.011579	0.010183	0.010234	0.010106	0.012799	0.015218	0.010385	0.011854	0.00961	0.010574	0.011329	0.012298	0.014866	0.01245
200090_at	0.008467	0.010168	0.010169	0.009994	0.010473	0.011308	0.011193	0.011135	0.011292	0.009294	0.010254	0.010211	0.010857	0.007281	0.010942	0.010981	0.010259	0.006737	0.008844	0.009811	0.005759	0.004805	0.003946	0.006958	0.00663	0.008017	0.002726	0.009474	0.008045	0.010206	0.009049	0.008571	0.008604	0.009943	0.011157	0.009704	0.00672	0.007805	0.008132	0.012506	0.008942	0.003864	0.005329	0.001592	-0.005228	0.004226	0.009072	0.009939	0.008496
200091_s_at	0.011924	0.013873	0.014105	0.014167	0.013973	0.014769	0.016037	0.016402	0.017307	0.016602	0.01532	0.015005	0.013931	0.016804	0.016399	0.016791	0.016022	0.013257	0.01508	0.016084	0.012891	0.01277	0.013546	0.011695	0.010574	0.010506	0.008472	0.010481	0.009862	0.00932	0.009837	0.010045	0.010223	0.009871	0.011498	0.011158	0.011546	0.010369	0.009158	0.011429	0.01294	0.012414	0.011205	0.010118	0.010219	0.011434	0.011926	0.014301	0.012158
200092_s_at	0.012948	0.017464	0.017348	0.018454	0.017493	0.017649	0.018903	0.018611	0.020194	0.019183	0.018364	0.01764	0.016084	0.017174	0.018675	0.018678	0.019392	0.017176	0.01758	0.018448	0.016371	0.016587	0.017298	0.013931	0.013383	0.014012	0.012889	0.013033	0.013359	0.01205	0.012027	0.011239	0.012605	0.011826	0.013319	0.013772	0.014043	0.011931	0.013243	0.014232	0.015374	0.015646	0.015448	0.015693	0.015652	0.014355	0.014952	0.016521	0.013046
200093_s_at	0.00936	0.008892	0.010743	0.010934	0.012652	0.011654	0.011649	0.011643	0.014179	0.012815	0.014517	0.013049	0.012309	0.010749	0.013458	0.012651	0.011944	0.00922	0.009824	0.009492	0.010759	0.009509	0.007792	0.011462	0.01095	0.010357	0.009515	0.00966	0.012564	0.010303	0.009295	0.010157	0.007977	0.010792	0.010724	0.011177	0.011098	0.010598	0.009216	0.008963	0.008923	0.009033	0.009636	0.009241	0.01113	0.010435	0.010395	0.008372	0.009668
200094_s_at	0.013859	0.014712	0.016121	0.016654	0.016745	0.015987	0.016582	0.015942	0.018684	0.016569	0.017407	0.015398	0.016116	0.019584	0.017126	0.016699	0.017947	0.015458	0.013991	0.013572	0.013448	0.014298	0.01193	0.012932	0.011422	0.014473	0.013689	0.010623	0.013386	0.010078	0.011257	0.011695	0.012105	0.010464	0.010784	0.010604	0.01322	0.011538	0.011564	0.011368	0.014802	0.014286	0.017598	0.016899	0.016993	0.015577	0.015927	0.015817	0.015422
200095_x_at	0.018026	0.020133	0.020565	0.022363	0.02066	0.020858	0.022501	0.022408	0.023964	0.022357	0.020915	0.020904	0.019207	0.020405	0.021841	0.022183	0.021989	0.020331	0.020718	0.020975	0.017882	0.020504	0.020019	0.019086	0.016926	0.018295	0.016869	0.016328	0.01724	0.015945	0.016933	0.014992	0.015612	0.016015	0.017454	0.018069	0.016871	0.01691	0.017059	0.016991	0.018494	0.019285	0.019906	0.022275	0.021234	0.018233	0.020356	0.019411	0.016181
200096_s_at	0.005913	0.011933	0.012035	0.012209	0.010423	0.011346	0.009224	0.009102	0.010249	0.0081	0.008205	0.005056	0.008775	0.004864	0.005573	0.005932	0.005592	0.008015	0.006814	0.006334	0.006807	0.00716	0.009696	0.005037	0.003629	0.0025	0.003587	0.004577	0.004959	0.004793	0.004801	0.003918	0.005635	0.005325	0.005891	0.005993	0.003616	0.004611	0.004316	0.006659	0.003094	0.009791	0.009411	0.007546	0.008015	0.011649	0.007343	0.007739	0.008015
200097_s_at	0.009024	0.010032	0.01241	0.011589	0.011308	0.011897	0.011385	0.01126	0.012228	0.011988	0.012089	0.00866	0.011081	0.008749	0.009487	0.00909	0.008565	0.009812	0.008843	0.00821	0.009081	0.012735	0.009262	0.007655	0.009403	0.00815	0.008283	0.008679	0.00754	0.008495	0.007714	0.009573	0.007485	0.009193	0.009111	0.008731	0.007938	0.008852	0.007716	0.0091	0.009365	0.009292	0.006588	0.003977	0.005181	0.008536	0.008376	0.009984	0.010063
200098_s_at	0.008703	0.008493	0.010031	0.009932	0.011003	0.011003	0.010592	0.010503	0.010441	0.011883	0.011958	0.010942	0.010348	0.009704	0.01183	0.011305	0.010489	0.010331	0.010271	0.010088	0.006977	0.009914	0.00908	0.007842	0.008063	0.008031	0.007761	0.009636	0.009289	0.009715	0.009801	0.008353	0.008872	0.010006	0.01005	0.009341	0.007702	0.008994	0.007179	0.009965	0.009847	0.007683	0.008681	0.004854	0.008711	0.008402	0.00881	0.009138	0.008644
200099_s_at	0.014568	0.0176	0.018229	0.019849	0.019091	0.019005	0.020465	0.020553	0.02131	0.020635	0.019587	0.019831	0.017506	0.018721	0.020068	0.019675	0.018378	0.017322	0.017909	0.019419	0.018068	0.0199	0.015732	0.014404	0.012679	0.012523	0.01169	0.013513	0.012758	0.012699	0.012836	0.013007	0.011805	0.013033	0.014253	0.013505	0.013054	0.011608	0.012959	0.015134	0.017107	0.012876	0.01449	0.010802	0.013288	0.014561	0.015044	0.017496	0.015338
200593_s_at	0.006945	0.008783	0.011887	0.010163	0.010916	0.011265	0.010492	0.010887	0.010559	0.011499	0.011332	0.009732	0.012122	0.006193	0.007986	0.009411	0.008729	0.007992	0.008527	0.006242	0.007657	0.010515	0.004964	0.004407	0.005845	0.005979	0.005376	0.006078	0.004104	0.007037	0.004837	0.005393	0.005739	0.005999	0.005957	0.00631	0.006164	0.006089	0.005779	0.005915	0.007545	0.005304	0.003711	0.003775	0.003227	0.004723	0.004275	0.00657	0.005697
200594_x_at	0.00883	0.010341	0.012897	0.010558	0.012178	0.012347	0.012417	0.011978	0.011585	0.014098	0.01393	0.013057	0.013291	0.007846	0.011852	0.010891	0.01258	0.01134	0.010699	0.008867	0.010905	0.013322	0.00961	0.007835	0.008054	0.010591	0.009539	0.008643	0.00816	0.009059	0.008521	0.008818	0.010028	0.008895	0.009736	0.009008	0.00822	0.008815	0.006712	0.010203	0.011721	0.007958	0.005959	0.003676	0.004285	0.008034	0.00782	0.010156	0.008473
200595_s_at	0.007885	0.007632	0.009788	0.008651	0.007814	0.008225	0.006938	0.007222	0.007053	0.011624	0.010389	0.007353	0.0096	0.009749	0.010508	0.008071	0.008232	0.005515	0.005783	0.00641	0.006469	0.007714	0.001145	0.00364	0.002726	0.002434	0.002946	0.004964	0.003363	0.002484	0.004153	0.005696	0.004826	0.0044	0.004237	0.00479	0.001685	0.002553	0.003844	0.005277	0.005877	0.000948	0.001854	0.000229	0.001916	0.001665	0.004714	0.007502	0.007785
200596_s_at	0.004326	0.001471	0.009197	0.009539	0.009408	0.009283	0.008376	0.008769	0.007731	0.010392	0.010843	0.004696	0.008996	0.003237	0.006489	0.006249	0.005505	0.002816	0.000275	0.001272	-0.001064	0.006526	-0.002501	-0.00001	0.001475	-0.003485	-0.002219	0.000069	-0.000103	-0.000451	-0.001117	0.001071	0.00286	0.002596	0.001365	0.000987	-0.002962	-0.000833	-0.006142	0.000356	0.001406	-0.003694	-0.002845	-0.004569	-0.005422	-0.005811	0.002873	0.003246	0.00094
200597_at	0.002924	0.003389	0.004292	0.003691	0.00432	0.003915	0.00426	0.005168	0.002752	0.006726	0.005602	0.002719	0.004769	0.004073	0.003029	0.003687	0.0039	0.001241	0.002232	0.002972	0.002975	0.004849	0.002629	0.001613	-0.000051	0.001975	0.000222	0.001861	0.001515	0.001218	0.001692	0.00226	0.002228	0.002591	0.00231	0.001534	0.002614	0.002385	0.002822	0.003037	0.003063	-0.000253	-0.001129	-0.000115	0.001062	-0.00243	0.001781	0.003449	0.002345
200598_s_at	0.006044	0.002468	0.008243	0.007556	0.013619	0.010183	0.007839	0.008193	0.008588	0.008774	0.00985	0.003594	0.010049	0.003634	0.004042	0.004319	0.008468	0.00352	0.007241	0.005564	0.00781	0.006448	0.003493	0.005474	0.004518	0.003091	0.001612	0.004897	0.003524	0.004431	0.005467	0.003067	0.004129	0.004766	0.00496	0.003824	0.004772	0.004437	0.00573	0.003468	0.003752	0.002537	0.002563	0.002837	0.00639	0.002156	0.005581	0.006234	0.00782
200599_s_at	0.009969	0.008905	0.010501	0.010913	0.016066	0.012841	0.010422	0.010419	0.013036	0.010718	0.012759	0.008991	0.012345	0.008183	0.010195	0.008789	0.013706	0.004836	0.009314	0.012527	0.011397	0.007696	0.00352	0.005336	0.006688	0.005172	0.002978	0.009004	0.004856	0.007825	0.007358	0.008927	0.008043	0.009022	0.009541	0.008804	0.005529	0.007213	0.006743	0.009257	0.007818	0.006279	-0.000361	0.001772	0.002556	0.00224	0.008165	0.011579	0.014339
200600_at	0.007095	0.015461	0.013824	0.013369	0.010857	0.014443	0.011427	0.012205	0.011139	0.006174	0.010077	0.010621	0.011365	0.00653	0.007393	0.00719	0.011022	0.009979	0.008391	0.009933	0.004306	0.002822	0.012134	0	0.000199	0.001717	0.004964	0.005601	0.002836	0.001182	0.002269	0.003533	0.005131	0.00315	0.006111	0.004066	0.002609	0.001352	0.00125	0.007827	0.003681	0.008198	0.009505	0.006327	0.00257	0.009714	0.002918	0.009026	0.007674
200601_at	0.015065	0.009461	0.007937	0.008047	0.008099	0.009711	0.006552	0.007097	0.007238	0.00712	0.007964	0.004613	0.007088	0.006358	0.005695	0.005664	0.010121	0.00641	0.007515	0.004888	0.004168	0.008432	0.004832	0.006405	0.004898	0.005454	0.002995	0.005522	0.006294	0.006785	0.007263	0.004354	0.007818	0.006645	0.005948	0.005991	0.006105	0.005851	0.00695	0.006911	0.004159	0.008523	0.009699	0.004978	0.005431	0.011118	0.010558	0.009709	0.009686
200602_at	0.005454	0.0028	0.001942	-0.001703	0.006999	-0.003508	-0.000593	-0.003309	0.000147	0.001721	0.003182	-0.006801	0.000091	-0.009714	-0.011644	-0.008812	-0.005121	0.002602	-0.00046	0.002348	0.00082	-0.004037	0.003269	0.008627	0.008648	0.006102	0.007403	0.009874	0.009588	0.008536	0.010249	0.010452	0.010525	0.009957	0.010059	0.011575	0.009272	0.010173	0.007631	0.011263	0.010004	0.008498	0.004244	-0.000411	0.000896	0.007711	0.005596	0.007347	0.00853
200603_at	0.008311	0.012241	0.010105	0.010512	0.009193	0.010323	0.0065	0.006495	0.007652	0.006744	0.007541	0.006231	0.008215	0.006415	0.007443	0.005289	0.005861	0.008092	0.006868	0.008463	0.009375	0.002193	0.008419	0.008997	0.010383	0.008361	0.009292	0.01019	0.011401	0.009592	0.009237	0.011944	0.009609	0.010917	0.010808	0.010244	0.010207	0.010431	0.008667	0.010747	0.009668	0.010889	0.00836	0.00538	0.001804	0.008676	0.009407	0.011138	0.011057
200604_s_at	0.004015	0.00793	0.0075	0.007503	0.008546	0.00879	0.00756	0.006639	0.005578	0.002379	0.0049	0.005758	0.007378	0.003817	0.003757	0.003662	0.00292	0.003954	0.006513	0.005286	0.006668	0.001312	0.005509	0.006054	0.007543	0.007272	0.007379	0.003909	0.007875	0.00739	0.0058	0.00572	0.004687	0.006527	0.005328	0.007221	0.006706	0.006429	0.005446	0.003173	0.005342	0.005381	0.004698	0.008649	0.001284	0.005706	0.004249	0.006124	0.004851
200605_s_at	0.005799	0.011364	0.010359	0.010037	0.010795	0.011275	0.00833	0.00814	0.007893	0.004997	0.007719	0.005344	0.009892	0.003975	0.004434	0.005486	0.002884	0.007091	0.005277	0.007	0.008161	0.001827	0.00806	0.007235	0.008194	0.008355	0.008854	0.008524	0.009509	0.009405	0.00793	0.010203	0.008408	0.010737	0.009784	0.010423	0.00881	0.008197	0.006507	0.009317	0.007616	0.009531	0.005331	0.005112	0.001477	0.008255	0.006064	0.008616	0.008374
200606_at	0.009865	0.000985	0.000014	-0.001383	-0.001229	-0.000793	-0.000289	-0.00121	0.003775	0.000788	-0.008443	-0.000611	-0.002029	0.000231	-0.001595	0.001224	0.000829	0.008199	0.013238	0.003855	0.007903	0.002341	0.001975	0.001338	0.000465	-0.000119	-0.000074	0.001713	0.000247	0.000469	0.001482	0.003915	0.001561	0.001297	0.001492	-0.001588	-0.003527	0.001754	0.002497	0.006403	0.000683	0.004727	0.004576	0.007937	0.007274	0.007035	0.011695	0.00426	0.010477
200607_s_at	0.005072	0.008093	0.006479	0.005074	0.006696	0.00697	0.007215	0.00685	0.005882	0.006907	0.006755	0.009479	0.009838	0.006614	0.007535	0.007709	0.004819	0.006044	0.005213	0.0046	0.007939	0.012049	0.004987	0.00531	0.007413	0.006192	0.006221	0.005402	0.004743	0.006299	0.006993	0.005078	0.004972	0.007133	0.00529	0.004377	0.005189	0.005377	0.005976	0.004418	0.006547	0.004969	0.00248	0.004705	0.004337	0.00462	0.003245	0.004599	0.004125
200608_s_at	0.006178	0.008808	0.007475	0.006458	0.007124	0.008211	0.007058	0.007167	0.007627	0.009604	0.008877	0.009164	0.010086	0.008537	0.009454	0.009588	0.005953	0.004819	0.004138	0.005377	0.006446	0.010297	0.001926	0.003558	0.001119	0.001729	0.003198	0.004385	0.003908	0.003041	0.003081	0.007431	0.005748	0.005465	0.005836	0.004416	0.003165	0.003673	0.000671	0.006023	0.007398	0.005202	-0.000711	-0.001418	-0.002628	0.001536	0.004908	0.006675	0.007495
200609_s_at	0.007389	0.010827	0.011129	0.011865	0.012463	0.012742	0.011057	0.010777	0.009976	0.008264	0.010055	0.011343	0.010778	0.007304	0.008799	0.009231	0.005618	0.01126	0.008563	0.008309	0.007433	0.006274	0.009883	0.004932	-0.000283	0.004259	0.006482	0.006752	0.007542	0.005976	0.004849	0.007221	0.006325	0.006859	0.008074	0.007499	0.003833	0.004003	0.002811	0.008112	0.007989	0.007443	0.010269	0.00822	0.007479	0.009169	0.008099	0.010656	0.00913
200610_s_at	0.012313	0.010387	0.01263	0.010756	0.012739	0.01334	0.012332	0.012286	0.01243	0.016636	0.015038	0.013832	0.014918	0.008856	0.014818	0.014459	0.014127	0.010737	0.010187	0.01061	0.010653	0.010667	0.007134	0.007731	0.008431	0.008013	0.008513	0.008116	0.007873	0.008479	0.009137	0.008221	0.00897	0.009265	0.009738	0.009007	0.008997	0.009722	0.00806	0.009164	0.009501	0.008489	0.007023	0.004902	0.004606	0.004733	0.009172	0.011315	0.008382
200611_s_at	0.007786	0.012289	0.011714	0.012142	0.01262	0.013171	0.011304	0.011321	0.009726	0.007303	0.009729	0.011853	0.012005	0.007047	0.006447	0.007111	0.004844	0.010558	0.008666	0.007428	0.003287	0.00665	0.009259	-0.004632	0.001665	0.003634	0.001829	0.003651	0.00538	0.00378	-0.001105	0.005032	0.004389	0.004303	0.005629	0.005248	0.00199	0.003105	0.001644	0.004335	0.006652	0.005626	0.011106	0.00864	0.00645	0.008683	0.008443	0.009388	0.009024
200612_s_at	0.006513	0.007389	0.004843	0.004419	0.005388	0.00635	0.006119	0.00493	0.005396	0.006253	0.005538	0.004399	0.00512	0.004628	0.003426	0.004125	0.006764	0.00756	0.004475	0.004544	0.007134	0.009629	0.006352	0.008854	0.007568	0.005183	0.007849	0.00563	0.008368	0.007182	0.007877	0.008815	0.00684	0.006213	0.004509	0.005955	0.00784	0.008515	0.005566	0.007962	0.007779	0.006061	0.005599	0.002014	0.000101	0.008806	0.005858	0.004915	0.006695
200613_at	0.010134	0.008309	0.009797	0.011294	0.010635	0.010356	0.008335	0.008409	0.009705	0.010364	0.010351	0.008569	0.009367	0.004258	0.006315	0.005343	0.007441	0.008843	0.005966	0.006872	0.007327	0.012858	0.007408	0.011719	0.01069	0.011059	0.009962	0.00969	0.01277	0.011208	0.011044	0.011118	0.011024	0.011265	0.009628	0.010976	0.011051	0.011297	0.010624	0.008278	0.009447	0.011042	0.009626	0.008969	0.008146	0.008002	0.009189	0.008016	0.006867
200614_at	0.012562	0.011901	0.011531	0.012496	0.012746	0.010202	0.010283	0.009849	0.008893	0.015281	0.01247	0.011481	0.013954	0.011262	0.011389	0.012732	0.013589	0.009666	0.012226	0.010448	0.013993	0.01764	0.01008	0.014824	0.015512	0.01344	0.01135	0.01309	0.011738	0.015282	0.014852	0.013056	0.012689	0.014919	0.014813	0.015695	0.015651	0.014675	0.013873	0.012745	0.013249	0.010955	0.008424	0.008292	0.007859	0.01126	0.010783	0.011548	0.011014
200615_s_at	-0.000017	0.004673	0.004192	0.004066	0.005421	0.005722	0.004014	0.002851	0.002773	0.007354	0.005151	0.003744	0.007289	0.00329	0.004471	0.004611	0.006884	0.005435	0.001797	0.003147	0.006575	0.009899	0.006057	0.002784	0.005621	0.002885	0.004847	0.00498	0.005265	0.004781	0.003449	0.00556	0.00533	0.004646	0.004991	0.005243	0.0046	0.005597	0.001528	0.006025	0.004335	0.004059	0.003163	0.004303	0.002466	0.005311	0.002395	0.003197	0.002828
200616_s_at	0.003322	0.000306	0.008377	0.005429	0.010596	0.007651	0.004643	0.003916	0.005295	0.007503	0.010143	0.001619	0.01036	0.005706	0.003307	-0.000631	0.001054	0.004339	-0.001512	-0.001336	-0.001029	0.000162	-0.002296	0.000649	-0.004502	-0.001708	-0.003777	-0.00583	0.001795	-0.005434	0.000091	-0.000645	0.001078	-0.000577	-0.001091	-0.005233	-0.005214	0	-0.005527	-0.007112	-0.007112	0.006925	0.004357	-0.002872	0.008152	0.004683	0.006647	0.000896	0.005436
200617_at	0.006893	0.006575	0.006171	0.005905	0.007558	0.006407	0.006235	0.005799	0.005071	0.005904	0.007801	0.00794	0.010327	0.009177	0.009275	0.009675	0.008093	0.00741	0.007751	0.00728	0.007592	0.005174	0.008722	0.004032	0.007362	0.006976	0.007473	0.008177	0.006096	0.007867	0.007499	0.005617	0.007158	0.007496	0.00742	0.008528	0.007337	0.00718	0.007696	0.008282	0.007068	0.010759	0.005464	0.004514	0.006999	0.011027	0.007645	0.005471	0.008307
200618_at	0.01188	0.013263	0.011882	0.010766	0.01048	0.0134	0.008954	0.010064	0.009033	0.008776	0.009116	0.008496	0.009518	0.00657	0.006502	0.008137	0.008701	0.009688	0.008548	0.008132	0.008449	0.006174	0.009695	0.006762	0.007216	0.005637	0.00765	0.006635	0.007783	0.006618	0.007173	0.006208	0.00823	0.006272	0.007772	0.008924	0.007506	0.008502	0.004566	0.007788	0.009677	0.008446	0.008512	0.006226	0.008653	0.009815	0.005013	0.006682	0.005795
200619_at	0.006558	0.006496	0.007052	0.009508	0.008822	0.009179	0.00896	0.008232	0.008632	0.008271	0.008479	0.008852	0.010757	-0.001206	0.006243	0.006199	0.007734	0.006087	0.000596	0.001499	-0.002377	0.008356	0.000087	-0.002089	-0.005433	0.001285	-0.002735	0.003301	0.002812	-0.001665	-0.001177	0.000138	0.003906	0.001576	0.00469	0.006356	-0.002035	0.002681	-0.003789	0.004594	0.002276	-0.001783	0.001637	-0.00374	-0.001577	-0.003057	0.001437	-0.003611	0.001649
200620_at	0.006998	0.011523	0.010863	0.012257	0.011015	0.01095	0.009091	0.009188	0.010105	0.009949	0.009304	0.006592	0.007925	0.006474	0.00679	0.00793	0.009172	0.009172	0.009849	0.010027	0.010053	0.013252	0.008807	0.007565	0.007413	0.006418	0.007606	0.009581	0.010227	0.009162	0.009004	0.008662	0.006504	0.009684	0.01032	0.011363	0.008621	0.007734	0.007229	0.012909	0.00763	0.011067	0.009055	0.004197	0.009422	0.012144	0.012634	0.010951	0.011535
200621_at	0.008251	0.006786	0.007991	0.008783	0.005158	0.00684	0.00628	0.006021	0.005749	0.006895	0.007086	0.007398	0.008982	0.007436	0.008584	0.009329	0.005931	0.009112	0.007432	0.010394	0.007476	0.00488	0.007957	0.014555	0.013328	0.013145	0.012456	0.015696	0.013517	0.015457	0.015615	0.012258	0.013503	0.0135	0.015383	0.016412	0.013099	0.013625	0.013541	0.015356	0.006994	0.011726	0.011915	0.012235	0.010748	0.011902	0.01302	0.016127	0.010562
200622_x_at	0.005079	0.008871	0.005387	0.006305	0.004683	0.005669	0.005168	0.004373	0.004805	0.006327	0.005472	0.007638	0.010826	0.007412	0.006715	0.00722	0.004764	0.008403	0.007091	0.007582	0.005922	0.011273	0.008447	0.01126	0.01086	0.007919	0.009439	0.010039	0.011499	0.010225	0.009952	0.009627	0.009463	0.010239	0.009587	0.010147	0.01035	0.010414	0.009737	0.008818	0.008486	0.008443	0.007458	0.010217	0.006513	0.008603	0.005754	0.003279	0.005331
200623_s_at	0.007602	0.009615	0.007789	0.008983	0.005437	0.008373	0.006753	0.006109	0.00812	0.008194	0.00787	0.009765	0.010983	0.009388	0.007577	0.008522	0.006883	0.007804	0.004952	0.006351	0.005222	0.011304	0.005663	0.014187	0.013454	0.010594	0.011337	0.013441	0.012819	0.013093	0.012626	0.013173	0.014258	0.012708	0.010251	0.013698	0.01377	0.013061	0.013744	0.009042	0.011532	0.005556	0.005357	0.003218	-0.000077	0.004198	0.004118	0.004879	0.007393
200624_s_at	0.005689	0.005938	0.008154	0.007354	0.009554	0.009736	0.009158	0.009399	0.009907	0.00866	0.009492	0.009691	0.010572	0.00675	0.010719	0.01046	0.008662	0.00383	0.007322	0.006578	0.007218	0.009212	-0.000923	0.007285	0.007491	0.006218	0.007834	0.007345	0.006609	0.006447	0.006325	0.007745	0.009	0.009943	0.007177	0.007311	0.009673	0.006484	0.005478	0.00635	0.011083	0.002356	0.001473	-0.00118	-0.001948	-0.000272	0.002963	0.007545	0.006422
200625_s_at	0.006949	0.015714	0.014283	0.015969	0.012782	0.014259	0.012088	0.012143	0.012757	0.006688	0.009919	0.009094	0.012216	0.008559	0.008522	0.009572	0.011754	0.00841	0.011593	0.010757	0.004456	0.00539	0.012367	0.007999	0.006997	0.005302	0.00364	0.009244	0.00699	0.008556	0.008235	0.008303	0.007701	0.00846	0.008155	0.008445	0.007324	0.007175	0.006398	0.009903	0.007795	0.006319	0.00866	-0.00046	0.000743	0.006698	0.007128	0.008971	0.008968
200626_s_at	0.006731	0.006586	0.008536	0.006929	0.009196	0.010346	0.009998	0.010284	0.00977	0.010488	0.01125	0.010542	0.011342	0.00948	0.011613	0.010971	0.009893	0.004574	0.006929	0.008886	0.006812	0.008266	0.001289	0.009695	0.010276	0.007656	0.006131	0.010646	0.007721	0.009845	0.010442	0.01077	0.01056	0.011046	0.010968	0.01013	0.010534	0.009547	0.008521	0.009788	0.012864	0.002085	-0.001736	-0.002273	-0.002611	0.000184	0.003975	0.009613	0.008994
200627_at	0.011691	0.010889	0.0111	0.012612	0.011968	0.011891	0.011728	0.011671	0.012587	0.014784	0.013057	0.013102	0.014266	0.010948	0.013913	0.013254	0.013288	0.011467	0.009619	0.01023	0.011016	0.015303	0.010634	0.008242	0.009316	0.008205	0.009666	0.009561	0.010599	0.010171	0.009176	0.010545	0.009051	0.010518	0.011253	0.010705	0.007922	0.008685	0.007305	0.011869	0.011089	0.010588	0.008833	0.003286	0.006932	0.00955	0.008828	0.011165	0.010161
200628_s_at	0.007011	0.008232	0.007848	0.009872	0.008299	0.006822	-0.001287	0.002278	0.003935	0.002441	0.003232	-0.000862	0.007708	0.009173	0.008838	0.009255	0.012047	0.005308	0.006429	0.006142	-0.003325	0.000467	0.004716	-0.001697	-0.000562	-0.000147	0.001237	-0.000916	0.003252	-0.000472	-0.001412	0.00047	0.003051	0.004885	0.004494	0.002105	-0.000895	0.000987	-0.002025	-0.001905	-0.001312	0.003682	0.007105	0.004638	-0.000596	0.00057	-0.001443	-0.000839	0.001299
200629_at	0.008724	0.01044	0.010839	0.014026	0.010055	0.009486	0.003973	0.004781	0.007308	0.006588	0.006758	0.005087	0.009149	0.010744	0.009482	0.011064	0.01376	0.00696	0.006833	0.008551	0.002639	0.003492	0.006646	0.005531	0.006195	0.005856	0.005364	0.007132	0.005857	0.005525	0.005759	0.00347	0.005724	0.005063	0.006993	0.007414	0.006419	0.006274	0.00582	0.005962	0.006537	0.007383	0.012954	0.007637	0.00528	0.005909	0.006393	0.005052	0.005068
200630_x_at	0.011632	0.011117	0.013752	0.013615	0.013681	0.014697	0.012329	0.01181	0.015699	0.015974	0.015746	0.018109	0.01359	0.011897	0.016271	0.018066	0.017715	0.01513	0.015862	0.012805	0.014215	0.013915	0.014468	0.011881	0.012084	0.013491	0.013047	0.012983	0.010051	0.013886	0.011912	0.009833	0.011078	0.012893	0.01141	0.012776	0.012564	0.012819	0.012642	0.012801	0.013764	0.013634	0.009695	0.006746	0.009398	0.013137	0.010532	0.011015	0.009719
200631_s_at	0.009697	0.008738	0.012058	0.012823	0.012629	0.0145	0.011372	0.01163	0.015316	0.014082	0.014979	0.0135	0.013922	0.010979	0.012926	0.012448	0.014021	0.009795	0.011123	0.008941	0.0086	0.011098	0.008326	0.009003	0.009153	0.0095	0.007567	0.008851	0.00814	0.009747	0.008713	0.008929	0.007655	0.0098	0.009324	0.009306	0.009884	0.008698	0.007504	0.009478	0.011699	0.007161	0.006861	0.001514	0.003235	0.007279	0.008206	0.009336	0.00925
200632_s_at	0.007904	0.009161	0.010561	0.010741	0.012215	0.00746	0.0078	0.007904	0.007111	0.006265	0.008269	0.005437	0.000289	0.002186	0.003959	0.004599	0.004942	0.009118	0.00942	0.008355	0.007778	0.004373	0.008	0.010666	0.009957	0.009526	0.008526	0.011605	0.010606	0.012176	0.01192	0.010666	0.011757	0.011013	0.013355	0.013704	0.010993	0.011751	0.011099	0.015255	0.010222	0.009618	0.010601	0.008256	0.005589	0.01519	0.016184	0.009773	0.008905
200633_at	0.017448	0.017692	0.017127	0.017678	0.018064	0.019524	0.017132	0.017109	0.019856	0.02027	0.01887	0.019522	0.017224	0.016838	0.018088	0.017274	0.018028	0.019476	0.017752	0.018355	0.020532	0.023873	0.021705	0.02113	0.02067	0.019321	0.017493	0.019189	0.01799	0.021136	0.01972	0.017029	0.016642	0.019403	0.020093	0.02095	0.020839	0.019895	0.019932	0.019828	0.018609	0.020748	0.019221	0.020028	0.020986	0.020794	0.018265	0.01725	0.016516
200634_at	0.014382	0.018143	0.015714	0.016444	0.014712	0.016788	0.015166	0.014873	0.014504	0.012761	0.013725	0.014336	0.015685	0.013893	0.015476	0.015508	0.011157	0.015402	0.01449	0.013004	0.011289	0.011835	0.0155	0.006457	0.005728	0.007811	0.007465	0.008223	0.009947	0.006244	0.006397	0.006745	0.006804	0.006141	0.00562	0.009827	0.006956	0.005164	0.006437	0.00914	0.006687	0.00835	0.016223	0.012849	0.015435	0.01069	0.012694	0.012351	0.010795
200635_s_at	0.002317	-0.006477	0.001152	-0.002826	-0.004835	-0.004683	-0.006234	-0.006618	-0.002267	0.000942	-0.001427	-0.005697	-0.006642	0.000062	-0.000883	-0.0048	-0.004128	0.002009	0.000958	-0.006281	0.001112	0.0041	-0.004686	0.001797	0.000863	0.000834	0.002188	0.002945	0.003363	0.00324	0.001705	0.003373	0.002842	0.003696	0.001754	0.000829	0.002226	0.002205	0.003442	0.004244	0.002407	0.002172	0.005161	0.001794	0.005907	0.002775	0.008342	0.001918	0.002632
200636_s_at	0.005456	-0.000985	-0.003467	-0.006884	-0.00616	-0.000449	-0.000857	-0.004738	-0.005221	-0.003241	-0.000371	0.002124	-0.006037	-0.00015	-0.001864	-0.001105	0.005205	0.008632	0.007558	0.002314	0.006111	0.00463	-0.000957	0.0054	0.005283	0.002459	0.003419	0.006132	0.00857	0.006733	0.00574	0.008705	0.007275	0.007085	0.007478	0.006429	0.005877	0.00644	0.004658	0.006676	0.008615	0.003857	0.008705	0.001906	0.00824	0.00715	0.011651	0.005892	0.008115
200637_s_at	0.003171	-0.010717	-0.007008	-0.005848	-0.007248	-0.002862	-0.006745	-0.007485	-0.00624	-0.003664	-0.006675	-0.000999	-0.007562	-0.004516	-0.005631	-0.00549	-0.001251	0.003762	0.003113	-0.003165	-0.002148	0.003503	-0.004551	-0.000205	-0.000145	-0.004364	-0.004778	-0.001175	0.003234	-0.003088	-0.003647	0.00312	0.002962	0.002558	-0.002184	-0.005479	-0.004554	-0.000045	-0.005495	-0.001792	0.001329	0.000307	0.006358	-0.001286	0.004967	0.001443	0.008273	0.002131	0.003974
200638_s_at	0.008685	0.012143	0.011041	0.011091	0.011691	0.012954	0.011228	0.011923	0.012442	0.005113	0.008506	0.011277	0.011584	0.007398	0.009316	0.010155	0.008329	0.009845	0.011012	0.008282	0.007015	0.003834	0.007307	0.010109	0.009363	0.008906	0.008344	0.010001	0.010208	0.011196	0.01018	0.012308	0.009483	0.011508	0.010687	0.011341	0.010191	0.009367	0.009027	0.007334	0.012763	0.006399	0.002667	0.00012	-0.004106	0.004131	0.00505	0.007982	0.005685
200639_s_at	0.007715	0.013628	0.009907	0.011088	0.010925	0.012215	0.011876	0.011563	0.012101	0.007157	0.009115	0.010966	0.011792	0.008796	0.010859	0.011967	0.010279	0.010023	0.011275	0.009278	0.006539	0.005625	0.009068	0.01176	0.013362	0.011491	0.0093	0.01151	0.009299	0.011196	0.010098	0.0113	0.009821	0.012023	0.011448	0.013317	0.012763	0.012715	0.010426	0.010254	0.01206	0.009498	0.005206	-0.001619	-0.002595	0.008124	0.006649	0.009423	0.006915
200640_at	0.008993	0.013756	0.011643	0.013239	0.013118	0.014306	0.013825	0.013364	0.014541	0.007917	0.010391	0.013321	0.013191	0.010272	0.011574	0.013318	0.011329	0.010909	0.01338	0.011528	0.010077	0.007936	0.012139	0.01372	0.013893	0.012138	0.011872	0.01228	0.010626	0.013167	0.012675	0.011618	0.011947	0.013836	0.013249	0.013727	0.013941	0.013317	0.013795	0.010722	0.014342	0.010641	0.005262	0.004638	0.004288	0.009359	0.007373	0.010077	0.008625
200641_s_at	0.008624	0.011439	0.010931	0.010215	0.01223	0.012933	0.012879	0.012252	0.011743	0.005145	0.008804	0.011705	0.0121	0.008035	0.009366	0.010038	0.008807	0.009567	0.012396	0.008445	0.009151	0.006026	0.008847	0.011072	0.011748	0.010986	0.009636	0.009921	0.010935	0.012201	0.011071	0.011595	0.00861	0.012195	0.010284	0.011402	0.011696	0.01032	0.009881	0.007224	0.012585	0.007542	0.005244	0.005931	0.004678	0.007124	0.005554	0.00752	0.005947
200642_at	0.014929	0.010709	0.009298	0.010384	0.010607	0.011269	0.012162	0.01167	0.01307	0.01513	0.012691	0.013931	0.013702	0.010615	0.015504	0.014616	0.0148	0.012354	0.011193	0.01125	0.01429	0.017526	0.010466	0.014791	0.014504	0.012203	0.012388	0.014684	0.015282	0.014789	0.013744	0.014359	0.013839	0.013713	0.015724	0.01562	0.015025	0.014414	0.013095	0.015099	0.012275	0.016383	0.011922	0.011887	0.018795	0.015416	0.013405	0.011983	0.011789
200643_at	0.003806	0.004178	0.005066	0.0062	0.006754	0.003326	0.003251	0.00276	0.002354	0.005956	0.00498	0.002219	0.006118	0.00685	0.005017	0.001007	0.007523	0.002848	-0.001135	0.002046	0.000106	0.003734	-0.00171	0.000384	0.003485	-0.001249	-0.001596	0.002673	0.001889	0.000999	-0.000305	0.001744	0.002526	0.003979	0.004045	0.006717	0.006031	-0.00062	-0.002115	0.003969	-0.000681	0.005605	0.007765	0.003658	0.003781	0.002539	0.008971	0.006537	0.006272
200644_at	0.008527	0.008485	0.005094	0.008439	0.007481	0.007085	0.006291	0.005165	0.011375	0.006985	0.010229	0.013696	0.011668	0.017458	0.01607	0.01127	0.010371	0.013881	0.011593	0.010182	0.009505	0.004213	0.005971	0.011746	0.010247	0.012959	0.013437	0.013667	0.014236	0.01527	0.013956	0.012378	0.011492	0.013881	0.013809	0.014689	0.01171	0.012914	0.012141	0.017397	0.017011	0.010624	0.008999	0.008509	0.007106	0.006388	0.011512	0.008423	0.012103
200645_at	0.009779	0.015966	0.016875	0.018062	0.015132	0.013224	0.010983	0.010422	0.014071	0.011388	0.012679	0.010572	0.010101	0.011226	0.009664	0.010721	0.0094	0.012122	0.011775	0.012232	0.012519	0.01427	0.014803	0.013317	0.010424	0.012127	0.01263	0.013327	0.012958	0.01249	0.012439	0.012071	0.012171	0.012091	0.012833	0.013727	0.011721	0.01232	0.011873	0.014447	0.011468	0.015069	0.011781	0.014865	0.012065	0.014309	0.010306	0.010461	0.01236
200646_s_at	0.002786	0.003529	0.004987	0.006152	0.005447	0.004406	0.003673	0.002574	0.003547	0.001861	0.003042	0.000187	0.004494	0.003013	-0.000722	0.000154	0.003432	0.00152	0.002545	0.002004	0.001531	0.004818	0.003355	0.002594	0.002894	0.002889	0.000586	-0.000188	0.003338	0.003554	0.001369	0.001602	0.002384	0.001206	-0.000288	0.001437	0.000302	0.001971	0.004044	0.00307	0.001125	0.002813	0.00527	0.006365	0.007003	0.005769	0.00433	0.002915	0.005083
200647_x_at	0.013441	0.008497	0.011788	0.01312	0.012959	0.011413	0.009938	0.010938	0.01253	0.013172	0.013011	0.01192	0.013988	0.012905	0.012115	0.011483	0.012248	0.011511	0.009398	0.010002	0.009872	0.012145	0.010686	0.009996	0.010568	0.009515	0.008188	0.0104	0.010361	0.010599	0.009553	0.010373	0.009576	0.009532	0.010308	0.010992	0.011427	0.010096	0.008714	0.00965	0.011242	0.011196	0.014535	0.011417	0.012525	0.012641	0.013206	0.010825	0.012385
200648_s_at	-0.000373	0.008368	0.006946	0.005513	0.004376	0.001502	0.001241	-0.002589	-0.003261	0.005404	0.005551	0.005213	-0.009321	-0.003852	-0.004491	-0.00326	0.004164	0.007917	0.001637	0.003147	0.007977	0.009153	0.009197	0.010902	0.011994	0.00775	0.009071	0.008265	0.008003	0.009556	0.009424	0.005379	0.009768	0.010101	0.007967	0.006401	0.009606	0.007378	0.006892	0.007422	0.004218	0.003212	0.006664	0.005626	0.005239	0.003251	0.000487	0.002889	0.002775
200649_at	0.003025	0.008327	0.008097	0.010466	0.00915	0.008446	0.005739	0.006146	0.006266	0.004768	0.00649	0.00489	0.006746	0.002929	0.003722	0.003853	0.006763	0.005761	0.005454	0.006167	0.005803	0.007458	0.005268	0.004132	0.000539	0.004681	0.006189	0.005788	0.005899	0.006573	0.004573	0.005366	0.006911	0.005458	0.004983	0.006747	0.004478	0.006388	0.003577	0.006385	0.004615	0.006704	0.009717	0.010054	0.012399	0.008851	0.008006	0.006173	0.00883
200650_s_at	0.012887	0.011945	0.014613	0.0141	0.013911	0.013575	0.012118	0.011512	0.012131	0.012026	0.015427	0.017864	0.01778	0.015113	0.018976	0.017027	0.015216	0.012424	0.01503	0.011513	0.013336	0.007222	0.015615	0.013957	0.013238	0.011527	0.010671	0.012604	0.011325	0.012935	0.012461	0.011341	0.011045	0.013188	0.013664	0.013949	0.013794	0.012665	0.013186	0.01125	0.01236	0.014387	0.010326	0.006426	0.012529	0.013152	0.011406	0.011009	0.011482
200651_at	0.017297	0.017633	0.01733	0.01836	0.017573	0.017344	0.018055	0.017666	0.02064	0.018117	0.018402	0.018588	0.016977	0.017683	0.018568	0.018746	0.018676	0.018015	0.017264	0.017184	0.01554	0.016099	0.017216	0.012419	0.010882	0.014404	0.012384	0.010985	0.012288	0.010789	0.011015	0.009589	0.010149	0.009993	0.011448	0.010985	0.010704	0.009751	0.010793	0.012697	0.015556	0.015775	0.016998	0.017475	0.01871	0.0149	0.01584	0.015861	0.013403
200652_at	0.00618	0.011841	0.011417	0.012791	0.0125	0.012721	0.012076	0.012112	0.013415	0.008212	0.011609	0.008818	0.010803	0.008069	0.008023	0.010243	0.009457	0.01102	0.009489	0.009541	0.008377	0.006089	0.010669	0.007733	0.006562	0.008856	0.008187	0.007599	0.006998	0.006902	0.007338	0.005289	0.007332	0.007381	0.007064	0.008067	0.006496	0.00746	0.008183	0.007697	0.009202	0.012738	0.009237	0.009908	0.010054	0.00993	0.00711	0.008343	0.007719
200653_s_at	0.006543	0.009674	0.011153	0.010136	0.009934	0.013671	0.010101	0.010595	0.0117	0.00995	0.008461	0.003015	0.009124	0.004905	0.004862	0.005295	0.000712	0.007195	0.005466	0.005941	0.00665	0.002469	0.007476	0.013758	0.014702	0.012125	0.011894	0.010629	0.013272	0.015014	0.012941	0.013423	0.013989	0.014297	0.009638	0.011909	0.015005	0.013996	0.012496	0.009208	0.012203	0.004869	0.010359	0.004832	0.008114	0.007817	0.010933	0.009407	0.007583
200654_at	0.014618	0.011812	0.014027	0.01373	0.015369	0.01384	0.008934	0.009427	0.010516	0.013484	0.013038	0.012697	0.013166	0.013215	0.011275	0.010994	0.013706	0.011452	0.01164	0.010679	0.01268	0.010699	0.014785	0.003695	0.000344	0.007085	0.006121	0.005675	0.010047	0.00428	0.004282	0.006217	0.009067	0.004478	0.007023	0.008138	0.004193	0.006055	0.003145	0.006886	0.004757	0.016294	0.016347	0.015776	0.020726	0.011147	0.017236	0.011949	0.013217
200655_s_at	0.008825	0.014332	0.01206	0.012116	0.011445	0.015254	0.013188	0.013095	0.012682	0.011527	0.010171	0.007194	0.010289	0.008034	0.009399	0.007987	0.004205	0.009718	0.008909	0.009719	0.007681	0.005665	0.009194	0.01364	0.012753	0.012124	0.012121	0.011971	0.013895	0.013884	0.013339	0.011561	0.013431	0.012842	0.011986	0.012503	0.012842	0.013226	0.011993	0.012866	0.013738	0.007064	0.011018	0.008129	0.005974	0.008263	0.010125	0.009604	0.008657
200656_s_at	0.010117	0.005642	0.009478	0.008815	0.011518	0.009054	0.008	0.007792	0.006136	0.009609	0.00909	0.007537	0.010664	0.010082	0.0078	0.006054	0.009468	0.00624	0.005522	0.007251	0.009328	0.008535	0.009708	0.002995	0.003643	0.002806	0.004753	0.002963	0.003425	0.003347	0.002654	0.004817	0.004292	0.003247	0.004045	0.003214	0.002516	0.00179	0.002285	0.005496	0.003927	0.009164	0.010188	0.008922	0.013443	0.00699	0.011137	0.006734	0.011442
200657_at	0.013892	0.012007	0.013722	0.015294	0.014867	0.013038	0.012453	0.012463	0.015642	0.014775	0.014662	0.017358	0.015757	0.016532	0.017489	0.017721	0.014726	0.015361	0.01349	0.011437	0.01246	0.014437	0.012776	0.01115	0.011002	0.012006	0.01087	0.01053	0.013108	0.011535	0.010063	0.010018	0.008213	0.011439	0.01125	0.012883	0.010608	0.01042	0.010353	0.009792	0.009806	0.010725	0.012918	0.011147	0.013748	0.015341	0.010624	0.010275	0.010733
200658_s_at	0.008297	0.002571	0.005941	0.006414	0.009316	0.006727	0.005325	0.005983	0.005793	0.008663	0.008058	0.008385	0.010157	0.007579	0.00858	0.009409	0.009728	0.004191	0.003881	0.003858	0.003233	0.00283	0.003638	0.00168	0.004105	0.003882	0.001869	0.002897	0.006275	0.00365	0.00347	0.001724	0.003643	0.003373	0.005622	0.005092	0.002892	0.003443	0.003664	0.0037	0.003281	0.003789	0.006815	0.007388	0.006665	0.006371	0.005266	0.003398	0.005152
200659_s_at	0.00437	-0.00205	0.002909	0.005184	0.005307	0.005149	0.003582	0.004805	0.003717	0.004378	0.005378	-0.000101	0.006	0.006118	0.002795	0.003094	0.002014	-0.000136	0.000494	-0.00254	0.000871	0.00346	0.002666	0.001777	-0.003506	0.001807	0.001403	0.001121	0.001243	-0.001301	0.000719	-0.003428	-0.000834	0.000733	0.000696	-0.000756	-0.004145	-0.00138	-0.001118	-0.002779	-0.00282	-0.000244	0.004022	0.00533	0.00867	0.006871	0.002587	0.002656	0.003497
200660_at	0.013858	0.017975	0.013136	0.015457	0.009459	0.009031	0.005739	0.004389	0.002385	0.005771	0.004129	-0.001551	0.008349	-0.006673	-0.006708	-0.005007	0.009361	0.008526	0.01156	0.007439	-0.000524	-0.007092	0.010207	-0.004526	-0.005977	-0.003609	-0.006309	-0.003712	-0.004241	-0.006416	-0.005258	-0.001989	-0.001901	-0.002597	0.000567	-0.000836	-0.000543	-0.006556	0.001323	0.004993	-0.006285	0.00505	0.013195	0.008475	0.002396	0.006018	0.009294	0.006056	0.005707
200661_at	0.007236	0.010173	0.012364	0.012278	0.007815	0.007246	0.008449	0.008021	0.00557	0.006356	0.007631	-0.001382	0.005501	-0.000532	-0.001595	-0.001393	0.001136	0.005052	0.004231	0.007167	0.001666	-0.002424	0.006696	-0.002404	0	0.003025	0.001403	0.000999	0.006237	0.000762	-0.00125	0.002172	0.004609	0.000314	0.005232	0.004793	-0.000543	0.003299	-0.001863	0.003984	0.00206	0.012676	0.009271	0.007029	0.006503	0.012839	0.003917	0.002748	0.005374
200662_s_at	0.006104	0.005499	0.009107	0.008712	0.01051	0.009299	0.007569	0.007672	0.009591	0.010442	0.0116	0.008002	0.010547	0.01072	0.01134	0.00919	0.011533	0.004911	0.006817	0.005382	0.006114	0.007134	0.005485	0.012465	0.01213	0.008911	0.005248	0.010225	0.009975	0.011906	0.011099	0.010995	0.010217	0.011348	0.011484	0.010687	0.012545	0.010622	0.011384	0.009924	0.010535	0.004838	0.003681	0.0019	-0.001124	0.005044	0.006786	0.008923	0.009537
200663_at	0.014032	0.012837	0.012459	0.013846	0.009765	0.012839	0.008091	0.008477	0.008264	0.009392	0.010653	0.005304	0.01109	0.007428	0.005995	0.00692	0.013081	0.012347	0.011158	0.014053	0.01268	0.004668	0.015365	0.010423	0.010358	0.008709	0.009889	0.009959	0.010821	0.009642	0.009077	0.010309	0.010879	0.010331	0.012274	0.011695	0.010186	0.009121	0.008412	0.01338	0.01041	0.015879	0.015286	0.016438	0.014214	0.013599	0.01302	0.01407	0.014007
200664_s_at	0.006484	0.002826	0.006008	0.00571	0.005846	0.007091	0.011085	0.010693	0.005541	0.005532	0.004864	0.003974	0.005673	0.002592	0.005036	0.000363	0.009319	0.008744	0.004899	0.007332	0.00374	0.009027	0.007749	0.003989	0.002766	0.004123	0.006801	0.004038	0.005508	0.00393	0.00168	0.003583	0.001807	0.004495	0.003588	0.001971	0.002562	0.001595	0.000216	0.006141	0.00428	0.006882	0.009066	0.002735	0.005686	0.005001	0.006673	0.004343	0.002931
200665_s_at	-0.003227	0.008884	0.001878	0.004604	0.000554	-0.007951	-0.009928	-0.008394	0.003124	0.002359	0.006125	-0.003901	-0.001456	-0.004211	-0.005737	-0.007501	0.007103	0.00703	0.005744	0.008939	0.009006	-0.003178	0.002711	0.004	0.005293	0.009625	0.010498	0.010754	0.008382	0.007178	0.005404	0.01076	0.008954	0.008111	0.013964	0.011819	0.007039	0.006035	0.007103	0.016386	0.007193	0.011829	0.011997	0.009097	0.005761	0.007306	0.008855	0.014324	0.010154
200666_s_at	0.009034	0.007863	0.006888	0.00721	0.006646	0.009019	0.011652	0.011224	0.007285	0.007776	0.006917	0.007353	0.006625	0.006779	0.007639	0.00541	0.009259	0.010746	0.006694	0.008777	0.007218	0.009682	0.009691	0.006577	0.005382	0.005798	0.008731	0.006932	0.009065	0.005806	0.005678	0.006603	0.006803	0.006524	0.007668	0.008083	0.006196	0.006617	0.005609	0.010133	0.007842	0.009627	0.011085	0.006976	0.009847	0.00863	0.009064	0.007596	0.007537
200667_at	0.004934	0.010818	0.009386	0.010703	0.009585	0.010555	0.008686	0.008424	0.010514	0.00964	0.009057	0.008357	0.009203	0.006918	0.007652	0.008115	0.005902	0.007086	0.006996	0.006599	0.006968	0.010784	0.005725	0.006645	0.005469	0.005218	0.00507	0.006586	0.005872	0.005899	0.005658	0.005846	0.006217	0.007044	0.00763	0.007647	0.005794	0.005832	0.006524	0.00622	0.007461	0.007478	0.006668	0.003258	0.005979	0.007285	0.007608	0.007179	0.007534
200668_s_at	0.008034	0.014181	0.012473	0.012402	0.011835	0.012207	0.012088	0.011665	0.012606	0.011521	0.011021	0.012167	0.013195	0.00897	0.010452	0.011308	0.008157	0.009957	0.010358	0.009686	0.010933	0.014422	0.011437	0.007907	0.006323	0.006757	0.006227	0.006761	0.006562	0.007443	0.00649	0.007542	0.006201	0.007665	0.007556	0.007308	0.007401	0.006494	0.006632	0.00733	0.007662	0.009034	0.008163	0.006564	0.008796	0.00912	0.008255	0.008775	0.008838
200669_s_at	0.006072	0.011039	0.009527	0.010231	0.010051	0.009801	0.010141	0.009885	0.010182	0.008257	0.007815	0.009778	0.010934	0.008354	0.007877	0.008673	0.006184	0.008185	0.008897	0.00736	0.008503	0.012299	0.009803	0.005787	0.005326	0.00458	0.004388	0.005093	0.005322	0.0069	0.004795	0.005202	0.004195	0.006123	0.004697	0.005016	0.006134	0.005047	0.005029	0.005722	0.005235	0.007305	0.00783	0.006812	0.007264	0.006767	0.006214	0.0067	0.006804
200670_at	0.004909	0.006533	0.007813	0.006929	0.010428	0.009891	0.007015	0.007704	0.00666	0.006568	0.009466	0.005072	0.007406	0.006745	0.005816	0.010696	0.004961	0.008523	0.009741	0.008959	0.011128	0.002561	0.00963	0.003078	0.002856	0.002388	0.006033	0.002436	0.004743	0.001992	0.002574	0.003687	0.001605	0.001899	0.003163	0.002791	0.001924	0.002815	0.001624	0.005628	0.004179	0.007777	0.00926	0.006893	0.013739	0.006403	0.012684	0.007426	0.008833
200671_s_at	-0.001718	-0.009951	-0.007542	-0.009031	-0.000163	-0.002105	-0.000838	-0.000015	-0.001073	-0.008645	-0.007559	-0.006313	0.005491	-0.004068	-0.007696	-0.009651	-0.009997	-0.009921	-0.008665	-0.008985	-0.006914	-0.009798	-0.010563	0.000095	0.004363	0.002154	-0.000985	0.000017	0.004614	0.003832	0.000703	0.000518	0.002969	0.004665	0.000748	-0.003689	0.004326	0.001602	-0.001651	-0.000355	0.001125	-0.00184	0.005358	-0.003198	-0.00719	-0.005491	-0.00116	-0.00444	-0.001683
200672_x_at	0.006134	0.001044	0.003718	0.000331	0.005058	0.003959	0.005485	0.004479	0.003765	0.000894	0.003384	0.007612	0.007566	0.005423	0.001239	0.000193	0.001594	0.005862	0.006378	0.005679	0.004678	-0.003781	0.003417	0.008989	0.007479	0.009409	0.006968	0.008419	0.00825	0.008811	0.008602	0.007275	0.008071	0.007842	0.007569	0.007742	0.00766	0.00789	0.007893	0.006393	0.00928	0.007515	0.008148	-0.000242	0.006528	0.00695	0.006191	0.006287	0.006641
200673_at	0.009268	0.011092	0.011911	0.012367	0.010524	0.00917	0.006446	0.006906	0.009857	0.010187	0.010485	0.005269	0.006852	0.007735	0.006032	0.006047	0.007713	0.010144	0.009635	0.00962	0.011362	0.006691	0.008151	0.004604	0.007187	0.007747	0.009168	0.007513	0.010274	0.006807	0.006331	0.008988	0.007805	0.007921	0.008456	0.008075	0.005797	0.007361	0.006855	0.010614	0.007615	0.013732	0.012821	0.010407	0.010733	0.013332	0.011943	0.014396	0.012854
200674_s_at	0.014597	0.019372	0.018679	0.02067	0.019179	0.01926	0.021044	0.020779	0.022586	0.021202	0.020514	0.020826	0.017531	0.01862	0.021165	0.021279	0.021115	0.019272	0.020843	0.021045	0.017055	0.019238	0.019034	0.017523	0.016014	0.016922	0.015153	0.015754	0.014717	0.014784	0.014778	0.012871	0.013863	0.014408	0.015074	0.016264	0.01684	0.01494	0.016802	0.015954	0.019189	0.017912	0.017277	0.016351	0.015493	0.017252	0.016047	0.017003	0.014023
200675_at	0.012038	0.009193	0.007783	0.007204	0.009611	0.013318	0.008863	0.010038	0.013514	0.008721	0.010088	0.009069	0.00904	0.014772	0.010746	0.00985	0.008436	0.011009	0.010208	0.01261	0.00739	0.001362	0.007554	0.009311	0.009445	0.010552	0.011811	0.012576	0.012757	0.011078	0.010632	0.013104	0.01279	0.011479	0.013644	0.01326	0.01046	0.010204	0.010085	0.016307	0.009532	0.01202	0.016898	0.017041	0.018971	0.012698	0.015415	0.01664	0.015193
200676_s_at	0.003651	0.003057	0.002138	0.004006	0.002977	0.00372	0.003835	0.001357	0.00233	0.001216	0.003876	0.00229	0.001688	0.005261	0.001791	0.004296	0.007021	0.003573	0.002366	0.001605	0.003145	-0.001464	0.003634	0.004421	0.00361	0.00538	0.007276	0.005149	0.006432	0.004745	0.005516	0.004974	0.007742	0.00451	0.005347	0.005763	0.004618	0.005301	0.003918	0.006529	0.003244	0.003875	0.005013	0.003104	0.004635	0.005503	0.004439	0.003523	0.003681
200677_at	0.014265	0.012138	0.01397	0.014046	0.011697	0.010532	0.008881	0.009038	0.008266	0.009387	0.011858	0.009115	0.007257	0.008883	0.007301	0.007119	0.011966	0.009873	0.008825	0.009832	0.009386	0.012115	0.009298	0.008376	0.00719	0.008787	0.008567	0.009446	0.010213	0.00937	0.009116	0.009672	0.009199	0.008907	0.010262	0.009462	0.008402	0.008668	0.00793	0.011925	0.009955	0.011217	0.013261	0.010147	0.011639	0.012185	0.011465	0.011993	0.011725
200678_x_at	0.010084	0.014244	0.01606	0.017428	0.014353	0.007219	0.004701	0.004481	0.008665	0.006954	0.008255	0.006899	0.010814	0.016085	0.013411	0.012146	0.008056	0.009788	0.011059	0.012189	0.006105	0.004703	0.01326	0.0058	0.005263	0.005593	0.005115	0.007052	0.006733	0.00576	0.005123	0.006471	0.004722	0.005881	0.006453	0.006615	0.005837	0.005384	0.005371	0.007555	0.005168	0.010253	0.017213	0.013	0.011699	0.012119	0.011937	0.009986	0.010711
200679_x_at	0.008728	0.006993	0.010599	0.010504	0.010758	0.011703	0.00993	0.009957	0.011337	0.014917	0.014252	0.01215	0.013939	0.004739	0.010505	0.010537	0.006331	0.009846	0.009666	0.005196	0.007211	0.013416	0.008495	0.00552	0.005273	0.005044	0.003843	0.005459	0.004366	0.005426	0.004251	0.004935	0.005253	0.005749	0.007251	0.006243	0.004826	0.005579	0.005311	0.00668	0.007577	0.003935	0.001595	-0.001763	0.000607	0.001051	0.002903	0.007241	0.004191
200680_x_at	0.014021	0.013113	0.015817	0.014913	0.015607	0.016365	0.015061	0.014791	0.016364	0.020445	0.019118	0.018316	0.016241	0.012458	0.016907	0.016356	0.012836	0.015686	0.015399	0.012511	0.013914	0.019341	0.015043	0.013971	0.01162	0.011097	0.009246	0.01148	0.010117	0.012609	0.012917	0.011284	0.012112	0.012451	0.013683	0.013594	0.012061	0.012013	0.011687	0.013227	0.014282	0.011029	0.008754	0.005361	0.005589	0.010079	0.01185	0.01333	0.011204
200681_at	0.007643	0.005549	0.006282	0.007707	0.009929	0.0086	0.007236	0.006741	0.010924	0.010055	0.009283	0.012516	0.012605	0.012454	0.014264	0.011683	0.01373	0.005857	0.006113	0.006856	0.009259	0.010442	0.003926	0.008195	0.007857	0.005707	0.0037	0.008614	0.008261	0.009513	0.007586	0.008707	0.008084	0.009388	0.009449	0.009357	0.008012	0.007541	0.006437	0.009737	0.007424	0.007564	0.00681	-0.000017	0.004646	0.00613	0.009865	0.007629	0.007666
200682_s_at	0.007695	0.009243	0.009001	0.01049	0.010639	0.010399	0.009216	0.008783	0.009945	0.010282	0.009987	0.010099	0.011925	0.00722	0.010179	0.008931	0.013328	0.009746	0.008161	0.006108	0.007442	0.0113	0.009181	0.007342	0.006013	0.006067	0.007948	0.005353	0.007527	0.00693	0.006863	0.006069	0.007392	0.006704	0.006789	0.004963	0.006987	0.005081	0.006698	0.0069	0.003837	0.008041	0.008475	0.010021	0.009128	0.007702	0.008173	0.006913	0.00594
200683_s_at	0.003872	0.006336	0.007687	0.008221	0.007364	0.008708	0.006765	0.006718	0.006219	0.005523	0.008274	0.005171	0.007897	0.004338	0.004211	0.006746	0.010867	0.006824	0.002836	0.002819	0.00105	0.000987	0.002748	0.002524	0.004634	0.003376	0.005219	0.003548	0.006319	0.004368	0.001315	0.003951	0.005366	0.004885	0.00496	0.002216	0.001514	0.001867	-0.000651	0.003709	0.002731	0.003262	0.006346	0.004121	0.005042	0.003674	0.006277	0.004365	0.005095
200684_s_at	0.003228	0.003538	0.004388	0.005104	0.005652	0.005643	0.003524	0.003859	0.003738	0.002338	0.004916	0.002699	0.004183	0.004176	0.002362	0.003771	0.008926	0.003689	0.001595	0.002901	0.002058	0.003169	0.003379	0.003159	0.005219	0.004777	0.007047	0.00578	0.007193	0.005968	0.004912	0.005479	0.006714	0.004809	0.00567	0.006277	0.006047	0.004259	0.004309	0.005014	0.004061	0.004464	0.003708	0.003779	0.003965	0.005322	0.0029	0.002799	0.003655
200685_at	-0.000439	-0.000008	0.001495	0.001897	0.00241	0.002759	0.004484	0.004326	0.00266	0.002983	0.002035	-0.001913	0.001032	0.000927	0.001333	0.001789	0.000555	-0.003711	-0.000182	-0.000841	-0.000404	0.002128	-0.0038	-0.001234	-0.004146	-0.000387	-0.001336	0.000026	-0.000121	-0.000619	0.000479	0.00007	0.0012	-0.000227	0.000261	0.000384	0.000148	0.00022	-0.001143	-0.000203	0.001119	-0.004293	-0.005191	-0.012737	-0.011835	-0.003548	-0.000731	0.002862	0.0004
200686_s_at	0.004716	0.005191	0.007737	0.007212	0.007354	0.00835	0.009235	0.009987	0.007382	0.00947	0.008949	0.009398	0.008266	0.008427	0.009602	0.008364	0.008808	0.005184	0.006467	0.009056	0.006251	0.006365	0.002002	0.004942	0.004718	0.00414	0.003857	0.005463	0.003373	0.005078	0.006523	0.006588	0.006977	0.006089	0.007306	0.005657	0.005199	0.005975	0.006308	0.006449	0.007937	0.00451	0.001537	0.000145	0.000232	0.002596	0.005128	0.009557	0.008295
200687_s_at	0.004297	0.00398	0.00498	0.005108	0.005924	0.006455	0.006891	0.006366	0.005698	0.009275	0.009041	0.007206	0.00912	0.005629	0.008566	0.007211	0.005732	0.007295	0.005694	0.004373	0.00621	0.007851	0.006559	-0.001506	-0.001319	0.003437	0.007242	0.001855	0.000788	0.000969	0.001863	0.002317	0.002882	-0.000171	0.003629	0.000672	-0.002924	0.000958	-0.003079	0.004025	0.005066	0.002517	0.004242	0.002889	0.003801	0.002371	0.000154	0.003015	0.002718
200688_at	0.002421	-0.000447	0.00238	-0.000495	0.000351	0.002162	0.002622	0.002947	0.002031	0.004188	0.003275	0.002761	0.003022	0.003807	0.003075	0.003221	0.002786	0.001458	0.00157	0.000711	0.001797	0.003634	0.001347	0.005589	0.00324	0.005446	0.003918	0.003626	0.002144	0.003417	0.003995	0.002172	0.003793	0.003756	0.002261	0.004636	0.002597	0.005008	0.002843	0.002053	0.004156	0.001546	0.001709	0.002268	0.001815	0.002513	0.002671	0.000331	0.001773
200689_x_at	0.017589	0.017448	0.018171	0.018969	0.019051	0.017877	0.020501	0.019745	0.021872	0.019612	0.020213	0.019904	0.017468	0.018083	0.019268	0.019616	0.020287	0.01803	0.017895	0.018838	0.015916	0.018218	0.018502	0.01232	0.01223	0.015436	0.013904	0.01285	0.013054	0.01314	0.011924	0.012327	0.012409	0.011606	0.013978	0.013885	0.012032	0.012284	0.011998	0.015036	0.01805	0.017154	0.016346	0.01937	0.01799	0.017291	0.017239	0.015519	0.014919
200690_at	0.001028	0.001255	0.003148	0.000046	0.002273	0.001955	0.001856	0.002626	0.002642	0.004629	0.002171	0.000058	0.005553	0.002268	0.003374	0.002362	0.003853	-0.000802	0.000242	-0.00246	-0.003506	0.001034	-0.003522	0.002076	-0.000415	-0.001274	-0.004866	0.00067	0.000341	0.000816	0.002624	0.003137	0.002633	0.004391	0.004705	0.005599	-0.000454	0.002999	0.003922	0.004434	0.002125	0.000998	-0.000147	-0.003123	-0.002883	-0.000424	-0.000032	0.000404	0.001304
200691_s_at	0.00854	0.006942	0.007276	0.007245	0.008109	0.008048	0.008315	0.008672	0.007913	0.009802	0.009312	0.009219	0.012766	0.010729	0.012754	0.012553	0.011966	0.00524	0.007202	0.007529	0.008253	0.008846	0.005406	0.007875	0.007379	0.00726	0.004983	0.008361	0.007021	0.008851	0.008286	0.007736	0.008274	0.008071	0.009844	0.010582	0.00815	0.00881	0.007354	0.009317	0.007908	0.010157	0.004654	0.002936	0.005729	0.008726	0.00616	0.006709	0.007385
200692_s_at	0.006701	0.002099	0.005505	0.00441	0.00812	0.007438	0.006345	0.006423	0.006424	0.006526	0.008267	0.005955	0.011369	0.007859	0.008803	0.008647	0.009631	0.000058	0.005198	0.002372	0.005985	0.003848	0.002629	0.003281	0.003824	0.001735	-0.001412	0.003043	0.003172	0.005401	0.001488	0.005259	0.003619	0.005088	0.005546	0.005564	0.00316	0.005005	0.002822	0.00271	0.002894	0.004226	-0.000147	0.002536	-0.002133	0.001677	0.003715	0.00442	0.004374
200693_at	0.013749	0.009693	0.009401	0.009319	0.010071	0.012172	0.010557	0.010712	0.011828	0.012607	0.011872	0.013593	0.011942	0.011085	0.012069	0.013108	0.011077	0.011211	0.009548	0.008751	0.010459	0.013669	0.010527	0.011314	0.011562	0.01431	0.013526	0.012291	0.012816	0.014174	0.013074	0.013453	0.010023	0.013657	0.013366	0.013634	0.011504	0.010426	0.01011	0.012012	0.014349	0.009415	0.010596	0.008176	0.007644	0.009779	0.011709	0.011985	0.010571
200694_s_at	0.006152	0.007711	0.006226	0.00695	0.008607	0.008737	0.009843	0.00919	0.010001	0.008662	0.007939	0.008927	0.009424	0.005976	0.008732	0.009341	0.008209	0.008273	0.007157	0.007499	0.006834	0.007178	0.006856	0.010764	0.009446	0.010924	0.010306	0.00966	0.01011	0.01156	0.010336	0.009583	0.011206	0.011075	0.011557	0.012399	0.010704	0.010916	0.009913	0.011163	0.007595	0.010071	0.008054	0.008287	0.005496	0.008071	0.006674	0.00737	0.007544
200695_at	0.007322	0.007195	0.007348	0.009118	0.007547	0.008423	0.008212	0.007496	0.007731	0.006137	0.007725	0.009276	0.010074	0.00956	0.00898	0.008335	0.007561	0.008443	0.007201	0.006051	0.007526	0.007144	0.008173	0.010647	0.010145	0.012253	0.011614	0.010388	0.009949	0.010016	0.009837	0.009071	0.009266	0.009592	0.008123	0.01087	0.010704	0.008496	0.009069	0.008741	0.010374	0.012055	0.007798	0.013509	0.00806	0.010387	0.006979	0.00577	0.007254
200696_s_at	0.010973	0.009744	0.008092	0.007999	0.011025	0.007989	0.004062	0.00309	0.005403	0.006561	0.007361	0.003203	0.001099	0.005922	0.001812	0.004882	0.006582	0.012347	0.010008	0.012583	0.013987	0.003281	0.012529	0.008446	0.008317	0.01031	0.009469	0.011954	0.011302	0.011935	0.010667	0.010117	0.009566	0.010938	0.012709	0.01238	0.006342	0.009686	0.010247	0.014956	0.004872	0.011831	0.01516	0.016697	0.007005	0.009981	0.01318	0.016125	0.014778
200697_at	0.006204	0.009434	0.011225	0.012123	0.009099	0.009961	0.009897	0.008861	0.008864	0.0133	0.009289	0.007008	0.007673	0.006804	0.002058	-0.001227	0.011163	0.008519	0.007378	0.007094	0.011505	0.015572	0.010672	0.010139	0.009935	0.011431	0.012077	0.008963	0.012124	0.010192	0.010025	0.010377	0.009745	0.010527	0.009954	0.00907	0.010828	0.010944	0.009084	0.006671	0.009651	0.004589	0.010362	0.010045	-0.00118	0.004863	0.010915	0.006552	0.010897
200698_at	0.010196	0.005122	0.006701	0.004552	0.005663	0.003162	0.003759	0.003437	0.003193	0.005898	0.005174	0.001369	0.005294	0.006812	0.005127	0.006152	0.009138	0.006106	0.006664	0.006367	0.009957	0.006453	0.006496	0.00441	0.003737	0.004426	0.005721	0.004623	0.005016	0.003918	0.00394	0.004666	0.004777	0.005088	0.004566	0.005131	0.004193	0.004667	0.004884	0.004897	0.004859	0.009795	0.006874	0.005485	0.00964	0.008811	0.008474	0.008405	0.00819
200699_at	0.009573	0.00399	0.006052	0.007611	0.006204	0.00495	0.00414	0.003958	0.004081	0.006429	0.006158	0.000882	0.004784	0.005567	0.00354	0.003341	0.008627	0.005034	0.004602	0.005489	0.006525	0.005934	0.003634	0.001997	0.00302	0.003623	0.00481	0.003716	0.004667	0.003041	0.003267	0.002945	0.00368	0.003167	0.005534	0.005054	0.003251	0.003642	0.003528	0.004205	0.004239	0.0079	0.006751	0.004543	0.010258	0.007359	0.009232	0.007386	0.007726
200700_s_at	0.01028	0.00747	0.008122	0.009426	0.010726	0.00926	0.007005	0.005728	0.008699	0.008137	0.008439	0.006152	0.010693	0.010962	0.009139	0.008172	0.013085	0.007311	0.008241	0.007319	0.011068	0.006873	0.010483	0.004763	0.001736	0.005297	0.006221	0.00472	0.004915	0.005643	0.004167	0.006445	0.004408	0.003617	0.005586	0.004393	0.003345	0.004922	0.004697	0.005466	0.005092	0.009323	0.01062	0.008263	0.011427	0.009075	0.010472	0.007885	0.008115
200701_at	0.01256	0.013445	0.014624	0.016143	0.015516	0.010508	0.006367	0.005299	0.011628	0.00958	0.010199	0.009251	0.009443	0.008044	0.008065	0.009722	0.005375	0.010185	0.011919	0.013228	0.008569	0.0061	0.011623	0.004604	0.002527	0.005723	0.00396	0.008419	0.007041	0.007539	0.006921	0.006692	0.007245	0.006263	0.010225	0.010039	0.006275	0.00611	0.005957	0.013193	0.003959	0.012569	0.014576	0.009326	0.007732	0.013566	0.009149	0.009035	0.011683
200702_s_at	-0.004086	-0.006662	0.005651	0.005937	0.00776	0.008432	0.009912	0.008657	0.009311	0.006912	0.006689	0.001007	0.006365	-0.004584	-0.005958	-0.003276	-0.004661	0.003124	-0.004464	-0.001348	-0.008383	0.005576	-0.004369	0.00668	0.003524	0.003684	0.000063	-0.002209	0.003463	0.003065	0.003503	0.000865	0.004282	0.005747	0.002279	-0.00148	0.002844	0.005319	0.002711	-0.00008	-0.004043	0.003541	-0.001397	-0.004389	-0.005389	-0.003336	-0.003109	-0.004052	-0.002743
200703_at	0.012223	0.010887	0.009151	0.01218	0.010461	0.009304	0.006082	0.00625	0.008852	0.012303	0.011377	0.011629	0.01158	0.010959	0.012449	0.01283	0.010966	0.014594	0.010548	0.00852	0.011631	0.012658	0.011245	0.016007	0.01575	0.013465	0.014084	0.01429	0.015368	0.015192	0.014384	0.015082	0.013982	0.015431	0.014773	0.014024	0.015599	0.014262	0.013686	0.015578	0.014282	0.01111	0.011576	0.00932	0.010998	0.011605	0.010487	0.012153	0.009373
200704_at	0.005509	0.017463	0.010774	0.0133	0.012334	0.017024	0.011437	0.012032	0.013217	0.006229	0.008404	-0.002165	0.0112	0.005817	0.006282	0.00805	0.006819	0.005339	0.008607	0.008492	0.001815	0.001249	0.010505	0.004249	0.005776	0.005625	0.004642	0.007884	0.004701	0.006902	0.007064	0.004027	0.005855	0.006093	0.007956	0.007374	0.004214	0.004038	0.005172	0.009051	0.005775	0.003917	0.00904	0.005836	0.006407	0.008262	0.008392	0.007518	0.008662
200705_s_at	0.015511	0.014291	0.015769	0.016247	0.016932	0.016822	0.017509	0.017381	0.020562	0.018552	0.018216	0.017237	0.015667	0.0169	0.018218	0.018324	0.017046	0.014369	0.015397	0.016397	0.014347	0.01552	0.014771	0.010811	0.010519	0.010152	0.009262	0.011591	0.01091	0.009798	0.009338	0.011485	0.009091	0.009877	0.011859	0.010912	0.010143	0.008877	0.010826	0.01112	0.014833	0.011833	0.013154	0.011256	0.013911	0.01157	0.01308	0.015326	0.012534
200706_s_at	0.005263	0.014754	0.008354	0.010076	0.009611	0.013538	0.009706	0.011073	0.010144	0.004073	0.005522	-0.001064	0.009579	0.003	0.001755	0.007629	0.005536	0.006991	0.008679	0.007523	-0.003568	-0.000017	0.010841	0.000104	-0.002455	0.00298	0.002172	0.005064	0.003772	0.005465	0.002312	0.003564	0.002249	0.005037	0.00672	0.006397	-0.002943	0.002999	0.003246	0.007815	0.002262	0.005681	0.008402	0.005247	0.005761	0.008088	0.009505	0.005788	0.008011
200707_at	0.007694	0.006755	0.006723	0.008924	0.008398	0.007323	0.007522	0.007272	0.008296	0.004976	0.007175	0.008414	0.008354	0.009899	0.006728	0.005217	0.008862	0.003778	0.000242	0.005101	-0.002409	0.00443	0.002525	0.002391	-0.002254	0.002589	0.001176	0.004188	0.00417	0.005674	0.004687	0.004103	0.005793	0.00385	0.004507	0.004132	0.003256	0.004356	-0.003638	0.006781	0.003251	0.003237	0.007978	0.004389	0.007092	0.002408	0.007481	0.005342	0.007298
200708_at	0.005744	0.003624	0.005329	0.005523	0.007406	0.00682	0.006033	0.006239	0.006893	0.010014	0.009137	0.008699	0.011227	0.010221	0.012044	0.011731	0.009504	0.006673	0.005589	0.003592	0.009946	0.005936	0.007314	0.007915	0.006236	0.008417	0.009142	0.006651	0.009347	0.007267	0.007847	0.007391	0.007514	0.006802	0.008221	0.009475	0.009407	0.008125	0.007255	0.00783	0.007471	0.007965	0.006111	0.011175	0.013459	0.008812	0.007167	0.00425	0.006851
200709_at	0.009973	0.013511	0.011925	0.013783	0.009354	0.007451	0.006418	0.005768	0.008663	0.008738	0.008912	0.012315	0.009996	0.011749	0.012504	0.012059	0.009714	0.011012	0.011294	0.010821	0.00925	0.004308	0.013096	0.011501	0.010343	0.00764	0.009668	0.014073	0.012054	0.010313	0.010103	0.011439	0.010849	0.011118	0.008335	0.010105	0.010057	0.011066	0.010714	0.008884	0.009632	0.012414	0.011801	0.009831	0.006811	0.010878	0.009138	0.010452	0.011252
200710_at	0.011626	0.007565	0.009311	0.009842	0.009452	0.008359	0.00934	0.008831	0.007497	0.008384	0.008721	0.006362	0.007949	0.011673	0.010265	0.008207	0.007838	0.00744	0.007901	0.008316	0.008857	0.010067	0.007786	0.007173	0.00648	0.008264	0.006704	0.007664	0.006567	0.008141	0.007445	0.006669	0.008437	0.006807	0.009068	0.00916	0.005495	0.008506	0.007577	0.008548	0.007522	0.012285	0.008785	0.011641	0.010098	0.010191	0.008643	0.007556	0.010595
200711_s_at	0.007327	0.007178	0.006763	0.00734	0.006996	0.007822	0.007854	0.00808	0.007033	0.007823	0.007957	0.008184	0.006965	0.004999	0.005858	0.006289	0.007758	0.007935	0.006844	0.006502	0.007899	0.009488	0.006157	0.014448	0.013223	0.012748	0.011888	0.012219	0.012889	0.012789	0.013672	0.012281	0.012793	0.012744	0.012898	0.013207	0.014175	0.013119	0.012395	0.01262	0.011184	0.009433	0.007359	0.004846	0.004855	0.009308	0.008242	0.008924	0.010006
200712_s_at	0.005639	0.005828	0.006301	0.005784	0.007683	0.006929	0.004829	0.005008	0.004401	0.00357	0.005849	0.007605	0.007702	0.00527	0.006381	0.00684	0.004852	0.00503	0.00387	0.002215	0.003881	0.005263	0.006335	0.004182	0.002263	0.002208	0.003568	0.002063	0.00278	0.00365	0.00245	0.003438	0.002853	0.004012	0.003459	0.00312	0.003057	0.002338	0.003154	0.003342	0.003333	0.004374	0.001719	0.003309	0.002111	0.004254	0.001247	0.002812	0.003163
200713_s_at	0.009087	0.010079	0.012231	0.011897	0.012195	0.012341	0.009247	0.009424	0.01032	0.01059	0.011128	0.012192	0.012476	0.010922	0.012058	0.011346	0.010491	0.009556	0.007152	0.007693	0.007325	0.008958	0.009787	0.003381	0.004198	0.004911	0.003803	0.006636	0.004714	0.003768	0.005145	0.006514	0.006357	0.006203	0.007414	0.006685	0.006249	0.004706	0.003528	0.009006	0.007714	0.008405	0.00778	0.002392	0.001666	0.007143	0.007835	0.008272	0.0078
200714_x_at	0.010098	0.011921	0.012945	0.013314	0.012638	0.010891	0.009672	0.009776	0.010538	0.010081	0.010166	0.008587	0.008272	0.00799	0.008807	0.010259	0.010731	0.010285	0.009999	0.009744	0.008564	0.009744	0.012036	0.010156	0.009466	0.010728	0.011603	0.009873	0.010558	0.009511	0.010034	0.009009	0.008695	0.00982	0.009528	0.010171	0.010175	0.009559	0.009429	0.010193	0.010345	0.010775	0.011696	0.010181	0.012749	0.012149	0.010874	0.009775	0.010643
200715_x_at	0.013618	0.016831	0.017155	0.017729	0.01718	0.018348	0.019426	0.018917	0.021648	0.018482	0.018897	0.016216	0.016745	0.018335	0.019257	0.01914	0.018051	0.015383	0.016492	0.016862	0.014081	0.012727	0.016335	0.008077	0.005746	0.010618	0.011391	0.010878	0.010604	0.007945	0.008534	0.009252	0.00934	0.007733	0.011331	0.011015	0.006992	0.008362	0.006612	0.012473	0.012511	0.015619	0.014646	0.014729	0.014737	0.013932	0.015138	0.015135	0.012995
200716_x_at	0.018841	0.019847	0.02011	0.021251	0.020718	0.020983	0.022036	0.021212	0.023503	0.022107	0.021842	0.020847	0.01882	0.021069	0.021637	0.022307	0.021727	0.02032	0.021784	0.021724	0.01737	0.019688	0.018492	0.017693	0.017229	0.019683	0.017005	0.016401	0.017435	0.015944	0.016586	0.013277	0.014932	0.014337	0.016277	0.016581	0.017518	0.015235	0.016629	0.017307	0.019136	0.020385	0.019603	0.021159	0.021094	0.018032	0.021021	0.019864	0.016745
200717_x_at	0.015309	0.018243	0.01931	0.020951	0.019041	0.019217	0.020776	0.020659	0.02197	0.021373	0.02008	0.02039	0.018403	0.020591	0.021523	0.020845	0.020916	0.01737	0.01936	0.01999	0.018545	0.01894	0.017896	0.016969	0.016562	0.013255	0.014552	0.016694	0.014123	0.015423	0.015355	0.014675	0.014212	0.015721	0.015964	0.015398	0.016279	0.014608	0.015429	0.01767	0.018423	0.016846	0.014531	0.007433	0.00861	0.017013	0.016903	0.019027	0.016236
200718_s_at	0.012709	0.013388	0.01395	0.014397	0.012879	0.014313	0.012815	0.012879	0.015141	0.015859	0.014232	0.013559	0.013288	0.011722	0.013884	0.012443	0.01376	0.014035	0.01155	0.013514	0.013293	0.01707	0.013472	0.014604	0.016283	0.013738	0.014342	0.014687	0.013722	0.015419	0.01387	0.013986	0.012797	0.014983	0.015476	0.014941	0.014997	0.014938	0.014011	0.016321	0.014665	0.014386	0.012602	0.00981	0.010385	0.013713	0.012795	0.014157	0.013499
200719_at	0.002369	0.002749	0.004219	0.002934	0.004605	0.002966	0.004756	0.00416	0.005974	0.003413	0.002366	0.001915	0.002314	0.000309	0.000616	-0.000567	0.002049	0.0028	0.002535	0.002472	0.003635	0.005576	0.001434	0.00287	0.004665	0.006027	0.006594	0.002897	0.004998	0.00549	0.005443	0.004545	0.006263	0.004516	0.006031	0.004634	0.005242	0.005631	0.00429	0.004933	0.003996	0.005916	0.000938	0.002915	0.000271	0.004803	0.003357	0.003647	0.003986
200720_s_at	0.003682	0.004862	0.006877	0.007833	0.006468	0.006636	0.005018	0.004091	0.004773	0.005861	0.006241	0.006065	0.007054	0.00398	0.004255	0.005687	0.004066	0.006386	0.004081	0.003376	0.002817	0.010098	0.006249	0.005858	0.005256	0.005752	0.004997	0.005709	0.006271	0.006394	0.005345	0.003993	0.005704	0.005841	0.003386	0.005677	0.00623	0.005314	0.005443	0.004714	0.006004	0.005729	0.005765	0.006885	0.005513	0.004754	0.00385	0.002889	0.004272
200721_s_at	0.00563	0.006202	0.007025	0.006787	0.006537	0.007948	0.004737	0.004838	0.004739	0.005705	0.006546	0.007535	0.007205	0.004919	0.005549	0.005917	0.004353	0.007268	0.001637	0.003571	0.002226	0.010022	0.006206	0.00762	0.007757	0.008307	0.007878	0.007695	0.00836	0.008989	0.007783	0.006524	0.009162	0.008233	0.008889	0.009961	0.007877	0.008464	0.007113	0.008619	0.008302	0.006827	0.007422	0.007803	0.003755	0.006373	0.004991	0.003923	0.004424
200722_s_at	0.005139	0.003861	0.005413	0.005071	0.007787	0.00612	0.006885	0.005667	0.004453	0.006598	0.007423	0.005527	0.009056	0.005092	0.005309	0.006031	0.005058	0.004774	0.005712	0.003487	0.00492	0.007705	0.006649	0.003909	0.005389	0.004095	0.004098	0.004446	0.002499	0.00398	0.003045	0.003233	0.00302	0.005063	0.00307	0.002725	0.004718	0.003197	0.003031	0.003518	0.004778	0.004402	0.002837	0.000952	0.002141	0.00386	0.003514	0.00353	0.002629
200723_s_at	0.009307	0.007762	0.009446	0.009629	0.010583	0.008511	0.008418	0.00812	0.007581	0.010853	0.010419	0.010069	0.011816	0.008358	0.008515	0.009148	0.007413	0.007554	0.007279	0.005816	0.008137	0.008611	0.006233	0.003937	0.003949	0.005148	0.006967	0.006156	0.005895	0.006205	0.003408	0.005608	0.005021	0.005502	0.005107	0.005216	0.003432	0.00552	0.00453	0.002927	0.006775	0.004782	0.00443	0.00168	0.000101	0.006902	0.005865	0.006022	0.00593
200724_at	0.000411	0.001143	0.002443	0.002583	0.000622	0.001753	0.002008	-0.000622	-0.003374	0.001721	-0.000549	0.00153	0.000235	0.003967	0.002652	0.001755	0.001321	0.002029	0.003413	0.002584	0.003405	0.001924	0.003493	0.000615	-0.002542	0.001101	0.00171	-0.000088	0.000067	0.002104	0.001698	0.001357	0.000472	0.000403	0.00032	0.001688	-0.001018	-0.001596	0.001366	0.001731	0.001477	0.001489	0.003071	0.004204	0.004838	0.001802	0.002793	0.000654	0.001464
200725_x_at	0.017261	0.018556	0.017846	0.019865	0.019054	0.018413	0.020605	0.020666	0.021685	0.019279	0.018418	0.019665	0.0172	0.017194	0.019171	0.020388	0.018536	0.019662	0.019575	0.020344	0.017443	0.017577	0.020013	0.015292	0.013611	0.016877	0.014816	0.013861	0.013155	0.013201	0.013452	0.010201	0.011992	0.012904	0.014622	0.014193	0.013604	0.012602	0.013696	0.015856	0.01793	0.018638	0.018652	0.021152	0.01875	0.016799	0.017128	0.016805	0.014321
200726_at	0.008759	0.009787	0.010221	0.010371	0.009512	0.009828	0.00942	0.009571	0.011715	0.011901	0.011152	0.010911	0.011677	0.012156	0.013042	0.013581	0.011396	0.008724	0.010764	0.009429	0.010021	0.010771	0.009501	0.007099	0.006449	0.008551	0.00819	0.008242	0.008336	0.007397	0.008609	0.008489	0.007948	0.007831	0.008631	0.007993	0.008159	0.007518	0.007012	0.00848	0.00992	0.009059	0.007517	0.006218	0.005054	0.007547	0.00944	0.010844	0.009112
200727_s_at	0.003251	0.008956	0.011826	0.00981	0.011867	0.011023	0.00915	0.008446	0.008955	0.007493	0.00811	0.004923	0.009652	0.004159	0.006369	0.005716	0.004517	0.005547	0.005017	0.005113	0.00439	0.006013	0.006155	0.00302	0.003225	0.002829	0.004512	0.003644	0.003161	0.003683	0.004482	0.003805	0.001849	0.003055	0.002851	0.001774	0.000664	0.004242	0.003844	0.003276	0.003565	0.004133	0.002223	0.002583	0.001506	0.003255	0.002873	0.002794	0.002677
200728_at	0.006115	0.013733	0.016111	0.015407	0.014605	0.015495	0.012182	0.012265	0.013437	0.010065	0.013524	0.008897	0.011995	0.010246	0.010892	0.013389	0.009529	0.008078	0.012012	0.009929	0.00535	0.006445	0.009389	0.008668	0.010161	0.008822	0.00699	0.009553	0.007405	0.010181	0.009054	0.008482	0.00905	0.009574	0.008721	0.010202	0.009445	0.008469	0.009435	0.007867	0.008459	0.003145	0.001689	-0.001455	0.000629	0.003718	0.005398	0.008083	0.006948
200729_s_at	0.004607	0.011018	0.01057	0.010263	0.010536	0.010621	0.008307	0.009247	0.009114	0.004974	0.008835	0.007279	0.009726	0.006768	0.00748	0.009035	0.003891	0.005195	0.007483	0.00563	0.005365	0.002072	0.006612	0.001666	0.003204	0.00224	0.002946	0.004954	0.003594	0.003613	0.00321	0.005961	0.004807	0.006566	0.003442	0.005458	0.003447	0.003783	0.002981	0.002739	0.003876	0.000169	0.001109	-0.002977	-0.001297	0.000334	0.003518	0.004876	0.003639
200730_s_at	0.002416	0.004398	0.005016	0.003975	0.005122	0.004245	0.00312	0.002809	0.005154	0.00188	0.002732	0.003598	0.004788	0.00364	0.00416	0.002461	0.002752	0.001162	0.002137	0.001652	0.007675	-0.000411	0.002997	0.001338	0.000981	0.001789	0.003545	0.00288	0.003544	0.002397	0.00439	0.00352	0.001959	0.0026	0.00223	0.000538	0.002666	0.003114	0.004566	0.00279	0.004506	0.006533	0.002992	0.002518	0.004209	0.003333	0.003108	0.003222	0.003505
200731_s_at	0.001233	0.003656	0.005328	0.004152	0.004398	0.005314	0.003726	0.003639	0.004622	0.002038	0.003636	0.003858	0.003582	0.001329	0.005252	0.005947	0.001947	0.001271	0.00313	0.000623	0.008098	0.002656	0.002806	0.002254	0.003887	0.003047	0.00497	0.003487	0.001725	0.003499	0.004579	0.003067	0.002244	0.004303	0.003916	0.004114	0.003206	0.003357	0.004139	0.006005	0.006475	0.006917	0.0003	-0.001123	0.000772	0.00424	0.002166	0.001676	0.002258
200732_s_at	0.003716	0.006765	0.007047	0.005719	0.006599	0.006557	0.005721	0.006808	0.007092	0.003988	0.006088	0.004781	0.00603	0.00512	0.005493	0.004913	0.003932	0.001412	0.004241	0.004174	0.008985	0.002417	0.004719	0.00717	0.004836	0.006299	0.005696	0.005167	0.006049	0.005563	0.006085	0.004851	0.004866	0.005427	0.005877	0.005189	0.006198	0.006135	0.006669	0.006518	0.009609	0.008983	0.004923	0.002218	0.006309	0.005946	0.004346	0.006051	0.005952
200733_s_at	0.000921	0.002807	0.004183	0.001101	0.002496	0.002459	0.000282	0.000741	0.003002	0.003007	0.002786	0.001392	0.002726	0.001541	0.002783	0.002087	0.001291	-0.000896	-0.00055	-0.000894	0.004306	0.001172	0.000776	0.000314	0.00016	0.000009	0.001257	-0.000873	0.000223	0.002636	0.000215	0.001508	0.001026	-0.000044	0.001454	0.000428	-0.000798	0.000706	0.00018	0.002961	0.003391	0.004461	0.001434	0.000342	0.0022	-0.000466	0.002873	0.001664	0.003327
200734_s_at	0.007624	0.007952	0.009112	0.009797	0.0085	0.007927	0.005657	0.004984	0.006473	0.005607	0.008555	0.006487	0.010079	0.008499	0.008761	0.006417	0.005187	0.008956	0.00571	0.005787	0.005946	0.000467	0.006887	0.013026	0.011558	0.007936	0.009852	0.011052	0.013239	0.01107	0.010875	0.011139	0.010858	0.011005	0.009465	0.009519	0.011316	0.011564	0.010758	0.009084	0.00916	0.008981	0.008963	0.0087	0.00899	0.009713	0.007113	0.004724	0.006913
200735_x_at	0.012492	0.016132	0.018269	0.019622	0.018204	0.018077	0.018635	0.018529	0.020417	0.018264	0.018639	0.016692	0.016919	0.015309	0.017488	0.018012	0.017577	0.013023	0.016138	0.016447	0.014327	0.01621	0.012924	0.012374	0.012854	0.011796	0.01168	0.011799	0.011263	0.011849	0.011724	0.011473	0.011657	0.012036	0.013002	0.012559	0.013206	0.01204	0.011669	0.013742	0.015736	0.012409	0.011534	0.011731	0.011141	0.010929	0.012402	0.015515	0.012984
200736_s_at	0.012112	0.014613	0.014609	0.016161	0.015306	0.007332	0.005464	0.005511	0.01147	0.011174	0.012369	0.005445	0.011502	0.00907	0.003003	-0.004441	-0.007046	0.009744	0.009221	0.010264	0.009974	0.014415	0.012789	0.009911	0.007399	0.007295	0.007137	0.006806	0.01134	0.007555	0.008289	0.007906	0.007057	0.005966	0.008575	0.008154	0.008023	0.005552	0.005999	0.010396	0.006225	0.01307	0.016522	0.016053	0.014398	0.010483	0.01268	0.007758	0.011141
200737_at	0.00507	0.009281	0.010958	0.011047	0.009855	0.009825	0.008035	0.007208	0.008705	0.00684	0.010086	0.01102	0.01254	0.008984	0.010804	0.007879	0.007249	0.0068	0.005503	0.004677	0.004624	0.004542	0.006287	0.007168	0.005141	0.006766	0.004833	0.00625	0.007549	0.005737	0.005784	0.005403	0.003611	0.006378	0.006844	0.00781	0.006643	0.005592	0.004776	0.004106	0.004604	0.005085	0.006276	0.006064	0.005912	0.007579	0.005496	0.003684	0.005285
200738_s_at	0.010929	0.014433	0.015031	0.015116	0.013304	0.013084	0.011931	0.011134	0.01224	0.012053	0.012854	0.015688	0.015688	0.014348	0.015635	0.012161	0.0125	0.012701	0.011492	0.010198	0.009704	0.007056	0.013623	0.012524	0.009378	0.010992	0.011668	0.010452	0.012467	0.010693	0.00994	0.012055	0.010036	0.010872	0.011729	0.013005	0.011146	0.011133	0.008891	0.010708	0.008995	0.011908	0.011175	0.01365	0.010167	0.013976	0.01085	0.009002	0.011298
200739_s_at	0.006543	0.003653	0.007484	0.00682	0.007696	0.005982	0.005399	0.004766	0.006121	0.006375	0.006684	0.007166	0.007492	0.005815	0.003119	0.00449	0.005632	0.002551	0.004041	0.002968	0.003128	0.006972	0.003973	0.005217	0.002856	0.002962	0.003256	0.003622	0.004899	0.002956	0.004366	0.004092	0.002416	0.003415	0.001008	0.005337	0.002962	0.002666	0.00398	-0.00413	0.00158	0.001559	0.006404	0.001272	0.003354	0.001266	0.00341	0.002794	0.00446
200740_s_at	0.011173	0.008308	0.010679	0.00987	0.011312	0.009951	0.008026	0.007549	0.010701	0.012299	0.011739	0.010799	0.010546	0.00801	0.00799	0.008933	0.00897	0.00886	0.008308	0.008378	0.009205	0.011351	0.01002	0.009624	0.008589	0.00959	0.010394	0.009914	0.01137	0.009121	0.008892	0.010404	0.009285	0.009513	0.011013	0.010339	0.009597	0.009138	0.00817	0.009044	0.009349	0.008337	0.010553	0.008623	0.009652	0.009	0.00883	0.007767	0.009479
200741_s_at	0.01338	0.019947	0.019059	0.02012	0.018814	0.019804	0.021428	0.020856	0.022116	0.020638	0.019745	0.01993	0.017012	0.019055	0.020687	0.021215	0.020747	0.019965	0.021715	0.021565	0.018639	0.019151	0.020537	0.017037	0.016051	0.016642	0.015896	0.017979	0.015345	0.01575	0.016056	0.014271	0.014282	0.015723	0.016418	0.016604	0.016424	0.015812	0.016544	0.017229	0.018162	0.019442	0.018252	0.018328	0.017571	0.019339	0.018862	0.019081	0.016747
200742_s_at	0.005695	0.009861	0.012222	0.012021	0.011141	0.008935	0.006784	0.007273	0.007725	0.006498	0.007693	0.004284	0.006052	0.006011	0.004722	0.006362	0.005659	0.006921	0.007361	0.00848	0.008331	0.007942	0.011073	0.005166	0.005865	0.005507	0.007538	0.007309	0.006058	0.007352	0.006785	0.006844	0.007837	0.007517	0.006656	0.007138	0.005584	0.005579	0.006862	0.007426	0.003175	0.011207	0.009003	0.007752	0.008416	0.010253	0.005956	0.006477	0.005788
200743_s_at	0.007222	0.011229	0.015556	0.014246	0.013903	0.012158	0.009382	0.009305	0.010547	0.010235	0.011837	0.005876	0.006824	0.009249	0.007557	0.007016	0.008109	0.008003	0.009105	0.009911	0.007976	0.008556	0.011517	0.006923	0.008123	0.005529	0.007382	0.009783	0.008329	0.009361	0.008801	0.009274	0.009666	0.008773	0.009809	0.009659	0.00605	0.008574	0.007627	0.010202	0.005147	0.011402	0.009219	0.009365	0.008663	0.010446	0.006331	0.007685	0.006894
200744_s_at	0.005775	0.009374	0.010363	0.010768	0.011082	0.010042	0.008444	0.007668	0.008818	0.008037	0.009672	0.007757	0.010791	0.0097	0.009398	0.008362	0.005362	0.007697	0.006996	0.004932	0.001228	0.007986	0.006348	0.005709	0.006534	0.007751	0.007715	0.007091	0.00993	0.007083	0.004982	0.007845	0.006416	0.007678	0.005607	0.005551	0.005629	0.00474	0.005169	0.005162	0.00892	0.004616	0.008991	0.005173	0.002854	0.005396	0.007324	0.006475	0.005852
200745_s_at	0.008779	0.011411	0.012487	0.011265	0.012207	0.01211	0.009248	0.009141	0.011207	0.008076	0.011509	0.009556	0.010333	0.01138	0.010389	0.008565	0.00676	0.010434	0.008061	0.008765	0.008538	0.005768	0.009493	0.011919	0.011041	0.011651	0.012856	0.01285	0.013344	0.011784	0.011097	0.011706	0.010892	0.01164	0.010476	0.0099	0.011468	0.010106	0.010355	0.010935	0.013948	0.010083	0.010863	0.00734	0.008127	0.01013	0.009526	0.00941	0.008883
200746_s_at	0.008697	0.012926	0.012772	0.012577	0.012733	0.012572	0.011182	0.01102	0.01316	0.009953	0.012118	0.009773	0.011346	0.011449	0.011968	0.009699	0.00766	0.010567	0.008326	0.009231	0.007579	0.008181	0.009735	0.014056	0.01301	0.013087	0.012222	0.012472	0.01331	0.013091	0.013065	0.011552	0.013101	0.013151	0.012265	0.012208	0.013548	0.012994	0.012265	0.011458	0.014688	0.010072	0.010686	0.007157	0.007278	0.009382	0.010096	0.009693	0.008762
200747_s_at	0.005231	0.005235	0.003648	0.006279	0.007209	0.006675	0.007541	0.007881	0.006213	0.004508	0.006609	0.006143	0.006304	0.004326	0.002618	0.005555	0.000809	0.007994	0.004752	0.005569	0.002845	0.008567	0.003044	0.001726	0.003727	0.004229	0.002693	0.006122	0.004409	0.005384	0.003628	0.004837	0.006933	0.005439	0.005228	0.002758	0.002189	0.000871	-0.002895	0.003066	0.003603	0.007272	0.007911	0.003289	0.002973	0.004736	0.008586	0.0076	0.007036
200748_s_at	0.015478	0.01832	0.017012	0.01896	0.015705	0.014134	0.012148	0.011541	0.014051	0.017761	0.012969	0.011688	0.014269	0.01494	0.014051	0.010592	0.015159	0.013331	0.012417	0.015719	0.015752	0.018925	0.014982	0.016626	0.01597	0.012883	0.012377	0.015007	0.01605	0.016681	0.016082	0.014869	0.015877	0.01574	0.015912	0.01627	0.015848	0.0153	0.014752	0.017691	0.015337	0.014876	0.019045	0.016644	0.016885	0.015414	0.014966	0.014533	0.015027
200749_at	0.002686	0.00267	0.002728	0.003789	0.003963	0.003952	0.001445	0.000538	0.004127	0.003425	0.005692	0.003989	0.007844	0.003287	0.005537	0.005286	0.001993	0.001979	-0.002261	0.001859	0.002931	0.003153	0.001581	0.005779	0.004847	0.004675	0.00333	0.005129	0.007002	0.006608	0.00438	0.008044	0.007011	0.007261	0.008642	0.006301	0.003819	0.006607	0.003255	0.004829	0.005452	0.001795	0.001579	-0.001334	-0.001825	-0.000616	0.001776	0.003606	0.002074
200750_s_at	0.00939	0.008258	0.008913	0.010676	0.010842	0.010076	0.010275	0.010325	0.011337	0.014731	0.01316	0.01487	0.015225	0.012314	0.014585	0.015535	0.014287	0.011747	0.011484	0.008502	0.010227	0.014491	0.009519	0.00866	0.008001	0.006996	0.004627	0.006686	0.008367	0.007798	0.007558	0.007738	0.006521	0.009116	0.009229	0.009314	0.008377	0.007672	0.006584	0.008061	0.007781	0.008449	0.007874	0.002766	0.004218	0.007937	0.006658	0.006414	0.006863
200751_s_at	0.00349	0.006426	0.006972	0.006681	0.008037	0.007344	0.006852	0.007719	0.007326	0.007763	0.007643	0.006703	0.010717	0.005497	0.007902	0.007663	0.006411	0.006255	0.004493	0.003908	0.004961	0.007251	0.006053	0.002529	0.005752	0.004358	0.004128	0.004277	0.002959	0.003435	0.001692	0.000789	0.003458	0.003685	0.003037	0.001688	0.002989	0.003158	0.002279	0.004205	0.005023	0.005184	0.000791	0.001737	0.001358	0.004285	-0.00012	0.003299	0.002042
200752_s_at	0.00641	0.005133	0.004953	0.006177	0.004052	0.004637	0.004949	0.004687	0.005461	0.002214	0.005376	0.005517	0.005847	0.004659	0.001822	0.004603	0.005989	0.005095	0.006444	0.004385	0.003853	0.006032	0.005073	0.002277	0.002455	0.005574	0.00377	0.004541	0.004251	0.004116	0.002147	0.00259	0.004135	-0.000089	0.003369	0.002779	0.002445	0.001754	0.003303	0.004722	0.004583	0.005455	0.005416	0.004794	0.005834	0.0053	0.006393	0.00221	0.005072
200753_x_at	0.007394	0.00568	0.007443	0.006087	0.008311	0.007572	0.008278	0.008051	0.007225	0.009129	0.008233	0.00894	0.009291	0.007903	0.008086	0.008336	0.007392	0.008029	0.007737	0.007356	0.008836	0.009691	0.008809	0.003897	0.003362	0.005018	0.005344	0.003384	0.005254	0.004768	0.003378	0.006406	0.0034	0.004123	0.005275	0.00449	0.003494	0.003248	0.004028	0.004362	0.004874	0.00746	0.007211	0.004957	0.006041	0.005752	0.006445	0.006226	0.007047
200754_x_at	0.012082	0.011474	0.015758	0.014548	0.016089	0.015159	0.016133	0.015623	0.015505	0.01793	0.016659	0.016296	0.015371	0.012367	0.014741	0.01499	0.014767	0.012881	0.01394	0.013661	0.011665	0.017843	0.012676	0.008571	0.007543	0.010477	0.008605	0.009764	0.010062	0.010368	0.008994	0.00992	0.009116	0.009777	0.011389	0.01028	0.009275	0.008912	0.009549	0.010047	0.011336	0.009935	0.012221	0.005772	0.007219	0.007694	0.010231	0.010038	0.010862
200755_s_at	-0.00042	-0.005228	0.001963	0.000428	0.002471	0.002058	-0.005646	-0.00577	-0.005066	-0.002651	0.002573	0.000788	0.004016	-0.004088	-0.0001	0.002016	0.005789	-0.004646	-0.004413	-0.001998	-0.00175	-0.005637	-0.001617	-0.00517	-0.007447	-0.005159	-0.004749	-0.003798	-0.005983	-0.004449	-0.005076	-0.005292	-0.004185	-0.00476	-0.005493	-0.003509	-0.006094	-0.005535	-0.005893	-0.004379	-0.005218	-0.004293	-0.004976	-0.006423	-0.003529	-0.000703	-0.005262	0.002483	0.000104
200756_x_at	0.000699	0.002169	0.001891	-0.000356	0.003932	0.000605	-0.001001	-0.00029	0.000593	0.002585	-0.000039	0.003703	0.003625	0.001014	0.00213	0.001969	0.005785	0.002225	0.004037	0.003103	-0.001007	0.001312	0.001218	0.003897	-0.002238	-0.000695	-0.001789	0.003548	0.001486	0.001625	0.002192	0.002546	0.001755	0.002214	-0.000683	0.000501	0.001823	0.003839	0.00292	0.003212	0.001286	0.003938	0.003029	-0.000879	0.003387	0.002971	0.00213	0.003426	0.002397
200757_s_at	0.007034	0.003367	0.005301	0.004723	0.005057	0.004201	0.002573	0.002886	0.002454	0.004529	0.005624	0.007059	0.005998	0.004432	0.006034	0.006948	0.010933	0.004772	0.004145	0.006201	0.005489	0.005657	0.004053	0.003636	0.004395	0.001975	0.003506	0.00528	0.003429	0.004382	0.00435	0.004178	0.004436	0.003361	0.003572	0.005266	0.001	0.005199	0.004679	0.006208	0.004837	0.004568	0.003054	0.00364	0.003589	0.004322	0.005906	0.00788	0.006215
200758_s_at	0.006659	0.003644	0.004949	0.006111	0.005541	0.005945	0.003459	0.002906	0.006124	0.003028	0.004972	0.004958	0.009217	0.008182	0.007518	0.006879	0.004789	0.007365	0.00332	0.007028	0.00134	0.00138	-0.003071	0.006409	0.006912	0.006799	0.00758	0.00707	0.009185	0.007176	0.006367	0.006914	0.009118	0.007954	0.009489	0.008979	0.007144	0.007788	0.004395	0.010174	0.003978	0.010452	0.007938	0.010733	0.005489	0.011435	0.007151	0.007728	0.007858
200759_x_at	0.009424	0.00689	0.0078	0.00779	0.00736	0.008153	0.007028	0.007301	0.008144	0.007253	0.007836	0.00865	0.01067	0.011648	0.009322	0.009583	0.008208	0.009451	0.00946	0.00942	0.006994	0.006917	0.008411	0.010677	0.011365	0.010552	0.01058	0.010657	0.010593	0.01075	0.010828	0.009494	0.010802	0.010355	0.011262	0.012614	0.01179	0.011653	0.011335	0.012328	0.009405	0.011711	0.010403	0.011558	0.008385	0.010009	0.00892	0.010057	0.00954
200760_s_at	0.004355	0.011634	0.011418	0.01296	0.010314	0.012618	0.010985	0.011069	0.012234	0.007411	0.0089	0.004754	0.009772	0.005387	0.005927	0.002743	0.002352	0.007293	0.008394	0.007391	0.005	0.007461	0.006278	0.007859	0.009854	0.007418	0.005481	0.007744	0.008325	0.00981	0.008512	0.007077	0.007277	0.010027	0.008984	0.008291	0.009565	0.007814	0.00789	0.007451	0.007364	0.006691	0.005378	0.005943	0.003045	0.003811	0.007239	0.007212	0.006005
200761_s_at	0.006829	0.01398	0.012443	0.014321	0.011951	0.014062	0.012548	0.012632	0.012939	0.009276	0.010613	0.008289	0.01147	0.00801	0.007715	0.005059	0.004589	0.007818	0.010158	0.010689	0.006613	0.009029	0.006985	0.010585	0.011287	0.008621	0.00852	0.012129	0.011588	0.01043	0.010506	0.011444	0.00988	0.010953	0.011752	0.011909	0.01156	0.010589	0.009456	0.01158	0.01072	0.010187	0.004751	0.005178	0.003795	0.006703	0.011214	0.01074	0.010308
200762_at	0.006287	0.006828	0.011471	0.01216	0.011891	0.008577	0.000909	0.001545	0.004505	0.004203	0.008059	0.007814	0.010453	0.000905	0.00434	0.003976	0.00238	0.007124	0.004843	0.005083	0.001785	-0.001364	0.003347	0.014115	0.015923	0.014988	0.015038	0.0135	0.013325	0.015909	0.014935	0.012704	0.014294	0.015324	0.015044	0.014393	0.015174	0.014002	0.01367	0.015283	0.016331	0.00892	0.010218	0.004649	-0.00084	0.006568	0.003459	0.008407	0.004216
200763_s_at	0.017343	0.018857	0.018883	0.020231	0.018857	0.018354	0.020692	0.020038	0.021479	0.020166	0.019575	0.019834	0.017286	0.01893	0.018765	0.019448	0.020056	0.019274	0.019812	0.019467	0.017078	0.020351	0.020026	0.016161	0.012657	0.015306	0.014492	0.014639	0.015599	0.013418	0.014675	0.012892	0.013948	0.012901	0.014492	0.014104	0.013303	0.013706	0.014215	0.01549	0.016815	0.019061	0.019346	0.021659	0.020566	0.01714	0.01947	0.019236	0.015587
200764_s_at	0.009888	0.003869	0.006208	0.007408	0.005527	0.003947	0.00162	-0.000015	0.003801	0.006623	0.005244	0.005908	0.006181	-0.001028	0.002859	0.001268	0.00578	0.005037	0.006498	0.005225	0.005327	0.007642	0.004153	0.006512	0.006181	0.003692	0.004779	0.006697	0.004624	0.00721	0.005251	0.004111	0.004267	0.0059	0.006803	0.007799	0.003937	0.004787	0.005909	0.007215	0.005929	0.007918	0.006742	0.007403	0.005612	0.007654	0.006361	0.005678	0.006279
200765_x_at	0.010708	0.005216	0.009194	0.010461	0.007152	0.005163	0.000634	-0.000076	0.005035	0.009929	0.007755	0.003983	0.006164	-0.002	-0.00476	-0.002407	0.005435	0.004097	0.005496	0.004199	0.005248	0.011434	0.004384	0.006029	0.006737	0.003951	0.004273	0.006661	0.00674	0.007376	0.006108	0.005311	0.006656	0.007022	0.00849	0.007456	0.006028	0.005834	0.006355	0.007899	0.00615	0.008206	0.009075	0.006088	0.004098	0.008467	0.007974	0.007765	0.007835
200766_at	0.004378	0.007454	0.00972	0.010918	0.004874	0.00741	0.000926	0.001798	0.002521	0.004788	0.003463	0.001369	-0.00065	0.004961	0.000706	-0.002913	-0.001981	0.003045	0.00285	0.007092	0.003098	0.00236	0.005312	0.001044	0.000629	0.004413	0.003621	0.004382	0.004938	0.004233	0.002269	0.005198	0.005182	0.003551	0.004974	0.005266	0.002119	0.003269	0.002514	0.005228	0.00125	0.008832	0.013481	0.01008	0.011819	0.007195	0.007714	0.003046	0.008074
200767_s_at	0.004802	0.004143	0.007806	0.007121	0.006295	0.006088	0.005976	0.006151	0.006038	0.005853	0.00602	0.004066	0.006218	0.004166	0.003247	0.004712	0.001445	0.003517	0.005076	0.003784	0.002817	0.005297	0.003738	0.00458	0.004785	0.004068	0.003925	0.003106	0.003002	0.003772	0.003284	0.001036	0.002785	0.00348	0.003023	0.003059	0.00222	0.003496	0.003241	0.003797	0.003452	0.003882	0.003011	0.005575	0.005593	0.004052	0.004586	0.002794	0.003794
200768_s_at	0.007328	0.00631	0.009198	0.00934	0.009054	0.008121	0.009269	0.009196	0.008217	0.011558	0.012376	0.010844	0.010745	0.006406	0.011054	0.011608	0.010343	0.008647	0.008494	0.008846	0.006876	0.009097	0.006439	0.005858	0.008001	0.007922	0.00704	0.00972	0.006929	0.00879	0.00782	0.007199	0.008067	0.008695	0.010423	0.010503	0.007167	0.006675	0.006018	0.009827	0.008303	0.008876	0.006442	0.00649	0.003324	0.009601	0.007214	0.007805	0.009495
200769_s_at	0.00437	0.001983	0.004978	0.003254	0.006189	0.003797	0.004933	0.005196	0.003041	0.006231	0.006849	0.005049	0.007467	0.00096	0.005096	0.005321	0.005998	0.004403	0.006295	0.003743	0.003449	0.005742	0.004663	0.003102	0.005845	0.00574	0.004923	0.004379	0.003216	0.004999	0.004386	0.001739	0.003593	0.00542	0.003845	0.00456	0.004014	0.003536	0.004834	0.002767	0.003765	0.003352	0.002464	0.004907	0.004893	0.005456	0.00136	0.000307	0.001411
200770_s_at	0.001434	-0.000079	0.000679	-0.003295	0.002823	0.000964	-0.00192	-0.003273	0.002491	0.0005	0.001396	-0.002964	0.003905	0.003615	0.002763	0.003573	-0.003658	0.003045	-0.0008	0.004356	0.002677	-0.008359	-0.000282	-0.007044	-0.007966	-0.004027	-0.003916	0.000632	-0.002638	0.000201	0.00025	-0.003603	-0.001044	-0.002613	0.000032	0.000129	-0.003097	-0.004252	-0.00195	0.002702	-0.003009	-0.002468	0.002814	0.002788	0.004067	-0.004029	0.00321	0.005036	0.003056
200771_at	0.0055	0.000913	0.003023	-0.000141	0.003235	-0.00482	-0.002331	0.00088	0.005586	0.002245	0.002455	-0.000699	0.004662	0.004955	0.003977	0.004945	0.001594	0.006438	0.004554	0.00681	0.004468	-0.000061	0.001009	0.002562	0.003567	0.002998	0.003811	0.003629	0.002612	0.002636	0.002609	0.00321	0.003605	0.002424	0.003501	0.00309	0.003963	0.002695	0.003241	0.004879	0.004773	0.007182	0.008879	0.005889	-0.000246	0.006338	0.007271	0.010458	0.008434
200772_x_at	0.013447	0.010356	0.018262	0.018616	0.017941	0.01891	0.017391	0.016655	0.021007	0.021349	0.020494	0.017846	0.018135	0.016134	0.017772	0.015884	0.012781	0.016465	0.017286	0.012162	0.009214	0.01974	0.01229	0.012877	0.011306	0.012456	0.009654	0.01086	0.012212	0.013712	0.012923	0.010141	0.009701	0.011695	0.013282	0.010066	0.011237	0.013847	0.012457	0.011597	0.011089	0.009555	0.01526	0.009838	0.011397	0.010625	0.014792	0.014413	0.01423
200773_x_at	0.013606	0.013852	0.014821	0.015198	0.014471	0.015013	0.015991	0.01536	0.017014	0.01723	0.015785	0.017877	0.01654	0.016055	0.018028	0.0172	0.014145	0.0167	0.015452	0.01458	0.014447	0.017657	0.015574	0.012672	0.011901	0.012659	0.012318	0.011535	0.012408	0.01376	0.012711	0.011687	0.011443	0.011377	0.011983	0.012501	0.012387	0.011111	0.012504	0.014735	0.012626	0.014394	0.014191	0.011872	0.014327	0.014129	0.013623	0.014667	0.01446
200774_at	0.00968	0.01047	0.013507	0.013492	0.012285	0.01237	0.011173	0.011375	0.012321	0.01335	0.011865	0.008877	0.012319	0.010048	0.010287	0.009398	0.007901	0.0068	0.009121	0.008829	0.008689	0.010928	0.009385	0.006603	0.008136	0.007434	0.007878	0.007867	0.006469	0.008188	0.006999	0.00811	0.006806	0.008024	0.00811	0.006788	0.007118	0.007613	0.006262	0.006878	0.006375	0.010495	0.007202	0.006659	0.007149	0.009955	0.009333	0.009554	0.009782
200775_s_at	0.01136	0.012993	0.012933	0.012705	0.012873	0.012698	0.012754	0.012762	0.012816	0.013212	0.012879	0.011292	0.01423	0.009852	0.011618	0.011609	0.009773	0.013105	0.010632	0.008951	0.011894	0.014562	0.010874	0.008717	0.00719	0.009417	0.007689	0.007263	0.007228	0.007958	0.008364	0.008838	0.008305	0.008947	0.009557	0.008521	0.007284	0.008283	0.007669	0.009085	0.009045	0.009686	0.00922	0.007591	0.006395	0.009543	0.007891	0.010324	0.008948
200776_s_at	0.004626	0.005549	0.006048	0.005087	0.006292	0.007572	0.006179	0.006535	0.005415	0.00447	0.004931	0.006618	0.009019	0.003459	0.004857	0.004173	0.004852	0.00354	0.005529	0.002215	0.005222	0.005544	0.003634	0.000323	0.005138	0.001087	0.002688	0.002069	0.000501	0.004822	0.003644	0.003714	0.003671	0.004749	0.003349	0.002631	0.00315	0.000429	0.002961	0.002507	0.004107	0.002668	0.001191	-0.005252	-0.000441	0.002354	0.004413	0.003557	0.002408
200777_s_at	0.007713	0.007914	0.008487	0.008863	0.008432	0.010092	0.007154	0.007709	0.007123	0.007514	0.008641	0.009879	0.009933	0.004308	0.00693	0.007629	0.008752	0.006705	0.006672	0.006799	0.0076	0.005875	0.003681	0.004877	0.004177	0.004092	0.003839	0.005411	0.004323	0.006502	0.005014	0.007245	0.006159	0.006039	0.00642	0.006489	0.0049	0.005494	0.004623	0.006297	0.006324	0.006513	0.003761	-0.0011	0.003661	0.004429	0.007118	0.006875	0.007056
200778_s_at	0.007202	0.006359	0.009334	0.008559	0.011574	0.009853	0.00883	0.00866	0.006395	0.00894	0.009675	0.007699	0.010225	0.006398	0.007845	0.006496	0.008125	0.005936	0.008789	0.007838	0.007656	0.009618	0.006222	0.005449	0.007407	0.007621	0.00625	0.007626	0.00608	0.008329	0.006121	0.006988	0.007256	0.009148	0.007932	0.006402	0.006277	0.005011	0.005519	0.00959	0.007115	0.006649	0.004144	0.004443	0.00383	0.006858	0.0067	0.008323	0.007325
200779_at	0.012606	0.01178	0.014033	0.013253	0.012834	0.012685	0.012582	0.012522	0.013827	0.014211	0.012552	0.015218	0.014445	0.01567	0.015341	0.015868	0.015161	0.012717	0.012571	0.012468	0.012018	0.015826	0.01386	0.013777	0.011812	0.012964	0.012595	0.01053	0.012231	0.012788	0.012647	0.009311	0.011426	0.012059	0.013558	0.013128	0.013139	0.013409	0.012842	0.013668	0.014217	0.013131	0.01293	0.00963	0.013092	0.010319	0.011593	0.012417	0.010795
200780_x_at	0.0158	0.016685	0.01641	0.017267	0.018241	0.016741	0.016554	0.015715	0.019189	0.016884	0.017505	0.019309	0.01605	0.01669	0.016526	0.017014	0.013752	0.017426	0.017078	0.01677	0.016529	0.019452	0.015987	0.020724	0.021076	0.020478	0.018942	0.015566	0.017756	0.019996	0.019113	0.016685	0.017744	0.018738	0.019358	0.019258	0.021209	0.01994	0.018366	0.018042	0.018798	0.018731	0.016658	0.020187	0.015384	0.016098	0.016909	0.01604	0.016826
200781_s_at	0.01419	0.017085	0.017392	0.019673	0.018637	0.01801	0.020936	0.020761	0.021268	0.019718	0.019047	0.01901	0.017349	0.01884	0.020361	0.020375	0.020203	0.0184	0.018889	0.019659	0.016373	0.019704	0.016628	0.012759	0.01077	0.013835	0.01045	0.012852	0.012626	0.010159	0.011877	0.010892	0.009796	0.010737	0.013475	0.012634	0.01066	0.009953	0.012258	0.014737	0.015714	0.016137	0.015576	0.014834	0.01453	0.013757	0.015347	0.016555	0.014868
200782_at	0.007698	0.011329	0.013427	0.013936	0.010289	0.008292	0.006619	0.006707	0.00921	0.007447	0.007368	0.008167	0.009559	0.005198	0.005169	0.005439	0.006979	0.008177	0.007877	0.009813	0.009152	0.003778	0.008234	0.006617	0.007138	0.006962	0.006602	0.008883	0.008079	0.00775	0.007765	0.006271	0.005561	0.007689	0.010259	0.009891	0.007816	0.007314	0.007761	0.011001	0.006572	0.012755	0.013204	0.008549	0.005632	0.010238	0.010524	0.012436	0.009948
200783_s_at	0.004604	0.000321	0.003299	0.002252	0.004307	0.000385	0.001791	0.001393	-0.000272	0.006748	0.007005	0.009832	0.006953	0.006106	0.008503	0.007787	0.005006	0.009226	0.003866	0.002789	0.004185	0.004559	0.005256	0.007353	0.005561	0.00478	0.005075	0.000625	0.004731	0.005703	0.006942	0.005182	0.00487	0.006121	0.006293	0.004941	0.00575	0.005988	0.005542	0.004561	0.009537	-0.003761	0.002341	-0.001632	-0.004301	0.000264	0.001224	0.001799	0.000225
200784_s_at	-0.003304	-0.00267	0.004815	0.006427	-0.000757	-0.004963	-0.004909	-0.005393	-0.003451	-0.002605	-0.00446	-0.002298	-0.003786	-0.002837	-0.002359	-0.001859	-0.003354	-0.002361	-0.003327	-0.001699	-0.002016	-0.000609	-0.001115	0.003386	0.001135	0.003669	-0.000027	0.001128	0.001086	0.002878	0.002594	0.001401	-0.000938	0.00186	-0.001373	0.000588	0.00217	0.000027	0.004494	0.002266	-0.000076	-0.001382	0.003551	0.000469	0.001036	-0.0014	-0.005145	-0.002815	-0.002285
200785_s_at	-0.000327	0.001719	0.006295	0.007682	0.0019	-0.001581	0.000425	-0.002397	0.002255	0.003881	0.000394	-0.00443	-0.00126	0.002417	-0.001918	-0.00187	0.000322	-0.002649	0.000225	0.000136	0.00272	0.000939	-0.00171	0.00138	-0.000482	0.005207	0.001064	0.002302	0.002534	0.000486	0.003271	0.003415	0.00422	0.004055	0.002674	0.003342	0.000413	0.003981	0.001472	0.0026	0.000676	0.000725	0.005673	0.004921	0.005624	0.000009	0.004082	0.004966	0.002697
200786_at	0.008229	0.007792	0.010091	0.011062	0.010034	0.010135	0.007101	0.007412	0.00984	0.011484	0.011329	0.010639	0.011013	0.006501	0.009402	0.010338	0.010851	0.009208	0.007202	0.006389	0.006573	0.010947	0.008443	0.009037	0.007621	0.007055	0.005584	0.007477	0.008512	0.008355	0.008081	0.007551	0.007394	0.008783	0.009152	0.009161	0.008769	0.008355	0.00783	0.007304	0.008642	0.007492	0.007327	0.007495	0.008797	0.009032	0.006312	0.006007	0.005985
200787_s_at	0.005558	0.004872	0.004275	0.007618	0.007717	0.00313	0.003347	0.002322	0.005227	0.002266	0.002017	0.004648	0.006146	0.007444	0.007306	0.007569	0.005484	0.006289	0.007727	0.00572	0.006479	0.001453	0.005877	0.014424	0.014295	0.013328	0.013388	0.011235	0.012035	0.013837	0.012075	0.011793	0.011891	0.013251	0.010464	0.011197	0.013202	0.01232	0.011919	0.013469	0.010095	0.008555	0.006618	0.008626	0.00591	0.007806	0.007259	0.005007	0.005454
200788_s_at	0.005235	0.008245	0.008779	0.01084	0.010456	0.006702	0.003825	0.004024	0.00852	0.004226	0.005896	0.006022	0.007482	0.005984	0.006556	0.007531	0.007004	0.008099	0.009049	0.009307	0.007203	0.000603	0.005634	0.015887	0.01545	0.014952	0.015266	0.015528	0.014561	0.015448	0.014893	0.014246	0.014723	0.015014	0.016201	0.016055	0.014978	0.016154	0.013948	0.019685	0.014802	0.010297	0.010014	0.011821	0.005476	0.00857	0.007298	0.009364	0.007592
200789_at	0.007684	0.007165	0.008422	0.00919	0.008318	0.009315	0.006884	0.007794	0.008714	0.010168	0.009136	0.009566	0.008127	0.008762	0.00662	0.005942	0.007165	0.008089	0.00839	0.00717	0.00857	0.009969	0.00829	0.006314	0.004286	0.008019	0.005751	0.006857	0.008012	0.006896	0.004789	0.005721	0.005811	0.006143	0.006435	0.006034	0.003997	0.006615	0.002564	0.007164	0.005835	0.010106	0.009896	0.012718	0.01477	0.009659	0.009527	0.006236	0.007941
200790_at	0.012249	0.009157	0.008148	0.007528	0.012121	0.008172	0.007757	0.007039	0.014325	0.01401	0.011891	0.012598	0.014597	0.012461	0.014794	0.016534	0.011938	0.009687	0.010625	0.007305	0.010632	0.015578	0.01063	0.002562	0.002307	0.002208	0.003932	0.004449	0.006889	0.00313	0.002694	0.005303	0.005195	0.003271	0.007007	0.005376	0.004314	0.003749	0.003594	0.007566	0.008205	0.004301	0.007944	0.005478	0.006125	0.009878	0.012991	0.007769	0.007604
200791_s_at	0.002977	0.012431	0.012547	0.012941	0.010126	0.012886	0.008237	0.008652	0.009204	0.002257	0.007631	0.004863	0.007794	0.002796	0.005182	0.006267	0.004649	0.004257	0.006585	0.007017	-0.00813	-0.008653	-0.003053	-0.006736	-0.006014	-0.004414	-0.005542	-0.001563	-0.004919	0.001702	-0.003106	-0.004249	-0.001526	-0.00137	0.003326	0.002328	-0.006207	-0.001468	-0.006034	0.001459	-0.005803	-0.002502	0.001097	-0.00513	-0.006438	-0.004177	0.002019	0.007206	0.005145
200792_at	0.012657	0.010406	0.013455	0.013926	0.012918	0.013535	0.011782	0.011529	0.013722	0.015722	0.014741	0.013625	0.014033	0.012136	0.012251	0.013618	0.010804	0.013141	0.011102	0.010114	0.009893	0.012672	0.00882	0.009912	0.009982	0.009142	0.009446	0.009366	0.011838	0.010135	0.009112	0.0087	0.009402	0.00971	0.010534	0.009922	0.009903	0.010145	0.009173	0.009943	0.008882	0.010974	0.011904	0.010816	0.01102	0.008494	0.011487	0.011854	0.01061
200793_s_at	0.005408	0.004979	0.008218	0.008669	0.009017	0.009762	0.00509	0.005161	0.007954	0.007414	0.007857	0.007336	0.011056	0.010273	0.008849	0.009083	0.007682	0.007115	0.006235	0.005724	0.004687	0.009816	0.004702	0.010526	0.008974	0.010444	0.009563	0.0107	0.011978	0.010907	0.009595	0.009702	0.011772	0.010133	0.010959	0.011945	0.010921	0.011068	0.007547	0.01005	0.006588	0.008158	0.00696	0.017042	0.009699	0.012439	0.007639	0.00456	0.007972
200794_x_at	0.010216	0.016123	0.017133	0.017865	0.015117	0.015452	0.014114	0.01396	0.016002	0.012498	0.013146	0.011089	0.009831	0.008017	0.009325	0.009741	0.010107	0.012801	0.011611	0.011103	0.008667	0.012613	0.013986	0.008175	0.009535	0.010487	0.01065	0.010426	0.01083	0.010326	0.009197	0.009925	0.008159	0.010352	0.010959	0.011603	0.009864	0.010113	0.007832	0.013205	0.006583	0.011755	0.01161	0.009599	0.009346	0.012874	0.010414	0.00951	0.010681
200795_at	0.00106	0.001103	-0.000169	-0.001028	-0.003346	-0.002414	-0.000412	-0.000397	-0.000313	0.003419	0.001613	0.001322	0.000259	0.009732	0.012084	0.003426	0.000591	0.008119	0.010499	0.014107	0.004205	0.000211	0.004396	0.019853	0.02061	0.013374	0.011394	0.018302	0.015723	0.019463	0.019268	0.016372	0.018184	0.019615	0.016453	0.014144	0.020664	0.018214	0.018883	0.018522	0.01313	0.009903	0.008633	0.006947	0.003575	0.00678	0.011104	0.018303	0.011289
200796_s_at	-0.0002	0.00532	0.010586	0.006471	0.007743	0.004661	0.006179	0.005643	0.002808	0.003011	0.003701	-0.003164	0.002528	-0.000729	-0.003032	-0.006082	-0.000145	-0.001725	0.002712	-0.002055	-0.002637	0.002118	-0.00074	-0.001074	-0.006161	-0.009219	-0.006753	-0.007722	-0.005175	-0.007943	-0.006225	-0.004021	-0.003383	-0.003944	-0.009448	-0.008419	-0.003463	-0.006724	-0.003512	-0.008154	-0.005665	-0.004642	0.001839	-0.006223	-0.000696	-0.003316	-0.003606	-0.001294	0.000615
200797_s_at	0.006856	0.017608	0.01844	0.017494	0.015219	0.013523	0.01471	0.015051	0.013083	0.011686	0.012793	0.007807	0.009529	0.00873	0.010624	0.010466	0.01045	0.009758	0.011108	0.011479	0.009154	0.010135	0.010287	0.006206	0.005927	0.008398	0.005344	0.007665	0.005638	0.007016	0.0068	0.005991	0.006987	0.007624	0.008531	0.00918	0.006791	0.008228	0.006976	0.009504	0.008585	0.009485	0.010481	0.00468	0.003882	0.007767	0.008341	0.010673	0.009296
200798_x_at	0.002964	0.013225	0.015048	0.011714	0.010713	0.008874	0.009337	0.009357	0.00491	0.006884	0.007091	0.000203	0.005581	0.003937	0.005571	0.004772	0.003386	0.005261	0.007543	0.004583	0.005148	0.005207	0.006352	0.001215	-0.001306	0.001149	0.001846	0.001349	-0.000103	-0.000884	0.002434	0.001724	0.001398	-0.000283	0.002121	-0.000687	0.002989	0.001184	0.001957	0.001392	0.00229	0.003878	0.006382	0.000568	0.001782	0.003476	0.002711	0.004764	0.003403
200799_at	0.010441	0.015107	0.013764	0.013858	0.007495	0.009227	0.006318	0.005267	0.004035	0.011669	0.010558	-0.003923	0.005556	-0.001019	-0.003196	-0.002765	0.015861	0.015381	0.009482	0.016356	0.00971	0.00552	0.017129	0.011458	0.009605	0.011004	0.013397	0.012816	0.014707	0.012074	0.011738	0.012406	0.010662	0.011602	0.014221	0.012498	0.008122	0.009945	0.010129	0.017414	0.014685	0.015902	0.016882	0.015597	0.018828	0.014887	0.0177	0.016664	0.013173
200800_s_at	0.007615	0.010144	0.010694	0.011501	0.00498	0.006166	0.004331	0.002749	-0.000915	0.008675	0.008847	-0.002544	0.005018	0.003699	0.004444	-0.007774	0.010601	0.011254	0.006759	0.012123	0.003216	0.005947	0.011237	0.007602	0.007349	0.007974	0.008045	0.007809	0.01051	0.007621	0.007037	0.007783	0.00563	0.008516	0.009917	0.007839	0.006409	0.005332	0.006667	0.011528	0.010014	0.008741	0.014753	0.00965	0.014557	0.008328	0.015412	0.013843	0.010023
200801_x_at	0.018584	0.021997	0.022589	0.023532	0.020903	0.021647	0.021693	0.021205	0.021666	0.020842	0.020802	0.020015	0.019639	0.018727	0.021128	0.021145	0.019856	0.021198	0.023651	0.0216	0.019431	0.022103	0.023093	0.022352	0.022611	0.021043	0.019588	0.020258	0.018167	0.021986	0.019815	0.017411	0.01917	0.02053	0.018192	0.022142	0.022776	0.020942	0.021084	0.02139	0.019621	0.021142	0.020197	0.018482	0.018224	0.020524	0.019207	0.020645	0.016266
200802_at	0.009282	0.008118	0.00754	0.009426	0.008452	0.009216	0.009453	0.009555	0.008629	0.009001	0.006943	0.009876	0.010138	0.011015	0.010797	0.013278	0.012905	0.008957	0.00735	0.007622	0.007479	0.008884	0.008503	0.010969	0.010221	0.009757	0.009631	0.009896	0.010956	0.011182	0.010021	0.008605	0.008758	0.009787	0.010606	0.011328	0.010143	0.011028	0.010071	0.009912	0.009186	0.00793	0.009245	0.008554	0.008879	0.007833	0.007077	0.008083	0.007108
200803_s_at	0.007934	0.012782	0.012367	0.012086	0.01327	0.011982	0.010677	0.010949	0.010689	0.01051	0.009997	0.011055	0.011673	0.00718	0.008697	0.009636	0.009027	0.011629	0.011222	0.010501	0.013653	0.013605	0.01368	0.008191	0.008747	0.009932	0.009751	0.008291	0.007079	0.009853	0.008347	0.006476	0.007277	0.009456	0.008916	0.007144	0.008105	0.006909	0.008135	0.008236	0.007043	0.012315	0.010147	0.009021	0.013643	0.0149	0.008025	0.007267	0.008463
200804_at	0.01036	0.013336	0.01311	0.014536	0.01358	0.013359	0.013059	0.01299	0.013361	0.010126	0.011121	0.010149	0.011303	0.008685	0.009223	0.009798	0.011186	0.011135	0.011858	0.010246	0.013069	0.012636	0.009871	0.012014	0.011384	0.013067	0.011421	0.010989	0.009564	0.013522	0.012964	0.009039	0.011662	0.013017	0.013147	0.011974	0.011799	0.012935	0.012146	0.012889	0.008937	0.012062	0.011138	0.005722	0.013239	0.016127	0.010644	0.008291	0.012334
200805_at	0.005881	0.005871	0.006886	0.008032	0.008047	0.007816	0.005665	0.006819	0.006169	0.006308	0.006055	0.004416	0.006863	0.005319	0.002937	0.004815	0.005768	0.005707	0.003239	0.003581	0.001372	0.004237	0.004233	0.000323	0.000948	0.000698	0.000474	0.00093	0.002944	-0.00119	0.001156	0.000463	0.000337	0.000346	0.001039	0.002021	-0.00004	0.000534	0.000029	0.003162	0.001779	0.003106	0.008343	0.005547	0.008896	0.003031	0.00676	0.003857	0.008353
200806_s_at	0.011598	0.005104	0.00818	0.007037	0.009535	0.007074	0.009345	0.009522	0.007722	0.012112	0.012149	0.011961	0.015385	0.010864	0.015199	0.012552	0.013173	0.004994	0.009851	0.006365	0.012461	0.009648	0.00593	0.007469	0.0067	0.006264	0.002616	0.00677	0.004996	0.007527	0.0068	0.006922	0.00596	0.008286	0.008709	0.006919	0.007118	0.005656	0.007159	0.006039	0.008562	0.008448	0.000358	0.001616	0.003033	0.007483	0.004709	0.006823	0.005416
200807_s_at	0.01551	0.009146	0.011417	0.010769	0.011955	0.010368	0.011973	0.011568	0.011717	0.017293	0.016192	0.015912	0.017255	0.016492	0.018867	0.016744	0.017265	0.009163	0.012274	0.011326	0.015842	0.012325	0.009843	0.011058	0.01045	0.009851	0.007856	0.011605	0.009213	0.011682	0.011288	0.011176	0.010931	0.010862	0.012838	0.011819	0.0106	0.009785	0.011111	0.012128	0.011841	0.01775	0.006049	0.00517	0.008317	0.013374	0.009728	0.011525	0.0109
200808_s_at	0.008396	0.014446	0.009834	0.012283	0.007021	0.007099	0.006537	0.007047	0.004626	0.000863	0.005853	0.00395	0.004724	0.005101	0.002819	0.004714	0.008427	0.006715	0.007555	0.008704	0.004342	0.005209	0.008442	0.005889	0.00666	0.006525	0.004701	0.002322	0.005419	0.005476	0.006798	0.00534	0.005564	0.005773	0.006056	0.007105	0.003485	0.005599	0.005256	0.006394	0.0066	0.003921	0.010018	0.00756	0.010688	0.00162	0.008028	0.011316	0.006501
200809_x_at	0.01731	0.016773	0.018406	0.02027	0.018818	0.018812	0.020171	0.020429	0.022246	0.020707	0.019991	0.018247	0.018119	0.018422	0.020631	0.02147	0.020179	0.018127	0.019026	0.019269	0.015871	0.018601	0.017738	0.014437	0.011581	0.014475	0.011353	0.011442	0.01214	0.011047	0.011945	0.010202	0.01048	0.012544	0.012671	0.012725	0.012154	0.010315	0.01198	0.014916	0.016628	0.016424	0.017469	0.016426	0.017445	0.014067	0.017533	0.01726	0.014126
200810_s_at	0.006338	0.007128	0.008347	0.009988	0.012633	0.012451	0.011736	0.011526	0.014239	0.00847	0.010525	0.005824	0.010149	0.005797	0.006348	0.006202	0.006173	0.008737	0.007393	0.007833	0.00602	0.00992	0.005807	0.007136	0.007549	0.011482	0.009084	0.007496	0.009236	0.008861	0.008228	0.008815	0.008729	0.008945	0.01156	0.008183	0.00941	0.008114	0.007185	0.009525	0.007674	0.010535	0.009304	0.007391	0.003193	0.007417	0.010861	0.011181	0.011403
200811_at	0.007972	0.00807	0.00892	0.00851	0.012963	0.012729	0.01174	0.011175	0.013005	0.009401	0.010815	0.008065	0.010197	0.007922	0.008487	0.009567	0.008123	0.009169	0.008713	0.009341	0.007277	0.00902	0.007255	0.009629	0.010428	0.012324	0.010488	0.010424	0.010524	0.011071	0.010212	0.010515	0.009995	0.010767	0.011536	0.010747	0.010933	0.009757	0.007718	0.011128	0.009708	0.01191	0.010243	0.009936	0.006368	0.01146	0.01187	0.010642	0.012089
200812_at	0.010618	0.004669	0.005346	0.007671	0.008836	0.007629	0.00811	0.007375	0.008748	0.009702	0.009651	0.010555	0.012317	0.011401	0.011016	0.011531	0.010124	0.00877	0.005877	0.005551	0.003973	0.007251	0.003188	0.006226	0.004596	0.008881	0.006459	0.006061	0.009005	0.007045	0.005562	0.006337	0.005461	0.006918	0.006874	0.008231	0.004428	0.005084	0.005359	0.006537	0.00638	0.006981	0.009391	0.006807	0.007496	0.006072	0.009763	0.005797	0.007411
200813_s_at	0.004737	0.004671	0.00439	0.00346	0.004798	0.005987	0.007202	0.006503	0.003765	0.003872	0.004512	0.004402	0.005501	0.001834	0.003697	0.004864	0.003266	0.00229	0.005694	0.002647	0.003316	0.005198	0.000574	0.007158	0.009767	0.008367	0.007355	0.008573	0.006245	0.009979	0.008224	0.00787	0.007621	0.009869	0.009745	0.009586	0.008805	0.009082	0.008879	0.00818	0.008751	0.001795	-0.004149	0.003096	-0.004202	-0.001547	-0.003161	0.002871	0.00353
200814_at	0.008963	0.013825	0.012631	0.014058	0.012547	0.014774	0.012645	0.011772	0.013896	0.01222	0.012612	0.013556	0.012908	0.013419	0.014183	0.014274	0.009326	0.012653	0.011601	0.012316	0.009423	0.013847	0.012307	0.004286	0.001377	0.006152	0.006084	0.007788	0.007085	0.004093	0.004855	0.004459	0.005916	0.005935	0.007267	0.008441	0.005386	0.005271	0.003236	0.009316	0.005692	0.013015	0.011559	0.012088	0.012535	0.011076	0.009264	0.008383	0.008783
200815_s_at	0.006479	0.006066	0.006008	0.005675	0.004986	0.005921	0.00452	0.005752	0.005436	0.004541	0.004214	0.005248	0.006198	0.006305	0.005845	0.007237	0.002206	0.005244	0.006527	0.004734	0.004687	0.005457	0.005065	0.00519	0.004984	0.004623	0.003591	0.004503	0.004089	0.005317	0.005131	0.00536	0.004858	0.005738	0.003099	0.003684	0.00392	0.003431	0.006269	0.004186	0.005371	0.004911	0.004278	0.001822	0.004989	0.004257	0.00343	0.004473	0.00462
200816_s_at	0.005992	0.006782	0.004715	0.006042	0.0055	0.006884	0.007875	0.008144	0.006677	0.005391	0.006713	0.005385	0.005845	0.001995	0.00462	0.005932	0.003181	0.00336	0.004112	0.006192	0.004383	0.004923	-0.001304	0.008906	0.010602	0.008592	0.008111	0.010148	0.008881	0.010918	0.009423	0.010551	0.008865	0.011037	0.010937	0.010681	0.009751	0.009702	0.009397	0.008617	0.011649	0.001596	0.001289	-0.002228	0.000541	0.00244	0.004544	0.006615	0.005968
200817_x_at	0.018085	0.020369	0.019303	0.021221	0.020582	0.020242	0.022231	0.021183	0.02347	0.020987	0.021078	0.021181	0.019106	0.01991	0.0219	0.021576	0.021644	0.019798	0.021113	0.020433	0.01844	0.020639	0.021076	0.018808	0.016107	0.018938	0.017308	0.016108	0.017205	0.016548	0.015404	0.014704	0.01511	0.015018	0.016782	0.017583	0.015738	0.01606	0.015782	0.016879	0.017483	0.01983	0.019891	0.022873	0.022343	0.018401	0.019742	0.018022	0.015722
200818_at	0.009502	0.010119	0.011762	0.01294	0.011467	0.010974	0.012111	0.012029	0.014155	0.012968	0.012211	0.01304	0.014074	0.012914	0.015159	0.013921	0.016023	0.010391	0.01085	0.011418	0.009356	0.013405	0.008765	0.012709	0.012191	0.011462	0.007781	0.011313	0.011576	0.012136	0.011676	0.010709	0.010059	0.011708	0.012307	0.012453	0.012318	0.011728	0.011344	0.010688	0.010729	0.009201	0.008486	0.010824	0.008288	0.010767	0.008267	0.009784	0.010524
200819_s_at	0.017612	0.018316	0.019132	0.020636	0.019502	0.019057	0.020695	0.020369	0.02254	0.020842	0.020108	0.020619	0.018042	0.020468	0.020715	0.021621	0.020951	0.019656	0.019648	0.020407	0.01679	0.019861	0.01989	0.018832	0.017871	0.019539	0.017363	0.01652	0.016719	0.016251	0.016805	0.01486	0.0156	0.01551	0.016733	0.017478	0.01811	0.016824	0.016631	0.017975	0.017678	0.019137	0.020392	0.02046	0.02077	0.0185	0.02031	0.018035	0.016583
200820_at	0.008138	0.00532	0.008066	0.009721	0.008286	0.008594	0.005753	0.006369	0.007224	0.008876	0.008256	0.008146	0.010457	0.006831	0.006338	0.008876	0.007543	0.007462	0.005338	0.002789	0.003798	0.010594	0.005453	0.006358	0.002691	0.006642	0.005481	0.004261	0.00791	0.006338	0.005223	0.006804	0.004504	0.006675	0.006547	0.007619	0.00588	0.005733	0.004887	0.005561	0.006557	0.005515	0.007317	0.010204	0.008608	0.005485	0.007364	0.00583	0.005992
200821_at	0.004175	0.007142	0.007056	0.007079	0.005663	0.005347	0.00186	0.003087	0.000605	0.00393	0.006197	0.002349	0.002484	0.001436	0.002459	0.001785	0.003786	0.002764	0.000455	0.002324	0.001333	0.002638	0.005104	-0.000175	0.001579	0.00028	-0.001151	0.00683	0.003394	0.006196	0.00354	0.007031	0.007214	0.005699	0.006056	0.005648	0.001754	0.003218	0.003041	0.008248	0.001286	-0.000342	0.000686	-0.001455	-0.002661	-0.00054	0.002171	0.004333	0.005209
200822_x_at	0.013692	0.012372	0.012225	0.013389	0.010398	0.01177	0.009558	0.009302	0.010673	0.011346	0.012627	0.015196	0.01587	0.015733	0.016716	0.015008	0.01232	0.01156	0.01267	0.010208	0.010837	0.008391	0.011785	0.015407	0.013898	0.014129	0.015439	0.012723	0.014939	0.013603	0.012403	0.012836	0.012872	0.012945	0.01308	0.015918	0.01446	0.013918	0.012172	0.012568	0.010964	0.01474	0.010986	0.017175	0.013317	0.016186	0.010796	0.008741	0.010781
200823_x_at	0.015791	0.015802	0.013705	0.016229	0.016487	0.014433	0.018603	0.017456	0.019171	0.016112	0.015805	0.017612	0.016021	0.017321	0.018005	0.019088	0.015843	0.016101	0.015633	0.016879	0.012198	0.014032	0.01383	0.010938	0.008872	0.011043	0.008184	0.009642	0.011689	0.00871	0.00907	0.007068	0.008675	0.008008	0.008887	0.010642	0.008747	0.008155	0.008304	0.010317	0.01455	0.014598	0.014303	0.015754	0.016437	0.012838	0.015487	0.015944	0.011612
200824_at	0.011694	0.00966	0.010566	0.012541	0.009764	0.009948	0.005669	0.006244	0.008418	0.006505	0.009627	0.012856	0.013524	0.005812	0.004394	0.005369	0.009958	0.010311	0.009602	0.009141	0.009896	0.006317	0.01082	0.007977	0.007539	0.00914	0.008308	0.008239	0.007783	0.008509	0.007308	0.006514	0.007236	0.007631	0.009132	0.009464	0.007421	0.00833	0.007545	0.009342	0.007801	0.009996	0.01245	0.013197	0.007479	0.010304	0.009403	0.00895	0.011112
200825_s_at	0.010084	0.007008	0.008849	0.006993	0.012549	0.010061	0.007671	0.008502	0.008055	0.009278	0.009543	0.009428	0.010918	0.008101	0.010017	0.010193	0.011108	0.010184	0.007552	0.008702	0.009124	0.007271	0.009836	0.010042	0.009143	0.008984	0.009823	0.009429	0.010996	0.009162	0.009778	0.008933	0.010993	0.009107	0.009406	0.010984	0.010174	0.010392	0.00821	0.008232	0.006177	0.009704	0.009038	0.007812	0.011578	0.008383	0.009409	0.007453	0.010348
200826_at	0.01255	0.010838	0.010305	0.012083	0.012812	0.012633	0.013604	0.013372	0.014668	0.014318	0.014298	0.015133	0.014194	0.010876	0.015523	0.01555	0.014762	0.012633	0.012632	0.011532	0.007504	0.012087	0.010901	0.011563	0.009149	0.008831	0.006787	0.009125	0.009951	0.008403	0.009707	0.006984	0.008787	0.008321	0.009619	0.010276	0.008684	0.009281	0.009641	0.009707	0.009813	0.01048	0.01101	0.011539	0.010849	0.009637	0.01049	0.009217	0.006796
200827_at	0.004764	0.004777	0.003574	0.006499	0.002645	0.005066	-0.001351	-0.000871	-0.000429	0.002776	0.003611	0.002728	0.004601	0.005602	0.004151	0.003934	0.004042	0.000388	0.000439	0.002025	0.000269	0.003496	0.002274	0.001777	0.001806	0.001644	0.001593	-0.000124	0.002051	0.001182	0.001049	0.000686	0.00354	0.00136	0.001779	0.004217	0.001607	0.002508	0.002441	0.000749	0.001022	0.004206	0.004614	0.005492	0.007319	0.005713	0.003578	0.004225	0.004134
200828_s_at	0.010946	0.009322	0.011868	0.011361	0.012135	0.012559	0.011327	0.010918	0.010748	0.011907	0.011991	0.010782	0.012179	0.009273	0.011113	0.011445	0.011066	0.010727	0.010623	0.009729	0.010071	0.011268	0.011004	0.008319	0.007876	0.008558	0.008799	0.008121	0.007165	0.009347	0.007711	0.007479	0.006404	0.009143	0.008332	0.0084	0.008005	0.006794	0.008081	0.008128	0.008239	0.008549	0.008359	0.007653	0.007864	0.009351	0.008193	0.008637	0.007644
200829_x_at	0.009869	0.008991	0.010272	0.009945	0.009672	0.010932	0.008319	0.008933	0.009269	0.010817	0.010714	0.009483	0.009523	0.008923	0.010003	0.009915	0.010153	0.009815	0.009176	0.008235	0.008986	0.009297	0.010376	0.006802	0.007234	0.007259	0.007108	0.008154	0.007794	0.008017	0.007893	0.007378	0.007712	0.007573	0.008308	0.007563	0.007486	0.007204	0.007078	0.00918	0.008289	0.008753	0.009149	0.006776	0.00698	0.007809	0.009062	0.008384	0.00803
200830_at	0.010743	0.007086	0.008752	0.009873	0.009206	0.008296	0.007855	0.007596	0.008347	0.011785	0.009599	0.00785	0.010548	0.005645	0.007471	0.008404	0.007509	0.008264	0.005808	0.005739	0.005791	0.014444	0.006621	0.008458	0.00835	0.008441	0.007747	0.006702	0.009074	0.008285	0.008391	0.00681	0.008413	0.008265	0.009659	0.009748	0.008659	0.008999	0.007658	0.006857	0.007109	0.007802	0.009071	0.008898	0.007516	0.006582	0.008124	0.006325	0.005916
200831_s_at	0.006585	-0.001315	-0.007319	-0.003493	-0.001009	-0.003788	-0.002373	-0.002079	-0.003884	-0.003544	-0.001975	0.009421	0.010078	0.004209	0.007937	0.005706	0.009235	0.006831	-0.001277	0.001372	0.011424	-0.000269	0.000877	0.004071	0.005889	0.009211	0.007394	0.00829	0.006744	0.009888	0.008343	0.006225	0.006201	0.009021	0.009192	0.00908	0.003712	0.006898	0.003464	0.01105	0.005733	0.008958	0.002509	0.004049	0.009664	0.001851	0.002579	-0.001517	-0.000505
200832_s_at	0.007751	-0.003453	-0.006092	-0.001972	0.002648	0.000744	-0.003868	-0.001714	-0.000161	0.002153	0.002522	0.011227	0.011701	0.009381	0.009291	0.007824	0.011039	0.004398	0.001408	0.00251	0.014051	-0.003026	0.000009	0.007637	0.010994	0.012138	0.01057	0.012607	0.009901	0.014008	0.013134	0.011694	0.011378	0.013228	0.014853	0.014678	0.011527	0.01262	0.010625	0.015688	0.008403	0.010507	0.006149	-0.004122	0.009723	-0.005631	0.007475	-0.000701	-0.005395
200833_s_at	0.005911	0.013023	0.011149	0.012561	0.010436	0.014576	0.012167	0.012448	0.010995	0.009354	0.011929	0.008634	0.009919	0.008427	0.008845	0.009999	0.009655	0.009247	0.008743	0.0099	0.008792	0.008824	0.009987	0.003678	0.003357	0.002604	0.001933	0.005397	0.004936	0.005128	0.004322	0.006583	0.006144	0.005472	0.007523	0.005801	0.003345	0.004306	0.003677	0.008412	0.007595	0.007211	0.00801	0.000035	0.005659	0.005759	0.007831	0.009821	0.008609
200834_s_at	0.017955	0.016712	0.017489	0.018593	0.01767	0.017954	0.020433	0.020285	0.021635	0.020116	0.019139	0.020205	0.016942	0.020057	0.02001	0.019499	0.017699	0.017802	0.017269	0.018426	0.014782	0.019227	0.015683	0.014829	0.013754	0.014915	0.014753	0.012112	0.014565	0.012305	0.012717	0.01214	0.012164	0.012634	0.011688	0.012089	0.013793	0.013107	0.012436	0.012806	0.014213	0.014252	0.017937	0.01788	0.016651	0.013466	0.017225	0.017213	0.013761
200835_s_at	-0.006064	-0.007509	-0.004727	-0.006307	-0.006518	-0.001615	-0.002445	-0.00607	-0.004691	-0.006633	-0.004554	-0.005228	0.00153	-0.00463	-0.003631	-0.002943	-0.006997	-0.005057	-0.006412	-0.002671	-0.005934	-0.007954	-0.005275	-0.008738	-0.00959	-0.007669	-0.005508	-0.006691	-0.007715	-0.004086	-0.007125	-0.008035	-0.006801	-0.009116	-0.00648	-0.005263	-0.006441	-0.0057	-0.006367	-0.00413	-0.006656	-0.005549	-0.005732	-0.004622	-0.006353	-0.005848	-0.003975	-0.009054	-0.007244
200836_s_at	0.00474	0.000674	-0.00136	0.001758	0.002959	0.001069	0.000938	0.002196	0.003009	0.004052	0.003047	0.002953	0.006512	0.005788	0.003236	0.001447	0.003116	0.001592	-0.000266	0.001804	-0.003114	-0.001763	-0.001763	-0.002323	0.00143	0.00254	0.002407	0.004051	0.004851	0.003391	0.003108	0.003589	0.00607	0.003064	0.005624	0.00261	-0.001973	0.003451	-0.000973	0.006725	0.00287	-0.002386	0.005895	0.003004	0.002292	-0.000456	0.003966	0.004616	0.003201
200837_at	0.008753	0.008167	0.010347	0.010819	0.009936	0.00979	0.009001	0.009052	0.009061	0.008162	0.009074	0.006251	0.007522	0.004625	0.006833	0.005112	0.006314	0.007575	0.006782	0.007326	0.003813	0.004958	0.007927	0.007862	0.005953	0.005334	0.001898	0.006304	0.006362	0.005017	0.006372	0.006268	0.005738	0.006466	0.006581	0.007289	0.00602	0.005999	0.006682	0.005693	0.004749	0.007957	0.008681	0.007406	0.008501	0.00596	0.008661	0.005777	0.006663
200838_at	0.008707	0.007909	0.009766	0.013033	0.009949	0.002421	0.004411	0.002398	0.00288	0.00727	0.003762	0.002453	-0.002252	-0.001782	-0.000863	-0.001314	0.005011	0.007236	0.007654	0.012081	0.009822	0.011614	0.008225	0.006577	0.005713	0.007767	0.008755	0.009409	0.00923	0.008629	0.005542	0.007708	0.006126	0.007063	0.008211	0.006842	0.006595	0.007213	0.005861	0.008825	0.006535	0.007826	0.011808	0.011781	0.012641	0.01538	0.007605	0.008806	0.014423
200839_s_at	0.010569	0.010211	0.01425	0.016596	0.014358	0.006792	0.006221	0.003619	0.00562	0.012109	0.008552	0.002854	-0.000847	0.002516	0.000868	-0.00009	0.007908	0.010082	0.010423	0.014107	0.011279	0.017601	0.011636	0.009164	0.007225	0.008658	0.008792	0.0092	0.011595	0.008647	0.008638	0.00941	0.009216	0.009828	0.010723	0.009271	0.007126	0.00836	0.007543	0.010579	0.008205	0.010655	0.013549	0.013478	0.014734	0.015545	0.01094	0.011224	0.015928
200840_at	0.009735	0.010979	0.012824	0.013256	0.012132	0.012804	0.011556	0.011712	0.013566	0.015049	0.014029	0.013724	0.013251	0.012445	0.014414	0.013515	0.014577	0.010631	0.008815	0.009462	0.008019	0.012796	0.00733	0.006927	0.004186	0.004905	0.005146	0.007119	0.008204	0.006742	0.006024	0.007296	0.006633	0.005987	0.008285	0.007641	0.005572	0.005692	0.004124	0.00838	0.009626	0.007206	0.008768	0.006612	0.007699	0.006729	0.009693	0.009268	0.009092
200841_s_at	-0.001288	-0.000934	0.00327	-0.002221	0.003809	0.002497	0.002956	0.002841	-0.000628	0.003481	0.003216	-0.00269	0.006491	0.001157	-0.001595	-0.005521	0.000436	-0.003624	-0.002643	-0.002655	-0.001552	-0.004109	-0.002517	-0.004851	-0.003077	-0.003095	-0.003642	-0.008131	-0.001269	-0.000873	-0.003712	0.00047	-0.00076	-0.002944	-0.002472	-0.007813	-0.006401	-0.001519	-0.002631	-0.005472	0	-0.007945	-0.002552	-0.005743	0.000319	-0.007626	-0.001321	-0.001118	-0.0025
200842_s_at	0.004979	0.003547	0.006715	0.00668	0.006691	0.007644	0.006849	0.006187	0.006794	0.009764	0.008812	0.005617	0.00999	0.00777	0.008325	0.007072	0.008176	0.004904	0.007334	0.004083	0.005771	0.005947	0.003531	0.00695	0.006236	0.005692	0.004369	0.005729	0.003299	0.006012	0.006457	0.004259	0.005375	0.00596	0.006088	0.003824	0.005925	0.006212	0.006403	0.005898	0.005288	0.00468	0.003408	0.003394	0.004128	0.002122	0.004257	0.004361	0.004057
200843_s_at	0.004864	0.005419	0.006509	0.006521	0.007	0.007729	0.006917	0.006476	0.00769	0.009417	0.008367	0.007353	0.010466	0.009044	0.010627	0.009659	0.012253	0.003101	0.004935	0.005716	0.006579	0.009293	0.004163	0.005175	0.00655	0.005321	0.003752	0.006424	0.003183	0.005664	0.00613	0.003799	0.005562	0.004522	0.005522	0.00691	0.004949	0.005512	0.005591	0.005318	0.006019	0.000686	0.002082	0.000302	-0.001719	0.002116	0.003207	0.00432	0.00479
200844_s_at	0.007424	0.007715	0.009117	0.010833	0.010705	0.008352	0.007749	0.008917	0.009428	0.013719	0.0118	0.008287	0.008866	0.007398	0.009388	0.011232	0.014627	0.009226	0.00426	0.004791	0.010761	0.017736	0.009871	0.005184	0.00648	0.005071	0.006119	0.008118	0.008153	0.005826	0.00557	0.006802	0.007688	0.007667	0.008511	0.007739	0.007619	0.003938	0.005815	0.007992	-0.004524	0.010286	0.0109	0.011759	0.01538	0.010984	0.009803	0.007599	0.00701
200845_s_at	0.006743	0.007585	0.008676	0.008784	0.0087	0.00764	0.006754	0.007361	0.00694	0.009325	0.010141	0.006361	0.007575	0.007048	0.008862	0.009864	0.012141	0.006969	0.005703	0.006677	0.007814	0.010884	0.005811	0.006283	0.006557	0.005687	0.006311	0.00749	0.007296	0.005011	0.00635	0.008258	0.008417	0.006219	0.008902	0.005826	0.005248	0.00606	0.00482	0.010403	0.005384	0.009889	0.009055	0.007307	0.008441	0.00856	0.010171	0.008503	0.008162
200846_s_at	0.009339	0.009999	0.008626	0.011301	0.009901	0.011255	0.009603	0.00927	0.009823	0.007132	0.00792	0.007511	0.010682	0.007349	0.005258	0.007576	0.00419	0.009886	0.007671	0.004247	0.001475	0.006551	0.005683	0.000665	-0.006978	0.002077	0.001036	0.003156	0.005819	-0.002448	0.002512	0.002234	0.001392	0.002083	0.002698	0.000552	-0.002579	0.000944	-0.005339	0.00329	-0.00155	0.004042	0.00878	0.00983	0.008453	0.005703	0.008703	0.00189	0.007295
200847_s_at	0.007306	0.011924	0.011982	0.01254	0.012248	0.012239	0.013564	0.013882	0.012851	0.009254	0.010293	0.008347	0.007374	0.005158	0.006186	0.006781	0.00726	0.008961	0.007373	0.01112	0.00794	0.009512	0.007976	0.011125	0.010896	0.009568	0.00916	0.011367	0.012229	0.011485	0.010768	0.012642	0.009834	0.012356	0.014028	0.012374	0.011041	0.010751	0.01057	0.011997	0.012192	0.008917	0.009178	0.005002	0.005547	0.008264	0.011367	0.010532	0.011727
200848_at	0.00361	0.004196	0.005654	0.004594	0.003601	0.005257	0.002874	0.00276	0.003741	0.003903	0.004826	0.004935	0.007119	0.00483	0.005174	0.002544	0.005795	0.004474	0.001956	0.003115	0.001744	0.001405	0.00332	0.006684	0.005719	0.006628	0.007563	0.009407	0.007405	0.007441	0.004316	0.009132	0.009635	0.008281	0.00894	0.007989	0.005113	0.006282	0.004924	0.01126	0.006264	0.004461	0.003	-0.004415	0.002249	0.006462	0.003151	0.003902	0.006534
200849_s_at	0.003974	0.006008	0.007219	0.007921	0.005052	0.005985	0.004628	0.0047	0.006406	0.005437	0.0079	0.008082	0.00737	0.005092	0.007464	0.006094	0.007756	0.00607	0.005722	0.006044	0.00453	0.004119	0.004492	0.01088	0.01076	0.011856	0.009979	0.011649	0.009872	0.011729	0.009681	0.011144	0.012713	0.01087	0.01224	0.012572	0.01161	0.010682	0.009509	0.01483	0.007225	0.008247	0.004567	-0.002442	0.002941	0.009642	0.005285	0.006085	0.007884
200850_s_at	0.006927	0.006836	0.009519	0.009484	0.008075	0.008461	0.007084	0.006652	0.008884	0.008953	0.009491	0.008991	0.010302	0.00782	0.008647	0.008983	0.009401	0.00865	0.008007	0.007513	0.00791	0.006969	0.008492	0.012125	0.014192	0.012454	0.012804	0.012562	0.011245	0.01347	0.011351	0.012014	0.014468	0.013305	0.012309	0.012732	0.014231	0.013406	0.011441	0.013783	0.009148	0.011979	0.008003	0.006368	0.007906	0.011541	0.008915	0.00847	0.008202
200851_s_at	0.004034	0.010135	0.008335	0.008999	0.009006	0.009247	0.009088	0.009195	0.00878	0.007215	0.009268	0.008718	0.009123	0.007823	0.008265	0.009159	0.008017	0.008942	0.00665	0.008405	0.005629	0.00708	0.006135	0.004999	0.00468	0.005697	0.006368	0.006847	0.007037	0.005755	0.005207	0.006299	0.007431	0.006758	0.008701	0.007395	0.005113	0.005196	0.003066	0.008987	0.006957	0.007891	0.008294	0.003325	0.000729	0.007758	0.006696	0.00782	0.008014
200852_x_at	0.010865	0.01207	0.010135	0.011908	0.009006	0.009899	0.008084	0.007449	0.00881	0.009612	0.008041	0.008396	0.00908	0.009437	0.007224	0.007357	0.007319	0.008134	0.007632	0.00682	0.007193	0.009815	0.008264	0.007625	0.007553	0.007561	0.006817	0.008109	0.007626	0.006219	0.005308	0.007582	0.007064	0.00634	0.0058	0.006516	0.007332	0.005594	0.006689	0.007933	0.00863	0.008	0.011749	0.010141	0.009303	0.007405	0.010361	0.006741	0.008986
200853_at	0.01252	0.010304	0.009003	0.009678	0.009196	0.008593	0.007984	0.008002	0.008039	0.011555	0.011853	0.015819	0.014243	0.011761	0.015236	0.015215	0.009864	0.013356	0.010501	0.006449	0.008153	0.011959	0.009783	0.007702	0.006162	0.008049	0.005712	0.007242	0.008671	0.007135	0.005936	0.00768	0.005166	0.00617	0.006471	0.005361	0.004222	0.006355	0.006444	0.003687	0.007138	0.006031	0.008263	0.005595	0.005118	0.005779	0.00887	0.006792	0.005636
200854_at	0.003077	0.004569	0.005589	0.005655	0.005004	0.007396	0.006318	0.006214	0.006263	0.005912	0.006804	0.003842	0.006551	0.001068	0.003153	0.004915	0.003262	0.00476	0.003377	0.003383	0.002899	0.005095	0.003478	0.003762	0.005716	0.005041	0.004111	0.005245	0.002491	0.004127	0.004135	0.003007	0.004817	0.004184	0.004056	0.004263	0.004474	0.002194	0.00291	0.003907	0.003047	0.002058	0.002073	-0.00238	0.001638	0.003619	0.002295	0.003867	0.003423
200855_at	0.001307	0.001867	0.002439	0.001883	0.001476	0.002303	0.002768	0.003173	0.000232	0.002123	0.003205	-0.00005	0.001628	0.001373	0.001812	0.003258	0.000788	0.00076	0.002083	0.001743	0.001456	0.003844	0.002855	0.002106	0.004062	0.002811	0.002577	0.001839	0.000325	0.001932	0.000902	0.000505	0.001078	0.000948	0.001217	0.002575	0.002306	0.00143	0.002057	0.001746	0.003576	0.001173	0.000578	0.002208	0.002623	0.002971	0.001475	0.002449	0.001918
200856_x_at	0.003077	0.003924	0.003879	0.0033	0.002631	0.004207	0.003822	0.002685	0.003196	0.003381	0.004336	0.002661	0.002801	0.003749	0.003473	0.00501	0.002843	0.002033	0.003288	0.003159	0.003153	0.002511	0.003014	0.002474	0.0022	0.000691	0.003181	0.002518	0.001387	0.00223	0.002594	0.003071	0.00291	0.002688	0.00117	0.001025	0.002251	0.001108	0.005112	0.002009	0.003285	0.001334	0.000919	0.001272	0.002937	0.001369	0.002004	0.003295	0.002808
200857_s_at	0.006289	0.006255	0.005483	0.004987	0.005509	0.005749	0.007213	0.006703	0.005213	0.003875	0.00546	0.00707	0.005672	0.005471	0.005182	0.005916	0.004193	0.006152	0.006413	0.005906	0.006733	0.004813	0.005986	0.005397	0.004803	0.006599	0.005425	0.006108	0.003992	0.005705	0.004705	0.004705	0.005719	0.005976	0.004598	0.005661	0.005156	0.005515	0.004921	0.004589	0.006179	0.006223	0.003653	0.004674	0.005282	0.006427	0.004426	0.005454	0.004559
200858_s_at	0.014233	0.015229	0.017699	0.018174	0.016668	0.01717	0.017651	0.017646	0.019906	0.020178	0.017603	0.01638	0.015821	0.017566	0.016881	0.01724	0.01694	0.015494	0.014873	0.016001	0.013674	0.015054	0.013053	0.010728	0.008823	0.010659	0.009306	0.009099	0.009966	0.00996	0.00914	0.009822	0.009273	0.00874	0.01051	0.010143	0.009487	0.009586	0.009763	0.010711	0.013725	0.013774	0.014551	0.014585	0.014497	0.010742	0.015463	0.015864	0.01253
200859_x_at	0.012932	0.012362	0.01439	0.015633	0.010753	0.014862	0.012982	0.013747	0.010834	0.006353	0.010761	0.00806	0.011422	0.00813	0.006228	0.003452	0.006537	0.007785	0.008422	0.009619	0.004499	0.004761	0.009705	0.005726	0.00468	0.004954	0.003564	0.004401	0.003787	0.004687	0.003254	0.004797	0.005717	0.003411	0.005005	0.005186	0.004098	0.003079	0.004402	0.007503	0.004389	0.007121	0.014098	0.008882	0.005743	0.006734	0.01599	0.017276	0.008874
200860_s_at	0.007433	0.008891	0.010287	0.009874	0.010184	0.010356	0.010046	0.010253	0.009293	0.010937	0.011336	0.010472	0.011521	0.009377	0.010844	0.011187	0.011258	0.008562	0.009667	0.009074	0.008609	0.009472	0.008461	0.007467	0.007773	0.007365	0.006773	0.007531	0.005508	0.00797	0.007082	0.00583	0.006749	0.007058	0.006373	0.008189	0.007607	0.006824	0.007095	0.007562	0.007663	0.007377	0.006785	0.005741	0.007044	0.007449	0.00699	0.007201	0.006563
200861_at	0.004093	0.004786	0.005286	0.004342	0.00569	0.006172	0.006239	0.005728	0.005971	0.004894	0.004761	0.007427	0.007112	0.005153	0.007514	0.007342	0.007622	0.006048	0.006768	0.00589	0.005688	0.004638	0.005476	0.005938	0.005263	0.004651	0.006327	0.006033	0.003317	0.005387	0.005952	0.004518	0.004933	0.004671	0.004591	0.005572	0.004959	0.004784	0.006568	0.005652	0.006475	0.006243	0.003687	0.003586	0.005287	0.00602	0.003874	0.004163	0.004639
200862_at	0.008085	0.001969	0.003842	0.002354	0.001933	0.004129	0.003139	0.002294	0.002318	0.000888	0.003288	0.008123	0.008294	0.004885	0.004809	0.006697	0.009723	0.005293	0.005325	0.003875	0.010081	0.002346	0.003717	0.00779	0.007443	0.007996	0.008682	0.007827	0.008529	0.008586	0.007607	0.007853	0.008047	0.008689	0.009892	0.010797	0.009196	0.008521	0.007014	0.013955	0.005437	0.019353	0.011469	0.00687	0.012306	0.007326	0.009961	0.002785	0.004883
200863_s_at	0.007575	0.011772	0.010168	0.011355	0.010042	0.011039	0.008528	0.008394	0.010761	0.009786	0.011646	0.010148	0.012288	0.0101	0.011054	0.010625	0.010161	0.00971	0.011811	0.008997	0.008892	0.008872	0.009281	0.009813	0.009309	0.008994	0.008622	0.008428	0.009924	0.010182	0.008737	0.008967	0.0083	0.009773	0.009375	0.010667	0.009507	0.008987	0.008571	0.008828	0.010058	0.010483	0.010806	0.009348	0.009007	0.008956	0.010674	0.009047	0.007616
200864_s_at	-0.000458	0.003429	0.002447	0.003011	0.003438	0.002031	0.000518	0.000303	0.002859	0.001818	0.003436	0.000395	0.002494	0.000042	0.001516	0.000971	0.000164	0.000607	0.00047	0.000119	0.000585	-0.000169	0.00041	0.000205	0.001183	0.000597	0.000514	0.002599	0.001237	-0.001959	-0.000236	0.002562	0.002228	0.001882	0.002873	0.001025	-0.000521	0.000237	-0.001021	0.001892	0.004286	0.003495	0.001744	-0.001455	-0.005357	0.000747	0.000331	0.003359	0.003681
200865_at	-0.007856	-0.003963	-0.001509	-0.001475	-0.006969	-0.002542	-0.004562	-0.009036	-0.003529	0.000334	-0.009337	-0.004535	-0.004634	-0.004108	-0.006113	-0.001951	-0.003163	-0.001898	-0.006214	-0.007032	-0.005049	-0.002971	-0.007275	-0.000116	-0.003116	-0.005774	-0.002612	-0.001839	-0.00929	-0.001094	-0.003844	-0.005292	-0.007527	-0.003852	-0.005065	-0.002161	-0.003746	-0.003341	-0.009263	-0.002235	-0.003434	-0.003074	-0.010076	-0.007389	-0.002936	-0.002203	-0.006905	-0.010497	-0.005365
200866_s_at	0.009664	0.015529	0.017127	0.018196	0.015578	0.012658	0.007901	0.007557	0.008668	0.009934	0.009415	0.012028	0.009442	0.015568	0.01053	0.006133	0.010209	0.013537	0.010376	0.013133	0.008858	0.009459	0.012563	0.011282	0.011233	0.013413	0.014242	0.013329	0.014037	0.013148	0.011299	0.01149	0.011067	0.013004	0.013255	0.012893	0.010525	0.010543	0.011278	0.014172	0.010299	0.013781	0.013783	0.015607	0.013114	0.014507	0.011756	0.011982	0.012149
200867_at	0.005742	0.005355	0.006057	0.005864	0.006252	0.005886	0.006088	0.005763	0.005015	0.004009	0.005318	0.005647	0.005992	0.005608	0.002964	0.002993	0.001721	0.004781	0.002598	0.003948	0.002467	0.000551	0.002045	-0.000038	0.000611	0.00376	0.003471	0.002095	0.00346	0.002004	0.001604	0.002154	0.003168	0.002796	0.003591	0.002889	0.000283	0.000502	-0.001155	0.002109	0.001719	0.002809	0.005041	0.003063	0.004667	0.00314	0.004747	0.003579	0.0048
200868_s_at	0.007421	0.007875	0.006331	0.007871	0.007434	0.00617	0.007715	0.006983	0.00702	0.005034	0.004951	0.008342	0.007305	0.008167	0.006313	0.007224	0.006595	0.007261	0.006886	0.006077	0.00665	0.006545	0.00741	0.004257	0.004253	0.00563	0.006368	0.005165	0.006116	0.006374	0.004551	0.004754	0.004439	0.0044	0.005696	0.005597	0.004298	0.00512	0.004527	0.006075	0.004274	0.004878	0.00825	0.008312	0.008893	0.007763	0.007153	0.004966	0.005984
200869_at	0.016866	0.017491	0.017541	0.019343	0.01887	0.018137	0.020459	0.020513	0.022138	0.019894	0.019708	0.019682	0.017009	0.021435	0.019757	0.02118	0.01974	0.019689	0.01948	0.019784	0.015661	0.017621	0.017749	0.013864	0.011486	0.015954	0.013294	0.012613	0.013923	0.011296	0.011341	0.00989	0.010856	0.01109	0.011892	0.01355	0.011141	0.00994	0.012291	0.01315	0.017511	0.015681	0.020122	0.020361	0.019305	0.014198	0.019463	0.01867	0.016377
200870_at	0.010131	0.008425	0.010623	0.009564	0.010284	0.010064	0.008639	0.008238	0.010392	0.01174	0.010641	0.010439	0.01087	0.011991	0.011192	0.010663	0.010126	0.009112	0.007035	0.007357	0.009278	0.0113	0.007722	0.010259	0.010128	0.008159	0.009142	0.00969	0.010976	0.008921	0.009599	0.010519	0.008912	0.009969	0.011193	0.010454	0.010067	0.009914	0.008135	0.010095	0.01059	0.010004	0.008772	0.006967	0.006392	0.008417	0.009044	0.009634	0.009298
200871_s_at	0.009875	0.018556	0.020618	0.021777	0.018103	0.01668	0.009572	0.009237	0.013013	0.014445	0.012412	0.012046	0.010754	0.016935	0.011195	0.008896	0.011004	0.016227	0.012254	0.015361	0.009869	0.010727	0.010299	0.015439	0.014256	0.015994	0.013378	0.015984	0.016429	0.014611	0.014454	0.013844	0.015642	0.01429	0.016944	0.017288	0.013896	0.013616	0.014581	0.017426	0.011585	0.01499	0.01778	0.018292	0.016882	0.0141	0.015714	0.015692	0.014613
200872_at	0.013755	0.013459	0.016485	0.018348	0.013373	0.012863	0.012406	0.011653	0.011577	0.006621	0.008853	0.008993	-0.002189	0.000131	0.008162	0.00275	-0.001251	0.010121	0.011531	0.011015	0.008512	0.005343	0.009475	0.005114	0.006354	0.00358	0.004615	0.008742	0.004894	0.003824	0.005401	0.005745	0.005325	0.00419	0.007532	0.006471	0.004409	0.000944	0.007506	0.011875	0.006285	0.012999	0.016951	0.013192	0.01036	0.010064	0.011974	0.010784	0.0076
200873_s_at	0.008467	0.007307	0.008837	0.011203	0.010608	0.009521	0.010953	0.010814	0.011039	0.012503	0.010974	0.009962	0.0136	0.011113	0.013442	0.013561	0.014441	0.005605	0.007372	0.007316	0.008546	0.010543	0.005616	0.007353	0.005485	0.005123	0.002897	0.008053	0.00575	0.006228	0.00626	0.006531	0.006855	0.00635	0.008705	0.006896	0.006585	0.006634	0.005153	0.006676	0.009025	0.006552	0.00269	-0.001239	0.001178	0.005592	0.006286	0.007707	0.005659
200874_s_at	0.005903	0.003348	0.004451	0.004883	0.003799	0.004685	0.004767	0.004868	0.005354	0.004515	0.004113	0.007821	0.00521	0.00591	0.007157	0.007917	0.006874	0.005041	0.006986	0.006405	0.005998	0.004302	0.007635	0.007889	0.007163	0.00835	0.007155	0.007721	0.004295	0.007513	0.006092	0.003923	0.004571	0.006473	0.005762	0.007071	0.009124	0.007018	0.008556	0.006541	0.006051	0.007425	0.005351	0.007112	0.007337	0.00783	0.00486	0.003793	0.004104
200875_s_at	0.007135	0.004294	0.007707	0.007673	0.009342	0.009419	0.008777	0.008853	0.009144	0.012149	0.013161	0.011567	0.011517	0.006685	0.010116	0.011354	0.007545	0.006051	0.007066	0.005263	0.003751	0.00962	0.004884	0.004425	0.00612	0.005972	0.004645	0.004678	0.003436	0.005435	0.004573	0.003811	0.003748	0.004685	0.005474	0.00563	0.004939	0.004536	0.005568	0.00463	0.005159	0.003945	0.003589	0.002797	0.003021	0.003558	0.003058	0.004684	0.004537
200876_s_at	0.009884	0.008151	0.010688	0.011996	0.010578	0.011164	0.009416	0.009481	0.012039	0.011568	0.011225	0.009991	0.012443	0.008127	0.010691	0.010846	0.010898	0.008471	0.007817	0.006966	0.008188	0.011869	0.006892	0.006211	0.005602	0.004354	0.003443	0.006321	0.005733	0.006669	0.006267	0.006379	0.007011	0.007024	0.008393	0.00815	0.005109	0.006572	0.004541	0.007422	0.006143	0.008953	0.008277	0.006419	0.008318	0.00659	0.007315	0.007412	0.007234
200877_at	0.012102	0.008972	0.009336	0.010698	0.010729	0.01091	0.011558	0.011387	0.011668	0.013223	0.012603	0.014701	0.014418	0.013564	0.015358	0.015219	0.015746	0.011548	0.010888	0.009342	0.009443	0.012648	0.007625	0.009716	0.009905	0.009414	0.008272	0.009376	0.011382	0.010326	0.009278	0.010258	0.008787	0.010216	0.010565	0.010666	0.009436	0.009016	0.00836	0.009646	0.011132	0.007672	0.010774	0.006548	0.008216	0.008399	0.009777	0.011157	0.009386
200878_at	0.010473	-0.000581	-0.003374	0.000158	-0.007814	-0.007158	-0.004222	-0.007155	-0.002324	0.006025	-0.007342	-0.001539	-0.005958	-0.003988	-0.003141	-0.004825	0.003484	0.008873	0.007533	0.010946	0.00912	-0.000947	0.003351	0.007833	0.006628	0.007323	0.008172	0.008389	0.009148	0.008346	0.007774	0.008137	0.009333	0.01004	0.009404	0.009466	0.006718	0.008891	0.006343	0.009098	0.004929	0.010977	0.018638	0.013584	0.010465	0.011817	0.010502	0.01188	0.011749
200879_s_at	0.000914	-0.001865	-0.000192	-0.003256	-0.002156	0.000448	-0.000455	-0.003218	-0.000736	-0.003544	-0.000429	0.000643	0.00002	0.000076	0.001749	0.00112	0.001644	0.000506	0.000027	0.00243	0.003019	-0.000026	0.001372	0.00201	0.002473	0.004962	0.002856	0.003669	-0.001789	0.003236	0.002476	0.000308	0.001872	0.002932	0.001388	0.001894	0.000504	0.002462	0.00225	0.000749	0.000877	0.002918	0.009995	0.00473	0.002004	0.0048	0.001731	0.000356	0.001353
200880_at	0.006247	0.008317	0.008344	0.007666	0.008554	0.006389	0.00685	0.007174	0.006685	0.00887	0.007872	0.007975	0.008475	0.005618	0.008312	0.00838	0.006222	0.006817	0.004241	0.007021	0.007086	0.009197	0.003531	0.010766	0.010004	0.007282	0.006684	0.010004	0.00978	0.010116	0.009645	0.010983	0.009065	0.010955	0.011235	0.010599	0.009315	0.010104	0.00874	0.010262	0.012227	0.007295	0.005306	0.000261	0.00525	0.006403	0.006681	0.008813	0.007577
200881_s_at	0.009437	0.009754	0.010607	0.009781	0.01051	0.008433	0.008187	0.008562	0.007869	0.010607	0.010168	0.011131	0.010871	0.009731	0.010763	0.011076	0.009334	0.008425	0.008804	0.009012	0.011004	0.012094	0.008116	0.009699	0.010057	0.008111	0.006934	0.009101	0.008446	0.010132	0.009087	0.009329	0.00789	0.009793	0.009352	0.00953	0.009403	0.008252	0.009248	0.007766	0.010451	0.008168	0.005803	0.003113	0.006747	0.007312	0.007994	0.008954	0.007578
200882_s_at	0.007646	0.009833	0.011113	0.012009	0.009409	0.011299	0.008925	0.008762	0.011533	0.01181	0.011333	0.007752	0.010884	0.008534	0.008041	0.008395	0.00942	0.007444	0.005218	0.004361	0.004737	0.011232	0.006	0.008481	0.006555	0.006134	0.005624	0.006086	0.010076	0.00613	0.00635	0.005914	0.008502	0.006234	0.008701	0.008936	0.007708	0.008597	0.006224	0.0069	0.00591	0.006014	0.008088	0.008109	0.007082	0.004668	0.006754	0.006825	0.005631
200883_at	0.004078	0.006072	0.006824	0.008447	0.007243	0.006409	0.006842	0.007122	0.006761	0.005978	0.006522	0.007486	0.010827	0.006638	0.008462	0.008384	0.009103	0.006298	0.005781	0.004973	0.002624	0.007565	0.005317	0.004467	0.004998	0.005134	0.004108	0.005144	0.005393	0.005205	0.005822	0.005414	0.004552	0.006316	0.006625	0.00709	0.005871	0.004709	0.004847	0.003176	0.005581	0.004393	0.003262	0.005586	-0.001785	0.005843	0.001592	0.003916	0.005164
200884_at	0.006876	0.001679	0.000551	0.002947	0.000036	0.003196	0.001036	-0.000347	-0.004946	0.001711	0.00205	0.002631	0.00021	0.004211	-0.001031	0.001442	0.009207	0.000395	0.001337	0.001623	0.002467	-0.000881	0.000597	0.013414	0.012288	0.0135	0.012934	0.014652	0.013653	0.012864	0.01246	0.012355	0.012891	0.012328	0.012716	0.01442	0.013284	0.013817	0.011195	0.011631	0.009809	0.005686	0.008089	0.010896	0.002547	0.005664	0.01471	0.007512	0.00926
200885_at	0.007934	0.006375	0.003685	0.006684	0.00722	0.011004	0.005234	0.005052	0.004083	-0.00007	0.002429	0.006801	0.008274	0.004376	0.003747	0.002351	0.009293	0.007333	0.004611	0.005998	0.004699	0.000953	0.005273	0.006874	0.005618	0.006209	0.004648	0.006789	0.005671	0.006354	0.004709	0.005587	0.006649	0.005613	0.006429	0.007022	0.005038	0.004991	0.006095	0.008	0.005855	0.008754	0.009558	0.012539	0.00821	0.009731	0.009914	0.008473	0.00869
200886_s_at	0.009954	0.013191	0.015439	0.015029	0.012567	0.012884	0.009653	0.009171	0.01137	0.009144	0.011606	0.013959	0.015534	0.013823	0.015981	0.013785	0.010516	0.011006	0.010731	0.009321	0.007081	0.003794	0.013913	0.013292	0.013762	0.013003	0.013203	0.01218	0.014848	0.013193	0.012445	0.012755	0.01198	0.013536	0.013965	0.014701	0.014358	0.012351	0.011613	0.01175	0.01025	0.012847	0.011997	0.012207	0.01283	0.012576	0.010572	0.009394	0.009541
200887_s_at	0.005309	0.011797	0.009443	0.011122	0.011699	0.011019	0.012435	0.011973	0.008085	0.007465	0.008164	0.004081	0.011721	0.003332	0.004294	0.008464	0.007063	0.008543	0.008734	0.011461	0.007057	0.004401	0.005982	0.003852	0.004737	0.003322	0.002942	0.00508	0.003507	0.004134	0.004873	0.005707	0.005452	0.00473	0.006728	0.003727	0.004193	0.004171	0.00366	0.00636	0.004484	0.005654	0.004314	0.002555	0.001788	0.003273	0.006091	0.005675	0.006111
200888_s_at	0.012081	0.016461	0.017644	0.019073	0.018103	0.017228	0.019701	0.01929	0.020258	0.018586	0.018795	0.018437	0.016712	0.014788	0.018928	0.018976	0.018431	0.015919	0.0179	0.017648	0.014124	0.015679	0.01518	0.013997	0.01279	0.014539	0.011011	0.012105	0.01026	0.012361	0.011237	0.008914	0.010594	0.012061	0.013049	0.012727	0.012789	0.011941	0.013199	0.013743	0.015883	0.014998	0.014042	0.007875	0.009347	0.013825	0.01415	0.016066	0.011746
200889_s_at	0.001464	0.005067	0.007141	0.006545	0.009037	0.005995	0.003459	0.004361	0.003907	0.002944	0.005984	0.003883	0.006627	-0.000283	0.004348	0.00437	0.004777	0.002872	0.004198	0.002875	0.003977	0.004078	0.004345	0.000523	-0.000166	-0.004648	-0.000905	-0.001376	-0.000769	0.002672	-0.000976	0.001518	-0.000099	0.001694	0.002835	0.000727	0.000302	-0.001234	-0.000786	0.00281	0.002319	0.003246	0.001917	-0.001804	-0.001772	0.001709	0.00199	0.003319	0.001989
200890_s_at	-0.000632	0.002752	0.004832	0.004841	0.007943	0.003187	0.0032	0.002855	0.001567	0.002969	0.004872	0.001	0.004685	-0.006086	0.00009	0.001325	0.000684	-0.000017	0.001259	0.001157	0.003102	-0.000288	0.002458	-0.000215	-0.001019	-0.001014	-0.00063	-0.002533	-0.002776	-0.000113	-0.006073	-0.000873	-0.001779	-0.003091	-0.000788	-0.003031	-0.000269	-0.002606	0.000883	-0.000096	-0.002243	0.001795	-0.003146	-0.00101	-0.001428	0.001383	-0.000201	0.000113	0.000555
200891_s_at	0.003407	0.010417	0.011937	0.012014	0.012232	0.011137	0.007558	0.008704	0.009319	0.010026	0.009822	0.0082	0.009268	0.004532	0.008399	0.006936	0.0073	0.006157	0.006293	0.008461	0.007522	0.005354	0.008082	0.002711	0.000889	0.002575	0.000383	0.002566	0.002207	0.003422	0.001674	0.004457	0.004658	0.003517	0.005775	0.003032	0.002081	0.002275	0.000655	0.006667	0.004765	0.006443	0.003289	0.001161	0.003523	0.004754	0.006253	0.009557	0.008548
200892_s_at	0.007185	0.005139	0.01169	0.009015	0.010821	0.010177	0.008887	0.008744	0.011476	0.011339	0.011005	0.008865	0.010325	0.005034	0.008603	0.008508	0.006421	0.00703	0.006259	0.006075	0.006984	0.010967	0.006302	0.003073	0.002766	0.003767	0.003602	0.003868	0.003558	0.003116	0.002518	0.004799	0.003363	0.004039	0.004356	0.004235	0.003251	0.002338	0.002124	0.003954	0.004462	0.004985	0.003197	0.001284	0.000916	0.003667	0.004338	0.005868	0.005785
200893_at	0.009251	0.008822	0.012924	0.010876	0.011955	0.011764	0.010594	0.01035	0.012696	0.013814	0.013391	0.012337	0.012355	0.008352	0.011841	0.010716	0.010798	0.01026	0.009871	0.008625	0.009438	0.013133	0.007123	0.006435	0.006572	0.007409	0.006029	0.006845	0.00772	0.007484	0.006592	0.007981	0.007808	0.008243	0.009029	0.008225	0.00599	0.0067	0.006064	0.009288	0.008333	0.00685	0.006531	0.001201	0.004161	0.00511	0.008382	0.009479	0.008795
200894_s_at	0.006598	0.002911	0.002586	0.001553	0.001692	0.001783	0.002625	0.001676	0.00233	0.006034	0.004731	0.005096	0.004483	0.007189	0.005758	0.004158	0.004579	0.003641	0.002137	0.000034	0.004431	0.002238	0.002885	0.003961	0.000353	0.006104	0.006812	0.003127	0.005177	0.004503	0.003958	0.002808	0.003406	0.00412	0.002189	0.00385	0.002379	0.003353	0.002032	-0.00136	0.002907	0.000702	0.003892	0.005173	0.007672	0.004857	0.004716	0.000932	0.00401
200895_s_at	0.007382	0.002543	0.004888	0.004977	0.004419	0.006082	0.005874	0.005591	0.005827	0.010331	0.008184	0.007842	0.007256	0.008818	0.008963	0.008485	0.007347	0.006612	0.002105	0.004152	0.006689	0.007387	0.006684	0.008841	0.007192	0.00918	0.010572	0.005689	0.009131	0.006955	0.007596	0.00517	0.006571	0.00646	0.007535	0.008119	0.006915	0.006665	0.006311	0.006165	0.006427	0.008449	0.006897	0.00778	0.010911	0.007104	0.007411	0.005433	0.007734
200896_x_at	0.011605	0.009183	0.011565	0.010899	0.010156	0.009784	0.007626	0.008119	0.009722	0.016579	0.012843	0.012838	0.012932	0.010788	0.012831	0.011834	0.012397	0.012213	0.010033	0.008905	0.012544	0.019618	0.01519	0.007515	0.00746	0.010164	0.011165	0.00975	0.009521	0.008911	0.008712	0.008275	0.007773	0.008758	0.008382	0.008646	0.008201	0.008687	0.008846	0.010015	0.00887	0.009469	0.009609	0.009721	0.012011	0.011775	0.008679	0.007619	0.010945
200897_s_at	-0.000525	-0.000797	0.002282	0.005254	-0.002223	0.006507	-0.006155	-0.004821	-0.000682	0.001974	-0.000335	0.006551	-0.000772	0.004583	0.005011	0.004347	-0.009327	0.003969	0.004263	0.008258	0.000227	-0.0131	-0.001502	0.002753	0.002388	0.002962	-0.000352	0.005353	0.004206	0.002057	0.002219	0.004285	0.004372	0.004309	0.005213	0.003607	0.003236	0.003336	0.003026	0.007325	0.004663	0.006863	0.007393	0.009307	0.001868	0.005022	0.009771	0.015803	0.008491
200898_s_at	-0.003116	0.004393	0.004916	0.002755	0.006857	0.006932	0.009916	0.009839	0.007415	0.003011	0.003893	0.005248	0.006991	0.00027	0.002082	0.004731	0.003389	0.003885	0.005638	0.006148	-0.001264	0.005733	-0.000657	0.000132	-0.001428	0.000706	-0.000894	-0.000262	-0.003848	0.003699	0.002258	0.002247	0.000844	0.004847	0.002349	0.000909	0.004513	0.000313	0.00107	0.000814	0.004514	-0.002923	-0.004271	-0.005849	-0.002404	0.000047	-0.001076	0.002328	0.000323
200899_s_at	0.003699	0.007435	0.006213	0.005755	0.006938	0.008681	0.009958	0.010434	0.009183	0.00685	0.006982	0.004754	0.006671	0.006049	0.005328	0.006563	0.005824	0.006331	0.00579	0.007092	0.004081	0.007906	0.003963	0.004174	0.006739	0.004442	0.004195	0.007312	0.004915	0.006156	0.006314	0.007064	0.008117	0.00669	0.007583	0.00666	0.006636	0.006204	0.005505	0.006422	0.008881	0.002635	0.001873	-0.003216	-0.002579	0.003376	0.005008	0.007142	0.006173
200900_s_at	0.001878	0.005549	0.00757	0.007977	0.009657	0.007257	0.007833	0.007279	0.004909	0.002951	0.005803	0.00228	0.00754	-0.000696	0.001889	0.002426	0.00089	0.004191	0.0031	0.003071	0.001346	0.0048	0.003623	0.000331	-0.002594	0.000951	0.002463	-0.00128	0.000996	0.000793	-0.000425	-0.000024	-0.001988	0.00226	0.002032	-0.00373	-0.001633	-0.001234	-0.008532	0.000356	-0.002592	0.001173	0.001434	-0.000242	-0.004454	0.002217	-0.000475	-0.002547	0.002216
200901_s_at	0.005277	0.008548	0.00968	0.011278	0.009652	0.009426	0.008852	0.008718	0.00768	0.007074	0.007664	0.007484	0.008377	0.005941	0.008004	0.009332	0.006036	0.006798	0.007412	0.007697	0.004084	0.006496	0.007134	0.002594	0.002731	0.005936	0.004576	0.006039	0.00435	0.005294	0.001006	0.003123	0.004396	0.005441	0.005893	0.00614	0.004061	0.004077	0.003612	0.006321	0.006014	0.004721	0.004774	0.002824	0.002719	0.00593	0.004026	0.003291	0.005115
200902_at	0.005724	0.007538	0.009892	0.009295	0.008956	0.009044	0.007382	0.007667	0.010261	0.007841	0.008013	0.005897	0.006927	0.006925	0.006925	0.006371	0.006109	0.004461	0.005368	0.006354	0.005562	0.004551	0.003052	0.003404	0.001453	0.002278	0.002523	0.002561	0.004987	0.004916	0.00325	0.006634	0.004068	0.004318	0.006224	0.004102	0.002048	0.003603	0.001161	0.005468	0.004021	0.003952	0.003235	-0.00044	0.000686	0.002338	0.007406	0.007928	0.009352
200903_s_at	0.010923	0.004521	0.005064	0.007245	0.009004	0.004372	0.004187	0.003579	0.007413	0.008861	0.010121	0.010667	0.011687	0.011482	0.011743	0.010793	0.011448	0.006671	0.004191	0.004257	0.008776	0.005064	0.005344	0.003584	0.002771	0.002104	0.002488	0.004321	0.005282	0.004119	0.003711	0.003817	0.00351	0.004042	0.004534	0.005415	0.003072	0.001914	0.00197	0.004512	0.004668	0.005287	0.006523	0.008209	0.011616	0.010323	0.008314	0.005868	0.007777
200904_at	0.002397	0.016722	0.012021	0.014762	0.011125	0.015482	0.013784	0.014143	0.015604	0.006292	0.00764	0.006751	0.007278	0.007518	0.001848	0.00562	0.000172	0.008151	0.009815	0.011805	0.001372	-0.006133	0.009569	0.005133	0.002878	0.005123	0.004753	0.003555	0.004493	0.004006	0.001911	0.003017	0.005195	0.004866	0.005802	0.005693	0.003062	0.00363	0.004391	0.008358	-0.003593	0.006858	0.013949	0.00901	0.008293	0.007106	0.00731	0.006933	0.007931
200905_x_at	0.008516	0.018928	0.017743	0.019033	0.017092	0.019848	0.018457	0.018427	0.019461	0.011983	0.014074	0.010877	0.014963	0.012263	0.011351	0.011787	0.005624	0.014123	0.015815	0.016263	0.008952	0.006407	0.014356	0.010249	0.008967	0.010616	0.008598	0.009664	0.008391	0.008893	0.008598	0.007378	0.008991	0.010498	0.010523	0.009015	0.009235	0.009498	0.009088	0.010943	0.006969	0.010799	0.01824	0.014268	0.012475	0.009474	0.013611	0.011522	0.012271
200906_s_at	-0.003097	-0.002936	-0.001985	0.000359	-0.001354	0.001001	-0.003392	-0.00346	-0.001534	-0.002453	-0.00604	0.001201	-0.000464	0.00285	-0.000914	0.000269	-0.00769	-0.001885	-0.003269	0.000608	-0.002825	-0.002935	-0.003281	-0.001573	-0.00232	-0.007669	-0.002788	0.000052	-0.007175	-0.001467	-0.000445	-0.001115	-0.001015	-0.002023	-0.003647	-0.002037	-0.006905	-0.001742	-0.001242	-0.00097	-0.000469	-0.000703	0.002619	0.001834	-0.004641	-0.000793	0.003751	0.008717	0.001644
200907_s_at	-0.00252	0.000335	-0.00421	0.001772	-0.004399	0.003477	-0.003603	-0.001515	-0.005805	0.000453	-0.001302	0.004553	-0.004877	0.003287	0.001919	-0.000027	-0.009794	0.002772	0.001363	0.005213	0.000132	-0.007197	-0.004004	-0.002486	0.000428	0.001481	-0.002647	0.002148	0.0019	0.00065	0.001056	0.003213	0.003325	0.00233	0.003149	0.001562	0.001636	0.000721	0.001624	0.004135	0.00215	0.002346	0.00286	0.005559	-0.003328	0.002824	0.007074	0.013339	0.006536
200908_s_at	-0.001987	0.00373	0.002388	0.000679	-0.001107	0.000007	-0.004316	0.000609	-0.000304	0.000291	-0.001436	0.011383	-0.001709	0.002512	0.011302	0.011531	0.012321	0.00765	0.010055	0.009535	0.005175	-0.002424	0.006539	0.004538	0.003529	0.003764	0.004519	0.006602	-0.001316	0.003957	0.002624	-0.002122	-0.002343	0.001212	0.003455	0.006174	0.00423	0.003119	0.003523	0.005917	0.007777	0.006283	-0.000387	-0.001804	0.001358	0.006237	0.000374	-0.002295	-0.00337
200909_s_at	0.017273	0.017309	0.018808	0.020462	0.018328	0.018755	0.021458	0.021269	0.022243	0.020354	0.018989	0.018791	0.016919	0.021422	0.019259	0.02023	0.018798	0.018756	0.019185	0.019692	0.014278	0.019497	0.017288	0.012935	0.012097	0.013517	0.011569	0.012252	0.013634	0.011098	0.011803	0.011766	0.011191	0.011579	0.011932	0.012719	0.012428	0.011093	0.012513	0.013872	0.016476	0.013994	0.019024	0.020021	0.018414	0.013087	0.018294	0.018274	0.014901
200910_at	0.010512	0.007086	0.007126	0.008715	0.009476	0.009138	0.009686	0.009782	0.010137	0.010976	0.010292	0.011284	0.012444	0.010867	0.012188	0.011888	0.01279	0.009911	0.007849	0.007309	0.008466	0.009788	0.006223	0.006859	0.006872	0.007974	0.007924	0.007065	0.007796	0.005568	0.006636	0.007372	0.007096	0.006288	0.007995	0.008387	0.007681	0.0083	0.006741	0.007042	0.00838	0.008051	0.007472	0.006962	0.007996	0.007053	0.007003	0.007317	0.006812
200911_s_at	0.006575	0.011405	0.011112	0.010358	0.012024	0.011041	0.00918	0.010196	0.009393	0.010831	0.009808	0.00997	0.012734	0.005368	0.008578	0.009427	0.008224	0.007137	0.009894	0.010956	0.00814	0.011251	0.009056	0.010455	0.009565	0.008484	0.008169	0.011016	0.01004	0.010819	0.010574	0.011418	0.011703	0.011374	0.010959	0.010802	0.011444	0.011411	0.009631	0.01172	0.007931	0.009389	0.01003	0.005501	0.004343	0.008646	0.010029	0.012709	0.009515
200912_s_at	0.013013	0.0141	0.014501	0.013674	0.014921	0.015851	0.016306	0.016593	0.017115	0.013992	0.015118	0.014163	0.012835	0.014796	0.016721	0.015071	0.013764	0.013096	0.014484	0.016055	0.014685	0.013565	0.011817	0.019621	0.018079	0.016987	0.015709	0.016782	0.015888	0.017769	0.018338	0.01576	0.016539	0.017454	0.016798	0.016668	0.019233	0.017882	0.018434	0.015924	0.018051	0.015402	0.012948	0.009219	0.010788	0.014934	0.013203	0.016181	0.013993
200913_at	0.006329	0.003376	0.00395	0.00397	0.006183	0.00451	0.00514	0.005251	0.001279	0.00632	0.005677	0.006814	0.007947	0.005131	0.007104	0.009098	0.0071	0.006111	0.004746	0.003191	0.003258	0.007236	0.003316	0.00145	0.00041	0.003217	0.003811	0.003563	0.003377	0.003732	0.004031	0.00286	0.003268	0.002783	0.003543	0.003894	0.002983	0.002796	0.000262	0.004078	0.004944	0.004177	0.004772	0.002243	0.005976	0.004135	0.000445	0.002067	0.0035
200914_x_at	0.006057	0.001604	0.004472	0.00311	0.004211	0.005034	0.003721	0.004076	0.005067	0.005508	0.006046	0.002777	0.005715	0.005887	0.005167	0.001909	0.002054	0.004166	0.003259	0.000832	0.003554	0.001374	0.001023	0.002664	-0.002438	0.000421	-0.00012	0.00083	0.003825	0.0025	0.002096	0.005093	0.005888	0.003373	0.002336	0.001138	0.001977	0.002935	0.001724	0.000399	0.002723	0.002949	0.005043	0.002867	0.005264	0.002795	0.008083	0.008026	0.006874
200915_x_at	0.006707	0.0051	0.009641	0.007543	0.00998	0.010194	0.008461	0.008498	0.009514	0.010603	0.010689	0.009146	0.01021	0.007698	0.01049	0.008654	0.007727	0.001531	0.006279	0.008387	0.007586	0.007248	-0.000134	0.004838	0.006109	0.003043	0.003273	0.008374	0.004382	0.006884	0.007745	0.008899	0.007985	0.006882	0.008984	0.008848	0.006617	0.006339	0.0061	0.010517	0.00692	0.004969	0.001429	0.001398	-0.000422	0.003299	0.004436	0.009338	0.009852
200916_at	0.008549	0.015543	0.011031	0.013267	0.014422	0.011453	0.009451	0.008879	0.014122	0.008016	0.011337	0.004171	0.01229	0.011479	0.010291	0.009817	0.007475	0.010822	0.007111	0.006825	0.004148	0.004413	0.008611	-0.000516	-0.000725	0.000944	-0.001236	0.000958	0.001731	0.000878	0.000336	0.003963	0.001922	-0.003526	0.000371	0.000672	-0.000521	0.001736	0.004076	0.004717	0.001552	0.005243	0.013476	0.01057	0.009466	0.001965	0.006563	0.00696	0.006201
200917_s_at	-0.000544	-0.000283	0.004726	0.004024	0.007513	0.004777	0.004825	0.004727	0.002839	0.002145	-0.001065	-0.003661	0.005742	-0.003472	-0.000604	-0.004284	-0.002388	-0.002196	-0.000854	-0.006201	-0.000434	0.003828	-0.000436	-0.0106	-0.003907	-0.001095	-0.004011	-0.005117	-0.001451	-0.009513	-0.00663	-0.00686	-0.006153	-0.006405	-0.004186	-0.006321	-0.003	-0.006475	-0.00253	-0.004174	-0.0055	-0.000824	-0.000504	-0.001926	0.000526	-0.001988	-0.002108	-0.00429	-0.003182
200918_s_at	0.007872	0.009111	0.009485	0.009331	0.011752	0.009894	0.009201	0.00922	0.008622	0.008261	0.009564	0.007954	0.009934	0.006807	0.0071	0.007923	0.00944	0.008287	0.008085	0.007688	0.006573	0.007671	0.008105	0.004702	0.00076	0.004806	0.005986	0.00396	0.007349	0.003352	0.003815	0.003912	0.00539	0.004757	0.004868	0.006778	0.00363	0.003153	0.001316	0.004255	-0.000874	0.009347	0.00893	0.007556	0.012232	0.00832	0.008856	0.006327	0.007916
200919_at	0.009902	0.012097	0.008341	0.010357	0.006303	0.007826	0.006946	0.006341	0.006747	0.00736	0.007445	0.00853	0.006167	0.007655	0.006868	0.008122	0.00639	0.007887	0.006458	0.006597	0.007822	0.008326	0.010501	0.00716	0.00752	0.008953	0.008818	0.00858	0.006963	0.007991	0.006874	0.006784	0.008276	0.007253	0.008104	0.009165	0.007335	0.00737	0.007758	0.008924	0.008072	0.009487	0.009939	0.010804	0.009156	0.008648	0.007948	0.006685	0.008687
200920_s_at	0.005817	0.015055	0.014931	0.015863	0.0136	0.016629	0.017217	0.017184	0.019376	0.007548	0.008438	0.006291	0.009472	0.011038	0.005303	0.008296	0.004711	0.014356	0.012241	0.012789	0.009195	0.003353	0.013519	0.005758	0.00272	0.010767	0.010833	0.004054	0.005556	0.003748	0.004185	0.00536	0.005109	0.00383	0.003965	0.003853	0.004048	0.003723	0.005188	0.006276	0.006739	0.010566	0.01622	0.009293	0.010242	0.00911	0.01299	0.012632	0.007652
200921_s_at	0.003901	0.014718	0.013632	0.014728	0.012135	0.01552	0.014878	0.014891	0.017788	0.006307	0.007453	0.004958	0.009368	0.008899	0.006004	0.00794	0.004417	0.011538	0.011118	0.012632	0.009805	0.002834	0.011773	0.002727	0.002263	0.008969	0.011186	0.003727	0.004677	0.002315	0.001917	0.004875	0.004685	0.003472	0.004148	0.003303	0.003451	0.002871	0.002858	0.006244	0.005611	0.009572	0.012066	0.008301	0.007807	0.008651	0.009405	0.011223	0.006964
200922_at	0.008059	0.003259	0.003404	0.005067	0.004183	0.000634	0.001394	0.0026	0.002503	-0.002238	0.001821	0.0046	0.005499	0.004644	0.002693	0.003008	0.006121	0.002568	0.0033	0.002401	0.002663	0.000603	0.001837	-0.003242	-0.002542	0.001285	0.000906	-0.002422	0.002587	-0.000896	0.002816	0.002693	0.002319	0.000651	0.001275	-0.000756	-0.00159	-0.002273	-0.000424	0.001369	0.00253	0.003479	0.006892	0.005704	0.006119	0.003659	0.006204	0.005004	0.005903
200923_at	0.009598	0.003033	0.003682	0.001223	0.001022	-0.003508	0.006376	0.00573	-0.000858	0.005281	0.005103	0.008986	0.003067	0.008232	0.006141	0.006024	0.005569	0.01042	0.00823	0.007639	0.005567	0.001014	0.004089	0.004746	0.004302	0.007769	0.006888	0.008536	0.007324	0.007468	0.00786	0.006031	0.005441	0.007453	0.008914	0.008917	0.005998	0.006102	0.00562	0.010752	0.004149	0.01473	0.013733	0.016028	0.010321	0.011599	0.012323	0.009862	0.011304
200924_s_at	0.009432	0.000802	0.006646	0.006623	0.007551	0.005799	0.005811	0.004625	0.005215	0.006109	0.005696	0.007318	0.007593	0.008552	0.006726	0.006857	0.009174	0.004149	0.001496	-0.000078	0.002387	0.008305	0.000996	0.003239	0.005734	0.004181	0.00473	0.005687	0.00492	0.004567	-0.000676	0.003287	0.004135	0.003243	0.003734	0.006163	0.002226	0.002462	0.002706	0.005449	0.003133	0.006019	0.006927	0.002328	0.00482	0.009043	0.006062	0.003457	0.004671
200925_at	0.011141	0.012638	0.014164	0.015164	0.014481	0.014366	0.011685	0.010648	0.014195	0.014735	0.014677	0.015206	0.0155	0.013789	0.015854	0.016154	0.013652	0.013853	0.011672	0.010852	0.013402	0.015462	0.011965	0.018283	0.016771	0.015064	0.013932	0.015485	0.017502	0.01515	0.015656	0.01397	0.0134	0.01558	0.015361	0.016813	0.016805	0.015862	0.016027	0.014799	0.012859	0.014154	0.013796	0.013266	0.016622	0.016462	0.013034	0.011668	0.011476
200926_at	0.014481	0.019391	0.020662	0.021807	0.020349	0.020291	0.022384	0.021909	0.023058	0.022656	0.021245	0.020733	0.01912	0.019477	0.021118	0.021327	0.021754	0.018622	0.020475	0.020704	0.018827	0.020978	0.019693	0.016549	0.016539	0.016	0.012873	0.014887	0.01493	0.015514	0.015427	0.013443	0.015046	0.015025	0.016432	0.015657	0.015555	0.014864	0.015221	0.01746	0.018158	0.016678	0.017236	0.013929	0.015939	0.014125	0.017203	0.018538	0.01529
200927_s_at	0.003385	0.005415	0.006756	0.007639	0.007056	0.007256	0.005617	0.006514	0.005781	0.004555	0.006833	0.005284	0.006181	0.005356	0.005842	0.005733	0.003959	0.00335	0.004714	0.004563	0.004573	0.003142	0.002757	0.00528	0.003553	0.005847	0.005027	0.005534	0.005754	0.005983	0.005335	0.005545	0.005155	0.006471	0.005476	0.00581	0.003355	0.005648	0.004458	0.00532	0.006074	0.003534	0.004489	-0.000858	0.001777	0.003422	0.004586	0.004701	0.004865
200928_s_at	-0.002919	-0.000554	-0.000591	-0.004112	-0.001872	0.000158	-0.003089	-0.002173	-0.001367	0.001804	-0.001797	-0.002576	-0.00241	0.000905	-0.003568	0.000705	-0.000785	-0.001259	-0.003025	-0.001873	-0.002489	-0.010584	-0.000616	-0.000758	-0.005182	0.00055	0.000892	-0.001772	-0.000616	0.000777	-0.000159	-0.001286	-0.000208	-0.000427	-0.000445	-0.002747	-0.000634	0.000262	-0.000227	0.001047	-0.003801	-0.002403	-0.002536	-0.000298	-0.001158	0.000202	-0.001523	-0.001659	-0.000747
200929_at	0.007379	0.005926	0.007862	0.008106	0.010531	0.009359	0.006188	0.006695	0.008296	0.005881	0.008016	0.005729	0.008072	0.004551	0.006209	0.006639	0.005349	0.006615	0.00663	0.005795	0.006153	0.006859	0.007632	0.001777	0.00258	0.004464	0.003281	0.007092	0.005603	0.003227	0.004985	0.003831	0.004875	0.006284	0.006342	0.006931	0.005106	0.003415	0.004229	0.008455	0.002899	0.009086	0.007473	0.00518	0.007192	0.007943	0.008223	0.006258	0.008541
200930_s_at	-0.001877	-0.005782	-0.001792	-0.006397	-0.006864	-0.003432	-0.005448	-0.004182	-0.001698	-0.009129	-0.008234	-0.000945	-0.000464	0.001455	-0.007579	-0.005774	-0.004273	-0.008628	-0.003426	-0.006445	-0.00696	0.000285	-0.002358	-0.002866	-0.002756	-0.009459	-0.006994	-0.01056	-0.006702	-0.00921	-0.004761	-0.007621	-0.00722	-0.005144	-0.004425	-0.00644	-0.004663	-0.003949	-0.004872	-0.002564	-0.005341	-0.002258	-0.006364	-0.004729	-0.000077	-0.009702	-0.000095	-0.00019	-0.006956
200931_s_at	0.008612	0.011767	0.013212	0.012828	0.011272	0.012646	0.00948	0.008838	0.009094	0.006782	0.010215	0.004331	0.010596	0.008723	0.006466	0.006068	0.011428	0.006901	0.009737	0.009109	0.007697	0.003662	0.011142	0.006363	0.006168	0.006314	0.004867	0.006826	0.005256	0.006233	0.005693	0.006517	0.006855	0.006527	0.007486	0.005743	0.007829	0.006132	0.007041	0.00761	0.007457	0.006311	0.010269	0.008286	0.004797	0.008768	0.010777	0.013665	0.009679
200932_s_at	0.005771	0.003883	0.008086	0.00946	0.00823	0.008734	0.00682	0.006608	0.007425	0.009153	0.008357	0.007758	0.00905	0.004891	0.006737	0.008217	0.0089	0.006399	0.006549	0.006561	0.004008	0.008818	0.006478	0.008159	0.004781	0.009436	0.009355	0.007503	0.009285	0.007894	0.006947	0.005279	0.005437	0.00758	0.006985	0.009497	0.009688	0.006855	0.007381	0.007184	0.008071	0.008809	0.00528	0.006526	0.005179	0.005459	0.003835	0.005673	0.005038
200933_x_at	0.016806	0.018499	0.018998	0.019756	0.018958	0.018823	0.020455	0.02044	0.021795	0.020744	0.02006	0.01985	0.017807	0.018488	0.020055	0.021012	0.020232	0.018908	0.020515	0.020168	0.018731	0.018052	0.019708	0.017498	0.016849	0.017175	0.013755	0.016395	0.013674	0.016396	0.016268	0.013823	0.015171	0.014955	0.016108	0.016569	0.017311	0.016467	0.01802	0.017186	0.018852	0.018241	0.017037	0.014417	0.015331	0.017285	0.017042	0.01892	0.016141
200934_at	0.008377	0.009476	0.010664	0.010639	0.008653	0.010925	0.008191	0.008768	0.009465	0.013236	0.012648	0.009977	0.012057	0.006079	0.01091	0.010821	0.008905	0.004252	0.007141	0.007065	0.008002	0.014583	0.00289	-0.001466	-0.001019	0.00485	0.00377	0.003826	0.00384	0.00298	0.001617	0.005214	0.003593	0.004039	0.004702	0.004051	0.000367	0.000589	-0.002805	0.006203	0.007287	-0.00296	-0.002108	-0.000944	-0.00675	-0.003076	0.005083	0.008768	0.009047
200935_at	0.001125	-0.00145	-0.002406	0.00351	0.002475	0.000551	-0.005109	-0.001067	0.00187	0.000355	0.002021	0.006042	0.004396	-0.001244	0.002627	0.003468	0.004812	-0.001699	-0.00567	-0.001558	-0.001338	0.000293	0.000841	-0.002089	-0.009146	-0.008187	-0.005111	-0.00145	-0.000875	-0.008228	-0.005749	-0.001464	0.00014	-0.002418	-0.004072	-0.001306	-0.007322	-0.006475	-0.009335	-0.001061	-0.003319	-0.001395	0.002919	-0.003697	0.002396	0.001396	0.00147	0.001574	0.005524
200936_at	0.01678	0.016372	0.017837	0.018515	0.017803	0.017802	0.019208	0.018736	0.021462	0.020571	0.018945	0.017997	0.017675	0.020363	0.01923	0.020157	0.018564	0.017251	0.016123	0.016433	0.015332	0.018613	0.016604	0.012962	0.009936	0.014582	0.01227	0.011953	0.013477	0.010401	0.010489	0.010448	0.011556	0.010031	0.012261	0.012598	0.010508	0.010863	0.01116	0.012438	0.014757	0.015916	0.018605	0.019992	0.018199	0.015462	0.018339	0.017771	0.016549
200937_s_at	0.01256	0.015625	0.015435	0.016265	0.016451	0.016922	0.017087	0.016811	0.019633	0.017381	0.017636	0.017799	0.015863	0.017597	0.01783	0.01879	0.017819	0.014178	0.016108	0.016525	0.015108	0.01317	0.0128	0.012415	0.012882	0.011676	0.010411	0.012214	0.010605	0.011631	0.011773	0.010808	0.011029	0.011676	0.012246	0.012127	0.012456	0.011751	0.011842	0.013242	0.015115	0.014304	0.012298	0.010456	0.010791	0.013023	0.0131	0.015923	0.013798
200938_s_at	-0.008568	-0.00886	-0.005832	-0.003125	-0.009226	-0.001648	-0.006745	-0.002283	-0.002117	-0.003747	-0.001722	-0.010073	-0.006413	-0.003666	-0.006193	-0.007608	-0.00769	-0.006791	-0.004191	-0.005545	-0.012423	-0.006092	-0.009644	-0.001414	-0.003317	-0.005844	-0.008334	-0.006735	-0.008345	-0.007572	-0.010274	-0.011396	-0.008631	-0.004231	-0.002766	-0.006521	-0.006774	-0.004656	-0.006603	-0.000194	-0.011568	-0.012118	-0.009255	-0.004517	-0.00719	-0.00746	-0.007705	-0.010718	-0.007449
200939_s_at	-0.002936	-0.000403	-0.001608	-0.006049	-0.003855	-0.007104	-0.006481	-0.008949	-0.007366	-0.00857	-0.003159	-0.00619	-0.002017	-0.005402	-0.00457	-0.006537	-0.007749	-0.005661	-0.00675	-0.007953	-0.010331	-0.00725	-0.005571	-0.006252	-0.006803	-0.004517	-0.004807	-0.007722	-0.004139	-0.0051	-0.008262	-0.003807	-0.01076	-0.009928	-0.006238	-0.005058	-0.009588	-0.009675	-0.002717	-0.0073	-0.007969	-0.004614	-0.004662	-0.000588	-0.00933	-0.004827	-0.003932	-0.002515	-0.001912
200940_s_at	0.008885	0.009526	0.007189	0.007093	0.007649	0.004779	0.007951	0.007455	0.007929	0.004594	0.00673	0.005327	0.006796	0.00847	0.007679	0.008584	0.006177	0.006508	0.008535	0.008242	0.006181	0.001983	0.006927	0.008637	0.008472	0.009716	0.01031	0.008157	0.008622	0.009354	0.008344	0.007918	0.009719	0.008177	0.007227	0.007926	0.010027	0.007771	0.00761	0.006838	0.009115	0.008355	0.008228	0.009397	0.008197	0.009349	0.009455	0.010032	0.008274
200941_at	0.005859	0.008183	0.008193	0.008717	0.006005	0.005891	0.005814	0.004856	0.006484	0.005079	0.006944	0.005627	0.004429	0.005712	0.005537	0.007588	0.005863	0.005678	0.006485	0.005696	0.007629	0.004131	0.005389	0.008737	0.008035	0.008522	0.006394	0.008107	0.006862	0.01015	0.008377	0.006953	0.007038	0.009413	0.010432	0.010266	0.007272	0.008318	0.009034	0.008986	0.010169	0.005993	0.005733	0.005155	0.004557	0.007145	0.005761	0.006058	0.006852
200942_s_at	0.005905	0.01012	0.011797	0.010495	0.009649	0.009077	0.006363	0.004898	0.008086	0.008721	0.011379	0.008065	0.008674	0.007542	0.00885	0.009346	0.01085	0.008151	0.008807	0.00548	0.008184	0.008391	0.008043	0.008509	0.008226	0.008718	0.005386	0.008712	0.007602	0.009199	0.007604	0.006149	0.007768	0.009866	0.010504	0.010079	0.008323	0.008228	0.008594	0.010309	0.008769	0.010095	0.007122	0.008423	0.005912	0.009326	0.007765	0.005627	0.006671
200943_at	0.010598	0.010596	0.012754	0.009004	0.013158	0.010257	0.01288	0.012284	0.013015	0.014725	0.014339	0.014406	0.013346	0.013932	0.016596	0.015538	0.014424	0.01171	0.013612	0.010086	0.008607	0.012259	0.009738	0.002966	0.004302	0.002181	0.002488	0.005958	0.0038	0.002004	0.002382	0.007565	0.005147	0.004909	0.006085	0.004368	0.003735	0.002573	0.000883	0.00611	0.008887	0.004799	0.009917	-0.003676	0.000473	0.006734	0.011539	0.009039	0.012144
200944_s_at	0.012413	0.010151	0.012015	0.010195	0.013944	0.013051	0.013347	0.013002	0.015036	0.014051	0.014846	0.014822	0.013852	0.012813	0.015935	0.015864	0.013603	0.011085	0.012898	0.011203	0.010217	0.011396	0.011891	0.005304	0.006274	0.005321	0.003857	0.006148	0.00618	0.005677	0.005598	0.006877	0.005408	0.005871	0.008287	0.007214	0.004942	0.004276	0.00661	0.008506	0.010623	0.008078	0.009526	0.003967	0.00722	0.007842	0.010338	0.00978	0.011271
200945_s_at	0.004947	0.007181	0.009745	0.009384	0.010084	0.009694	0.007704	0.008323	0.008923	0.010506	0.009451	0.006995	0.009251	0.005504	0.006752	0.007071	0.009265	0.007725	0.007254	0.00858	0.009104	0.003997	0.005389	0.003787	0.003519	0.0061	0.004115	0.005238	0.004454	0.004978	0.005204	0.005892	0.006828	0.006155	0.007073	0.006754	0.004833	0.004802	0.004132	0.00736	0.007498	0.008897	0.006296	0.003329	0.005519	0.008495	0.007036	0.00978	0.009008
200946_x_at	0.006113	0.006111	0.007412	0.008048	0.007067	0.007686	0.007119	0.006006	0.006161	0.00487	0.006208	0.006953	0.008919	0.006777	0.007436	0.007951	0.006426	0.005659	0.006725	0.005331	0.012458	0.002822	0.003881	0.008676	0.009249	0.007272	0.00584	0.009397	0.008521	0.008697	0.008141	0.009635	0.008247	0.009567	0.009341	0.00873	0.008183	0.008016	0.008711	0.008865	0.006644	0.007987	0.004914	0.004641	0.009244	0.010798	0.006529	0.00581	0.005932
200947_s_at	0.005873	0.008058	0.008029	0.008209	0.007515	0.007912	0.006809	0.006867	0.007464	0.003564	0.006341	0.008039	0.009073	0.006735	0.00811	0.008544	0.003681	0.006935	0.000105	0.006442	0.01328	-0.004602	-0.003627	0.00845	0.009198	0.006515	0.007083	0.011159	0.009949	0.008865	0.009336	0.009747	0.009195	0.010294	0.010573	0.010173	0.007534	0.008945	0.003274	0.010568	0.007488	0.008923	0.004307	-0.004099	0.010685	0.011253	0.006968	0.005364	0.00706
200948_at	0.008262	0.00875	0.006748	0.006698	0.008112	0.006802	0.005741	0.005468	0.006109	0.006352	0.007542	0.007386	0.009377	0.009603	0.006934	0.007717	0.006566	0.007624	0.006739	0.005241	0.00652	0.007033	0.005288	0.010498	0.009479	0.009378	0.011303	0.009784	0.010643	0.009784	0.009205	0.008892	0.009629	0.009402	0.007813	0.009701	0.010309	0.009714	0.009426	0.008595	0.007445	0.009569	0.007515	0.010148	0.011201	0.010104	0.007879	0.005483	0.008126
200949_x_at	0.014288	0.016987	0.017749	0.018818	0.018392	0.018187	0.020083	0.019999	0.021236	0.020163	0.019104	0.019049	0.016925	0.018289	0.0196	0.020585	0.019892	0.017678	0.01952	0.019368	0.015771	0.018329	0.017512	0.015519	0.012623	0.013811	0.011559	0.014148	0.0126	0.013161	0.013206	0.011761	0.012173	0.013134	0.014058	0.01427	0.014078	0.012866	0.013037	0.015556	0.015908	0.016296	0.0161	0.015973	0.015651	0.015043	0.01584	0.01607	0.013683
200950_at	0.010106	0.006136	0.007296	0.007578	0.006492	0.005239	0.005178	0.004779	0.006727	0.008043	0.006032	0.008607	0.007912	0.009968	0.008492	0.009264	0.006423	0.006567	0.0062	0.00497	0.007195	0.011148	0.005052	0.007392	0.008276	0.006422	0.008927	0.007759	0.009585	0.006908	0.007071	0.007692	0.006718	0.007445	0.00837	0.008755	0.007775	0.007137	0.006393	0.007133	0.007347	0.007026	0.008064	0.00868	0.009004	0.007183	0.007956	0.007767	0.007249
200951_s_at	-0.006064	-0.000217	-0.002073	-0.0077	0.001692	0.004935	0.002192	0.001025	-0.004064	0.000122	0.003443	-0.006994	0.008845	-0.00732	-0.006617	-0.007011	0.000376	0.00038	-0.00092	0.001266	-0.007248	-0.006215	-0.003146	-0.005385	-0.005152	-0.010273	-0.008067	-0.007199	-0.00078	-0.004985	-0.00568	-0.004997	-0.007979	-0.006757	-0.005094	-0.008355	-0.008597	-0.004656	-0.005657	-0.008867	-0.003738	0.003115	0.000536	0.000129	-0.004352	-0.007095	-0.004838	-0.001916	-0.000923
200952_s_at	0.001475	0.00252	-0.000541	-0.002081	0	0.003067	0.003106	0.002937	0.000161	0.001408	0.002711	-0.001954	0.006273	0.002098	-0.000472	0.003132	-0.000128	0.0014	0.003096	0.001409	0.001672	-0.000141	0.003152	-0.001147	0.000906	0.000372	-0.000083	0.002367	0.001345	0.001196	0.002502	0.000153	0.00195	-0.000597	-0.001558	-0.001762	-0.002374	0.001197	0.000827	-0.000679	-0.001802	0.004402	-0.000274	0.001188	-0.000915	0.001784	-0.001886	-0.000418	0.000368
200953_s_at	0.003289	0.008429	0.006581	0.0034	0.007404	0.011484	0.011305	0.011631	0.006395	0.008568	0.011266	0.000968	0.013709	0.001177	-0.000075	-0.000283	0.008744	0.006538	0.008223	0.008356	0.004835	0.005069	0.008567	0.00898	0.008883	0.006687	0.006869	0.006871	0.007662	0.008885	0.008195	0.00731	0.00795	0.00902	0.006355	0.006363	0.009891	0.009128	0.00837	0.007196	0.01062	0.012376	0.005559	0.00524	0.001868	0.004278	0.005727	0.009897	0.007309
200954_at	0.007648	0.008571	0.00936	0.010105	0.007754	0.005656	0.005534	0.005037	0.005502	0.006228	0.005342	0.005919	0.00656	0.007793	0.007024	0.006481	0.007377	0.007769	0.007572	0.006872	0.007786	0.009913	0.01096	0.011121	0.010112	0.010459	0.010813	0.009679	0.011419	0.010761	0.010152	0.010411	0.008348	0.010345	0.00885	0.010487	0.009473	0.010364	0.010492	0.008367	0.008557	0.00956	0.010943	0.009723	0.010316	0.010224	0.008918	0.006118	0.009007
200955_at	0.008374	0.005988	0.006393	0.007967	0.006465	0.006697	0.00723	0.007492	0.006032	0.009143	0.00807	0.00982	0.00999	0.008893	0.009551	0.009965	0.009403	0.007103	0.00706	0.00669	0.005941	0.009352	0.006917	0.005803	0.006126	0.006076	0.004704	0.007386	0.005669	0.008006	0.006401	0.007232	0.005634	0.008182	0.007764	0.008092	0.006243	0.005867	0.00609	0.00754	0.006876	0.00882	0.005675	0.007335	0.004815	0.007546	0.005091	0.005601	0.006752
200956_s_at	0.006389	-0.0003	0.005103	0.004784	0.007496	0.006464	0.005737	0.006098	0.006628	0.008518	0.007726	0.007292	0.010044	0.004068	0.006488	0.007061	0.005592	0.004752	0.003377	-0.001242	-0.001099	0.008078	0.000473	0.000029	0.00127	0.001391	0.001575	-0.000501	0.000395	-0.001747	-0.001189	-0.000143	0.001664	-0.00019	0.001087	-0.001504	-0.004024	-0.002228	-0.00329	-0.000072	0.003145	-0.007945	0.001936	-0.006032	-0.003155	-0.003483	0.000039	0.000903	0.001794
200957_s_at	0.005755	0.002267	0.005198	0.00621	0.006486	0.006188	0.005551	0.005661	0.007109	0.009721	0.00881	0.00812	0.010014	0.004121	0.007178	0.009039	0.007019	0.006892	0.004977	0.006367	0.005646	0.00936	0.005573	0.005771	0.005574	0.004299	0.004101	0.002362	0.002433	0.0044	0.004733	0.001957	0.004665	0.003892	0.004721	0.005096	0.006816	0.005839	0.002722	0.003687	0.005638	0.00447	0.004011	-0.002977	0.001632	0.00369	0.003279	0.002608	0.003028
200958_s_at	0.007814	0.015941	0.013307	0.015173	0.009606	0.009183	0.008374	0.008332	0.00785	0.008526	0.007902	0.009385	0.005445	0.010072	0.001615	0.003487	0.009289	0.008901	0.00919	0.011841	0.010125	0.013022	0.012446	0.008092	0.00849	0.007595	0.006919	0.010708	0.007642	0.008266	0.009117	0.010049	0.008905	0.00858	0.009217	0.008973	0.007662	0.009363	0.008853	0.011458	0.010003	0.010605	0.008812	0.004886	0.006137	0.008771	0.007679	0.010028	0.009704
200959_at	0.006693	0.006384	0.01028	0.008395	0.010681	0.010916	0.010564	0.010226	0.01055	0.011871	0.012041	0.007988	0.010588	0.009288	0.008509	0.009405	0.007429	0.008301	0.00869	0.008481	0.003963	0.009483	0.007724	0.006678	0.008111	0.009403	0.008347	0.007392	0.005161	0.005726	0.007372	0.005945	0.007181	0.007737	0.0078	0.005578	0.008532	0.007137	0.008215	0.008537	0.007945	0.006078	0.007588	0.00605	0.004388	0.005351	0.008072	0.006691	0.007608
200960_x_at	0.011204	0.010022	0.011048	0.012119	0.010076	0.00953	0.007826	0.006987	0.009848	0.011712	0.011078	0.010095	0.012722	0.011946	0.010971	0.012121	0.011941	0.010778	0.009451	0.008854	0.008294	0.007478	0.010346	0.01101	0.009677	0.011228	0.01268	0.010403	0.012929	0.010119	0.010195	0.010918	0.010729	0.011012	0.010989	0.012041	0.009998	0.011528	0.009599	0.010738	0.009746	0.011018	0.012916	0.009268	0.01044	0.01255	0.0112	0.009754	0.0115
200961_at	0.002673	0.005027	0.00631	0.006697	0.005945	0.007223	0.005534	0.004602	0.007075	0.006673	0.007446	0.005746	0.006841	0.006541	0.006668	0.007645	0.005507	0.005429	0.002651	0.004937	0.005697	0.003838	0.004654	0.00452	0.003953	0.003856	0.004334	0.004355	0.005771	0.004975	0.003045	0.004675	0.002495	0.004225	0.004976	0.004691	0.004152	0.002657	0.00445	0.003059	0.002996	0.005374	0.004413	0.002141	0.009226	0.007966	0.005465	0.002716	0.005599
200962_at	0.003175	0.003825	0.007561	0.007786	0.004139	0.004875	0.007281	0.006899	0.008484	0.005265	0.008623	0.004651	0.005465	0.00869	0.00863	0.006442	0.006159	0.004177	0.003979	0.005191	0.005049	0.00296	0.004719	0.003286	0.004459	0.005263	0.004756	0.0049	0.003256	0.004841	0.00356	0.002727	0.003378	0.003999	0.003728	0.003604	0.004829	0.004564	0.00424	0.004261	0.00649	0.005435	0.001907	0.00277	0.002632	0.004078	0.004233	0.004801	0.00437
200963_x_at	0.016007	0.01931	0.019539	0.02137	0.019458	0.019866	0.021495	0.021265	0.02263	0.021176	0.020784	0.019713	0.017614	0.01943	0.021117	0.021322	0.02115	0.018249	0.020561	0.020651	0.017659	0.020189	0.019987	0.020797	0.019587	0.017525	0.015072	0.017737	0.016261	0.016895	0.017421	0.014237	0.015203	0.017001	0.01682	0.017919	0.019786	0.017626	0.018457	0.017548	0.018852	0.018304	0.016564	0.01382	0.01454	0.015868	0.016895	0.018419	0.015673
200964_at	0.011721	0.010329	0.012623	0.01229	0.011708	0.011128	0.010056	0.010686	0.010258	0.010326	0.011835	0.011137	0.013183	0.01099	0.009772	0.010182	0.008469	0.010341	0.009781	0.007489	0.008159	0.008656	0.008269	0.009456	0.010032	0.010747	0.010382	0.009646	0.010852	0.010638	0.009555	0.009783	0.01074	0.010277	0.008972	0.011248	0.00932	0.010159	0.009709	0.008569	0.010528	0.010055	0.01035	0.010066	0.010831	0.008815	0.010866	0.010377	0.01058
200965_s_at	0.013231	0.005991	0.002611	0.000496	0.004309	0.009627	0.013166	0.012538	0.010973	0.003125	0.00842	0.002104	0.007247	0.005561	0.005105	0.007286	0.004458	0.008931	0.009495	0.007741	0.005	-0.000732	0.002193	0.006828	0.009419	0.014846	0.014094	0.00896	0.00769	0.009464	0.00805	0.008698	0.009582	0.009443	0.009182	0.009794	0.008068	0.008002	0.008359	0.011692	0.009852	0.009885	0.006851	0.00982	0.005513	0.008601	0.007477	0.008731	0.010396
200966_x_at	0.014433	0.015664	0.016632	0.017526	0.014274	0.013936	0.012731	0.012712	0.013461	0.013422	0.014774	0.016335	0.015838	0.016598	0.016784	0.015295	0.017126	0.014376	0.011967	0.011198	0.001443	0.009191	0.012064	0.018208	0.01444	0.01563	0.014111	0.015077	0.016754	0.015987	0.015459	0.014001	0.013802	0.014562	0.015849	0.017763	0.016491	0.015133	0.015085	0.014665	0.010462	0.01524	0.014995	0.0218	0.011789	0.014708	0.01572	0.012056	0.014626
200967_at	0.010252	0.009947	0.010799	0.011244	0.014126	0.012219	0.009672	0.00995	0.01161	0.009149	0.011672	0.007309	0.01166	0.007677	0.009175	0.010222	0.01057	0.010218	0.007322	0.008787	0.009115	0.006938	0.007567	0.001973	0.001022	0.00394	0.003872	0.002312	0.008542	0.003374	0.003215	0.005315	0.004124	0.002845	0.00693	0.005793	0.002882	0.004038	0.00133	0.007224	0.005322	0.011166	0.012302	0.010886	0.016625	0.007628	0.012923	0.01264	0.012184
200968_s_at	0.010074	0.009352	0.011188	0.012033	0.015719	0.013092	0.010475	0.010396	0.012012	0.009547	0.012752	0.008144	0.01197	0.007833	0.010057	0.011123	0.010594	0.010288	0.008924	0.009052	0.008359	0.004564	0.006661	0.005744	0.004211	0.006049	0.004997	0.005928	0.008634	0.004999	0.005281	0.004781	0.004792	0.005144	0.007686	0.007996	0.004596	0.00521	0.00366	0.007671	0.006587	0.010314	0.012278	0.009403	0.015821	0.008107	0.012925	0.012224	0.010816
200969_at	0.003501	0.005045	0.007279	0.00764	0.008439	0.007682	0.005749	0.005265	0.007437	0.006809	0.008295	0.00281	0.006582	0.004523	0.004335	0.003593	0.003328	-0.000042	0.002511	0.0025	0.002294	0.001693	0.000035	0.000649	-0.000882	-0.000705	-0.000662	0.00209	0.002446	0.000341	0.00091	0.003536	0.002572	0.001927	0.002654	0.001076	0.000129	-0.001162	-0.000319	0.003387	0.001274	0.003977	0.000564	-0.003068	-0.000636	-0.000896	0.006167	0.002955	0.005919
200970_s_at	0.005558	0.007911	0.010617	0.009933	0.009989	0.009421	0.00687	0.006219	0.008629	0.007854	0.009755	0.007388	0.008748	0.007675	0.007912	0.008185	0.007291	0.00592	0.005726	0.005965	0.006544	0.003907	0.005622	0.003197	0.00362	0.002515	0.003048	0.005049	0.005023	0.004171	0.002816	0.006328	0.004805	0.005664	0.005685	0.004144	0.004765	0.002676	0.002142	0.006505	0.004049	0.007171	0.005238	-0.002067	0.004614	0.005779	0.007634	0.005175	0.00774
200971_s_at	0.010079	0.01333	0.014549	0.015354	0.014589	0.0131	0.011972	0.011472	0.015228	0.012463	0.012782	0.009552	0.012767	0.012218	0.011662	0.011545	0.009316	0.011058	0.00906	0.010434	0.009884	0.009938	0.011761	0.005211	0.001238	0.004448	0.005816	0.003277	0.007701	0.003984	0.001591	0.005902	0.004415	0.005734	0.005255	0.005127	0.001557	0.002857	0.003634	0.006766	0.004583	0.011174	0.013492	0.007238	0.013069	0.009156	0.012992	0.008468	0.008176
200972_at	0.009072	0.004383	0.005075	0.005302	0.009366	0.006935	0.003841	0.004565	0.010778	0.005851	0.008397	0.007339	0.00594	0.009225	0.006983	0.008218	0.007704	0.008373	0.007293	0.009411	0.007354	0.003227	0.004677	0.010688	0.011244	0.010502	0.009392	0.012929	0.012014	0.012283	0.011404	0.012144	0.010888	0.011665	0.013317	0.013396	0.01088	0.011005	0.010811	0.013342	0.010284	0.009068	0.011814	0.005893	0.004947	0.00982	0.009288	0.009921	0.011231
200973_s_at	0.005334	-0.000275	0.001131	0.001513	0.007771	0.003758	0.001104	0.000666	0.008151	0.002965	0.00615	0.005188	0.003928	0.00485	0.002576	0.004556	0.003727	0.003101	0.004521	0.003443	0.003488	-0.003139	0.000848	0.006501	0.006557	0.006783	0.004379	0.008204	0.008313	0.007314	0.005919	0.008358	0.00446	0.007923	0.008905	0.009267	0.005831	0.005592	0.004735	0.007724	0.007583	0.003907	0.008231	0.002902	0.000686	0.005949	0.005756	0.005668	0.007563
200974_at	0.004962	0.003872	0.003387	0.003068	0.002833	0.003834	0.003064	0.003888	0.002863	0.001657	0.002666	0.002938	0.006256	0.005486	0.002023	0.004275	0.002138	0.009567	0.006343	0.012989	0.005882	0.001237	0.004329	0.005808	0.004895	0.007088	0.004692	0.007151	0.006471	0.007252	0.0049	0.0055	0.006223	0.008308	0.008691	0.007075	0.006825	0.006353	0.005707	0.009837	0.004498	0.010825	0.013245	0.013382	0.009055	0.010254	0.015192	0.019591	0.009627
200975_at	0.005938	0.013107	0.014575	0.014983	0.010292	0.00926	0.008659	0.007862	0.008648	0.009016	0.010599	0.008286	0.008655	0.008925	0.009749	0.008896	0.010437	0.008327	0.007186	0.009357	0.007079	0.005661	0.010857	0.008833	0.008917	0.009301	0.007694	0.010465	0.009513	0.009322	0.008846	0.009816	0.009378	0.009342	0.010156	0.009904	0.009772	0.009077	0.008415	0.010808	0.007143	0.008296	0.010478	0.00521	0.004707	0.008453	0.008721	0.008884	0.008221
200976_s_at	0.005552	0.007887	0.010783	0.011559	0.010263	0.011416	0.009959	0.010063	0.01065	0.008859	0.009129	0.00699	0.009819	0.008582	0.007853	0.007005	0.009151	0.005012	0.008495	0.007286	0.007949	0.012812	0.003943	0.01048	0.009723	0.007158	0.004867	0.008558	0.005432	0.010075	0.010078	0.007391	0.009376	0.009713	0.009678	0.00924	0.009403	0.010097	0.009476	0.007719	0.007771	0.007392	0.005242	0.005128	0.004131	0.004226	0.006652	0.007662	0.007665
200977_s_at	0.00737	0.008332	0.009796	0.011053	0.009555	0.010999	0.008533	0.009063	0.009579	0.008384	0.008949	0.00444	0.008772	0.008501	0.006653	0.004593	0.006843	0.003336	0.005664	0.005957	0.004329	0.01085	0.000543	0.004197	0.005359	0.001231	0.001029	0.005522	0.003702	0.005579	0.004973	0.007228	0.005606	0.006831	0.006884	0.007338	0.005129	0.005242	0.004658	0.006307	0.005724	0.003836	0.000693	-0.00351	-0.000403	0.000932	0.006064	0.007234	0.007512
200978_at	0.007897	0.006834	0.010605	0.010813	0.011028	0.010924	0.009686	0.009512	0.011747	0.010643	0.01171	0.012568	0.01419	0.00917	0.013307	0.011591	0.010956	0.008533	0.00927	0.008231	0.007567	0.011196	0.007715	0.016483	0.017235	0.012624	0.010518	0.014918	0.014555	0.016219	0.015394	0.013408	0.012776	0.015534	0.014882	0.016565	0.017394	0.015664	0.015346	0.011706	0.01128	0.011273	0.007112	0.012983	0.005418	0.012733	0.008846	0.00828	0.008264
200979_at	0.004332	0.002822	0.003762	0.001212	0.003023	0.003773	0.003295	0.002858	0.002461	0.003827	0.004302	0.003624	0.004277	0.00543	0.006452	0.005467	0.003611	0.002312	0.002521	0.002776	0.003695	0.003281	0.003645	0.003178	0.004475	0.004546	0.00471	0.003446	0.004931	0.004082	0.003773	0.005134	0.004923	0.004554	0.004778	0.004845	0.004718	0.004942	0.003608	0.00408	0.003094	0.002864	0.001883	0.00394	0.002556	0.005377	0.003115	0.001166	0.003822
200980_s_at	0.00865	0.006241	0.007387	0.007708	0.007862	0.008347	0.007654	0.007908	0.007238	0.0108	0.010179	0.009814	0.011548	0.009084	0.011619	0.010724	0.008997	0.007004	0.008234	0.007309	0.008895	0.010712	0.009526	0.007527	0.007516	0.00773	0.007652	0.008119	0.008487	0.006938	0.008035	0.006336	0.007633	0.007512	0.008379	0.00859	0.00748	0.008261	0.007101	0.007153	0.007352	0.008003	0.006296	0.012305	0.00647	0.009907	0.005741	0.006049	0.006656
200981_x_at	0.015593	0.016256	0.016765	0.017623	0.018482	0.017291	0.015479	0.015178	0.019599	0.017352	0.017613	0.019006	0.015498	0.01649	0.016235	0.017286	0.012678	0.016828	0.016259	0.016348	0.016188	0.019322	0.015634	0.020791	0.02064	0.019711	0.018865	0.015154	0.017743	0.01927	0.019055	0.016691	0.017299	0.018576	0.01932	0.018948	0.02133	0.019331	0.018255	0.017641	0.019029	0.016835	0.01664	0.019228	0.014116	0.015096	0.016255	0.015698	0.017181
200982_s_at	0.011017	0.009647	0.009902	0.009789	0.009358	0.013311	0.010324	0.010609	0.012156	0.002861	0.006727	0.006058	0.01149	0.009064	0.004059	0.002858	0.004724	0.009992	0.007121	0.00754	0.006205	-0.001845	0.007813	0.008905	0.005956	0.004942	0.006887	0.007102	0.00952	0.007106	0.00762	0.00401	0.006855	0.006301	0.007963	0.009985	0.007478	0.00621	0.005704	0.005968	0.004206	0.007312	0.00863	0.011109	0.011041	0.006436	0.005386	0.005592	0.005086
200983_x_at	0.004461	0.005272	0.002697	0.003856	0.007404	0.005291	0.003913	0.003493	0.00543	0.010133	0.00836	0.005763	0.009643	0.004119	0.000665	0.00387	0.006915	0.009207	0.01108	0.009619	0.008311	0.014387	0.013003	0.007849	0.007971	0.009034	0.00879	0.008724	0.007928	0.007236	0.006867	0.006758	0.007905	0.008805	0.009225	0.009061	0.007516	0.007622	0.008278	0.009024	0.005371	0.010445	0.01082	0.007086	0.007154	0.01299	0.006587	0.008144	0.008374
200984_s_at	0.006216	0.004918	0.004451	0.004093	0.005734	0.005136	0.005213	0.004091	0.004702	0.007873	0.007497	0.006079	0.008067	0.00476	0.002149	0.006017	0.005949	0.007208	0.009223	0.008815	0.007549	0.010802	0.00914	0.007766	0.00865	0.008586	0.00866	0.009286	0.007079	0.008798	0.008027	0.007863	0.008114	0.007905	0.010086	0.00909	0.007536	0.007315	0.008112	0.009056	0.006542	0.008797	0.009063	0.00549	0.004802	0.009955	0.006226	0.009023	0.009046
200985_s_at	0.006893	0.004999	-0.001597	0.000099	0.003862	0.002558	0.000518	0.001165	0.003791	0.007201	0.008224	0.00401	0.007359	-0.00417	-0.002097	0.000437	0.004217	0.006256	0.007303	0.007704	0.006344	0.011291	0.008758	0.007283	0.00666	0.00871	0.006268	0.009109	0.006453	0.008565	0.006791	0.008336	0.008373	0.009183	0.01042	0.00902	0.007642	0.007909	0.006805	0.010807	0.005492	0.007342	0.008549	0.001839	0.002597	0.009876	0.007395	0.008748	0.009607
200986_at	-0.002584	0.004001	0.001355	0.001969	0.005281	-0.001136	-0.001908	-0.003618	-0.005285	0.005578	0.004861	0.001262	-0.000479	-0.000738	-0.000585	0.000244	0.001885	0.006297	0.00527	0.008577	0.011294	0.001268	0.003432	0.003341	0.003667	0.002782	0.003322	0.000729	0.003063	0.003625	0.003812	0.003632	0.004609	0.004281	0.004251	0.002957	0.002487	0.003336	0.003279	0.007963	0.002874	0.007942	0.013191	0.008979	0.019133	0.006818	0.006978	0.010988	0.007765
200987_x_at	0.005295	0.004786	0.004587	0.003762	0.005168	0.00476	0.003993	0.004634	0.0033	0.005474	0.005015	0.007103	0.008364	0.004239	0.006305	0.006168	0.004701	0.004916	0.005148	0.003417	0.003512	0.005612	0.006196	0.005556	0.0053	0.004882	0.005386	0.003487	0.006121	0.004828	0.004078	0.00396	0.004	0.004972	0.00418	0.004573	0.00108	0.001706	0.004735	0.001822	0.003968	0.003789	0.005765	0.0056	0.003021	0.005393	0.004138	0.002618	0.003372
200988_s_at	0.001563	0.000961	0.003205	0.003721	0.001679	0.002996	0.001981	0.002517	0.002584	0.003756	0.00381	0.002554	0.004353	0.002016	0.001511	0.002944	0.002108	0.00041	-0.001761	-0.001138	0.000723	0.001519	0.002404	0.00219	-0.000208	0.001964	0.000906	0.000479	0.001224	-0.000919	-0.001897	0.000908	0.001418	0.001659	-0.000129	0.000057	0.002677	0.000203	-0.003098	0.000923	0.001125	-0.001408	0.001903	0.000938	0.002364	0.002006	0.000535	-0.000926	0.001
200989_at	0.006619	0.011318	0.012489	0.01195	0.010491	0.009335	0.008866	0.008341	0.011306	0.009994	0.009848	0.00774	0.009164	0.009303	0.011094	0.008437	0.004185	0.005985	0.00905	0.008891	0.007164	0.005533	0.006478	0.004739	0.005379	0.005808	0.005677	0.007156	0.005564	0.006286	0.005173	0.007073	0.008766	0.006642	0.008111	0.006869	0.005274	0.004914	0.004623	0.009915	0.009322	0.010443	0.004152	0.001068	0.00035	0.006218	0.005987	0.008587	0.00805
200990_at	0.012618	0.008336	0.007621	0.008101	0.009443	0.00904	0.009612	0.009366	0.01026	0.011043	0.011687	0.013695	0.012324	0.010968	0.010929	0.011806	0.010999	0.011158	0.006875	0.007443	0.007037	0.008476	0.006527	0.004874	0.003397	0.007852	0.008149	0.005059	0.006299	0.005379	0.005337	0.005393	0.007122	0.005156	0.005657	0.00647	0.004592	0.004359	0.004048	0.005996	0.007794	0.007331	0.008917	0.009574	0.008541	0.006421	0.009129	0.008068	0.009531
200991_s_at	0.003939	0.003744	0.008172	0.009272	0.008285	0.007279	0.006589	0.00655	0.007608	0.003645	0.006165	-0.000231	0.007517	0.000822	-0.001864	0.000694	-0.00269	0.004419	-0.002693	-0.002215	-0.002738	0.002474	-0.00225	-0.002228	-0.00249	-0.002346	-0.001775	-0.00215	0.006108	-0.001803	-0.002332	-0.00176	-0.000778	-0.002023	0.000788	-0.000351	-0.003724	-0.002673	-0.005218	-0.001707	-0.004205	-0.001565	0.006818	0.009241	0.006665	-0.002283	0.002659	-0.000743	0.001951
200992_at	0.008669	0.005926	0.00677	0.005523	0.00564	0.004598	0.006127	0.005687	0.005275	0.00805	0.008106	0.006766	0.005479	0.00822	0.008294	0.007573	0.008245	0.003476	0.004714	0.004223	0.006631	0.002893	0.003915	0.004645	0.006572	0.002246	0.00333	0.005238	0.00365	0.00621	0.005544	0.005229	0.006208	0.00492	0.005401	0.005405	0.005709	0.005019	0.005185	0.004112	0.006836	0.003007	0.001284	0.002104	0.002552	0.003145	0.003721	0.007326	0.005669
200993_at	0.009344	0.003197	0.006771	0.004431	0.005038	0.003654	0.004963	0.006166	0.005136	0.006795	0.008438	0.006193	0.004602	0.009007	0.00763	0.008058	0.007533	0.002611	0.004832	0.004022	0.005274	0.002153	0.001557	0.004457	0.004688	0.003195	0.004241	0.005015	0.004092	0.004469	0.003932	0.006587	0.005875	0.004228	0.004529	0.005021	0.004558	0.003726	0.004036	0.004741	0.007091	0.002438	0.00083	-0.001146	0.001364	0.002601	0.004006	0.007503	0.007902
200994_at	0.008299	0.003828	0.004458	0.002694	0.003258	0.003644	0.003999	0.00388	0.00355	0.006908	0.007619	0.006876	0.004333	0.009181	0.008368	0.006754	0.008055	0.001319	0.002397	0.004449	0.00378	0.001483	-0.000009	0.003737	0.003256	0.003692	0.004344	0.003081	0.002495	0.002984	0.005436	0.004763	0.005819	0.004091	0.004092	0.004258	0.003518	0.003374	0.003419	0.004005	0.00697	0.00377	0.000894	-0.001619	0.001852	-0.000134	0.003137	0.005967	0.007294
200995_at	0.005091	0.001723	0.003325	0.001956	0.002262	0.002856	0.00195	0.003576	0.00333	0.006463	0.005742	0.003019	0.002487	0.004124	0.004185	0.004987	0.005689	0.001106	0.001007	0.003183	0.00406	0.003138	0.001347	0.003216	0.003833	0.003545	0.001995	0.00247	0.00231	0.003231	0.002854	0.003705	0.004331	0.004081	0.003056	0.004283	0.004471	0.004084	0.002668	0.005502	0.005431	0.000569	0.000292	0.000009	0.000518	-0.000292	0.001108	0.003803	0.004087
200996_at	0.007842	0.012315	0.012197	0.011861	0.011612	0.014031	0.010801	0.011277	0.012529	0.009239	0.010362	0.007182	0.012889	0.008671	0.007079	0.010696	0.007634	0.006814	0.010526	0.008321	0.006858	0.012534	0.007971	0.001127	0.001875	0.002735	0.003447	0.003139	0.006535	0.002162	0.001611	0.006804	0.003674	0.005221	0.00494	0.003978	0.000395	0.002343	0.000029	0.003706	0.007447	0.005108	0.001989	-0.004315	-0.003488	0.000166	0.004484	0.006647	0.005442
200997_at	0.005791	0.006428	0.010068	0.008936	0.009495	0.009827	0.008416	0.00825	0.009383	0.008924	0.009965	0.007407	0.008654	0.005855	0.006437	0.0078	0.007673	0.008539	0.006589	0.005988	0.003917	0.008001	0.005965	0.004428	0.003563	0.00704	0.008539	0.004277	0.006947	0.003836	0.004976	0.004183	0.006296	0.004457	0.006126	0.006496	0.002772	0.00498	0.00293	0.004294	0.007822	0.007256	0.007213	0.00809	0.006573	0.008105	0.006617	0.005854	0.00502
200998_s_at	0.00595	0.008195	0.012518	0.010219	0.006301	0.004552	0.004199	0.004119	0.005835	0.004257	0.003003	0.004162	0.00765	0.005819	0.00177	0.003305	0.003	0.005791	0.004487	0.005051	0.007363	0.004458	0.010385	0.005446	0.005256	0.006049	0.005472	0.003329	0.006376	0.004074	0.004855	0.005172	0.003978	0.003735	0.004991	0.005324	0.003093	0.0047	0.004225	0.004388	0.006399	0.009428	0.009082	0.006112	0.008483	0.004466	0.009308	0.007718	0.007867
200999_s_at	0.005955	0.00805	0.015498	0.013173	0.008415	0.005233	0.004626	0.003655	0.008246	0.005415	0.004169	0.004019	0.008877	0.005781	-0.001747	0.0035	0.004096	0.005619	0.006105	0.006991	0.006267	0.000778	0.008844	0.006214	0.005842	0.005401	0.003879	0.003085	0.00543	0.004379	0.003998	0.004624	0.003602	0.005144	0.00688	0.00542	0.003703	0.005795	0.005118	0.006844	0.006312	0.00782	0.007636	0.004557	0.006128	0.005338	0.009179	0.007689	0.006949
201000_at	0.010273	0.007494	0.007533	0.007431	0.008597	0.007523	0.00909	0.008965	0.007674	0.010206	0.009076	0.013422	0.012537	0.014529	0.012916	0.013781	0.01465	0.01047	0.009299	0.009795	0.008993	0.009473	0.010265	0.013342	0.012417	0.013706	0.012039	0.013252	0.011871	0.013677	0.013386	0.010372	0.010906	0.012136	0.012325	0.012183	0.012282	0.01337	0.013655	0.011912	0.010821	0.010589	0.011104	0.010239	0.011529	0.011175	0.009958	0.009511	0.010138
201001_s_at	0.00279	0.004348	0.006034	0.005844	0.006069	0.005436	0.004317	0.004689	0.005032	0.007514	0.005063	0.006248	0.007942	0.004367	0.003844	0.004767	0.003335	0.004117	0.003912	0.003095	0.004763	0.008702	0.004643	0.003155	0.000238	0.000605	0.004347	0.001839	0.002975	0.001938	-0.000385	0.001205	0.001556	0.003453	0.000456	0.001601	0.003201	0.00239	0.002044	-0.000559	0.001647	0.003614	0.001606	0.001041	0.00404	0.003359	0.000683	0.001537	0.001111
201002_s_at	0.007231	0.007672	0.00768	0.008898	0.008386	0.008217	0.008656	0.008961	0.008563	0.008836	0.006347	0.009128	0.009727	0.007197	0.007328	0.008534	0.007107	0.006426	0.009168	0.006203	0.006438	0.012247	0.007277	0.007085	0.008162	0.006355	0.008523	0.005851	0.008055	0.007603	0.007751	0.006591	0.007633	0.008031	0.007546	0.008788	0.007949	0.008174	0.007195	0.007168	0.006788	0.007575	0.005637	0.004777	0.005431	0.007021	0.005434	0.005848	0.005593
201003_x_at	0.006833	0.009218	0.01097	0.010831	0.008914	0.008565	0.005997	0.006306	0.006918	0.006098	0.008281	0.005164	0.00884	0.006209	0.005956	0.004893	0.008891	0.007625	0.005715	0.006565	0.005706	0.004044	0.008858	0.00528	0.004443	0.00453	0.006044	0.005243	0.004203	0.0047	0.004755	0.004202	0.004658	0.003986	0.004745	0.003906	0.00334	0.004392	0.00585	0.005858	0.004915	0.007046	0.010071	0.008034	0.008488	0.007136	0.007373	0.005984	0.008057
201004_at	0.011679	0.011218	0.01194	0.012777	0.015126	0.013389	0.011794	0.011823	0.013321	0.011524	0.012686	0.010922	0.010519	0.0111	0.010748	0.013022	0.010945	0.013048	0.013443	0.01508	0.010421	0.010093	0.014236	0.008397	0.006893	0.008759	0.008727	0.008881	0.010951	0.00847	0.007169	0.007192	0.007735	0.007293	0.0094	0.00945	0.007259	0.007047	0.007695	0.009587	0.008781	0.013194	0.012772	0.015856	0.016882	0.010353	0.014205	0.011317	0.011363
201005_at	0.015278	0.005813	-0.002022	0.006372	0.001772	-0.001215	-0.007445	-0.001642	0.002963	0.002768	0.005733	0.001956	0.008059	-0.00732	-0.010401	-0.009379	0.001422	0.006856	0.010109	0.006376	-0.000183	-0.007766	0.001434	0.004319	0.004646	0.003983	0.004945	0.008409	0.01001	0.007789	0.006628	0.007536	0.006251	0.00768	0.00978	0.008794	0.00479	0.006255	0.005475	0.012115	0.000083	0.009056	0.013413	0.006514	0.003664	0.008374	0.015394	0.011127	0.011989
201006_at	0.003536	-0.002175	0.000349	-0.000686	-0.004953	-0.001967	0.002047	0.000956	0.000103	0.002768	0.002396	0.001541	0.002324	-0.001254	-0.002978	-0.001524	0.00377	0.003686	-0.002083	0.000601	0.004284	0.003874	0.004357	0.004182	0.003357	0.003461	0.00313	0.002085	0.001416	0.004134	0.002528	0.002435	0.003268	0.002511	0.002018	-0.000134	-0.000657	0.000759	-0.001293	0.001324	0.002849	0.002145	0.002595	0.005385	0.005177	0.002156	0.002309	0.000974	0.002775
201007_at	0.006933	0.008812	0.010729	0.010967	0.008948	0.007983	0.007605	0.007816	0.008073	0.010697	0.010563	0.006452	0.009432	0.007204	0.00683	0.007842	0.00941	0.006803	0.007798	0.008393	0.009903	0.012388	0.008338	0.008379	0.00799	0.008496	0.008054	0.009257	0.008837	0.009896	0.008565	0.009354	0.008637	0.009697	0.010866	0.010548	0.008142	0.009441	0.007957	0.012031	0.006548	0.009685	0.007148	0.012323	0.007467	0.011277	0.007884	0.008452	0.00865
201008_s_at	0.00527	0.014601	0.012628	0.015176	0.01503	0.017649	0.018211	0.017337	0.017431	0.008576	0.010408	0.005579	0.006436	0.003367	0.004348	0.000193	0.007644	0.014183	0.008647	0.01076	0.007044	0.012215	0.014815	-0.002536	0.001903	0.003607	0.003767	0.002941	0.001816	0.00179	0.003258	0.001576	0.006838	0.005469	0.004243	0.000501	0.003389	0.001238	0.003174	0.004758	0.004159	0.011608	0.012926	0.008931	0.007306	0.013523	0.007249	0.011491	0.007516
201009_s_at	0.009587	0.016258	0.014294	0.018674	0.014767	0.018352	0.019189	0.018929	0.019049	0.010645	0.010941	0.008856	0.008237	0.010392	0.008312	0.009849	0.012599	0.015926	0.012479	0.014636	0.009962	0.013672	0.016632	0.008141	0.007489	0.010277	0.009492	0.008611	0.008415	0.00982	0.009836	0.007663	0.011361	0.009088	0.009255	0.009621	0.008804	0.006121	0.010503	0.012019	0.008862	0.015209	0.016266	0.012762	0.01286	0.015799	0.01214	0.014968	0.012071
201010_s_at	0.010603	0.019636	0.014976	0.019188	0.014961	0.018577	0.019042	0.018792	0.019189	0.011159	0.012406	0.010299	0.009516	0.010134	0.01067	0.008369	0.01516	0.014622	0.013663	0.016537	0.009145	0.014256	0.017397	0.005813	0.007933	0.007776	0.007155	0.009277	0.008665	0.008707	0.009599	0.007234	0.010982	0.008838	0.010113	0.01016	0.007409	0.008974	0.00818	0.012899	0.009774	0.015366	0.017945	0.013596	0.011992	0.01636	0.013579	0.015779	0.014568
201011_at	0.007525	0.007905	0.007708	0.007904	0.009558	0.007242	0.006027	0.006009	0.00675	0.007094	0.007379	0.004958	0.008417	0.00436	0.006081	0.006771	0.007347	0.007179	0.003206	0.006167	0.005124	0.007585	0.006552	0.001338	-0.001712	0.00323	0.003591	0.003637	0.005349	0.002292	0.000336	0.002199	0.003278	0.000567	0.004128	0.004654	0.000681	0.002406	0.000746	0.004214	0.002676	0.006691	0.009381	0.008292	0.010601	0.006454	0.008944	0.00692	0.007685
201012_at	0.001157	0.014241	0.017702	0.016956	0.009673	0.013315	0.010946	0.011364	0.003589	0.006994	0.011467	0.010092	0.005924	-0.001092	-0.002657	0.000821	0.014857	0.00329	0.017165	0.00836	0.001997	0.002203	0.009097	0.002936	0.003751	0.001417	0.002523	0.003201	0.000611	0.002145	0.001135	0.00113	0.002641	0.001206	0.005207	0.002597	0.003221	0.000886	0.006209	0.006117	0.003681	0.003283	0.005284	0.002949	0.000806	0.00207	0.007174	0.008912	0.008931
201013_s_at	0.007593	0.003448	0.0048	0.003495	0.006494	0.004327	0.005582	0.005023	0.005549	0.011651	0.011339	0.012393	0.012523	0.010041	0.013101	0.011357	0.009471	0.005873	0.006527	0.003698	0.007748	0.006688	0.005647	0.006126	0.005103	0.006708	0.004889	0.005666	0.005337	0.005716	0.006338	0.004696	0.004759	0.004882	0.005933	0.006421	0.004918	0.005316	0.005617	0.006989	0.00569	0.006578	0.002396	0.003489	0.005214	0.006346	0.005352	0.004324	0.004989
201014_s_at	0.005127	-0.001371	-0.001423	0.000749	0.005666	0.001314	0.003947	0.003619	0.004546	0.009512	0.008465	0.008471	0.012596	0.006981	0.010433	0.007551	0.007466	0.001939	0.003725	-0.000894	0.003838	0.007647	0.000826	-0.002166	-0.002559	-0.004364	-0.00943	-0.003864	-0.000384	-0.000673	-0.002147	-0.001023	0.000351	-0.000839	-0.000072	-0.000776	-0.004974	0.000597	-0.005308	-0.001176	-0.004112	-0.000322	-0.002323	-0.002125	-0.002813	0.000211	-0.002668	-0.001187	0.000549
201015_s_at	0.007114	-0.001099	0.002263	0.003607	0.003713	-0.002676	-0.004388	-0.004877	0.005067	0.003053	0.005513	-0.004329	0.00883	0.002334	-0.004705	-0.002898	0.007757	0.003034	0.007147	0.001782	0.000201	-0.006052	-0.005275	-0.006065	-0.006314	-0.000091	-0.003283	-0.004045	-0.005208	-0.00566	-0.003584	0.000016	0.0015	-0.003264	-0.004839	-0.004006	-0.006646	-0.002914	-0.006106	0.000268	0.004503	-0.00184	0.007371	0.009519	0.008841	0.008504	0.007024	0.004349	0.008278
201016_at	0.004022	0.000495	0.00431	0.001888	0.003247	0.002131	0.000589	0.001775	0.004385	0.006553	0.004601	0.000706	0.007607	0.001768	0.004129	0.002836	0.001369	-0.003032	-0.00057	-0.001508	0.002183	0.001507	-0.000606	-0.005292	-0.009747	-0.00146	-0.00263	-0.000809	-0.002391	-0.004845	-0.010176	-0.000544	-0.001732	-0.00173	-0.001028	-0.003137	-0.007888	-0.002656	-0.004226	-0.002923	-0.003134	-0.000994	-0.001957	-0.004006	-0.002918	-0.003057	0.001143	0.002721	0.003189
201017_at	0.002151	0.000153	0.00486	0.003241	0.004034	0.003443	0.003795	0.00499	0.005423	0.006103	0.006335	0.001058	0.006951	0.002102	0.001599	0.003196	0.000712	0.001037	0.00109	0.000623	0.00143	0.003781	-0.000349	0.002469	-0.003038	0.00248	0.001093	0.000823	0.001827	0.004211	0.001952	0.002804	0.00281	0.003912	0.002654	0.002812	0.0023	0.001494	0.001039	0.001663	0.001859	0.000036	-0.005919	-0.009254	-0.004251	-0.003526	0.000184	0.003406	0.003431
201018_at	0.005777	0.00332	0.005883	0.002177	0.005241	0.004334	0.005056	0.005923	0.006962	0.006408	0.006033	0.004648	0.007732	0.003739	0.003838	0.004754	0.003969	0.001668	0.003049	0.002776	0.003554	0.003641	0.000982	0.004776	0.0039	0.007287	0.006264	0.007033	0.006304	0.006791	0.006967	0.00869	0.007258	0.007854	0.005964	0.007186	0.006879	0.005239	0.004354	0.006519	0.006904	0.003183	-0.000899	-0.00316	-0.000228	0.00111	0.004986	0.00734	0.006624
201019_s_at	0.009098	0.00395	0.007	0.005348	0.007134	0.00534	0.005151	0.005805	0.007903	0.008994	0.007235	0.006572	0.009598	0.0072	0.007205	0.008943	0.005899	0.006642	0.005591	0.004254	0.007711	0.005823	0.00507	0.005611	0.005395	0.005431	0.005359	0.003052	0.006475	0.00616	0.006141	0.007838	0.009006	0.006745	0.005369	0.005537	0.006583	0.006132	0.004581	0.002919	0.006328	0.005304	0.005391	0.00006	0.003276	0.004439	0.009363	0.010415	0.007877
201020_at	0.006774	0.007691	0.005935	0.006773	0.005087	0.003782	0.00406	0.003942	0.004688	0.007426	0.005407	0.007196	0.007672	0.004915	0.006346	0.008301	0.007272	0.008098	0.007159	0.005389	0.008477	0.010746	0.009306	0.014619	0.015289	0.011847	0.012608	0.01067	0.014237	0.014343	0.012851	0.014092	0.011632	0.014522	0.011905	0.01382	0.01486	0.013635	0.012259	0.00862	0.012505	0.005098	0.009463	0.004677	0.003561	0.004319	0.006061	0.007319	0.005679
201021_s_at	0.011604	0.006085	0.00548	0.005738	0.008033	0.010258	0.005247	0.006017	0.005111	0.006896	0.007084	0.006133	0.007861	0.007455	0.007244	0.00452	0.005758	0.007421	0.006969	0.00743	0.006214	0.002872	0.004993	0.010876	0.010013	0.010039	0.010561	0.00825	0.012243	0.009905	0.009459	0.01159	0.008119	0.01064	0.009847	0.009057	0.011313	0.009079	0.009001	0.009444	0.010757	0.010936	0.012472	0.014224	0.008574	0.010846	0.012348	0.014755	0.012002
201022_s_at	0.011841	0.007251	0.006717	0.008056	0.009941	0.011908	0.008057	0.00786	0.006656	0.009781	0.009535	0.00714	0.009395	0.006775	0.009695	0.006712	0.006565	0.008183	0.007314	0.008928	0.006618	0.002511	0.003943	0.013474	0.013646	0.012292	0.011021	0.011436	0.01346	0.0134	0.012488	0.012635	0.011811	0.013423	0.013821	0.01268	0.013476	0.0114	0.011517	0.013641	0.01359	0.012166	0.01383	0.012547	0.008676	0.012071	0.014128	0.016975	0.013479
201023_at	0.006677	0.008786	0.0076	0.008234	0.0087	0.009687	0.009018	0.009053	0.01129	0.006713	0.009069	0.006344	0.008876	0.007314	0.008303	0.008344	0.005544	0.006101	0.003475	0.007039	0.003728	0.006463	0.002177	0.00283	0.004565	0.003707	0.004026	0.004964	0.005651	0.005063	0.004092	0.006978	0.00539	0.005042	0.005962	0.005578	0.003025	0.003761	0.002791	0.006208	0.006199	0.003068	0.002409	-0.001394	-0.003829	0.00169	0.005504	0.007728	0.006669
201024_x_at	0.003447	0.001554	0.007002	0.006147	0.006414	0.007969	0.006662	0.007926	0.006944	0.01038	0.009153	0.00401	0.008023	0.006416	0.005666	0.001344	0.005699	-0.004403	0.006245	0.001304	0.001359	0.007668	-0.005537	0.003532	-0.003907	0.003135	-0.003754	-0.000206	-0.00105	0.006554	0.005388	0.003542	0.00445	0.004727	0.005893	0.000231	-0.002703	0.005308	0.001724	0.002179	-0.000395	-0.003947	-0.006821	-0.002854	-0.000872	-0.002777	-0.003232	0.00505	0.002013
201025_at	0.00224	0.001003	0.003023	-0.001185	-0.000036	0.002514	0.003709	0.002479	0.001237	0.003077	0.002856	0.002541	0.002787	0.003154	0.004348	0.003077	0.002864	0.000947	0.001159	0.001547	0.002677	0.003599	-0.000804	0.003068	0.002357	-0.000147	0.000179	0.00338	-0.000939	-0.000794	0.002323	0.001947	0.002257	-0.001177	0.001814	0.002235	0.00155	0.001814	0.001116	0.002574	0.001964	-0.001357	0.00024	-0.000151	-0.003785	0.000084	0.001327	0.001531	0.002636
201026_at	0.002549	0.000092	0.002957	0.001245	0.001321	0.001115	0.002258	0.001584	0.001914	0.002969	0.003895	0.002257	0.003543	0.002567	0.003112	0.003722	0.001715	-0.000731	0.002437	0.000874	0.002036	0.001293	0.001892	0.000835	0.002627	0.002424	0.001525	0.001713	-0.000264	0.003546	0.00201	0.001279	0.002339	0.001225	0.001849	0.001539	0.002319	0.003052	0.001451	0.002558	0.001659	-0.002603	-0.000073	0.00399	0.002349	0.00036	0.001219	0.001873	0.00172
201027_s_at	0.000263	-0.000023	0.002436	-0.000331	0.004032	0.003497	0.004362	0.003522	0.002222	0.005347	0.005513	0.004805	0.007184	0.00339	0.005633	0.005256	0.006325	0.000195	0.001077	0.001994	0.001768	0.002638	0.000256	0.00164	0.001238	-0.000991	-0.001079	0.000171	-0.000647	0.002039	0.003474	0.000705	0.001581	0.001503	0.000826	0.003928	0.000486	0.000878	0.002941	0.000275	0.001953	-0.0011	-0.006725	-0.002995	-0.005073	-0.001533	-0.001861	0.001444	-0.000636
201028_s_at	0.006801	0.009267	0.008431	0.010215	0.010967	0.012183	0.009829	0.010468	0.007422	0.006995	0.009018	0.012659	0.008046	0.004164	0.005092	0.004399	0.005248	0.01465	0.007507	0.008389	0.007695	0.009512	0.00747	0.006958	0.006344	0.007808	0.006658	0.007046	0.006065	0.007123	0.006038	0.005611	0.004031	0.004839	0.008103	0.007112	0.00611	0.005261	0.007745	0.012554	0.005175	0.007654	0.011822	0.011058	0.010844	0.007331	0.011137	0.010365	0.007635
201029_s_at	0.008781	0.012704	0.011534	0.013389	0.013208	0.01508	0.012194	0.012309	0.011132	0.010697	0.012135	0.016197	0.010532	0.003892	0.009536	0.007286	0.007824	0.018082	0.011159	0.013608	0.010728	0.011295	0.010417	0.008658	0.007178	0.008971	0.011042	0.010966	0.009679	0.00813	0.006912	0.009341	0.007499	0.008471	0.012519	0.011024	0.007244	0.006896	0.00756	0.016502	0.008467	0.014465	0.014931	0.014158	0.015391	0.009716	0.013581	0.013883	0.011237
201030_x_at	0.011865	0.011396	0.012542	0.011662	0.014535	0.013068	0.016679	0.015951	0.01317	0.016753	0.01742	0.017793	0.016477	0.015899	0.017891	0.017286	0.016621	0.011185	0.012439	0.01288	0.010056	0.010716	0.011035	0.015338	0.015842	0.012214	0.009506	0.015057	0.011727	0.01524	0.015194	0.013166	0.013327	0.014894	0.016364	0.016526	0.016421	0.015758	0.014751	0.015213	0.012851	0.011295	0.007705	0.006406	-0.001238	0.015938	0.008522	0.009889	0.010146
201031_s_at	0.010552	0.010157	0.011106	0.010344	0.010707	0.010479	0.012925	0.012995	0.011	0.012785	0.011797	0.011715	0.010788	0.010518	0.011009	0.009789	0.009645	0.011686	0.010205	0.011881	0.008896	0.011229	0.007529	0.004392	0.002351	0.006194	0.006934	0.005871	0.00508	0.004844	0.005808	0.008931	0.007375	0.00678	0.007686	0.006353	0.002822	0.005239	0.004282	0.008343	0.01025	0.009061	0.005698	0.000776	0.001494	0.005764	0.008802	0.012146	0.01037
201032_at	0.006407	0.007526	0.007779	0.008947	0.00773	0.008902	0.007207	0.007391	0.010381	0.004959	0.006608	0.006677	0.007646	0.007048	0.006248	0.008839	0.004774	0.007822	0.006828	0.008122	0.004241	0.004556	0.006372	0.010864	0.010094	0.010585	0.010059	0.013322	0.010757	0.010147	0.011107	0.010541	0.011628	0.009796	0.012068	0.011193	0.010182	0.010877	0.010646	0.008847	0.010252	0.008744	0.008092	0.00864	0.009817	0.008595	0.007984	0.006114	0.007627
201033_x_at	0.019129	0.017552	0.01899	0.020092	0.019822	0.018503	0.020479	0.020495	0.022372	0.022066	0.020741	0.022154	0.019047	0.020493	0.022326	0.022381	0.023051	0.019922	0.020835	0.020034	0.019327	0.021503	0.020024	0.014373	0.01278	0.014561	0.013387	0.013878	0.014482	0.012809	0.012171	0.012669	0.013303	0.01273	0.014383	0.013999	0.012972	0.012618	0.012143	0.015634	0.018975	0.019444	0.019325	0.021364	0.02232	0.01735	0.019905	0.019073	0.016909
201034_at	0.006717	0.011729	0.011842	0.011261	0.011258	0.013812	0.014347	0.013857	0.013512	0.007662	0.009251	0.009145	0.009162	0.009389	0.010819	0.010775	0.006271	0.006888	0.009185	0.010764	0.008499	0.002615	0.003929	0.007875	0.009862	0.00884	0.007456	0.012894	0.009531	0.010733	0.009296	0.012679	0.011743	0.011848	0.012712	0.012216	0.011129	0.009922	0.0078	0.01519	0.008997	0.000969	0.000322	0.002753	-0.001976	0.005248	0.006112	0.008219	0.011407
201035_s_at	0.005835	0.002055	0.001194	0.003975	0.006023	0.004268	0.004921	0.004994	0.00559	0.008485	0.00782	0.010757	0.008703	0.009881	0.01072	0.010513	0.005726	0.009161	0.003568	0.004299	0.007852	0.008094	0.00635	0.004349	0.003147	0.003135	0.002702	0.006022	0.003124	0.005674	0.00283	0.003912	0.001967	0.003792	0.004226	0.004429	0.003389	0.002553	0.002941	0.004444	0.004555	0.004847	0.005302	0.009262	0.011096	0.008707	0.005862	0.006307	0.00437
201036_s_at	0.00224	0.000256	0.003145	0.00095	0.003923	0.004083	0.001955	0.002498	0.004469	0.007267	0.007616	0.007774	0.0079	0.005978	0.007763	0.007717	0.001327	0.005619	-0.00055	0.001731	0.004731	0.0046	0.000505	-0.00069	0.001111	-0.001385	-0.000177	0.001799	0.002464	-0.001638	-0.002815	0.00189	0.002108	0.001594	0.003669	0.001742	0.000707	0.000736	0.000762	0.00369	0.001093	0.004547	0.002447	0.008047	0.007127	0.009602	0.003214	0.005552	0.004855
201037_at	0.007918	0.003716	0.003952	0.004309	0.007674	0.006571	0.006808	0.007326	0.007261	0.002577	0.008397	0.009561	0.011171	0.007558	0.006533	0.005548	0.007725	0.006491	0.005498	0.005026	-0.00267	0.001618	0.002833	0.010508	0.00956	0.008042	0.007648	0.007118	0.010726	0.009504	0.009256	0.009324	0.008774	0.00934	0.010126	0.010998	0.010088	0.009466	0.007945	0.007213	0.007385	0.003153	0.00592	0.008438	-0.000537	0.005451	0.006441	0.00489	0.006902
201038_s_at	-0.000008	0.00599	0.007266	0.00659	0.006119	0.006395	0.004993	0.004714	0.006998	0.007513	0.006907	0.005707	0.007076	0.002249	0.005213	0.005764	0.003229	0.003533	0.001667	0.001657	0.002053	0.005176	0.003966	-0.004423	0.000219	0.00223	0.001852	0.001424	0.001687	0.001566	-0.000796	0.002278	0.001434	0.001636	0.001754	0.002746	0.001144	0.001577	-0.003251	0.004391	0.002701	0.000537	0.000187	-0.003938	-0.004377	-0.001726	0.002944	0.000476	0.001698
201039_s_at	0.007598	0.005561	0.005818	0.005272	0.00612	0.006154	0.005599	0.006161	0.005602	0.007952	0.005174	0.008527	0.008233	0.008441	0.007858	0.006884	0.009998	0.005807	0.004369	0.004664	0.008312	0.014703	0.011177	0.0054	0.004714	0.006862	0.006321	0.00621	0.007689	0.005711	0.005475	0.005408	0.005555	0.005871	0.004314	0.004897	0.00562	0.006603	0.004662	0.005404	0.005189	0.006876	0.008003	0.010414	0.009209	0.005926	0.006518	0.006056	0.006749
201040_at	0.005379	0.009505	0.010574	0.012282	0.009382	0.009535	0.007949	0.007295	0.008843	0.004881	0.007487	0.005941	0.009463	0.00527	0.004177	0.004737	0.001993	0.005783	0.008592	0.004742	0.00259	0.00006	0.00874	0.006017	0.004833	0.004543	0.003711	0.004146	0.005843	0.006951	0.005889	0.004525	0.005403	0.005699	0.004994	0.002678	0.004266	0.005191	0.003317	0.007929	0.004854	0.005506	0.008272	0.006145	0.005099	0.003883	0.00491	0.00257	0.005047
201041_s_at	0.0053	0.016026	0.021037	0.021947	0.017197	0.016889	0.016563	0.015613	0.016928	0.014119	0.014774	0.001019	0.002861	0.002609	0.002053	0.00062	0.005977	0.01307	0.010201	0.013944	0.006502	0.015551	0.0175	0.007997	0.008083	0.009433	0.011068	0.009231	0.010744	0.007893	0.008714	0.009176	0.00729	0.009539	0.010525	0.010839	0.008213	0.008673	0.009329	0.013666	0.007269	0.016693	0.01946	0.014211	0.016018	0.015096	0.016688	0.01594	0.015106
201042_at	0.014382	-0.000233	-0.000007	0.00351	0.000646	-0.006699	-0.001308	-0.0032	0.002294	0.007234	0.003042	-0.005292	-0.002291	-0.004538	0.00013	0.00111	0.007094	0.006972	0.003685	0.007543	0.009573	0.009943	0.00729	0.005963	0.001135	0.003322	0.004756	0.006281	0.00347	0.001051	0.004373	0.003687	0.005748	0.004727	0.005046	0.006275	0.005747	0.004063	0.003625	0.006354	0.003668	0.009198	0.011491	0.012592	0.012125	0.007428	0.007506	0.010438	0.003921
201043_s_at	0.000713	0.003789	0.00136	0.002773	0.005099	0.004738	0.001814	0.001709	0.003897	0.003579	0.00235	0.003779	0.005956	0.000911	0.0036	0.002366	0.002034	0.002848	-0.002626	-0.003559	-0.001488	0.002087	-0.000688	-0.004475	-0.008022	-0.004074	0.000072	-0.003174	-0.00292	-0.004156	-0.002057	-0.003724	-0.000068	-0.008171	-0.005065	-0.000591	-0.007727	-0.00418	-0.007207	-0.001113	-0.001054	-0.005245	-0.003019	-0.005283	-0.007865	0.000334	-0.006317	-0.008688	-0.008409
201044_x_at	-0.00668	0.000991	0.012909	0.012357	0.00883	0.007651	0.00641	0.006298	0.004953	0.00196	0.004892	-0.009113	-0.008407	-0.005374	-0.008003	-0.007011	-0.0069	-0.005027	-0.008734	-0.005647	-0.011	0.002233	0.000574	-0.010309	-0.010254	-0.009142	-0.009708	-0.009672	-0.00858	-0.008169	-0.012232	-0.008227	-0.006981	-0.009547	-0.008171	-0.008621	-0.010175	-0.010834	-0.009335	-0.004929	-0.008757	-0.002655	0.009486	-0.004339	-0.003529	-0.00368	0.001806	-0.004622	0.001132
201045_s_at	-0.003815	-0.005973	-0.008528	-0.004803	-0.001397	-0.000613	-0.000962	-0.003094	-0.003797	-0.006055	-0.002738	-0.002298	-0.003262	-0.001738	-0.009851	-0.007398	-0.008121	-0.010919	-0.010446	-0.00723	-0.009167	-0.004978	-0.005889	-0.003739	-0.005835	-0.004982	-0.007198	-0.006735	-0.001762	-0.006826	-0.005046	-0.009928	-0.005797	0.000009	-0.007415	-0.005293	-0.005403	-0.001716	-0.003617	-0.006595	-0.004653	-0.00695	-0.008987	-0.006464	-0.006149	-0.006852	-0.007437	-0.006419	-0.010229
201046_s_at	0.00705	0.004133	0.007167	0.008453	0.006411	0.007828	0.006785	0.006255	0.008381	0.010805	0.007493	0.010405	0.010076	0.008105	0.00977	0.010053	0.011897	0.00819	0.006301	0.008149	0.011126	0.018495	0.010261	0.006606	0.006766	0.00606	0.007519	0.007582	0.007664	0.008458	0.00768	0.006394	0.007825	0.006598	0.007215	0.00835	0.008593	0.008312	0.005051	0.009049	0.005078	0.009808	0.008984	0.009931	0.010288	0.007562	0.007585	0.006185	0.007165
201047_x_at	0.006555	0.008179	0.008929	0.009377	0.007757	0.010229	0.007134	0.007173	0.008483	0.007052	0.00698	0.005991	0.007088	0.005579	0.005515	0.006901	0.006947	0.004577	0.006061	0.006214	0.006502	0.011456	0.006131	0.009328	0.009616	0.008159	0.007989	0.008735	0.00958	0.010388	0.008476	0.009962	0.009118	0.010547	0.010335	0.011349	0.009424	0.008989	0.008603	0.009127	0.010219	0.006704	0.003475	0.001265	-0.001056	0.005942	0.00563	0.00691	0.006933
201048_x_at	-0.001757	-0.001109	-0.001815	-0.005733	0.000238	0.001907	-0.000122	0.000439	-0.00395	-0.00308	-0.006265	-0.003515	-0.001138	-0.002779	-0.00499	-0.006578	-0.006623	-0.004536	-0.001387	-0.006162	-0.00715	0.000757	-0.003867	-0.000276	0.002351	0.001842	0.00105	-0.000423	0.00388	0.002718	0.00018	0.001929	-0.00195	0.002642	0.000201	0.000137	0.002666	0.001087	-0.000809	-0.005263	0.00018	-0.004091	-0.010313	-0.001298	-0.005456	-0.002548	-0.00195	-0.00473	-0.004213
201049_s_at	0.018212	0.019415	0.019329	0.020967	0.019742	0.019786	0.021675	0.021155	0.022719	0.021527	0.020971	0.021174	0.01857	0.020906	0.021925	0.0219	0.02233	0.020463	0.022821	0.021586	0.01832	0.019932	0.019763	0.01907	0.016888	0.018293	0.015537	0.016205	0.0168	0.015847	0.016634	0.014477	0.014788	0.015684	0.015572	0.017313	0.016626	0.016238	0.016203	0.017401	0.019672	0.020162	0.019828	0.02013	0.020328	0.019466	0.020586	0.020187	0.016921
201050_at	0.006968	0.00436	0.006749	0.00849	0.005219	0.004543	0.004392	0.004817	0.002876	0.004188	0.002882	-0.000403	0.003932	0.005352	0.002677	-0.003813	0.006262	0.002239	0.002243	0.005884	0.004162	0.00017	0.005029	0.009907	0.007156	0.006937	0.006065	0.008956	0.009676	0.008059	0.007155	0.010933	0.008786	0.007179	0.007548	0.006094	0.008296	0.006482	0.007072	0.005135	0.006795	0.005839	0.010113	0.008798	0.006221	0.006047	0.00785	0.004317	0.00855
201051_at	0.007728	0.011833	0.01155	0.012121	0.011348	0.011005	0.009213	0.009212	0.012475	0.012189	0.011545	0.012152	0.01179	0.010523	0.011884	0.01162	0.009416	0.010693	0.007095	0.007436	0.00857	0.009283	0.010852	0.008041	0.00793	0.010504	0.011323	0.009763	0.008099	0.009218	0.008798	0.00849	0.007815	0.008887	0.007354	0.008563	0.008034	0.007879	0.007855	0.008135	0.008802	0.00687	0.006332	0.006108	0.005755	0.007849	0.007329	0.007026	0.00741
201052_s_at	0.007437	0.00582	0.00655	0.006526	0.005607	0.006179	0.005307	0.005223	0.006453	0.008516	0.006082	0.005623	0.006307	0.005943	0.003577	0.006073	0.005281	0.006572	0.003996	0.002858	0.005258	0.011574	0.0076	0.002329	0.002703	0.002976	0.003659	0.002997	0.005763	0.003236	0.003086	0.003545	0.003522	0.003064	0.002777	0.004301	0.00356	0.00352	0.00161	0.00222	0.004212	0.003659	0.00745	0.007971	0.008757	0.004121	0.006317	0.003041	0.005679
201053_s_at	0.003097	0.002512	0.004181	0.003743	0.003864	0.005209	0.002673	0.003001	0.004815	0.007376	0.005864	0.003012	0.002933	0.000277	0.000978	0.001316	-0.000198	0.002764	-0.00058	0.000984	0.001821	0.008398	0.002885	-0.000942	-0.004073	-0.000857	0.002683	0.000328	0.002651	-0.000329	0.000412	0.001476	0.000452	-0.000408	0.002292	0.000714	-0.002579	-0.001675	0.000915	0.001261	0.001286	0.001483	0.004157	0.002574	0.00261	0.001639	0.003286	0.002767	0.004252
201054_at	0.004582	0.005642	0.005932	0.006591	0.00758	0.006976	0.005534	0.005448	0.007182	0.008551	0.01054	0.008795	0.008522	0.003029	0.005428	0.007882	0.005614	0.007507	0.004105	0.004769	0.008472	0.004088	0.005246	0.005685	0.007183	0.009147	0.009592	0.006504	0.007949	0.005983	0.006634	0.006724	0.006072	0.007267	0.006594	0.005828	0.005712	0.005199	0.006335	0.005429	0.010341	0.007994	0.006305	0.001441	0.001062	0.004595	0.005289	0.008555	0.006008
201055_s_at	0.005156	0.005807	0.006647	0.005798	0.006951	0.007824	0.005781	0.005511	0.008097	0.007514	0.007386	0.007643	0.007218	0.003859	0.005156	0.004496	0.004623	0.00612	0.004679	0.004836	0.004701	0.007726	0.005813	0.003126	-0.00024	0.005115	0.003443	0.001872	0.002582	0.002516	0.001349	0.003099	0.002021	0.002674	0.003485	0.004075	0.003221	0.001885	-0.002398	0.003144	0.004095	0.005314	0.0075	0.002761	0.00354	0.003864	0.007018	0.004926	0.005552
201056_at	0.003756	0.00331	0.00429	0.00325	0.002668	0.002733	0.003034	0.003268	0.003255	0.002589	0.004334	0.002444	0.002694	0.002949	0.002298	-0.001555	0.002823	0.001156	0.002417	0.004232	0.002808	-0.00288	0.000272	0.004706	0.001793	0.001318	0.002645	0.004271	0.001837	0.003088	0.005223	0.004087	0.005164	0.004101	0.005401	0.005138	0.005129	0.006042	0.004796	0.005275	0.004588	0.00342	0.002451	0.002426	0.003077	0.003268	0.004512	0.004247	0.004775
201057_s_at	0.004285	0.00451	0.006572	0.005132	0.006291	0.005235	0.006491	0.007305	0.005098	0.004489	0.006387	0.004942	0.006495	0.005241	0.005417	0.005224	0.004155	0.00406	0.005127	0.006096	0.005006	0.003567	0.002582	0.005102	0.00597	0.001918	0.001817	0.005277	0.002392	0.005874	0.004505	0.003837	0.005515	0.005734	0.006125	0.005394	0.006014	0.003719	0.005713	0.006929	0.004791	0.00377	0.003598	0.003274	0.003077	0.00507	0.005862	0.005608	0.005939
201058_s_at	0.000125	0.00476	-0.008238	-0.005108	-0.009027	-0.008388	-0.009247	-0.011096	-0.003152	-0.007057	-0.002021	-0.010073	-0.006369	-0.008333	-0.011332	-0.008388	-0.010324	0.00368	-0.005218	0.006994	-0.008651	-0.009503	-0.00342	-0.006865	-0.007447	-0.008126	-0.008132	-0.005657	-0.000365	-0.008169	-0.009988	-0.006907	0.002697	-0.003054	-0.004005	-0.000949	-0.006169	-0.005407	-0.007744	0.006674	-0.008614	0.014123	0.011893	0.017578	-0.00283	0.006807	0.014922	0.017573	0.008985
201059_at	0.006916	0.006066	0.001916	0.003117	0.001195	0.000806	-0.000038	-0.001885	0.003424	0.008502	0.005436	0.003728	0.002213	0.004398	0.00351	0.007565	0.010021	0.007382	0.007956	0.007136	0.007453	0.007704	0.007489	0.009927	0.010001	0.011355	0.010279	0.010999	0.007996	0.012795	0.01028	0.006948	0.009175	0.011358	0.010875	0.011189	0.010917	0.01052	0.009544	0.011845	0.008822	0.011319	0.008167	0.008135	0.008661	0.011105	0.009019	0.009509	0.007123
201060_x_at	0.00236	0.006461	0.005152	0.005924	0.004057	0.00997	0.007646	0.008425	0.002095	0.008972	0.005815	0.002359	0.005871	0.002405	0.002072	0.00556	0.006035	0.004205	0.005615	0.007913	0.010726	0.017867	0.012273	0.003674	0.005909	0.004663	0.005199	0.006495	0.00384	0.00471	0.005633	0.004897	0.004805	0.005597	0.006181	0.00527	0.00597	0.004555	0.006658	0.008116	0.003191	0.006233	0.00794	0.006924	0.006167	0.00795	0.003449	0.005716	0.005018
201061_s_at	0.001001	0.010225	0.008361	0.008593	0.006227	0.014584	0.008663	0.009603	0.004115	0.01249	0.010251	0.00055	0.007387	0.002249	0.001437	0.007573	0.007002	0.007297	0.006536	0.010871	0.011195	0.0191	0.015168	0.00726	0.00826	0.007003	0.007588	0.009404	0.007262	0.007601	0.006278	0.007954	0.007647	0.007682	0.009452	0.008809	0.007983	0.008402	0.007662	0.011399	0.004979	0.009508	0.012871	0.00702	0.008314	0.011328	0.007551	0.010581	0.008086
201062_at	-0.015595	-0.005529	-0.010749	-0.010999	-0.003833	-0.00383	-0.011498	-0.010662	-0.012102	-0.010457	-0.007449	-0.014063	-0.011255	-0.012943	-0.012767	-0.010378	-0.011352	-0.014372	-0.01243	-0.011507	-0.012257	-0.010116	-0.01045	-0.012903	-0.013104	-0.010582	-0.014055	-0.007722	-0.013471	-0.014665	-0.014937	-0.010593	-0.013065	-0.01212	-0.014529	-0.003568	-0.010175	-0.007174	-0.016974	-0.013527	-0.012366	-0.011949	-0.010835	-0.0051	-0.011221	-0.01229	-0.010606	-0.01451	-0.014291
201063_at	0.01062	0.002741	0.0037	0.004522	0.002103	0.003026	0.001486	0.00183	-0.000208	0.003232	0.005917	0.005072	0.005539	0.004398	-0.001864	0.000843	0.00354	0.002367	0.004068	0.004563	0.003608	0.001237	0.002193	0.004028	0.003634	0.004432	0.003825	0.007042	0.003439	0.003307	0.003624	0.004076	0.003634	0.003785	0.005749	0.004717	0.004688	0.003403	0.005548	0.006311	0.005085	0.006233	0.003986	0.003067	0.002529	0.003439	0.006399	0.006613	0.005317
201064_s_at	0.008978	0.007707	0.009858	0.009177	0.009846	0.008467	0.009217	0.009028	0.01038	0.012028	0.011198	0.009662	0.012001	0.010688	0.009494	0.012346	0.010564	0.006643	0.007623	0.007927	0.00917	0.00762	0.010793	0.005938	0.005233	0.006856	0.006347	0.007245	0.005374	0.005624	0.005527	0.005132	0.005923	0.006083	0.005898	0.006795	0.005116	0.005474	0.005461	0.00696	0.00661	0.009776	0.009814	0.009887	0.009871	0.005979	0.007056	0.007868	0.007966
201065_s_at	0.009456	0.009956	0.009045	0.008945	0.009659	0.008704	0.00783	0.008366	0.008338	0.008731	0.010324	0.007866	0.007845	0.00879	0.0059	0.006702	0.006766	0.008624	0.006605	0.006338	0.006605	0.009957	0.004435	0.006667	0.008405	0.007609	0.009017	0.008628	0.009254	0.008388	0.009124	0.009718	0.009503	0.009313	0.00974	0.007326	0.008736	0.006947	0.006952	0.009203	0.011129	0.007145	0.006083	-0.000721	0.001973	0.00483	0.00814	0.009834	0.008614
201066_at	0.007201	0.006145	0.009962	0.009953	0.010322	0.009134	0.006532	0.005653	0.009154	0.011371	0.010673	0.008403	0.012152	0.013324	0.011178	0.010004	0.009302	0.008694	0.005934	0.005201	0.005543	0.00997	0.005375	0.00806	0.005927	0.008589	0.008616	0.007549	0.009178	0.006608	0.006556	0.007754	0.006211	0.00687	0.006453	0.007049	0.006406	0.007378	0.005048	0.006203	0.006157	0.00919	0.009593	0.018886	0.013234	0.010505	0.008726	0.0059	0.008515
201067_at	0.002669	0.003141	0.004479	0.003649	0.004183	0.003661	0.004513	0.002906	0.004682	0.003718	0.003735	-0.003434	0.004725	-0.003017	0.000025	-0.004134	-0.003616	-0.001804	0.002948	-0.001384	-0.002587	0.003961	-0.00342	0.001067	0.003936	0.002515	-0.001918	0.001529	0.001333	0.000793	0.004049	0.001465	0.004117	0.003707	0.004327	0.001758	-0.000237	0.002583	-0.001155	0.002912	-0.001076	-0.002586	-0.004102	-0.003254	-0.003763	-0.003441	0.002202	0.001199	0.00179
201068_s_at	0.010599	0.006458	0.008106	0.009185	0.009011	0.008446	0.007878	0.007857	0.007394	0.010658	0.008483	0.010239	0.010817	0.006123	0.008007	0.008327	0.011417	0.006895	0.007945	0.006662	0.008564	0.01068	0.005894	0.006825	0.007052	0.006045	0.003995	0.007143	0.006204	0.007541	0.006638	0.006875	0.005868	0.007541	0.007936	0.007762	0.007244	0.005984	0.006907	0.008089	0.006259	0.005989	0.0046	0.003957	0.00414	0.005259	0.005577	0.006578	0.006631
201069_at	0.002181	0.001714	-0.000764	-0.001654	-0.001667	-0.001869	0.001404	0.000635	0.002044	0.001833	0.003219	0.000795	0.000499	-0.000548	-0.000326	0.001843	0.003314	0.006109	0.001837	0.004734	0.002822	0.001127	0.005773	0.001029	0.002521	0.002754	0.003223	0.002928	0.001889	0.002764	-0.000466	0.002949	0.002249	0.00228	0.003773	0.003199	0.00347	0.001319	0.002668	0.003366	0.002398	0.010433	0.012575	0.009065	0.002475	0.003418	0.007702	0.013718	0.008158
201070_x_at	0.003984	0.007848	0.009984	0.00705	0.009712	0.010037	0.01182	0.011313	0.008065	0.007533	0.008444	0.006971	0.00796	0.004054	0.006239	0.006767	0.006227	0.008554	0.008215	0.007944	0.006953	0.008344	0.005669	0.007655	0.007893	0.004942	0.004221	0.006828	0.00192	0.00691	0.006923	0.003659	0.006072	0.005027	0.004466	0.003674	0.007025	0.007608	0.006093	0.004415	0.0066	0.00552	0.005843	0.000461	0.004445	0.006719	0.006887	0.007204	0.00504
201071_x_at	0.009334	0.012676	0.013904	0.012999	0.013017	0.013785	0.015422	0.015282	0.014117	0.01236	0.012988	0.013017	0.01307	0.010369	0.012292	0.012062	0.012767	0.010379	0.012896	0.014046	0.010919	0.012763	0.008202	0.007051	0.00919	0.008384	0.005976	0.009659	0.005562	0.010393	0.009452	0.009176	0.009722	0.0102	0.010645	0.009659	0.009305	0.00928	0.007191	0.011092	0.011742	0.008577	0.005276	0.002919	-0.000778	0.008046	0.008666	0.012123	0.009968
201072_s_at	0.004232	0.002961	0.002717	0.004255	0.003317	0.00484	0.004093	0.00376	0.004916	0.003534	0.005481	0.005731	0.006125	0.004963	0.004831	0.005053	0.004353	0.005032	0.003916	0.003948	0.002962	0.002398	0.005194	0.003136	-0.001983	0.00368	0.005413	0.004274	0.002556	0.005544	0.004163	0.002351	0.003125	0.003837	0.001942	0.003055	0.000733	0.003688	0.004143	0.004667	0.003362	-0.000503	0.003388	0.003202	0.003017	0.004257	0.004038	0.004286	0.004289
201073_s_at	0.005074	0.003243	0.004388	0.00278	0.004726	0.004364	0.003762	0.004668	0.005295	0.00459	0.00503	0.005406	0.005931	0.004244	0.005543	0.00275	0.005178	0.004659	0.003333	0.002854	0.005079	0.003419	0.004794	0.002809	0.00218	0.002682	0.002513	0.002246	0.000567	0.004236	0.003063	0.001153	0.003611	0.001473	0.001656	0.001483	0.003413	0.000667	0.003922	0.000649	0.00393	0.00086	0.000529	-0.000933	0.002288	0.001977	0.0033	0.00161	0.002791
201074_at	0.005797	0.004645	0.005453	0.00548	0.005256	0.006942	0.005716	0.005874	0.007638	0.006539	0.00793	0.007985	0.008914	0.007095	0.008612	0.007756	0.009005	0.006429	0.005579	0.004013	0.004713	0.00452	0.004118	0.000698	-0.003838	0.001987	0.00137	0.0022	0.001067	0.001599	0.001869	0.001643	0.003671	0.001998	0.001562	0.000836	0.002909	0.002156	0.00225	0.004277	0.004253	0.002809	0.002814	-0.002735	-0.000086	0.004131	0.004726	0.004569	0.004278
201075_s_at	0.003396	0.003249	0.002632	0.00374	0.00365	0.004855	0.004526	0.004373	0.004407	0.003018	0.005515	0.005593	0.006429	0.003952	0.00434	0.006493	0.004477	0.003094	0.003979	0.002955	0.002199	0.003727	0.003006	0.002753	0.000575	0.002555	0.001499	0.00311	-0.000009	0.000341	0.002543	0.000821	0.001931	0.001671	0.002116	0.001144	0.003325	0.002598	0.002597	0.003424	0.002874	0.001688	0.000557	0.002177	0.001088	0.002656	0.001726	0.001711	0.002146
201076_at	0.00659	0.003429	0.006956	0.007133	0.006782	0.007554	0.006635	0.00678	0.007427	0.008206	0.008395	0.00579	0.006773	0.003859	0.006986	0.006359	0.004302	0.006025	0.003795	0.004323	0.004406	0.005908	0.00316	0.005963	0.006759	0.006557	0.007375	0.005693	0.006113	0.005824	0.005	0.005554	0.005623	0.006157	0.007141	0.006736	0.006201	0.006589	0.003651	0.005358	0.005755	0.004568	0.004799	0.00787	0.005243	0.004836	0.003137	0.002468	0.004247
201077_s_at	0.011483	0.008616	0.010251	0.011133	0.011522	0.010647	0.010011	0.009916	0.012521	0.012573	0.011966	0.011644	0.013041	0.010648	0.013058	0.011825	0.011078	0.010381	0.010366	0.008955	0.008847	0.010269	0.009722	0.009709	0.009219	0.009676	0.010272	0.009475	0.009718	0.009941	0.008191	0.008071	0.008954	0.009506	0.009552	0.010166	0.009778	0.008722	0.008219	0.00875	0.007862	0.011108	0.0102	0.014306	0.011101	0.010244	0.00925	0.007253	0.00824
201078_at	0.008923	0.0111	0.011526	0.010476	0.013426	0.007931	0.007312	0.007344	0.007792	0.007255	0.009018	0.007026	0.008879	0.006068	0.006394	0.006867	0.007654	0.006745	0.007439	0.008084	0.010634	0.007349	0.009564	0.004766	0.00497	0.007702	0.007965	0.007717	0.007508	0.008248	0.006869	0.00771	0.006186	0.007716	0.008141	0.007935	0.007611	0.006573	0.005676	0.007634	0.007453	0.008078	0.006617	0.005198	0.006818	0.009832	0.009252	0.007868	0.009414
201079_at	0.010937	0.009888	0.009018	0.011151	0.010648	0.007697	0.006782	0.006997	0.013095	0.007593	0.007579	0.004781	0.011158	0.014055	0.011094	0.00809	0.008524	0.008046	0.010637	0.009535	0.006951	0.005908	0.006738	0.004464	0.002811	0.005449	0.00504	0.006555	0.006579	0.00526	0.00481	0.005597	0.004532	0.004983	0.006441	0.006827	0.002827	0.004056	0.004465	0.007042	0.002667	0.006855	0.012181	0.012164	0.011009	0.007977	0.011433	0.005975	0.00851
201080_at	0.006019	0.004843	0.004873	0.004704	0.003916	0.005289	0.00576	0.004764	0.004893	0.003712	0.005758	0.006343	0.004545	0.005005	0.006086	0.006174	0.005308	0.005754	0.00346	0.006584	0.005425	0.000077	0.004993	0.00864	0.008811	0.007843	0.00934	0.008922	0.008532	0.008971	0.008283	0.007771	0.009254	0.008049	0.006446	0.008441	0.009318	0.009314	0.008661	0.007192	0.00981	0.008167	0.006092	0.005392	0.005137	0.007078	0.005872	0.005418	0.004926
201081_s_at	0.002932	-0.000325	0.001115	-0.000356	0.001866	-0.00157	0.003524	0.003252	0.002035	0.000574	0.002157	0.003225	0.003649	0.00301	0.002252	0.004005	0.003724	0.001005	0.003452	0.004614	0.003547	-0.002505	0.002114	0.001835	0.003189	0.004154	0.005376	0.002127	0.00388	0.005803	0.004178	0.002217	0.004602	0.004472	0.003703	-0.000025	0.00427	0.001778	-0.001638	0.00283	0.004684	0.001477	0.002297	0.005389	0.002601	0.003054	0.002162	0.001574	0.000265
201082_s_at	0.00422	0.003184	0.003345	0.00477	0.004396	0.004562	0.003248	0.00318	0.004214	0.001032	0.004311	0.003789	0.00474	0.001309	0.000193	0.000562	0.000322	0.003527	-0.000266	-0.000035	-0.002074	-0.003872	-0.005674	0.007245	0.007462	0.006047	0.006237	0.00652	0.008688	0.00684	0.007112	0.006444	0.009041	0.006559	0.005864	0.00684	0.005715	0.007262	0.005875	0.004354	0.004981	0.002019	0.003901	0.004079	0.003448	0.001355	0.00255	0.003579	0.003108
201083_s_at	-0.003007	0.0001	0.003579	-0.000118	0.001292	0.003566	0.000067	-0.000658	0.001728	0.003	0.003252	-0.003202	0.000046	-0.00342	-0.001355	-0.002381	-0.002859	-0.004249	-0.005127	-0.001558	-0.002687	-0.000936	-0.009928	-0.003918	-0.006014	-0.008439	-0.009004	-0.006779	-0.009702	-0.003771	-0.006342	-0.005924	-0.001185	-0.005144	-0.003318	-0.003709	-0.006689	-0.00259	-0.008121	-0.008399	-0.002114	-0.0064	-0.012586	-0.007186	-0.007349	-0.010088	-0.007138	-0.001712	-0.003249
201084_s_at	0.006089	0.008182	0.012439	0.008562	0.010013	0.010355	0.010304	0.010931	0.010616	0.01261	0.011715	0.00924	0.010161	0.006531	0.009734	0.009929	0.009198	0.004878	0.008293	0.009582	0.008939	0.00907	0.00229	0.007164	0.008001	0.006156	0.00617	0.008389	0.006491	0.008162	0.008271	0.008267	0.009165	0.009097	0.009554	0.008576	0.008003	0.007964	0.006311	0.009324	0.009602	0.004137	0.000255	0.000414	0.000397	0.002952	0.004697	0.009656	0.00866
201085_s_at	0.001499	0.002516	0.008568	0.008576	0.008501	0.008362	0.009944	0.009933	0.009285	0.007647	0.005566	0.00234	0.006982	-0.004493	-0.004239	-0.000623	0.001254	0.005798	0.002904	-0.001195	0.002042	0.007222	-0.000515	-0.000029	0.000051	0.000721	0.000855	-0.005491	0.001156	0.000384	-0.00058	0.000153	0.000472	0.000466	-0.001558	-0.0064	0.001441	0.000072	0.000613	-0.003895	0.000518	-0.001755	0.00286	-0.004543	-0.008053	-0.004655	0.004179	0.003097	0.000425
201086_x_at	0.006796	0.007987	0.009275	0.009766	0.009782	0.009559	0.010762	0.010952	0.010156	0.008637	0.009721	0.008239	0.01	0.005772	0.007845	0.00957	0.008293	0.00915	0.008951	0.010449	0.007532	0.011329	0.005818	0.002513	0.004359	0.005326	0.006189	0.007544	0.006432	0.006172	0.005776	0.006243	0.006264	0.007135	0.008126	0.007567	0.005942	0.003934	0.003902	0.007363	0.006773	0.004268	0.004652	-0.00131	-0.002661	0.002161	0.007212	0.010124	0.007479
201087_at	0.00726	0.011459	0.007821	0.00906	0.003804	0.010158	0.007701	0.008413	0.002322	0.003438	0.003374	0.004451	0.004667	0.005382	0.003636	0.004143	0.006808	0.006578	0.004605	0.006702	0.004254	0.002629	0.008636	0.004583	0.003296	0.005549	0.005532	0.004862	0.005161	0.005134	0.005182	0.004504	0.004921	0.004475	0.004929	0.00358	0.002728	0.003575	0.004566	0.005865	0.004113	0.007746	0.009105	0.00738	0.008441	0.006241	0.006258	0.006918	0.007024
201088_at	0.011029	0.003682	0.00848	0.003947	0.007556	0.005896	0.001749	0.002382	0.002721	0.011104	0.008985	0.009534	0.010464	0.006495	0.009907	0.008807	0.009115	0.008014	0.005546	0.003649	0.009058	0.005975	0.007323	0.001911	-0.001786	-0.000185	0.000618	0.002682	0.003299	0.001683	0.000812	0.006001	0.004119	0.003295	0.004761	0.004132	0.00251	0.001896	0.001337	0.004025	0.004673	0.001663	0.002651	-0.002995	-0.000819	0.001095	0.001967	0.004352	0.002488
201089_at	0.00553	0.013118	0.01352	0.013546	0.01097	0.007542	0.006819	0.005636	0.004848	0.007158	0.007832	0.007468	0.008012	0.003942	0.00657	0.007636	0.007919	0.006212	0.006814	0.006435	0.007435	0.007187	0.009064	0.010848	0.011146	0.008689	0.009814	0.009124	0.011506	0.011893	0.010488	0.01131	0.010947	0.012245	0.012422	0.013264	0.011396	0.010487	0.008974	0.008264	0.007722	0.007363	0.007749	0.003923	0.004571	0.009828	0.005024	0.004868	0.004596
201090_x_at	0.01798	0.01551	0.017465	0.015649	0.017042	0.015577	0.012833	0.011587	0.014719	0.020718	0.01953	0.021341	0.018314	0.01509	0.019681	0.019671	0.019426	0.019084	0.01775	0.014624	0.018196	0.023388	0.018942	0.022909	0.022287	0.019709	0.017423	0.018096	0.019037	0.02148	0.020044	0.017441	0.018779	0.019943	0.019934	0.021325	0.021464	0.020304	0.020084	0.020778	0.021917	0.015362	0.016401	0.017266	0.013554	0.012778	0.014147	0.014979	0.011989
201091_s_at	0.006479	0.003806	0.004405	0.004449	0.004163	0.003834	0.003332	0.003087	0.003859	0.005575	0.005949	0.003686	0.007739	0.005907	0.005633	0.005316	0.003866	0.001075	0.001401	0.001588	0.002724	0.006354	-0.000062	-0.001669	-0.000251	-0.004953	-0.003963	-0.002533	0.000801	-0.000329	-0.000622	0.000546	-0.000099	0.002057	0.000186	-0.000591	-0.000388	-0.003838	0.000553	-0.001576	0.002988	0.00029	-0.005097	-0.007041	-0.011221	-0.006117	-0.001593	0.000139	0.001368
201092_at	0.011819	0.008295	0.008171	0.008587	0.010685	0.011292	0.009734	0.009538	0.011696	0.012601	0.012542	0.010866	0.012354	0.011183	0.012506	0.012553	0.010528	0.009289	0.009749	0.009083	0.008712	0.012806	0.008263	0.006037	0.006201	0.00644	0.003704	0.009339	0.008003	0.007928	0.008104	0.007973	0.00724	0.008416	0.008574	0.008159	0.007967	0.006632	0.007947	0.008585	0.007974	0.014701	0.00818	0.005123	0.003033	0.005459	0.009532	0.011445	0.008878
201093_x_at	0.007619	0.004468	0.007089	0.007243	0.008228	0.009104	0.007724	0.008392	0.008448	0.009137	0.009318	0.006192	0.009362	0.00979	0.008881	0.007216	0.00761	0.006787	0.004276	0.00534	0.006839	0.007835	0.003531	0.008259	0.006781	0.009013	0.008674	0.007417	0.007896	0.008512	0.007872	0.007391	0.005796	0.008401	0.008698	0.009592	0.007401	0.005993	0.007745	0.007502	0.007477	0.007394	0.006525	0.012137	0.008759	0.008081	0.005115	0.005874	0.006547
201094_at	0.013426	0.019197	0.019865	0.020794	0.019845	0.020396	0.0215	0.020915	0.022919	0.022166	0.021083	0.020054	0.017249	0.018781	0.020768	0.020358	0.020115	0.019926	0.02093	0.020695	0.016915	0.019052	0.018178	0.015447	0.016051	0.016139	0.014875	0.014335	0.014758	0.01364	0.012847	0.011726	0.012561	0.014087	0.013633	0.014986	0.01522	0.011998	0.014044	0.01448	0.017532	0.017214	0.01803	0.018306	0.017802	0.016419	0.016725	0.017007	0.014326
201095_at	0.007326	0.005952	0.006125	0.007693	0.00726	0.005163	0.003745	0.002927	0.005703	0.001909	0.004434	0.006817	0.006671	0.004901	0.004471	0.005364	0.006078	0.005353	0.003325	0.005036	0.006342	0.002968	0.005984	0.001186	-0.004001	0.004451	0.004198	0.004606	0.004818	0.004255	0.001035	0.003567	0.004504	0.00437	0.004446	0.004402	0.001796	0.001885	0.00181	0.005472	0.003141	0.008486	0.008339	0.002648	0.009239	0.009864	0.008555	0.003687	0.006933
201096_s_at	0.01067	0.006964	0.006266	0.006782	0.007355	0.005134	0.005779	0.005768	0.006718	0.006937	0.006178	0.004817	0.008843	0.007324	0.005466	0.005694	0.008432	0.004728	0.005265	0.004394	0.007644	0.011763	0.006029	0.003699	0.003732	0.003152	0.005329	0.002876	0.005919	0.00469	0.003519	0.005089	0.003578	0.00493	0.005131	0.004093	0.005202	0.002981	0.004048	0.004845	0.004872	0.007077	0.006426	0.004992	0.007213	0.005196	0.006628	0.006401	0.007375
201097_s_at	0.013211	0.010552	0.010277	0.010345	0.01013	0.009059	0.006815	0.007322	0.009288	0.01054	0.008784	0.007333	0.009343	0.009973	0.009118	0.007872	0.010435	0.009032	0.008305	0.009509	0.01108	0.012653	0.009359	0.007103	0.006478	0.007344	0.008994	0.008864	0.009677	0.007901	0.007961	0.009811	0.008257	0.008545	0.009362	0.008503	0.006998	0.007954	0.007491	0.009697	0.009959	0.013015	0.011058	0.009004	0.011994	0.009305	0.01126	0.011603	0.01114
201098_at	0.008782	0.006606	0.006946	0.008084	0.008004	0.007609	0.005377	0.005698	0.00569	0.008541	0.007711	0.005902	0.008523	0.007285	0.006666	0.006818	0.006689	0.006126	0.005984	0.007074	0.008211	0.009034	0.007495	0.006421	0.005058	0.004876	0.004796	0.006987	0.004488	0.006603	0.005992	0.005677	0.00558	0.006556	0.006499	0.006169	0.005677	0.005839	0.005662	0.006345	0.005739	0.007572	0.00485	0.005724	0.007183	0.006826	0.008302	0.006751	0.006591
201099_at	0.004693	0.005509	0.006548	0.004936	0.005458	0.006214	0.006182	0.00634	0.006191	0.007485	0.005856	0.004162	0.006852	0.005462	0.005462	0.004615	0.005035	0.00133	0.004292	0.004633	0.006071	0.009061	0.001071	0.003762	0.0046	0.003208	0.002764	0.004556	0.00347	0.004145	0.005209	0.006426	0.005502	0.005287	0.005405	0.003638	0.005706	0.004796	0.003056	0.00521	0.006444	0.001795	0.000416	0.001385	0.000916	0.001117	0.003572	0.005872	0.005957
201100_s_at	0.003285	0.0063	0.007382	0.007078	0.007061	0.007064	0.008056	0.008156	0.006989	0.009154	0.008252	0.006205	0.008434	0.002024	0.00652	0.005403	0.006157	0.003891	0.00684	0.004552	0.005284	0.010874	0.003253	0.004894	0.004282	0.004085	0.002892	0.000866	0.00179	0.006823	0.006548	0.005435	0.007615	0.007839	0.006284	0.004312	0.003937	0.007274	0.000458	0.003867	0.005353	0.001819	-0.000122	0.001737	0.000191	0.001355	0.002304	0.005123	0.003864
201101_s_at	-0.003562	-0.002702	0.01087	0.006798	0.009778	0.009431	0.009319	0.008823	0.009945	0.009517	0.008337	-0.004015	0.007529	-0.005577	-0.005428	-0.005007	-0.002641	-0.007723	-0.004413	-0.006445	-0.003781	0.006365	-0.005059	-0.006736	-0.001346	-0.007724	-0.008334	-0.007007	-0.008662	-0.003859	-0.006148	-0.004912	-0.004536	-0.002386	-0.007983	-0.00602	-0.000859	-0.002774	-0.009409	-0.005093	-0.004575	-0.00695	-0.006364	-0.004569	-0.007038	-0.006039	-0.006558	0.000315	-0.006561
201102_s_at	0.006301	0.005678	0.007635	0.008161	0.008222	0.007443	0.007378	0.006366	0.007835	0.007005	0.006904	0.006537	0.010043	0.009536	0.007192	0.006595	0.006959	0.005962	0.006364	0.00601	0.00606	0.008877	0.006688	0.00696	0.005973	0.007076	0.003814	0.006437	0.005733	0.005909	0.00522	0.006217	0.00619	0.005966	0.006347	0.006353	0.005297	0.006031	0.005631	0.007843	0.006428	0.003599	0.007994	0.00695	0.007412	0.008383	0.007227	0.004533	0.006728
201103_x_at	0.008763	0.012205	0.014282	0.013062	0.012791	0.012153	0.014392	0.013438	0.014017	0.009212	0.012327	0.011526	0.009353	0.013531	0.013609	0.01118	0.012676	0.010049	0.012503	0.013514	0.01023	0.006509	0.00898	0.007152	0.008702	0.010597	0.010311	0.01094	0.007029	0.00892	0.008477	0.010151	0.011043	0.009192	0.011181	0.010215	0.008865	0.009241	0.007263	0.012028	0.012566	0.010303	0.009302	0.003694	0.004908	0.007831	0.010111	0.01187	0.011006
201104_x_at	0.007277	0.009981	0.011482	0.010756	0.010722	0.009039	0.013814	0.012703	0.010231	0.0054	0.009284	0.010169	0.007972	0.010187	0.011642	0.009633	0.009951	0.008461	0.010498	0.011028	0.008648	0.004958	0.008971	0.007556	0.007315	0.01009	0.010655	0.008727	0.005512	0.008567	0.008173	0.007596	0.009059	0.008736	0.008751	0.008626	0.007574	0.006682	0.008954	0.009358	0.010446	0.009672	0.005041	0.007056	0.007373	0.008833	0.006013	0.008652	0.006826
201105_at	0.014709	0.012871	0.016511	0.017252	0.012393	0.013463	0.005159	0.004128	0.006718	0.004356	0.009646	-0.006571	0.015446	-0.004584	-0.007044	-0.007011	0.009601	0.01041	0.005841	0.009886	0.000201	0.002431	0.00634	0.009951	0.005685	0.005963	0.00446	0.004712	0.012243	0.008356	0.007522	0.003175	0.00917	0.007475	0.010993	0.012118	0.007328	0.007827	0.006682	0.014615	0.005263	0.013015	0.015062	0.019189	0.013471	0.003505	0.012519	0.018158	0.007361
201106_at	0.013495	0.009452	0.010188	0.012256	0.0099	0.009194	0.009696	0.009669	0.011686	0.010895	0.011277	0.011818	0.011121	0.013451	0.010103	0.007276	0.011038	0.010369	0.009127	0.01092	0.009283	0.009807	0.008927	0.012223	0.010324	0.010796	0.00976	0.010955	0.012845	0.010733	0.010566	0.011074	0.009942	0.010213	0.011312	0.011615	0.010774	0.010194	0.01075	0.011081	0.008674	0.011455	0.015093	0.016402	0.017186	0.012404	0.013704	0.009813	0.012373
201107_s_at	-0.009347	-0.007114	-0.008761	-0.006219	-0.005044	-0.007384	-0.00718	-0.007723	-0.005518	-0.009587	-0.005534	-0.006994	-0.007322	-0.00546	-0.006193	-0.003535	-0.008321	-0.008707	-0.007166	-0.007333	-0.008938	-0.010462	-0.008067	-0.007785	-0.007804	-0.007892	-0.007757	-0.007666	-0.007346	-0.00921	-0.00893	-0.00973	-0.007979	-0.00937	-0.006783	-0.007593	-0.011169	-0.005979	-0.008411	-0.008593	-0.009382	-0.008072	-0.006631	-0.003983	-0.006438	-0.006362	-0.006517	-0.007641	-0.007002
201108_s_at	0.002061	0.00453	0.002642	0.002553	0.002239	-0.002586	0.001363	0.001565	0.000423	0.002167	0.001637	0.001351	0.00067	0.002345	0.001605	0.002253	0.002239	0.001043	0.003329	0.003712	0.0051	0.000543	0.00427	-0.000165	0.000325	0.003322	0.001435	0.002858	0.001554	0.003579	0.00154	0.002208	0.002737	-0.000274	0.001234	0.002687	0.002882	0.002275	0.003288	0.002641	0.004854	0.003233	0.005733	0.004455	0.0049	0.005487	0.004661	0.006179	0.003347
201109_s_at	-0.002632	0.000536	0.00124	0.002413	-0.004273	0.000198	-0.00779	-0.00577	-0.006933	-0.00024	-0.001436	-0.00966	-0.006938	-0.006296	-0.008702	-0.004701	-0.001194	-0.000661	0.000097	0.003918	0.001424	-0.002072	0.002684	-0.000679	-0.010254	-0.006925	-0.005439	-0.005458	-0.001106	-0.001402	-0.005999	-0.004491	-0.005866	-0.006003	-0.003961	-0.005809	-0.002562	-0.004252	-0.008065	-0.002955	0.004545	0.000593	0.004621	-0.001671	-0.000958	0.003583	0.001938	0.007412	-0.000129
201110_s_at	-0.004326	-0.001292	-0.002562	0.000289	-0.00445	-0.002616	-0.014256	-0.007723	-0.004351	-0.00281	-0.00025	-0.014063	-0.009428	-0.011592	-0.014038	-0.009292	-0.003942	0.000312	-0.00256	0.000923	0.002069	-0.00699	-0.002057	-0.003505	-0.006014	-0.009219	-0.011947	-0.006278	-0.010289	-0.012382	-0.006264	-0.01187	-0.005866	-0.014043	-0.00377	-0.011103	-0.009282	-0.013508	-0.012753	-0.002549	0.004052	0.001187	0.003629	-0.002803	-0.001907	0.002591	0.000774	0.008651	-0.001499
201111_at	0.006119	0.000901	0.003731	0.004695	0.002421	0.003686	0.003313	0.001373	0.001984	0.009301	0.008128	0.004854	0.00725	0.006405	0.006683	0.005536	0.003199	0.001554	0.002417	0.001988	0.003361	0.005507	0.001717	0.004809	0.003261	0.002725	0.000578	0.004324	0.001677	0.003254	0.003853	0.004731	0.00406	0.004139	0.005182	0.004519	0.004663	0.004157	0.004286	0.005533	0.006391	0.000424	-0.001283	-0.001844	0.000997	0.001167	0.00148	0.004408	0.003478
201112_s_at	0.009606	0.006125	0.005379	0.006074	0.005682	0.006019	0.007579	0.007191	0.005489	0.010119	0.008632	0.010915	0.011529	0.00913	0.010325	0.009732	0.0083	0.005678	0.00762	0.006026	0.007634	0.010294	0.005988	0.006214	0.005169	0.003549	0.003946	0.007803	0.004801	0.0065	0.007384	0.006709	0.006118	0.006186	0.006992	0.007485	0.005376	0.006417	0.005603	0.008356	0.007709	0.00432	0.003173	0.00397	0.004478	0.004489	0.005787	0.006609	0.006222
201113_at	0.01004	0.008245	0.010406	0.011387	0.010386	0.009639	0.009032	0.008907	0.010472	0.011718	0.012016	0.011222	0.01313	0.01187	0.014066	0.013621	0.012215	0.01047	0.008061	0.007528	0.008728	0.007334	0.008542	0.007933	0.007964	0.008749	0.00869	0.008675	0.009697	0.007368	0.00628	0.007976	0.007279	0.007228	0.008023	0.00985	0.008305	0.007924	0.00658	0.00905	0.008762	0.009202	0.01058	0.01404	0.01277	0.011358	0.008164	0.007031	0.009515
201114_x_at	0.012089	0.008352	0.012395	0.013618	0.012359	0.012576	0.010332	0.010336	0.013393	0.013842	0.012828	0.012058	0.012694	0.010844	0.010315	0.011353	0.008895	0.009952	0.008522	0.00814	0.004826	0.014248	0.009213	0.007755	0.006658	0.008849	0.005976	0.006877	0.009506	0.006203	0.005335	0.006217	0.005853	0.00687	0.007622	0.009004	0.007407	0.006682	0.006311	0.006659	0.006434	0.00965	0.012011	0.008484	0.011765	0.007262	0.00953	0.007559	0.008104
201115_at	0.008227	-0.000572	0.004068	0.004059	0.005591	0.003671	0.004965	0.004275	0.004093	0.007372	0.007182	0.009092	0.008236	0.010853	0.009065	0.009851	0.008151	0.005119	0.00231	0.00131	0.001636	0.00594	0.002355	-0.000646	0.00193	0.004275	0.003117	0.00276	0.004614	-0.00479	-0.000785	0.002427	0.003807	0.002801	0.003565	0.005066	0.002822	0.002375	-0.00204	0.004214	0.005214	0.004773	0.006423	0.007377	0.01127	0.005474	0.003938	0.002942	0.00541
201116_s_at	-0.001299	-0.003336	0.000175	-0.003575	-0.005169	-0.006208	-0.005109	-0.002635	-0.004427	-0.005454	-0.005351	-0.005043	-0.00474	-0.001816	-0.002926	-0.002722	-0.005677	0.004853	0.001252	0.006042	-0.001617	-0.004309	0.000717	0.011765	0.013934	0.013701	0.013406	0.013425	0.013379	0.01238	0.011094	0.01479	0.011886	0.013637	0.012939	0.012383	0.012627	0.010967	0.010895	0.012217	0.011415	0.006737	0.003972	0.001227	0.000614	-0.000352	0.011486	0.006684	0.010208
201117_s_at	-0.008101	-0.002718	-0.004472	-0.005733	-0.009226	-0.009367	-0.003703	-0.004301	-0.006116	-0.002543	-0.001359	-0.004781	-0.00825	-0.009627	-0.00508	-0.002765	-0.012349	0.003963	-0.0008	0.004275	-0.001087	-0.007304	-0.001999	0.009692	0.01044	0.010046	0.012384	0.011314	0.012769	0.010667	0.009518	0.013511	0.011927	0.011962	0.012376	0.01076	0.010372	0.011502	0.007995	0.012592	0.011226	0.005804	0.004981	-0.000499	-0.009157	0.000779	0.012898	0.007137	0.010919
201118_at	0.0077	0.010097	0.010816	0.011195	0.009032	0.00399	0.003438	0.004076	0.00353	0.005046	0.005995	0.008515	0.009818	0.008408	0.011334	0.00701	0.009554	0.0048	0.005643	0.004124	0.005302	0.003281	0.010975	0.00283	-0.00001	0.002787	0.004597	0.003241	0.00491	0.004452	0.002033	0.001905	0.002962	0.004075	0.003449	0.005723	0.000292	0.001358	0.002564	0.003151	0.005194	0.003663	0.006037	0.001316	0.00649	0.004406	0.002238	0.001016	0.005372
201119_s_at	0.012785	0.011787	0.014882	0.014962	0.013527	0.014211	0.010328	0.010044	0.012158	0.014632	0.013731	0.014861	0.015597	0.014359	0.013224	0.013168	0.014265	0.013756	0.011934	0.009637	0.011355	0.01381	0.012506	0.0138	0.012094	0.013897	0.012886	0.011988	0.014816	0.012053	0.011629	0.012148	0.011138	0.01208	0.012218	0.013656	0.012097	0.012546	0.01149	0.011206	0.008519	0.012081	0.015237	0.019992	0.016086	0.015574	0.014772	0.009982	0.014203
201120_s_at	0.008024	0.002444	0.000819	0.003515	0.002162	-0.001126	-0.001983	-0.005628	-0.000764	0.000621	0.002741	0.003554	0.005523	-0.002779	0.00228	-0.001792	-0.000528	0.002564	-0.003715	-0.003377	0.008402	-0.003919	-0.00088	0.003857	0.007138	0.006375	0.003988	0.005522	0.008148	0.006498	0.003263	0.008634	0.003366	0.008251	0.007545	0.006527	0.004132	0.004105	0.000762	0.005665	0.006459	0.006275	0.006244	-0.005041	0.008953	0.008063	0.007132	0.006635	0.007915
201121_s_at	0.012151	0.009549	0.00646	0.007885	0.006347	0.004864	0.005962	0.005791	0.005796	0.006487	0.007062	0.010159	0.00896	0.007569	0.00919	0.007981	0.008666	0.00804	0.006853	0.008461	0.013553	0.005553	0.007027	0.011542	0.012745	0.010742	0.009907	0.012845	0.012042	0.012652	0.011868	0.01342	0.010461	0.012913	0.013347	0.012386	0.012047	0.010198	0.011251	0.013906	0.01196	0.014622	0.009345	0.00402	0.012484	0.013561	0.011187	0.011921	0.011647
201122_x_at	0.011274	0.00851	0.005119	0.006409	0.005846	0.005669	0.007721	0.006784	0.007604	0.007064	0.005942	0.009336	0.007167	0.011005	0.012547	0.010722	0.010849	0.008555	0.010322	0.006828	0.008179	0.010314	0.008577	0.007905	0.00759	0.008135	0.006624	0.007137	0.006621	0.007436	0.006443	0.005664	0.006525	0.006184	0.006478	0.006869	0.007107	0.006876	0.008554	0.007121	0.007378	0.008332	0.00923	0.007384	0.009996	0.008383	0.006814	0.006389	0.006596
201123_s_at	0.013007	0.008331	0.008948	0.007704	0.009793	0.007426	0.008744	0.006389	0.009754	0.011908	0.008048	0.006618	0.010917	0.013357	0.012158	0.005281	0.007736	0.00698	0.007215	0.004214	0.006273	0.011654	0.005121	0.003202	0.002955	0.0031	0.001904	0.004041	0.006046	0.000341	0.001717	0.003561	0.003412	-0.000828	0.002139	0.000487	0.003903	0.00143	0.002136	0.00142	0.00502	0.004963	0.011439	0.004374	0.01117	0.006858	0.00748	0.00415	0.006884
201124_at	0.007568	0.003778	0.00135	0.001072	0.000511	0.000472	-0.000208	0.001362	0.000808	0.001278	0.002641	0.002777	0.002356	0.003364	-0.000109	0.001806	0.003708	0.003325	0.00358	0.002486	0.004812	0.003126	0.003204	0.005223	0.005107	0.005411	0.005829	0.003957	0.003775	0.004551	0.005106	0.003327	0.003341	0.003187	0.003691	0.004586	0.004581	0.004167	0.005308	0.005486	0.003274	0.004875	0.004776	0.003289	0.00502	0.004908	0.004759	0.003469	0.004052
201125_s_at	0.01306	0.001733	-0.002772	0.002598	-0.000279	-0.003358	-0.006932	-0.00536	-0.002995	0.002893	-0.004324	-0.004405	-0.004172	-0.002555	-0.000389	-0.002527	0.006262	0.001989	-0.002935	0.000616	0.004669	0.00193	-0.002342	-0.000097	-0.001801	0.003599	0.005013	0.002849	0.002884	0.000544	-0.001165	0.002273	0.000557	-0.002749	0.004095	-0.001516	-0.006605	-0.00027	-0.00089	0.005642	-0.000188	0.005457	0.008177	0.006308	0.00706	0.007367	0.007202	0.004937	0.004685
201126_s_at	0.004441	0.008944	0.009463	0.011836	0.010191	0.008991	0.006148	0.006624	0.00837	0.005151	0.007389	0.00025	0.006227	0.002349	-0.001107	0.003121	0.000956	0.005114	0.004369	0.005707	0.003324	0.004955	0.005283	0.001352	0.001916	0.004272	0.002498	0.002584	0.00347	0.002708	0.000136	0.001734	0.004336	0.003423	0.002892	0.002816	0.004666	0.00494	-0.000039	0.002243	0.000957	0.006858	0.010206	0.007391	0.007253	0.004518	0.005794	0.003197	0.008018
201127_s_at	0.004856	0.002104	0.005743	0.006401	0.006047	0.007198	0.004864	0.004702	0.004107	0.00579	0.00697	0.006739	0.007773	0.004721	0.005311	0.007143	0.006014	0.003	0.003651	0.002255	0.003899	0.003949	0.003805	0.002311	0.006019	0.003642	0.003248	0.003763	0.001605	0.002647	0.002892	0.001373	0.002704	0.002198	0.003731	0.004168	0.002125	0.003865	-0.00277	0.005225	0.004167	0.003254	0.001323	-0.001169	-0.005842	0.005104	0.002723	0.000721	0.000633
201128_s_at	0.009773	0.008162	0.011009	0.009668	0.011387	0.011931	0.009236	0.009369	0.00958	0.012193	0.011793	0.011786	0.013108	0.010597	0.010763	0.009752	0.010938	0.009142	0.00613	0.007163	0.008049	0.010205	0.008074	0.005542	0.005511	0.006697	0.005926	0.006386	0.006585	0.006511	0.006374	0.005899	0.007627	0.00567	0.009853	0.007748	0.006561	0.005943	0.00457	0.008967	0.009347	0.007371	0.006325	0.003779	0.002883	0.006752	0.009444	0.007267	0.00627
201129_at	0.003001	0.004027	0.007221	0.006459	0.007018	0.00701	0.008444	0.008536	0.009228	0.009518	0.011059	0.006221	0.0083	0.00469	0.005582	0.006005	0.004288	0.005757	0.004198	0.005595	0.003132	0.005022	0.003534	0.004631	0.004455	0.005396	0.003655	0.005536	0.005104	0.005354	0.005319	0.006128	0.006049	0.004951	0.006453	0.006107	0.004714	0.003723	0.004512	0.005236	0.006558	0.003774	0.00352	-0.00179	0.000658	0.002711	0.005463	0.006785	0.005508
201130_s_at	-0.00105	-0.001917	-0.000836	-0.005512	-0.000431	-0.000919	-0.008105	-0.007977	-0.004718	0.001503	0.003726	-0.009377	-0.003496	-0.004896	-0.002027	-0.002823	-0.002859	-0.002331	-0.000953	-0.004893	0.00234	0.002066	0.00007	0.000233	-0.009668	-0.006025	-0.006437	-0.003136	-0.007651	-0.006575	-0.009077	-0.004179	-0.003704	-0.0054	-0.008871	-0.005263	-0.005214	-0.00138	0.00028	-0.005995	-0.005598	-0.00397	-0.00096	-0.001468	0.000101	0.000255	0.001566	-0.003009	-0.000158
201131_s_at	0.002091	-0.004862	-0.00928	-0.003575	0.004809	-0.005173	-0.003506	-0.008111	-0.007482	0.008961	0.007334	-0.002253	-0.010288	-0.010178	-0.008133	-0.007889	-0.007197	0.004382	0.004829	0.00216	0.008094	0.010587	-0.003379	-0.008872	-0.009828	-0.009219	-0.010111	-0.00807	-0.010289	-0.010986	-0.00703	-0.009274	-0.00466	-0.008509	-0.008436	-0.007045	-0.008597	-0.008497	-0.009409	-0.001197	-0.010224	-0.012118	0.007261	-0.01026	0.006049	0.006752	0.011962	-0.000517	0.012705
201132_at	0.002713	0.008632	0.006334	0.006136	0.005067	0.006512	0.00406	0.00384	0.003871	0.003159	0.005018	0.003333	0.005358	-0.000298	0.001755	0.003193	-0.000154	0.000927	0.000958	0.001737	0.00114	0.001061	-0.000535	0.004212	0.003922	0.001813	0.001898	0.003102	0.002967	0.002542	0.003353	0.005695	0.005347	0.004181	0.005171	0.004144	0.003093	0.004466	0.002827	0.003349	0.003589	0.002586	-0.000114	-0.005314	-0.008754	0.001007	0.001816	0.005089	0.004069
201133_s_at	0.00077	0.005511	0.006795	0.007031	0.006319	0.008118	0.006749	0.006767	0.006038	0.005603	0.005651	0.001328	0.006019	0.002322	0.001184	0.001437	0.003368	0.002063	0.001906	0.002771	0.003867	0.003499	0.000551	0.006734	0.008884	0.002976	0.002553	0.006966	0.005399	0.00776	0.006476	0.008651	0.008329	0.00911	0.007737	0.006773	0.00829	0.006305	0.005594	0.004895	0.007679	0.002591	-0.000214	-0.004784	-0.001203	0.001376	0.003906	0.006339	0.004771
201134_x_at	0.007419	0.010875	0.014238	0.015876	0.014668	0.014776	0.014281	0.014	0.016951	0.015602	0.014703	0.015132	0.015617	0.013939	0.016414	0.01557	0.014518	0.012824	0.01291	0.011508	0.010747	0.01169	0.00985	0.015607	0.013541	0.013657	0.011712	0.01295	0.014099	0.013474	0.013294	0.010991	0.011894	0.013349	0.013951	0.014906	0.013903	0.012312	0.012238	0.013236	0.011961	0.013579	0.011829	0.013576	0.007133	0.014943	0.011273	0.011004	0.010291
201135_at	0.008638	0.006394	0.009118	0.010648	0.008012	0.008965	0.006535	0.007336	0.009413	0.010226	0.010428	0.007263	0.010907	0.009329	0.00808	0.010125	0.007694	0.008378	0.00804	0.007414	0.009579	0.0052	0.008086	0.008485	0.008482	0.009033	0.007944	0.007513	0.010657	0.006735	0.007929	0.008578	0.007571	0.008703	0.008923	0.008581	0.006992	0.008239	0.009628	0.008925	0.007864	0.009833	0.010064	0.013113	0.020218	0.016671	0.011307	0.008223	0.010084
201136_at	0.012581	0.011405	0.012607	0.012612	0.012748	0.00638	0.007948	0.007935	0.010766	0.004919	0.008302	0.003397	0.008227	0.007893	0.007855	0.007899	0.006749	0.008784	0.00804	0.006839	0.002581	0.0033	0.011104	-0.005261	-0.006314	-0.005129	-0.004417	-0.002549	-0.004481	-0.0043	-0.005749	-0.003934	-0.000751	-0.00649	0.000109	-0.0018	-0.004244	-0.002168	-0.000763	0.000477	-0.005803	0.012161	0.009139	0.009217	-0.002075	-0.00174	0.007008	0.007884	0.003605
201137_s_at	-0.000603	0.015331	0.016762	0.015436	0.017512	0.015957	0.011067	0.011529	0.0202	0.011811	0.015044	0.003686	0.012691	0.018161	0.016971	0.011484	-0.000704	0.013501	0.017501	0.016337	0.007736	0.006637	0.011253	0.005111	0.004657	0.008605	0.008585	0.007908	0.005709	0.00306	0.004233	0.005472	0.004665	0.005451	0.009027	0.007492	0.003993	0.000502	0.005891	0.011441	0.001838	0.011247	0.015914	0.01268	0.011983	0.007976	0.009469	0.008438	0.00815
201138_s_at	0.005184	0.002605	0.006402	0.005867	0.006268	0.005663	0.004825	0.004702	0.00684	0.00942	0.008491	0.00453	0.007552	0.007096	0.005784	0.005774	0.005511	0.002628	0.002574	0.003303	0.004512	0.007346	0.001539	0.002642	0.002431	0.000698	0.002209	0.003495	0.00166	0.003258	0.003991	0.004046	0.003075	0.000976	0.001677	0.002333	0.002385	0.001305	0.00028	0.000442	0.002366	0.002085	-0.000919	-0.005409	-0.001308	-0.001642	0.004354	0.002698	0.003889
201139_s_at	0.004967	0.004287	0.004163	0.00416	0.003752	0.00307	0.003471	0.004391	0.004112	0.005888	0.006384	0.005287	0.006579	0.005731	0.007002	0.007461	0.006058	-0.000991	0.001226	0.00275	0.00314	0.004526	-0.00512	-0.003463	-0.00368	-0.006618	-0.003963	0.002421	-0.000255	0.00195	0.001121	0.003684	0.003141	0.0026	0.003803	0.003435	-0.003116	0.00189	-0.00425	0.000742	0.00173	-0.008623	-0.008902	-0.005507	-0.009073	-0.008503	-0.002762	0.002721	0.003378
201140_s_at	0.00567	0.010753	0.005705	0.007012	0.0058	0.005693	0.003732	0.002487	0.004893	0.004437	0.003848	0.004287	0.00467	0.003653	0.002464	0.002972	0.003403	0.003579	0.002603	0.002993	0.003237	0.00406	0.005674	0.00671	0.002889	0.004282	0.004171	0.004762	0.004784	0.003732	0.003013	0.003508	0.005491	0.002885	0.003052	0.004701	-0.00003	0.004651	0.002575	0.004463	0.00167	0.004999	0.004479	0.00488	0.001266	0.007726	0.003565	0.001646	0.004291
201141_at	0.000411	0.000509	0.00072	-0.002661	0.000634	-0.000741	-0.000463	-0.000306	0.000232	0.003657	0.000245	0.000761	0.003509	0.004471	0.003674	0.002907	0.00113	0.008843	0.010457	0.013479	0.001581	0.000111	0.003802	0.003039	0.004557	0.002336	0.001916	0.003673	0.00172	0.003041	0.003297	0.003277	0.003813	0.004085	0.003603	0.004654	0.003062	0.003794	0.002684	0.007327	0.00205	0.005169	0.008764	0.008918	0.002349	0.005313	0.004189	0.010005	0.005908
201142_at	0.003374	0.003037	0.005214	0.005229	0.005394	0.006664	0.005415	0.006388	0.004283	0.005999	0.006396	0.00583	0.006702	0.003851	0.004795	0.006092	0.003051	0.001031	0.002935	0.001487	0.002908	0.00692	0.001527	0.004294	0.00528	0.0025	0.003256	0.003618	0.002424	0.005051	0.004117	0.003971	0.002979	0.006043	0.003432	0.00478	0.005501	0.004366	0.00391	0.003952	0.003984	0.00373	0.001859	0.001574	0.002176	0.001051	0.001587	0.004199	0.002694
201143_s_at	0.002807	0.000745	0.00491	0.002844	0.00396	0.003119	0.003515	0.003562	0.002484	0.004553	0.005101	0.002699	0.003752	0.001679	0.000747	0.002238	0.002291	0.000025	0.000843	-0.000399	0.002299	0.006096	0.001728	0.004151	0.002122	0.002219	0.002018	0.001214	0.001073	0.000886	0.002772	0.00146	0.002452	-0.000236	0.001229	0.002356	0.004911	0.002117	0.003478	0.003074	0.00069	0.000616	0.000699	0.002397	0.001471	-0.000519	0.001432	0.00007	0.000444
201144_s_at	0.005489	0.004816	0.007312	0.007992	0.007982	0.008572	0.005841	0.006908	0.007335	0.011542	0.009367	0.008874	0.010522	0.005817	0.009707	0.009134	0.009685	0.006292	0.006572	0.006207	0.006236	0.009674	0.00582	0.004903	0.004858	0.003707	0.005088	0.003749	0.00338	0.005985	0.005506	0.003179	0.003793	0.003547	0.004561	0.004848	0.004911	0.004724	0.003992	0.004961	0.005869	0.005071	0.003983	0.001466	0.003204	0.005942	0.003757	0.005108	0.003879
201145_at	0.005639	0.00726	0.00793	0.008374	0.008515	0.008302	0.007981	0.008599	0.009224	0.009354	0.008838	0.010669	0.010698	0.008329	0.010796	0.011925	0.011742	0.008778	0.006853	0.008097	0.007397	0.009038	0.009186	0.009612	0.009507	0.009128	0.008373	0.010208	0.008946	0.008538	0.008407	0.00662	0.005486	0.008565	0.007672	0.010266	0.010008	0.008441	0.009209	0.008998	0.007003	0.010197	0.007858	0.011072	0.009978	0.00962	0.004854	0.006458	0.007278
201146_at	0.004687	0.010052	0.00784	0.00793	0.006504	0.007549	0.004836	0.005212	0.006083	0.007979	0.007894	0.003786	0.005984	0.005723	0.003986	0.005385	0.005936	0.001878	0.006212	0.006558	0.005373	0.00489	0.001044	0.004117	0.003591	0.004088	0.00163	0.005358	0.002718	0.004654	0.004567	0.004257	0.00569	0.00473	0.00598	0.005888	0.003398	0.004428	0.00424	0.006849	0.002366	0.003648	0.000416	0.000681	0.001895	0.00211	0.003909	0.009016	0.008521
201147_s_at	-0.003971	-0.004248	-0.006054	-0.005477	-0.003705	-0.003915	-0.0067	-0.004877	-0.007143	-0.001119	-0.000194	-0.008484	-0.004506	-0.007561	-0.009651	-0.002973	-0.007993	0.002504	-0.003631	0.002458	-0.002362	-0.006298	-0.006155	-0.004851	-0.005401	-0.00078	0.000474	-0.000693	0.000508	-0.003357	-0.002223	-0.002627	0.000392	0.001232	0.001497	0.001431	-0.003196	-0.000367	-0.003638	0.002284	-0.000593	0.007056	0.010652	0.006415	-0.006189	0.005251	0.002322	0.007353	0.007111
201148_s_at	0.001862	-0.001393	-0.000927	-0.005658	-0.002886	-0.003285	-0.004614	-0.002132	-0.003995	0.003484	0.000548	-0.000872	-0.003706	-0.001206	-0.001074	-0.001078	-0.000519	0.004471	-0.00283	0.005912	0.002268	0.002123	0.00152	0.003417	0.001505	0.00254	0.002659	0.001535	0.004596	0.003529	0.002538	0.003717	0.003881	0.002711	0.002626	0.003884	-0.00028	0.002128	0.002722	0.003649	0.001933	0.008795	0.011189	0.007729	0.003758	0.006161	0.004656	0.006605	0.006495
201149_s_at	0.004934	0.003026	0.001626	0.000755	0.001297	0.000231	0.000956	0.001148	0.001807	0.00178	0.001828	0.00289	0.000477	0.004378	0.003374	0.004644	0.002352	0.00474	0.00342	0.005396	0.004552	0.00203	0.005055	0.002784	0.002633	0.005754	0.006173	0.005116	0.004251	0.00324	0.003604	0.004189	0.004213	0.005204	0.003638	0.004613	0.001816	0.005809	0.005443	0.00489	0.002526	0.008955	0.014198	0.00798	0.005747	0.006946	0.006382	0.008872	0.008336
201150_s_at	-0.000103	-0.000581	-0.000394	-0.001316	-0.002692	-0.000838	-0.001797	-0.005698	-0.001083	0.002678	0.003369	-0.00309	-0.001147	-0.00342	-0.007877	-0.001848	-0.003017	0.007064	0.002904	0.009101	0.003328	-0.005229	0.001064	0.003169	0.002533	0.005074	0.00551	0.005795	0.003926	0.005666	0.003387	0.003866	0.005049	0.005472	0.007524	0.007456	0.005297	0.004805	0.004286	0.00802	0.003477	0.011675	0.013137	0.008362	0.001284	0.008902	0.005274	0.011765	0.010624
201151_s_at	-0.0002	0.005451	0.00569	0.004031	0.00518	0.007469	0.00866	0.008411	0.005755	0.002922	0.004391	0.001971	0.006059	-0.000344	0.001653	0.000744	-0.002023	0.000656	0.002326	0.003691	0.002522	0.003751	-0.001736	-0.007374	0.000061	-0.005809	-0.00362	-0.001627	-0.002724	-0.003015	-0.00246	-0.001043	-0.001938	-0.001457	-0.003318	-0.00489	-0.002458	-0.00386	-0.006406	-0.003227	-0.00613	-0.004614	-0.001864	-0.00249	-0.0098	-0.001783	-0.00349	0.004311	-0.000755
201152_s_at	0.0034	0.012061	0.012756	0.013216	0.011635	0.013919	0.014818	0.014632	0.012952	0.011029	0.01127	0.007397	0.010432	0.006271	0.007768	0.006874	0.004587	0.006199	0.00947	0.010107	0.007311	0.009518	0.004821	0.003178	0.004387	0.003047	0.001846	0.002737	0.00338	0.003679	0.004767	0.004162	0.005399	0.004702	0.003644	0.003969	0.006556	0.003214	0.00252	0.004845	-0.000286	0.00373	0.001668	0.000129	-0.00132	0.001403	0.004341	0.009987	0.005146
201153_s_at	0.00135	0.01147	0.01087	0.011155	0.009992	0.012603	0.012398	0.012506	0.011682	0.010293	0.010173	0.006866	0.010613	0.004269	0.007914	0.008077	0.004364	0.005037	0.008408	0.009901	0.005428	0.009776	0.002967	0.00164	0.001549	0.000009	0.000367	0.002919	0.00268	0.002208	0.002772	0.004496	0.00517	0.00272	0.002926	0.002442	0.003185	0.001742	0.000317	0.004343	-0.00034	0.001193	-0.000634	-0.001033	-0.01011	-0.000737	0.004603	0.009716	0.004022
201154_x_at	0.01567	0.0159	0.017477	0.019024	0.018383	0.018023	0.019858	0.019195	0.021324	0.020473	0.020063	0.018652	0.017771	0.017204	0.019591	0.020649	0.019526	0.015837	0.017371	0.017709	0.013816	0.017697	0.014604	0.013726	0.013373	0.013086	0.01006	0.013508	0.011002	0.011657	0.012471	0.010901	0.012483	0.011358	0.013231	0.013604	0.014038	0.011719	0.011828	0.014814	0.017291	0.013523	0.012962	0.012196	0.010574	0.012517	0.013419	0.015056	0.013138
201155_s_at	0.007117	0.007047	0.006936	0.007405	0.006762	0.008041	0.005522	0.005983	0.007125	0.008174	0.007025	0.006688	0.008189	0.006156	0.007062	0.008568	0.008811	0.006505	0.00707	0.006263	0.007059	0.013051	0.008613	0.00961	0.007945	0.008464	0.008175	0.008523	0.007253	0.008254	0.009471	0.006322	0.007881	0.007238	0.00826	0.010113	0.009363	0.008425	0.009156	0.00938	0.00649	0.008279	0.007225	0.012208	0.00831	0.00843	0.006245	0.004715	0.006903
201156_s_at	0.006233	0.00882	0.004642	0.005921	0.00585	0.004895	0.005046	0.004084	0.004514	0.003035	0.002783	0.004248	0.004405	0.005884	0.003342	0.00423	0.00591	0.005858	0.005236	0.004901	0.004774	0.005811	0.005994	0.007275	0.002788	0.005622	0.006233	0.00498	0.006002	0.004189	0.006153	0.003912	0.005364	0.004682	0.00424	0.005002	0.004633	0.004463	0.006232	0.005729	0.0044	0.006458	0.006844	0.005436	0.00691	0.008352	0.005869	0.003691	0.005267
201157_s_at	0.006007	0.005096	0.008398	0.00839	0.008827	0.007868	0.005782	0.006624	0.007166	0.007832	0.006539	0.005601	0.010345	0.007426	0.006902	0.005847	0.007082	0.003573	0.003912	0.002892	0.002926	0.007074	0.003452	0.002463	0.001715	0.002362	0.002478	0.000677	0.002881	0.00307	0.001833	0.002849	0.003141	0.001367	0.003403	0.004742	0.002463	0.001608	0.00143	0.005061	0.001448	0.003225	0.003501	0.003046	0.002645	0.002076	0.002416	0.001979	0.002795
201158_at	-0.001299	-0.008378	0.001831	0.001618	0.005533	0.004845	0.001833	0.00231	0.002999	0.003205	0.004334	0.0017	0.003072	-0.00732	-0.006074	0.001028	-0.001391	-0.002094	-0.00405	-0.005221	-0.00795	0.005186	0.000172	0.003417	0.002575	-0.002895	0.000408	-0.005426	-0.006193	-0.001532	0.001946	-0.001053	0.003081	-0.000577	-0.000808	0.004628	0.004758	0.002944	-0.00872	-0.003673	-0.002436	-0.003093	-0.006631	-0.00507	-0.006525	-0.001414	-0.001799	-0.008417	-0.009002
201159_s_at	0.002161	-0.000711	-0.005691	0.000023	0.003923	0.001662	0.00033	0.002258	-0.001388	-0.003427	0.002282	0.001558	0.000259	-0.002409	-0.003779	0.000711	-0.000557	-0.000376	-0.002338	-0.003498	-0.003825	-0.000892	-0.002908	-0.001493	-0.002774	0.001693	-0.004011	-0.002077	0.000753	-0.000839	-0.001374	-0.000326	0.002335	0.000458	0.000788	-0.005144	0.000843	0.000558	-0.000137	-0.005121	-0.001175	-0.00619	0.001907	0.00031	-0.002989	-0.00267	0.000251	0.001482	0.002751
201160_s_at	0.012888	0.008663	0.012122	0.010823	0.00762	0.005959	0.005672	0.00747	0.012556	0.015815	0.013489	0.009771	0.011182	0.015087	0.014085	0.009167	0.009975	0.010518	0.007567	0.008479	0.010599	0.018537	0.015445	0.005232	0.002338	0.001723	0.000458	0.001311	0.001035	-0.007423	0.001929	0.004205	0.004448	0.000087	0.004301	0.001302	0.002463	0.001602	0.00312	0.006417	0.005972	0.011774	0.014328	0.014807	0.00485	0.008649	0.013004	0.013049	0.012897
201161_s_at	0.010424	0.005518	0.008971	0.008476	0.004324	0.00215	0.003197	0.004805	0.01038	0.011524	0.00997	0.008305	0.009858	0.011814	0.009623	0.007461	0.00789	0.007278	0.007392	0.004481	0.006848	0.016463	0.010528	0.002763	-0.005337	-0.004465	-0.005207	-0.002581	-0.002071	-0.003815	-0.007172	-0.005449	-0.002427	-0.004704	0.000852	-0.000687	-0.001734	-0.005313	0.003541	0.005082	0.003959	0.005418	0.010373	0.011451	-0.000636	0.000636	0.009465	0.008687	0.009059
201162_at	0.007684	-0.00127	0.008787	0.006329	-0.002936	0.012187	-0.006481	-0.00607	-0.004556	0.005514	0.011129	-0.007146	-0.007689	-0.006225	-0.007579	-0.006619	-0.007302	0.009507	0.009667	0.013391	-0.001412	-0.008084	-0.002405	0.001712	-0.000219	0.003661	-0.004011	0.006672	0.009862	-0.00358	-0.004519	0.008048	0.008324	0.004617	0.008927	0.010131	0.002614	0.002312	-0.005042	0.010159	-0.00487	0.011653	0.015141	0.016367	0.010193	0.01604	0.012647	0.015977	0.015415
201163_s_at	0.008207	0.002186	0.006391	0.003058	0.000486	0.009898	-0.001736	-0.00577	-0.000575	0.007292	0.00953	-0.012375	-0.006037	-0.001838	-0.009278	-0.001323	-0.006852	0.010435	0.009609	0.013624	0.005713	-0.004284	0.00651	0.004051	0.006039	0.004732	0.005206	0.006668	0.009096	0.004657	0.002424	0.009168	0.007718	0.005081	0.008827	0.008789	0.004547	0.004914	0.002801	0.010356	0.005545	0.013868	0.013148	0.016596	0.010463	0.015552	0.013439	0.015061	0.014639
201164_s_at	0.004753	0.003336	0.007613	0.006705	0.007084	0.007542	0.007622	0.00767	0.006808	0.004427	0.007267	0.005368	0.005967	0.00382	0.004157	0.00333	0.004693	0.006308	0.004324	0.002976	0.00348	0.00491	0.004468	0.005412	0.005812	0.006351	0.005784	0.002862	0.005007	0.006244	0.004089	0.004538	0.006444	0.005238	0.003974	0.0045	0.004703	0.003861	0.005178	0.002266	0.00592	0.005281	0.004923	0.002279	0.000389	0.004403	0.006868	0.005854	0.003059
201165_s_at	0.006196	0.006738	0.009192	0.00901	0.007463	0.008824	0.007724	0.008071	0.008845	0.008712	0.009074	0.007155	0.007163	0.006992	0.005376	0.005624	0.006976	0.005615	0.004982	0.006002	0.005798	0.005529	0.00507	0.005534	0.006312	0.006651	0.007122	0.006624	0.006314	0.005605	0.005313	0.008124	0.006702	0.006385	0.005843	0.004892	0.005424	0.00507	0.00647	0.00647	0.007584	0.006119	0.004708	0.005095	0.003911	0.005107	0.005747	0.007481	0.007393
201166_s_at	0.007363	0.008689	0.009282	0.009107	0.008171	0.009708	0.01003	0.009519	0.008274	0.008855	0.009372	0.007785	0.008622	0.007099	0.00831	0.008228	0.008994	0.007387	0.008191	0.007487	0.008084	0.007567	0.006527	0.008481	0.00756	0.009023	0.009793	0.007925	0.008576	0.008202	0.007705	0.008935	0.009031	0.00825	0.00883	0.007636	0.010192	0.00874	0.007904	0.007785	0.010354	0.009676	0.007802	0.005878	0.005721	0.007954	0.009711	0.009701	0.008371
201167_x_at	0.005341	0.00242	0.003376	0.005252	0.003056	0.003669	0.001682	0.002138	0.003641	-0.003874	0.001413	0.005509	0.005578	0.004376	0.002685	-0.005774	0.001155	0.001832	0.001923	-0.000231	-0.001846	0.001281	0.001904	-0.000156	-0.003256	-0.008439	-0.001187	0.002446	0.001594	-0.002496	-0.000965	0.002857	0.002565	-0.007142	-0.002547	-0.003413	-0.000704	-0.002623	-0.00258	-0.00252	-0.001751	-0.005479	0.003583	-0.002111	-0.000301	-0.00054	0.00156	-0.000882	0.003524
201168_x_at	0.009907	0.00913	0.008502	0.009462	0.008932	0.009663	0.007963	0.008694	0.00988	0.005589	0.007964	0.009545	0.01006	0.009453	0.004494	0.006531	0.006725	0.007557	0.008245	0.007744	0.00645	0.004724	0.007366	0.006654	0.006783	0.004803	0.005811	0.008459	0.006901	0.007076	0.002772	0.007737	0.007765	0.00759	0.007601	0.006926	0.006922	0.006293	0.005172	0.008052	0.006618	0.00835	0.010934	0.009515	0.009272	0.007125	0.008094	0.006896	0.008437
201169_s_at	0.005399	0.003168	0.003454	0.001642	0.005388	0.004548	0.003533	0.002655	-0.000169	-0.007954	0.000282	-0.002674	0.003763	-0.00058	-0.006233	-0.00401	0.006539	0.00044	0.00218	0.003107	-0.000287	-0.005009	-0.000901	0.000983	-0.001147	-0.008311	-0.001846	-0.001094	0.001971	0.001986	-0.000896	0.000449	-0.001744	-0.002246	0.000505	-0.001903	-0.006522	-0.002985	-0.000019	0.003262	-0.002376	-0.000503	0.007211	-0.002303	0.002636	0.005276	0.003459	0.001616	0.001914
201170_s_at	0.008794	0.007317	0.00914	0.006474	0.009873	0.011074	0.006945	0.007619	0.004002	0.000107	0.005803	-0.00526	0.00893	-0.006673	-0.00946	-0.009558	0.013046	0.004757	0.006607	0.007008	-0.004244	-0.002252	0.001751	0.005548	0.005941	-0.002223	-0.002806	0.005085	0.006159	0.006622	0.006295	0.006405	0.006708	0.006694	0.005542	0.007261	0.005345	0.004624	0.005077	0.007479	0.000843	0.005959	0.010803	-0.0007	0.006461	0.00866	0.006129	0.005464	0.005727
201171_at	-0.005597	-0.001141	-0.000109	0.001483	-0.002465	-0.000613	-0.009928	-0.00247	-0.006933	-0.003917	-0.001628	-0.012576	-0.008175	-0.008213	-0.007094	-0.008665	-0.010935	-0.005962	-0.005374	-0.006889	-0.008318	-0.003942	-0.003071	-0.009455	-0.006552	-0.008847	-0.011059	-0.008131	-0.010043	-0.011567	-0.010909	-0.011706	-0.009505	-0.010461	-0.009108	-0.006604	-0.004635	-0.008763	-0.010588	-0.008336	-0.006364	-0.004216	-0.00385	-0.002718	-0.008754	-0.002447	-0.010273	-0.006585	-0.004558
201172_x_at	0.007882	0.014944	0.013511	0.014246	0.012422	0.012854	0.011111	0.011075	0.012867	0.009687	0.010516	0.007769	0.010528	0.00594	0.007795	0.009348	0.008839	0.012188	0.012706	0.010299	0.009233	0.00938	0.013261	0.004799	0.005055	0.00613	0.006403	0.007805	0.006852	0.00627	0.005936	0.006114	0.007339	0.007466	0.009525	0.009115	0.006332	0.005002	0.006745	0.011393	0.005274	0.012445	0.012106	0.010181	0.009287	0.015367	0.0103	0.009276	0.010639
201173_x_at	0.008836	0.00648	0.007698	0.008257	0.008556	0.008457	0.008084	0.007862	0.007487	0.01149	0.009989	0.010231	0.010348	0.008809	0.01056	0.009761	0.010148	0.008251	0.007821	0.006925	0.008962	0.009627	0.008752	0.010524	0.009715	0.009931	0.008921	0.00906	0.009578	0.009607	0.009565	0.007876	0.008219	0.008846	0.009203	0.009312	0.009628	0.008895	0.0103	0.009077	0.008232	0.009961	0.009015	0.009476	0.010652	0.00913	0.009056	0.007612	0.007936
201174_s_at	0.003856	0.008759	0.008315	0.008	0.008139	0.010343	0.008959	0.009106	0.009691	0.009242	0.008575	0.00828	0.007828	0.008578	0.009306	0.009441	0.007002	0.008687	0.006782	0.008449	0.009501	0.015059	0.010395	0.010972	0.01157	0.010948	0.011813	0.011165	0.0104	0.01121	0.01034	0.011343	0.010165	0.010656	0.011797	0.011365	0.010906	0.010388	0.010063	0.011468	0.011812	0.009572	0.007399	0.005358	0.005968	0.006105	0.007091	0.006809	0.007705
201175_at	0.007462	0.005413	0.006272	0.006226	0.006945	0.006531	0.005962	0.006592	0.00657	0.007234	0.007306	0.007906	0.007601	0.005875	0.007801	0.007727	0.009569	0.00681	0.005567	0.005766	0.007248	0.006947	0.00594	0.00752	0.007194	0.007724	0.008621	0.007675	0.007521	0.007102	0.00657	0.006734	0.007391	0.007617	0.008621	0.008987	0.006701	0.006219	0.007024	0.008683	0.00605	0.009029	0.006278	0.007767	0.008105	0.009466	0.006242	0.005023	0.006466
201176_s_at	0.007062	0.00638	0.007558	0.007273	0.008601	0.008157	0.006524	0.00655	0.006941	0.005328	0.006798	0.006372	0.009149	0.00594	0.006062	0.007775	0.009347	0.004881	0.004614	0.006391	0.005584	0.003046	0.004354	0.005397	0.005343	0.006404	0.004618	0.00586	0.005301	0.005629	0.004779	0.005375	0.004914	0.004972	0.005631	0.007418	0.00457	0.003745	0.003307	0.005811	0.006289	0.006498	0.004612	0.001737	0.00271	0.002701	0.004644	0.006879	0.007212
201177_s_at	0.008333	0.003432	0.005467	0.004451	0.006236	0.006634	0.006021	0.005971	0.006775	0.008869	0.007377	0.006421	0.007612	0.008218	0.009057	0.007884	0.007339	0.00416	0.003409	0.003938	0.004374	0.006222	0.001959	0.002621	0.000238	0.000737	0.001344	0.002357	0.003765	-0.000094	0.002574	0.006016	0.004845	0.00277	0.004283	0.002857	0.001857	0.001676	0.001235	0.00425	0.004459	0.0012	0.001073	-0.00672	-0.001745	0.000724	0.004881	0.006945	0.006193
201178_at	0.008103	0.008608	0.009331	0.009683	0.009761	0.010698	0.009544	0.009854	0.010575	0.015242	0.011925	0.009657	0.010178	0.009075	0.008868	0.009563	0.008676	0.009082	0.008585	0.00794	0.013526	0.020922	0.016507	0.007813	0.009335	0.009016	0.007441	0.009912	0.008481	0.010627	0.009059	0.007921	0.007955	0.009823	0.009985	0.011248	0.008678	0.008771	0.009616	0.011191	0.006721	0.009727	0.009859	0.00891	0.009644	0.011442	0.007986	0.007126	0.010673
201179_s_at	0.003869	0.006306	0.007921	0.009019	0.007489	0.008691	0.006507	0.006076	0.007215	0.005575	0.006931	0.005293	0.00748	0.003314	0.00389	0.005274	0.005266	0.001934	0.005252	0.002377	0.00514	0.005955	0.003452	0.001237	-0.000994	0.002015	0.001079	0.000699	-0.000069	0.002121	0.001376	-0.000403	0.002181	0.002024	0.001182	0.001188	0.001351	0.00055	0.000891	0.001862	0.003996	0.000717	-0.000326	0.000644	-0.001392	0.001022	-0.002203	0.002354	0.001653
201180_s_at	0.006586	0.008766	0.009993	0.010153	0.009101	0.00991	0.006853	0.007048	0.008252	0.009728	0.009781	0.008106	0.009875	0.005346	0.007528	0.008193	0.008868	0.005527	0.007018	0.005793	0.008575	0.006765	0.006605	0.003107	0.00311	0.003449	0.004101	0.004345	0.003295	0.004044	0.004114	0.004633	0.005364	0.004631	0.006061	0.004607	0.003216	0.0054	0.003755	0.006772	0.00667	0.005539	0.003003	-0.00016	0.001804	0.004818	0.005291	0.00829	0.005943
201181_at	0.000101	0.004975	0.002824	0.002657	0.003907	0.004999	0.001556	0.002994	0.002749	0.000418	0.003126	0	0.003067	0.001115	0.001599	0.000467	0.001731	-0.002137	0.000208	-0.000992	-0.000287	0.000381	-0.00179	-0.003783	-0.002221	-0.002377	-0.002717	-0.000862	-0.006193	0	-0.002269	-0.000942	0.000176	-0.00034	-0.001328	-0.001917	0.000976	0.001766	-0.00201	0.000663	0.000943	0.000018	-0.004527	-0.001899	-0.004533	0.000334	-0.001015	0.001105	-0.001108
201182_s_at	0.004424	0.003699	0.005729	0.003618	0.005512	0.006098	0.006027	0.00488	0.003467	0.005769	0.00652	0.00149	0.006313	0.003502	0.003573	0.003407	0.003407	0.00586	0.003923	0.004013	0.001648	0.003247	0.002399	0.003304	-0.001032	0.002439	0.000187	0.000424	-0.002359	0.002081	-0.000476	-0.000982	-0.003493	-0.005334	0.000171	-0.00114	0.000869	-0.003245	0.001711	-0.000024	-0.002576	-0.001797	0.003672	0.004744	0.003561	0.005657	0.001786	0.002599	0.003602
201183_s_at	0.008074	0.006405	0.008286	0.007403	0.008078	0.008076	0.008466	0.008325	0.008196	0.007956	0.009376	0.009844	0.009809	0.008722	0.009171	0.009484	0.009136	0.010091	0.009877	0.00821	0.008727	0.006932	0.009313	0.009507	0.008934	0.010229	0.00982	0.009546	0.006453	0.010398	0.009299	0.006397	0.006986	0.008208	0.008221	0.009056	0.009148	0.007854	0.009693	0.008874	0.0083	0.010043	0.006746	0.007594	0.00867	0.010595	0.00704	0.006989	0.007949
201184_s_at	0.008331	0.006499	0.007793	0.008052	0.008992	0.00844	0.009445	0.009703	0.008474	0.008459	0.009951	0.011547	0.010827	0.008619	0.009103	0.009068	0.009545	0.009711	0.008031	0.004833	0.000286	0.005839	0.006069	0.003729	-0.00001	0.007903	0.002616	0.00722	0.006113	0.002451	0.00235	0.002059	0.0059	0.006802	0.006632	0.007261	0.005578	0.005913	-0.000531	0.007522	0.005807	0.005007	0.005747	0.002898	0.000488	0.002245	0.007479	0.005734	0.007428
201185_at	0.006226	0.004507	0.002106	0.004061	0.000799	-0.003809	0.000226	0.001465	0.00045	0.002893	0.000353	0.004315	0.002217	0.005872	0.003941	0.00429	0.003594	0.007816	0.006094	0.008207	0.00652	-0.00257	0.005647	0.011716	0.01201	0.010997	0.011189	0.013845	0.012593	0.013639	0.012922	0.011495	0.011243	0.013179	0.013425	0.013777	0.011428	0.013336	0.012647	0.01343	0.008626	0.010019	0.008806	0.008743	0.009734	0.011284	0.007403	0.01021	0.00864
201186_at	0.006104	0.00614	0.009836	0.011163	0.007896	0.007718	0.005243	0.005037	0.005514	0.004706	0.006294	0.004605	0.004606	0.007087	0.002275	0.003297	-0.001662	0.004862	-0.000683	0.004217	-0.001362	0.002292	0.004937	0.004871	0.003173	0.004821	0.004718	0.009646	0.007594	0.003949	0.005242	0.007234	0.004329	0.005552	0.007685	0.006456	-0.001576	0.002903	0.006678	0.00469	0.003318	0.005736	0.009803	0.00791	0.004942	0.005725	0.006751	0.006433	0.007729
201187_s_at	-0.000603	0.000808	0.001162	0.00187	-0.000447	0.000744	0.002073	-0.000852	0.001865	0.002162	0.000963	0.0022	0.001704	0.001062	-0.001473	0.005519	0.003173	-0.00011	0.00256	0.002108	0.001133	0.002441	0.00334	0.003775	0.002966	0.000691	0.000282	-0.000894	0.000654	0.000552	0.000446	-0.001557	0.00088	-0.004133	0.001593	0.001661	0.002705	-0.000921	0.003101	0.003441	0.002714	0.002177	0.001445	-0.000568	0.001632	0.001	0.00048	0.000766	0.000131
201188_s_at	0.007218	0.000895	0.000483	-0.004235	0.000787	0.004262	0.00734	0.007474	0.004492	0.00178	-0.000793	0.005261	0.005311	0.006366	0.003446	0.005108	0.005524	0.002739	0.004723	0.003865	0.000466	-0.000079	0.00233	-0.00058	-0.002942	-0.001154	-0.001705	0.000263	-0.002175	0.000092	0.000962	-0.004417	-0.002939	-0.003148	0.001014	-0.003608	-0.004449	-0.004156	0.000923	0.000334	0.000115	0.003629	0.004263	0.00288	0.003127	0.002122	0.002529	0.001537	0.0048
201189_s_at	0.008579	-0.000079	-0.001997	-0.005372	0.002205	0.006303	0.008444	0.008379	0.006539	-0.001716	-0.000978	0.00541	0.007863	0.007247	0.006475	0.009002	0.002098	0.005459	0.006088	0.005664	-0.006082	-0.008653	-0.004498	-0.007893	-0.008551	-0.008066	-0.00587	-0.006317	-0.007346	-0.007834	-0.005749	-0.007403	-0.00689	-0.009035	-0.001891	-0.007092	-0.006245	-0.00727	-0.007744	0.000676	-0.006923	0.001187	0.007694	-0.001996	-0.003676	-0.005631	0.002084	0.00038	0.007387
201190_s_at	0.006768	0.006372	0.005699	0.007482	0.006573	0.005962	0.00414	0.003051	0.005735	0.006734	0.006353	0.003664	0.004881	0.005062	0.003446	0.006016	0.002484	0.005724	0.002772	0.002597	0.001624	0.005863	0.000087	0.008158	0.007127	0.009304	0.008939	0.007901	0.009267	0.008666	0.006789	0.005834	0.007441	0.008337	0.008661	0.009449	0.008758	0.006202	0.004827	0.007329	0.00839	0.006935	0.008643	0.0019	0.005991	0.005788	0.007266	0.00343	0.006747
201191_at	0.003167	0.000802	0.003359	0.003579	0.002755	0.001556	0.000303	0.001709	0.001572	0.002279	0.001973	-0.000505	0.003511	-0.004339	-0.002823	0.002451	-0.001562	-0.002166	-0.004464	-0.00519	-0.001819	0.00277	-0.002485	0.003068	-0.002271	0.003771	0.00466	0.002164	0.005486	0.002403	-0.000528	0.001107	0.003557	0.004427	0.005167	0.00702	0.004455	0.001826	0.002148	0.00399	0.00423	-0.001868	-0.004371	-0.005409	-0.000103	-0.002868	-0.003807	-0.002326	0.002227
201192_s_at	0.00375	0.007694	0.006926	0.006732	0.006118	0.006354	0.003213	0.003867	0.004789	0.006802	0.004363	0.003122	0.005981	0.004696	0.003719	0.005522	0.002638	0.003364	0.003975	0.002565	0.001803	0.007847	0.002828	0.002931	0.004851	0.004856	0.005242	0.002975	0.005248	0.005429	0.003441	0.003915	0.002857	0.005126	0.004218	0.00466	0.003083	0.003532	0.00402	0.003205	0.003198	0.003607	0.004689	0.002958	0.002364	0.003086	0.004273	0.001343	0.003712
201193_at	0.00672	0.006229	0.007858	0.008617	0.005581	0.003116	0.003822	0.003661	0.001953	0.005034	0.00672	0.006291	0.00814	0.005472	0.005573	0.004761	0.009269	0.00516	0.005308	0.005851	0.008673	0.001349	0.005476	-0.000156	-0.001044	-0.000397	0.001141	0.002858	0.002159	0.001895	0.002543	0.003831	0.003714	0.003649	0.004454	0.004295	-0.003635	0.000878	0.001744	0.005984	0.008059	0.011975	0.006383	-0.001203	0.007388	0.010302	0.012107	0.004327	0.005662
201194_at	0.005942	0.006239	0.005387	0.008064	0.006159	0.00853	0.007926	0.007924	0.007139	0.005898	0.005443	0.009439	0.003009	0.002334	0.001449	-0.004092	0.003821	0.007911	0.006058	0.007374	0.003657	0.003669	0.004849	0.014717	0.012363	0.013623	0.013642	0.012996	0.014235	0.013659	0.012995	0.011368	0.012956	0.013073	0.011753	0.012754	0.012828	0.011535	0.012627	0.012875	0.010326	0.006174	0.010046	0.018239	0.004538	0.00803	0.008362	0.009222	0.008808
201195_s_at	0.012836	0.000115	-0.000642	-0.002136	0.011618	0.001907	-0.000463	0.002217	0.00327	0.00582	0.007352	0.01042	0.008882	0.010537	0.008406	0.008672	0.011807	0.00264	0.003856	0.001051	0.009321	0.016761	0.007777	0.004323	0.005313	0.00562	0.005965	0.004796	0.007598	0.005137	0.004064	0.006684	0.007531	0.006217	0.006392	0.007884	0.002269	0.005802	0.003918	0.005634	0.006012	-0.000725	0.000881	-0.001468	0.001394	0.001881	0.003058	-0.005191	-0.001344
201196_s_at	0.002191	0.007297	0.006154	0.004493	0.005012	0.005928	0.004864	0.005335	0.005218	0.008615	0.008146	0.005859	0.007162	0.000328	0.00461	0.00522	0.003382	0.003109	0.003866	0.002832	0.005959	0.008613	0.00301	0.002136	0.003052	0.002021	0.002616	0.005023	0.004051	0.003764	0.004114	0.005269	0.005226	0.005803	0.004126	0.004283	0.004302	0.004102	0.003729	0.004423	0.003362	0.001321	0.000351	-0.000044	0.001494	0.002775	0.010714	0.002168	0.003686
201197_at	0.002151	0.00693	0.005298	0.006512	0.00518	0.005224	0.004905	0.004936	0.006406	0.008148	0.007455	0.005258	0.006374	0.002694	0.004732	0.004933	0.002672	0.000875	0.001588	0.002736	0.002422	0.007285	0.00212	0.001745	0.002872	0.001225	0.000562	0.00368	0.001193	0.00372	0.003781	0.00392	0.003596	0.004088	0.004502	0.003199	0.0023	0.002681	0.003159	0.003873	0.002795	-0.001184	-0.000343	-0.000169	-0.001693	-0.000383	0.009657	0.003982	0.003829
201198_s_at	0.007486	0.004331	0.007019	0.006703	0.006199	0.005208	0.005917	0.005711	0.005236	0.007996	0.007143	0.008598	0.009561	0.006285	0.00794	0.008031	0.009097	0.00588	0.006183	0.004461	0.008354	0.010299	0.006919	0.008733	0.008548	0.008085	0.006506	0.008871	0.005784	0.009053	0.007812	0.007328	0.007651	0.007786	0.007636	0.008172	0.007524	0.007422	0.008129	0.007114	0.008028	0.009178	0.005496	0.00683	0.006679	0.006995	0.00498	0.006091	0.005926
201199_s_at	0.009086	0.007329	0.007308	0.008081	0.007095	0.0072	0.006631	0.006176	0.007049	0.009475	0.008792	0.008929	0.009931	0.006423	0.009299	0.009759	0.010982	0.007508	0.008273	0.008037	0.007442	0.011397	0.006532	0.00805	0.008313	0.007824	0.005381	0.008498	0.007055	0.009155	0.008141	0.008906	0.0081	0.009437	0.010395	0.009098	0.010042	0.00874	0.006439	0.009021	0.009336	0.004969	0.006149	-0.001632	0.005807	0.003542	0.008493	0.008151	0.008029
201200_at	0.006919	0.008261	0.012673	0.011287	0.005084	0.003287	0.002622	0.00169	0.002815	0.010278	0.010291	0.000257	0.004494	0.007779	0.00723	0.009798	0.009661	0.003422	0.005839	0.007397	0.008098	0.010116	0.007283	0.002225	0.003286	0.00454	0.002046	0.006561	0.005874	0.005544	0.005377	0.007171	0.004536	0.005993	0.006539	0.006463	0.003134	0.005456	0.003634	0.005933	0.004731	0.007523	0.005583	0.00079	0.006801	0.006063	0.006426	0.008313	0.010627
201201_at	0.011654	0.010491	0.013844	0.014032	0.011177	0.013016	0.009278	0.00998	0.011793	0.009206	0.009962	0.009602	0.012006	0.011571	0.009721	0.010794	0.010215	0.012203	0.017664	0.013198	0.00685	0.000692	0.009214	0.009448	0.009359	0.007856	0.007211	0.008723	0.010463	0.007499	0.008348	0.008632	0.008649	0.008534	0.010184	0.009821	0.008948	0.008037	0.008668	0.010898	0.005085	0.01209	0.015531	0.013483	0.011534	0.009875	0.012692	0.00944	0.010769
201202_at	0.009946	0.003511	0.005505	0.003087	0.00462	0.00651	0.004262	0.004158	0.003521	0.013092	0.010305	0.01317	0.011947	0.004351	0.011042	0.009489	0.006905	0.008603	0.006165	0.002728	0.009073	0.013276	0.007059	-0.001172	-0.002756	0.000478	0.000602	0.00102	0.002491	0.00035	0.000082	0.001	0.000118	-0.000638	0.001039	-0.0016	0.00006	-0.001596	-0.000673	0.003029	-0.00099	0.00263	0.00281	0.002757	0.00161	0.002482	0.003172	0.002077	0.003105
201203_s_at	-0.000963	-0.003414	0.002544	0.001933	0.004771	-0.002196	-0.006439	-0.004399	-0.000362	0.000334	0.001999	-0.00619	0.000442	-0.000208	-0.001999	-0.00302	-0.007355	-0.006601	-0.00528	-0.008014	-0.002118	-0.005261	-0.004269	-0.006736	-0.010344	-0.004491	-0.008473	-0.004941	-0.007715	-0.006616	-0.00548	-0.007247	-0.007269	-0.009199	-0.008045	-0.00319	-0.006094	-0.000175	-0.004956	-0.003481	-0.007681	-0.007309	0.000875	-0.002318	0.000117	-0.006805	-0.001223	-0.002547	0.005788
201204_s_at	0.006707	0.001987	0.003118	0.003191	0.007452	0.004264	-0.002459	-0.000422	-0.001569	-0.00114	0.002678	-0.005662	0.002443	0.011219	0.001583	0.00569	-0.001688	0.004786	-0.000045	0.002674	0.009524	-0.007827	-0.001578	-0.00361	-0.007496	0.001191	-0.001261	0.001966	0.003456	-0.003457	-0.000862	0.001481	0.0011	-0.001937	0.00102	-0.001022	0.000629	-0.001393	-0.005071	0.006182	-0.002656	0.006518	0.010478	-0.00214	0.011413	0.007435	0.009841	0.008804	0.012039
201205_at	0.003613	0.002989	0.0037	0.001772	0.001719	0.002494	0.002299	0.002498	0.001586	0.002253	0.002516	-0.000017	0.001967	0.005312	0.002252	0.003481	0.000605	0.001641	0.00316	0.003139	0.003149	0.0049	0.000239	0.001739	0.001483	0.003276	0.001864	0.000121	0.001237	-0.000482	0.001946	0.002004	0.001287	0.000969	0.001873	0.002869	0.004467	0.000826	0.002401	0.003394	0.003373	0.000415	0.002714	0.004182	0.003949	0.000962	0.00136	0.001907	0.003016
201206_s_at	0.002545	-0.000208	0.004648	0.004356	0.009685	0.005762	-0.000628	-0.00186	-0.000068	0.000262	0.005123	0.000889	0.003138	0.007481	0.001744	0.004617	-0.000625	0.001469	0.002855	0.002584	0.003183	-0.006891	0.002056	0.003832	0.002301	-0.00444	-0.00012	0.001246	-0.002975	0.001828	0.001409	-0.002273	-0.001185	0.001871	0.001794	-0.000907	0.002214	0.002078	-0.000268	0.003366	0.000816	0.002576	0.005612	-0.006765	0.004601	0.001994	0.003151	0.001634	0.008847
201207_at	0.006601	0.003111	0.001653	0.003829	0.002949	0.002428	0.004544	0.004565	0.003251	0.002561	0.003991	0.005619	0.0043	0.005961	0.004074	0.000218	0.0051	0.005828	0.005505	0.004715	0.006796	0.00313	0.003285	0.006377	0.007551	0.007257	0.007015	0.007203	0.007221	0.006403	0.00619	0.006267	0.006651	0.00655	0.006298	0.006298	0.005364	0.006086	0.005864	0.006825	0.00721	0.007446	0.00804	0.007079	0.009546	0.006884	0.004899	0.005374	0.006244
201208_s_at	0.002807	-0.003356	0.001694	-0.000667	0.000523	0.000398	-0.002905	-0.002907	-0.003529	0.002929	0.00205	-0.003768	0.000627	0.001489	-0.003014	-0.002117	-0.003679	0.001914	-0.002307	-0.00311	0.000401	0.000443	0.002355	-0.002059	-0.000316	-0.004121	-0.001477	0.000765	0.003231	0.000046	-0.004121	0.000525	0.000615	0.000248	-0.00405	-0.002588	-0.000657	-0.003188	-0.003724	-0.001416	-0.000223	-0.000576	0.002623	0.002902	0.003866	-0.001349	0.003826	-0.00085	-0.000825
201209_at	0.003593	0.006822	0.008886	0.008246	0.008431	0.010408	0.010359	0.010329	0.010685	0.008593	0.009351	0.008645	0.010887	0.006295	0.008836	0.008171	0.006631	0.008074	0.006536	0.005305	0.000951	0.007855	0.004039	-0.001506	-0.003195	-0.001385	-0.001918	-0.00164	-0.001955	-0.000441	-0.002476	0.000242	0.000392	-0.002096	0.000953	-0.001001	-0.008996	-0.003972	-0.001383	0.002048	0.000612	0.003935	0.003003	0.00031	0.002516	0.002756	0.004986	0.004087	0.00487
201210_at	0.008998	0.012617	0.013763	0.01152	0.011792	0.011092	0.011218	0.011975	0.011702	0.012002	0.011382	0.007758	0.011501	0.007332	0.010401	0.002163	0.008149	0.008793	0.007896	0.008454	0.009126	0.012724	0.005568	0.004264	0.004122	0.003684	0.002518	0.006082	0.005269	0.004787	0.005014	0.007861	0.008513	0.005983	0.007883	0.00695	0.003579	0.00632	0.005188	0.008866	0.007246	0.006695	0.002396	0.000515	0.001297	0.004376	0.006668	0.010969	0.008133
201211_s_at	0.002773	0.003207	0.007334	0.001767	0.006167	0.003049	0.005108	0.005808	0.003602	0.00179	0.004082	-0.00122	0.004767	-0.002515	0.001086	-0.00435	-0.001525	-0.001522	0.00035	-0.001483	0.004465	0.006634	0.002056	-0.002502	-0.004475	-0.003344	-0.001163	-0.002937	-0.001316	-0.004526	-0.004988	-0.002122	0.000392	-0.001923	-0.004186	-0.00347	-0.004072	-0.001583	-0.006179	-0.005121	-0.000102	-0.004903	-0.001748	-0.000944	0.000175	-0.005666	-0.00223	0.003201	-0.003067
201212_at	0.004639	-0.005326	-0.001391	-0.00271	0.008268	-0.003395	-0.005856	-0.006149	0.000096	0.002738	0.002296	0.005267	0.007309	0.006386	-0.001251	-0.00401	-0.002512	0.005572	0.002392	0.007909	0.00659	-0.005896	0.00235	0.001223	-0.006199	-0.005537	-0.00447	-0.002238	0.003995	-0.000953	-0.0038	0.003681	0.001774	0.000387	0.002577	-0.000151	-0.003019	-0.002826	-0.001081	0.002775	0.000042	0.003778	0.007801	0.007488	0.007429	0.008956	0.005626	0.000105	0.00718
201213_at	-0.004744	0.001044	-0.001687	0.001729	-0.000556	0.001022	0.00142	0.00003	0.001747	-0.000771	-0.00264	0.000869	0.00142	0.000007	-0.000643	0.000108	0.001398	-0.00045	0.000986	-0.003518	-0.000374	-0.002058	0.003131	-0.002166	-0.000654	-0.003227	0.000795	0.000944	0.000567	-0.00039	0.002334	0.001828	-0.000169	0.001665	-0.00169	-0.003319	-0.00121	-0.000888	0.00219	0.000055	-0.001636	0.002586	0.001483	-0.001982	0.00176	0.00121	0.001741	-0.002729	0.001021
201214_s_at	0.003025	0.004151	0.00589	0.00641	0.005246	0.007028	0.004327	0.004468	0.005856	0.005717	0.006683	0.005083	0.006946	0.001953	0.003887	0.003917	0.003368	0.003885	0.003259	0.002879	-0.002393	0.004231	0.002088	0.006785	0.007529	0.003122	0.00436	0.008505	0.008181	0.005856	0.006219	0.004829	0.006094	0.005839	0.004879	0.006444	0.006561	0.006548	0.007043	0.004172	0.004974	-0.000018	0.002897	0.003274	0.001968	0.000925	0.006471	0.00019	0.003392
201215_at	0.004904	-0.004297	-0.003988	-0.003638	0.00302	-0.007751	-0.001021	-0.004934	-0.000746	0.001085	0.003142	-0.004015	-0.004039	-0.003833	-0.002182	-0.004284	-0.005121	0.003311	0.004413	0.006695	0.00863	-0.003159	-0.001723	0.004117	0.004569	0.002021	0.000316	0.005901	0.005086	0.006212	0.00681	0.008675	0.007138	0.005974	0.008347	0.007286	0.005753	0.005117	0.004384	0.009134	0.008717	0.005656	0.007248	-0.00131	0.003708	0.005986	0.005301	0.01204	0.011402
201216_at	0.007123	0.010894	0.014684	0.015397	0.015918	0.012776	0.011799	0.011436	0.016094	0.01108	0.013355	0.009938	0.012607	0.009632	0.010501	0.010749	0.011368	0.010569	0.009541	0.010595	0.008425	0.008562	0.011296	0.006539	0.005107	0.008392	0.00759	0.005038	0.008368	0.00564	0.005077	0.004911	0.005916	0.006376	0.008039	0.008412	0.007251	0.006182	0.005738	0.008186	0.00756	0.00876	0.010949	0.007482	0.012199	0.010022	0.010895	0.007132	0.008932
201217_x_at	0.017772	0.01844	0.019235	0.01986	0.020567	0.020842	0.022056	0.021192	0.023362	0.021836	0.02181	0.02116	0.01896	0.019877	0.021535	0.022052	0.021528	0.01907	0.020318	0.02079	0.017684	0.0193	0.018052	0.017678	0.017002	0.018662	0.016258	0.015914	0.016167	0.015738	0.0151	0.013721	0.015877	0.014986	0.016646	0.017161	0.016658	0.016567	0.016102	0.017829	0.017474	0.019108	0.017815	0.013924	0.018701	0.018049	0.020072	0.019537	0.017105
201218_at	0.004716	0.006493	0.005964	0.006916	0.004899	0.008803	-0.003468	-0.00169	-0.009194	0.006329	0.00704	-0.010414	-0.004506	-0.008521	-0.011043	-0.003625	-0.008604	0.000432	-0.001499	0.001415	0.004515	0.001312	0.001165	0.000402	-0.007546	0.003711	0.002645	0.000902	0.003209	0.000009	-0.001225	0.004829	0.004023	0.002078	0.003336	0.002115	-0.003256	0.001037	0.00179	0.00337	0.004726	0.004461	0.004538	-0.003312	-0.004227	0.002529	0.006114	0.00722	0.00856
201219_at	-0.000984	0.002822	0.005329	0.005119	0.003128	0.006992	-0.0007	-0.000355	-0.000378	0.00481	0.005199	-0.005627	-0.008925	-0.001483	-0.004338	-0.000403	-0.007302	-0.004101	0.000414	-0.001998	0.000647	0.001041	0.00068	-0.001374	-0.003724	0.00093	0.001351	-0.000018	-0.00216	-0.000862	-0.005415	-0.00195	0.000405	-0.001419	-0.000957	-0.003227	-0.001676	0.000782	-0.00161	0.00217	0.000458	0.000585	-0.000779	-0.000196	-0.002104	-0.0014	0.001282	0.000035	0.000192
201220_x_at	0.007056	0.009296	0.011438	0.011923	0.009541	0.013502	0.005327	0.006112	0.003751	0.010619	0.010692	0.005357	0.003788	0.006602	0.003668	0.005242	0.004102	0.005678	0.007592	0.006371	0.009226	0.008821	0.009133	0.008849	0.008059	0.009627	0.008518	0.007333	0.00628	0.00865	0.008853	0.006936	0.007967	0.007148	0.007691	0.00631	0.006853	0.007886	0.008291	0.006836	0.008525	0.009579	0.008585	0.006253	0.00634	0.008514	0.011525	0.01042	0.009667
201221_s_at	0.010235	0.007006	0.009041	0.008262	0.010952	0.010035	0.01247	0.012694	0.01055	0.010386	0.009589	0.011266	0.009968	0.011132	0.010409	0.010349	0.009594	0.009589	0.009585	0.010306	0.007744	0.007971	0.006765	0.008759	0.008804	0.010884	0.008866	0.010223	0.008102	0.009581	0.010586	0.009362	0.011073	0.008556	0.010738	0.010192	0.009087	0.010001	0.00926	0.009949	0.010279	0.008657	0.009701	0.006878	0.004414	0.006778	0.010567	0.009596	0.010002
201222_s_at	0.008076	0.007067	0.007032	0.007596	0.006044	0.007321	0.004221	0.004539	0.00654	0.008179	0.007761	0.002818	0.00967	0.007524	0.00634	0.00446	0.004829	0.003858	0.002039	0.002015	0.006379	0.008873	0.004557	0.002419	0.001505	0.000089	0.004273	-0.000394	0.004323	0.000746	0.002344	0.006489	0.001505	0.002041	-0.000847	0.001057	0.000707	0.002518	0.001168	0.00042	0.002347	0.005369	0.003057	0.002565	0.003901	0.002829	0.006798	0.005483	0.005945
201223_s_at	0.005363	0.003809	0.005627	0.005537	0.003883	0.004293	-0.000208	0.003434	0.004409	0.007631	0.004808	0.003779	0.008394	0.006829	0.007197	0.006343	0.006155	0.001924	0.003109	0.001697	0.005116	0.005516	0.00235	0.003097	0.002878	0.003412	0.006262	0.004308	0.004475	0.004876	0.002579	0.00642	0.003602	0.005179	0.004226	0.004963	0.004997	0.003619	0.002689	0.002033	0.00521	0.004446	-0.001878	0.001404	0.000834	0.003871	0.002734	0.00404	0.004555
201224_s_at	0.004818	0.00429	0.005503	0.00495	0.006177	0.006091	0.00589	0.00493	0.00787	0.006796	0.005963	0.007404	0.005808	0.006823	0.007382	0.005164	0.006956	0.007527	0.002841	0.005354	0.004221	0.005122	0.006077	0.002535	0.005263	0.003305	0.004293	0.004153	0.00348	0.003222	0.003482	0.00335	0.00539	0.004406	0.004372	0.002411	0.004868	0.005008	0.003036	0.004845	0.004484	0.006231	0.005226	0.003758	0.006298	0.005425	0.007474	0.004083	0.00295
201225_s_at	0.004924	0.009077	0.009622	0.009654	0.008875	0.010235	0.009693	0.009666	0.010334	0.010625	0.010691	0.009831	0.010308	0.009456	0.011427	0.009725	0.009612	0.009408	0.007661	0.008734	0.007404	0.008658	0.007656	0.006206	0.005517	0.00658	0.007716	0.007083	0.005819	0.006868	0.006848	0.005356	0.007861	0.006671	0.007228	0.006943	0.007115	0.006518	0.006939	0.007792	0.0068	0.007759	0.00655	0.003855	0.005442	0.006598	0.007351	0.00806	0.005755
201226_at	0.005258	0.006932	0.009758	0.010479	0.011548	0.011281	0.009703	0.009464	0.011394	0.01221	0.010961	0.011556	0.011472	0.009792	0.011544	0.011182	0.007703	0.00993	0.008264	0.007483	0.004606	0.009657	0.006644	0.012453	0.013318	0.011262	0.01055	0.010658	0.013785	0.011437	0.010032	0.009572	0.011329	0.011431	0.01245	0.012829	0.013364	0.012923	0.010338	0.00912	0.006144	0.008299	0.006704	0.012285	0.009827	0.009325	0.009033	0.007354	0.006422
201227_s_at	0.006432	0.008074	0.00995	0.011725	0.011618	0.010891	0.010796	0.01092	0.010886	0.012763	0.011387	0.011528	0.011607	0.011488	0.012182	0.011574	0.009464	0.011255	0.00859	0.009997	0.007998	0.011595	0.008975	0.013175	0.012116	0.011346	0.010734	0.011493	0.013886	0.01197	0.011653	0.01072	0.011256	0.011151	0.012847	0.012636	0.012498	0.012561	0.010957	0.010731	0.009038	0.009973	0.009745	0.01305	0.011783	0.010374	0.010524	0.010268	0.009614
201228_s_at	0.001693	-0.000572	-0.001487	-0.002472	0.000486	0.002691	0.002577	0.002593	0.001756	0.0005	-0.000392	0.001262	0.00155	0.001741	0.003175	0.002858	0.002664	0.000082	-0.001182	0.000457	0.000426	0.002552	0.001244	-0.001669	-0.003038	-0.000737	0.002236	-0.000142	-0.001328	0.003516	0.000592	-0.001275	0.00024	0.000673	0.001205	-0.002362	-0.001383	-0.000091	-0.000867	-0.000153	0.00158	-0.000401	-0.001374	-0.000326	0.000518	0.00036	-0.000063	0.000585	0.000585
201229_s_at	0.004393	0.001689	0.001904	0.002206	0.003888	0.004822	0.004075	0.004391	0.003884	0.002735	0.003369	0.000025	0.004286	0.002182	0.00398	0.003929	-0.003701	0.002248	-0.000632	-0.001265	-0.00262	0.002774	0.000768	-0.001086	-0.000093	0.000819	-0.001747	0.001759	0.001549	-0.00085	-0.001213	0.001071	0.003976	0.000411	0.001051	0.001069	0.002068	0.000245	-0.002382	-0.00027	-0.004252	-0.000215	0.002008	-0.000402	0.000889	-0.002079	0.001196	-0.002403	-0.000122
201230_s_at	0.008184	0.005492	0.005495	0.006652	0.004962	0.006777	0.00556	0.00618	0.007126	0.006511	0.006004	0.004781	0.00589	0.007355	0.007235	0.007358	0.005918	0.005815	0.005087	0.003808	0.004633	0.006265	0.005167	0.005043	0.005379	0.00737	0.007494	0.006511	0.005944	0.007541	0.00693	0.005454	0.006618	0.007009	0.007437	0.006889	0.007797	0.00589	0.006345	0.00722	0.007015	0.006578	0.005892	0.004059	0.005144	0.005622	0.005566	0.005295	0.005852
201231_s_at	0.014699	0.012467	0.015454	0.015832	0.012624	0.012514	0.011581	0.011468	0.010966	0.0079	0.014591	0.016609	0.016872	0.017266	0.020539	0.016427	0.017403	0.015249	0.015038	0.012111	0.011211	0.004787	0.015935	0.012884	0.013211	0.010988	0.012287	0.013319	0.015418	0.011743	0.011118	0.012495	0.012398	0.011602	0.011702	0.011906	0.011399	0.010539	0.011562	0.012504	0.01163	0.009613	0.014342	0.012262	0.016407	0.014662	0.013352	0.011903	0.010621
201232_s_at	0.006614	0.005883	0.007851	0.009383	0.008206	0.009103	0.00753	0.007434	0.006785	0.007601	0.007285	0.006847	0.008904	0.005649	0.006517	0.007341	0.007082	0.006208	0.004818	0.005081	0.002135	0.008192	0.003225	0.004993	0.003461	0.004387	0.001967	0.001933	0.002952	0.003926	0.003171	0.001083	0.003909	0.002988	0.004514	0.004717	0.002343	0.002819	0.002732	0.004297	0.005439	0.002422	0.003929	0.003953	0.003001	0.002565	0.003527	0.00313	0.003597
201233_at	0.0055	0.001009	0.003542	0.003827	0.005238	0.003904	0.004562	0.004543	0.002801	0.003672	0.004074	0.004137	0.0054	0.000522	0.003247	0.003374	0.003604	0.002412	-0.00021	0.000017	-0.00124	0.006247	-0.003543	0.002658	0.003582	0.000018	-0.000684	-0.005299	-0.000086	-0.000441	0.000127	0.000279	0.00057	-0.001444	-0.000088	0.00335	-0.001989	0.00288	-0.000937	0.00232	0.001795	0.001261	-0.001825	0.00246	0.001788	0.002012	-0.001277	-0.004028	-0.004104
201234_at	0.008216	0.011366	0.008028	0.010145	0.007274	0.008036	0.006949	0.006541	0.007417	0.006882	0.007118	0.007627	0.008746	0.008192	0.006563	0.006966	0.008155	0.007712	0.008862	0.00765	0.007946	0.010838	0.00978	0.006614	0.007181	0.008735	0.008153	0.007184	0.007369	0.00643	0.007832	0.005297	0.007383	0.006832	0.00721	0.008111	0.007085	0.002724	0.003585	0.008034	0.006525	0.008973	0.009154	0.010979	0.009639	0.009189	0.008331	0.010216	0.007832
201235_s_at	0.000627	0.005013	0.005494	0.00351	0.004771	0.002385	0.004935	0.003431	0.003627	-0.000224	-0.001047	0.00041	0.001636	0.004508	0.002191	-0.000426	0.003086	0.005431	0.004071	0.005016	0.003994	0.00399	0.004273	0.001338	-0.000516	0.003078	0.003825	0.002924	0.001742	0.001036	0.001851	0.00047	0.000647	-0.004648	0.002167	-0.001674	0.003195	-0.002757	-0.004499	0.001673	0.000829	0.004911	0.007435	0.00496	0.003197	0.007493	0.004514	0.00212	0.002204
201236_s_at	0.003968	0.011145	0.009234	0.009412	0.009078	0.007987	0.008317	0.008075	0.010319	0.005718	0.005074	0.004514	0.006544	0.009568	0.008428	0.009308	0.007564	0.010333	0.010028	0.008628	0.009397	0.010652	0.008993	0.005696	0.004974	0.005709	0.007098	0.00645	0.004464	0.006427	0.006554	0.005554	0.004946	0.005997	0.005521	0.005157	0.00599	0.005081	0.007235	0.008012	0.00265	0.008601	0.01057	0.008577	0.00222	0.010928	0.007456	0.007561	0.007757
201237_at	0.002598	0.008706	0.007304	0.009154	0.005686	0.006505	0.003506	0.003625	0.005233	0.005801	0.005195	0.002359	0.004945	0.003436	0.003367	0.001483	0.001503	0.001366	0.001252	0.002472	0.002472	0.007373	0.001378	0.00298	0.001977	0.00108	0.000869	0.001362	0.003157	0.001696	0.000592	0.004106	0.002503	0.003318	0.002804	0.002636	0.002854	0.001954	-0.000319	0.000193	0.00414	0.000081	0.000693	-0.00044	0.000223	-0.000134	0.001771	0.004912	0.004445
201238_s_at	0.004087	0.009817	0.010515	0.011417	0.008828	0.008844	0.005479	0.005579	0.007961	0.009357	0.008258	0.004664	0.008008	0.003902	0.005541	0.003846	0.003196	0.00115	0.002237	0.00408	0.005924	0.010858	0.003652	0.001954	0.002455	0.000107	0.002805	0.004927	0.005502	0.002688	0.001999	0.007409	0.003663	0.004577	0.005685	0.005143	0.003195	0.00311	0.001691	0.004415	0.006203	0.00263	0.001126	0.001586	-0.000121	0.002829	0.003101	0.005999	0.006335
201239_s_at	0.005697	0.007083	0.008534	0.008912	0.011403	0.01054	0.007502	0.008123	0.010868	0.008584	0.00919	0.007786	0.01046	0.003977	0.008151	0.009086	0.008239	0.007976	0.007093	0.007189	0.008863	0.010835	0.009275	0.005628	0.006341	0.006149	0.006301	0.00622	0.007044	0.006698	0.005678	0.005255	0.005404	0.006953	0.007226	0.007155	0.006259	0.005459	0.005907	0.008204	0.005121	0.008795	0.006548	0.004824	0.005743	0.008789	0.006438	0.0055	0.006862
201240_s_at	0.007185	0.009745	0.011847	0.011363	0.01411	0.013142	0.010561	0.010468	0.012583	0.011896	0.012644	0.009539	0.012937	0.007694	0.009402	0.008705	0.008935	0.009848	0.008183	0.010053	0.00872	0.013409	0.009852	0.007087	0.0078	0.006446	0.007971	0.00843	0.009444	0.007102	0.008122	0.008657	0.009332	0.00874	0.009965	0.008261	0.007284	0.007425	0.006347	0.011131	0.008745	0.010158	0.008434	0.003622	0.005116	0.007941	0.010289	0.009944	0.010384
201241_at	0.005714	0.003067	0.005986	0.007665	0.008324	0.007611	0.006521	0.006727	0.007316	0.011949	0.010776	0.007044	0.010375	0.005302	0.009004	0.008487	0.010323	0.004117	0.003636	0.004397	0.006942	0.009308	-0.000143	0.007652	0.007334	0.004723	0.004148	0.007675	0.005466	0.007846	0.007578	0.006427	0.007211	0.007955	0.00756	0.008569	0.008385	0.007348	0.005455	0.006066	0.007634	0.002273	0.00018	-0.001982	0.001082	0.002616	0.00382	0.005445	0.006164
201242_s_at	0.002695	-0.001281	0.002267	-0.002053	0.002027	-0.002456	-0.001701	-0.001949	-0.001882	0.002731	0.00434	-0.002373	0.00884	0.003718	-0.001195	-0.006457	-0.004128	0.004978	0.00561	0.002767	0.006876	-0.000914	-0.001173	0.015302	0.014845	0.013025	0.012464	0.011259	0.014908	0.014371	0.014232	0.01403	0.014731	0.014114	0.014716	0.013382	0.016312	0.014797	0.012715	0.012316	0.011882	0.009624	0.011041	0.008603	0.008235	0.018324	0.00876	0.011449	0.012117
201243_s_at	0.00375	-0.000217	0.003901	0.001814	0.003629	0.000872	0.002184	-0.003008	-0.000015	0.004792	0.006752	-0.001358	0.010126	0.004651	0.001117	-0.008665	-0.006122	0.004157	0.009499	0.004642	0.007968	0.000684	0.000968	0.017125	0.017785	0.016862	0.013333	0.014678	0.012611	0.018626	0.016398	0.013858	0.01457	0.017035	0.016542	0.018473	0.018327	0.017232	0.016781	0.015086	0.013823	0.007937	0.00702	0.005408	0.004704	0.017997	0.006529	0.00896	0.01219
201244_s_at	0.005599	0.010893	0.009527	0.009494	0.007815	0.007868	0.008348	0.008467	0.008086	0.00824	0.008916	0.008702	0.008229	0.005577	0.006979	0.007713	0.004935	0.007692	0.005548	0.00711	0.00725	0.008605	0.007837	0.005157	0.003553	0.006597	0.0069	0.006122	0.004203	0.004657	0.004715	0.004989	0.006916	0.006284	0.005755	0.006494	0.005196	0.005735	0.003927	0.006451	0.008637	0.005993	0.00662	0.007063	0.005551	0.007178	0.005897	0.006816	0.006591
201245_s_at	0.00594	0.007127	0.007347	0.008332	0.00758	0.007841	0.007544	0.007895	0.007465	0.005536	0.006004	0.004956	0.007467	0.0068	0.004845	0.00368	0.002968	0.006115	0.005039	0.003815	0.001333	0.002952	0.001693	0.005065	0.006162	0.005462	0.005235	0.003491	0.007037	0.004693	0.005176	0.004703	0.005013	0.003905	0.003619	0.003678	0.00537	0.002931	0.005763	0.003963	0.003172	0.003741	0.006016	0.007624	0.005023	0.00503	0.005166	0.003621	0.004574
201246_s_at	0.001568	-0.003941	0.00164	0.002453	0.001866	0.001714	0.001148	0.001419	-0.000288	-0.000926	0.002529	-0.003109	0.003441	0.000678	-0.001461	-0.003662	0.000634	-0.004101	-0.006536	-0.005647	-0.00579	0.001101	-0.003165	-0.000657	0.001308	-0.000138	0.001022	-0.003026	0.00448	0.001066	-0.00015	0.002308	0.002955	0.001322	0.000965	0.000113	-0.000846	0.003066	-0.001502	0.000588	-0.004601	-0.004043	-0.004888	0.000245	-0.003212	-0.003295	-0.00404	-0.002662	0.001426
201247_at	0.003266	0.002547	0.006234	0.004369	0.00636	0.005636	0.006885	0.005572	0.006924	0.004883	0.005687	0.008549	0.00869	0.00752	0.007867	0.007414	0.006846	0.004249	0.004717	0.004578	0.004866	0.004517	0.004594	0.007003	0.008158	0.007631	0.007768	0.005459	0.006821	0.007245	0.006363	0.005834	0.006645	0.006318	0.005263	0.007513	0.007613	0.007819	0.006736	0.006443	0.006632	0.007583	0.005405	0.004658	0.005672	0.003853	0.004704	0.001513	0.003519
201248_s_at	0.005863	0.003026	0.00588	0.004965	0.00591	0.006359	0.003718	0.002978	0.00642	0.003636	0.005639	0.008119	0.008503	0.009216	0.007551	0.006244	0.006257	0.004336	0.005949	0.005133	0.004443	0.003676	0.003966	0.005055	0.005405	0.006087	0.006307	0.005093	0.005035	0.005459	0.004057	0.00578	0.005236	0.00543	0.004385	0.002832	0.006121	0.005103	0.005614	0.003922	0.005875	0.00572	0.005252	0.005686	0.004343	0.001893	0.005225	0.001873	0.003292
201249_at	0.003077	0.000997	0.002663	-0.002457	0.000357	-0.000538	-0.00243	0.000226	0.000593	0.001997	-0.002738	0.000935	-0.000441	0.002592	0.001733	0.001084	-0.001995	0.000966	-0.000725	0.000718	0.003863	0.007648	0.003767	-0.00042	-0.000062	-0.001201	0.001114	0.000992	-0.001257	0.00184	0.000804	-0.00071	0.000154	-0.001177	-0.000288	0.002509	0.002385	0.000305	-0.000985	-0.000832	0.000196	0.000663	-0.000387	0.000599	-0.000165	0.001523	-0.000431	0.001044	0.001529
201250_s_at	0.011278	0.005948	0.00363	0.002194	0.006859	0.005537	0.004533	0.003853	0.007064	0.008519	0.006374	0.00488	0.006485	0.007413	0.008354	0.008732	0.008213	0.00601	0.006052	0.005847	0.012584	0.016648	0.011621	0.008905	0.006744	0.008171	0.009408	0.008042	0.008109	0.007464	0.008413	0.005245	0.009126	0.007264	0.008124	0.008518	0.007357	0.006743	0.009574	0.008783	0.006228	0.00871	0.004661	0.008359	0.007568	0.008439	0.004554	0.004143	0.004924
201251_at	0.013483	0.011567	0.013103	0.014248	0.009825	0.006798	0.008513	0.007744	0.008966	-0.003664	0.008899	0.012423	0.015584	0.014813	0.014778	0.013211	0.00974	0.009638	0.011809	0.008378	-0.002825	-0.005327	0.011582	0.013171	0.012914	0.012474	0.013027	0.012745	0.01263	0.012703	0.012297	0.010154	0.012561	0.012655	0.009628	0.013989	0.013049	0.011812	0.012653	0.011266	0.008105	0.011737	0.00943	0.012375	0.001241	0.010933	0.009944	0.00762	0.009356
201252_at	0.004989	0.003148	0.004673	0.004889	0.004511	0.006799	0.000511	0.001599	0.004858	0.00634	0.003006	0.004909	0.006058	0.001847	0.000065	0.000376	0.004864	0.00288	0.00039	-0.000905	-0.000872	0.005233	-0.000545	-0.006736	-0.004146	-0.001537	-0.001425	-0.003734	0.003223	-0.001402	-0.005714	0.000039	-0.001164	-0.000618	-0.001407	0.000049	-0.006689	-0.000232	-0.005657	0.000547	-0.00468	-0.003761	0.003329	0.000614	-0.000556	-0.000076	-0.000177	-0.001319	0.000159
201253_s_at	0.008815	0.009522	0.009029	0.008815	0.008373	0.009193	0.008119	0.007559	0.010105	0.007899	0.008398	0.007923	0.007339	0.008916	0.007954	0.006675	0.007025	0.008276	0.006816	0.009567	0.007408	0.008631	0.009345	0.007185	0.009773	0.009721	0.009993	0.010079	0.010278	0.009779	0.008515	0.010908	0.008023	0.008518	0.007665	0.007595	0.009703	0.008735	0.007949	0.008486	0.010534	0.010383	0.011332	0.011754	0.010163	0.007887	0.009698	0.011151	0.011165
201254_x_at	0.015685	0.019075	0.019522	0.020782	0.019783	0.020076	0.021795	0.021303	0.023324	0.021993	0.02173	0.021031	0.018635	0.020038	0.021533	0.02183	0.019533	0.018991	0.020909	0.021169	0.019097	0.020922	0.019482	0.016918	0.015146	0.014348	0.013651	0.01533	0.012979	0.014158	0.015801	0.012862	0.014473	0.014275	0.016021	0.016354	0.01607	0.014222	0.015334	0.018017	0.017376	0.017142	0.015587	0.011349	0.014555	0.017289	0.016231	0.01813	0.015698
201255_x_at	0.006738	0.007672	0.009683	0.010453	0.009941	0.009396	0.009074	0.00876	0.00956	0.009343	0.009454	0.007764	0.008924	0.007493	0.008637	0.009655	0.009292	0.008149	0.0079	0.007832	0.006588	0.010256	0.008141	0.008408	0.008833	0.009394	0.008495	0.008238	0.007565	0.008542	0.007932	0.006204	0.007591	0.007301	0.008041	0.007874	0.008724	0.006753	0.007185	0.006977	0.008327	0.008974	0.007988	0.010075	0.00928	0.008819	0.007966	0.005863	0.007143
201256_at	0.006785	0.008731	0.011157	0.011301	0.010991	0.010896	0.009993	0.009501	0.011762	0.011476	0.010901	0.011826	0.01125	0.010767	0.011572	0.01032	0.011169	0.009678	0.00737	0.008117	0.009184	0.010396	0.010356	0.010059	0.009306	0.010267	0.008693	0.009387	0.009524	0.008346	0.008263	0.007194	0.00864	0.009297	0.010062	0.0097	0.009542	0.008822	0.007263	0.009304	0.008763	0.01245	0.008435	0.009926	0.008733	0.010348	0.00744	0.007357	0.00618
201257_x_at	0.0156	0.019932	0.020072	0.022149	0.020233	0.020194	0.022252	0.022329	0.02279	0.022545	0.02095	0.02192	0.018803	0.019985	0.022048	0.022169	0.020536	0.019833	0.021585	0.021487	0.020415	0.021791	0.019938	0.018935	0.01717	0.015786	0.016001	0.01746	0.015714	0.016001	0.016743	0.015605	0.015027	0.0166	0.017039	0.017326	0.017586	0.015959	0.016737	0.0182	0.020119	0.017941	0.017889	0.015594	0.017747	0.019335	0.017814	0.020023	0.016981
201258_at	0.016195	0.015772	0.016246	0.017711	0.017012	0.016559	0.018731	0.01849	0.019863	0.017989	0.017715	0.018101	0.015744	0.01892	0.019091	0.01843	0.018112	0.017387	0.016997	0.017202	0.01448	0.015894	0.016731	0.013365	0.009742	0.013274	0.012179	0.011718	0.013162	0.010951	0.011423	0.010128	0.010514	0.009933	0.01184	0.012457	0.010479	0.010485	0.012386	0.012749	0.013576	0.015225	0.016841	0.019577	0.0169	0.014565	0.016186	0.016672	0.013281
201259_s_at	0.005901	0.005685	0.006493	0.005448	0.006501	0.004943	0.005811	0.006637	0.010559	0.005177	0.008112	0.008369	0.007447	0.00448	0.007191	0.008064	0.006359	0.00663	0.007929	0.006687	0.005669	0.004323	0.006881	0.002926	0.003094	0.002393	0.003796	0.00497	0.003874	0.00544	0.003958	0.002538	0.002927	0.005333	0.004817	0.003295	0.003985	0.002369	0.003699	0.006554	0.001994	0.007439	0.004703	0.003578	0.005037	0.008048	0.005717	0.006103	0.005289
201260_s_at	0.007448	0.004542	0.005815	0.005	0.00422	0.003087	0.004296	0.003735	0.008588	0.005717	0.007427	0.006777	0.005565	0.006695	0.007514	0.00695	0.005687	0.003918	0.006012	0.006636	0.004205	0.000459	0.004932	-0.001074	-0.003592	0.001872	0.001531	0.004204	0.004124	0.005078	0.003395	0.002927	0.002712	0.004481	0.005696	0.005749	0.000742	0.002568	-0.00235	0.009439	0.003355	0.005539	0.00439	0.001502	0.001352	0.00533	0.007275	0.0095	0.008807
201261_x_at	0.001195	0.002904	0.002074	0.001947	0.002528	0.001627	0.003007	0.003077	0.003115	0.003175	0.001465	0.002308	0.001805	0.002154	0.002664	0.001802	0.003031	0.003945	0.003468	0.004745	0.005325	0.004484	0.004115	0.001607	0.003601	0.005151	0.004115	0.004074	0.002751	0.005277	0.002694	0.003743	0.004	0.003377	0.004261	0.004138	0.001699	0.004395	0.00404	0.004855	0.002521	0.009194	0.009565	0.009153	0.008971	0.007028	0.004782	0.006543	0.005762
201262_s_at	-0.00319	-0.002559	-0.003061	-0.000752	-0.003921	-0.002372	-0.002971	-0.002079	-0.001124	-0.002182	-0.000834	-0.005879	-0.002126	-0.00218	-0.001931	0.002275	-0.003637	-0.002977	0.00085	-0.000408	-0.001362	-0.001162	-0.000436	0.000565	-0.000761	0.000288	-0.005272	0.001343	-0.005379	0.001232	0.000991	-0.003956	0.001424	-0.000556	-0.00048	0.001402	0.000226	-0.000073	-0.000775	0.001028	-0.00005	0.003785	0.003994	0.00401	0.00201	0.002905	-0.004266	-0.001187	0.000077
201263_at	0.005182	0.001233	0.005786	0.006122	0.006613	0.007045	0.005256	0.00538	0.005517	0.007821	0.008122	0.007958	0.01123	0.004848	0.006304	0.007807	0.0095	0.000327	0.003341	0.00117	0.004001	0.007648	0.000841	0.001841	0.002168	0.001644	-0.001903	0.002937	-0.001438	0.001014	0.000118	0.000613	0.001222	0.00154	0.003312	0.004015	-0.002739	0.002578	0.000696	0.002838	0.004487	-0.001854	-0.003127	-0.006506	-0.005917	-0.003057	-0.001421	-0.000018	0.001855
201264_at	0.007225	0.009359	0.008558	0.010184	0.010557	0.008314	0.006969	0.00737	0.007621	0.00738	0.008171	0.00654	0.010006	0.008584	0.005812	0.004026	0.009492	0.009145	0.007326	0.004054	-0.001052	0.009157	0.004634	0.005587	0.001087	0.0067	0.001916	0.006154	0.009341	0.006445	0.00375	0.006037	0.00567	0.004654	0.005207	0.004992	0.00302	0.003345	0.002196	0.006349	0.002347	0.006454	0.009783	0.010144	0.008649	0.006154	0.011086	0.003602	0.007968
201265_at	0.002612	0.000461	0.000702	0.001573	0.000498	0.000417	0.001294	0.001844	0.00307	0.001555	-0.003408	0.001201	0.001323	0.00434	0.001577	0.001064	0.001885	0.000418	0.002447	0.000347	0.000886	0.00052	0.001152	-0.002519	0.002425	0.001016	0.002351	-0.000252	-0.002521	0.002353	0.001219	-0.000635	0.001867	0.000061	-0.000237	-0.001363	0.002042	0.002715	0.002652	0.000853	0.001262	0.002156	0.001091	0.002574	0.002817	0.000864	0.003133	0.001252	0.001773
201266_at	0.00835	0.008656	0.007546	0.008042	0.007743	0.006995	0.004436	0.004602	0.004477	0.008568	0.008325	0.010343	0.008588	0.006829	0.010442	0.009257	0.008798	0.006426	0.005295	0.007367	0.007306	0.008201	0.006507	0.005575	0.004596	0.004218	0.005823	0.005832	0.006152	0.004305	0.004929	0.006187	0.006092	0.00573	0.006707	0.006652	0.005408	0.004546	0.004472	0.006829	0.007396	0.011203	0.006963	0.004105	0.00361	0.004851	0.00527	0.007231	0.006082
201267_s_at	0.007355	0.000363	0.005806	0.006307	0.007719	0.007227	0.005773	0.004689	0.004597	0.009929	0.008117	0.004517	0.009589	0.002375	0.005452	0.005015	0.005056	0.004667	-0.001399	-0.002476	-0.000202	0.009624	0.00134	0.005564	0.00545	0.003078	0.001793	0.006061	0.005848	0.002298	0.003846	0.002665	0.003802	0.005088	0.004016	0.005418	0.004471	0.001299	0.004577	0.001694	0.003984	0.000247	0.000817	0.004313	0.00417	0.000479	0.001756	0.00029	0.001901
201268_at	0.01341	0.007994	0.011337	0.011966	0.012815	0.010888	0.010976	0.009783	0.01374	0.012476	0.013957	0.012929	0.013647	0.016337	0.015699	0.016127	0.01546	0.009748	0.011123	0.00985	0.005212	0.004057	0.007167	0.010511	0.007876	0.008411	0.004939	0.007582	0.010517	0.007655	0.008004	0.00759	0.007532	0.007897	0.00875	0.01041	0.007534	0.008999	0.007016	0.008727	0.010452	0.011366	0.011666	0.010923	0.00884	0.010038	0.010382	0.011535	0.009868
201269_s_at	0.000853	0.001679	-0.002913	-0.001946	0.00178	-0.006604	0.00107	-0.001654	0.000295	0.000875	-0.001163	0.001345	0.00066	0.003599	0.00351	0.004215	0.001047	0.001193	0.001111	0.002338	0.003453	-0.00107	0.004583	0.002653	0.003426	0.00365	0.003411	0.004146	0.002473	0.0026	0.00283	0.002815	0.002339	0.000856	0.000356	0.004379	0.001897	0.00324	0.005055	0.002678	0.002394	0.005103	0.001819	0.003467	0.003269	0.005155	0.001338	0.001285	0.001209
201270_x_at	0.008614	0.005745	0.005717	0.005388	0.004844	0.006985	0.007048	0.007204	0.006402	0.006196	0.005355	0.006413	0.007474	0.008912	0.007349	0.009549	0.00745	0.007391	0.007435	0.007561	0.007129	0.008158	0.007268	0.00955	0.010094	0.009546	0.010269	0.009591	0.010556	0.010118	0.009647	0.009166	0.010928	0.009379	0.009259	0.009464	0.010171	0.009915	0.008812	0.008666	0.010223	0.008617	0.008393	0.009379	0.008381	0.008282	0.008614	0.008182	0.007669
201271_s_at	0.008465	0.007715	0.00647	0.007952	0.007272	0.007553	0.006648	0.005848	0.007385	0.005063	0.007224	0.009914	0.007988	0.007291	0.006025	0.00688	0.005887	0.007229	0.004185	0.004655	0.001538	0.00656	0.004156	0.004067	-0.000562	0.0032	0.000657	0.001492	0.003905	0.001771	0.000616	0.000351	0.003145	0.002305	0.003353	0.004292	-0.000051	0.002237	-0.00034	0.005375	0.004089	0.001187	0.007851	0.007184	0.002838	0.002327	0.006302	0.002897	0.007096
201272_at	0.00202	0.008454	0.007673	0.008469	0.008231	0.010333	0.008763	0.008661	0.010736	0.006674	0.009938	0.013549	0.010986	0.011705	0.012707	0.003583	0.00188	0.010227	0.008931	0.010673	0.006307	0.002792	0.007859	0.009376	0.009078	0.009837	0.010725	0.010532	0.010049	0.009826	0.009496	0.009425	0.009058	0.009665	0.010451	0.010362	0.009595	0.008722	0.009472	0.011019	0.009226	0.021351	0.009864	0.012942	0.006404	0.012382	0.008979	0.008042	0.008535
201273_s_at	0.009408	0.0101	0.009871	0.010324	0.01053	0.010608	0.010761	0.010442	0.010343	0.011534	0.011073	0.012845	0.012254	0.009771	0.011261	0.009728	0.012084	0.008825	0.007968	0.008583	0.009262	0.011649	0.007834	0.008098	0.009203	0.007336	0.008471	0.009146	0.0099	0.00921	0.008934	0.011948	0.009894	0.0103	0.011103	0.009987	0.008025	0.008406	0.006252	0.011386	0.010748	0.010532	0.004968	0.001367	0.003324	0.008434	0.009461	0.01014	0.010681
201274_at	0.006444	0.006063	0.007592	0.009376	0.008574	0.008916	0.008344	0.008374	0.008048	0.009859	0.009391	0.008734	0.011309	0.008024	0.010827	0.011632	0.010216	0.007976	0.005953	0.006034	0.006738	0.008583	0.006739	0.004746	0.002844	0.003715	0.001284	0.004959	0.00374	0.003347	0.00417	0.004244	0.002835	0.00493	0.005526	0.005669	0.003364	0.002508	0.004275	0.004984	0.004043	0.00666	0.006346	0.002177	0.00393	0.004866	0.0034	0.004515	0.004148
201275_at	0.008029	0.004367	0.006243	0.007281	0.006452	0.008028	0.005729	0.006096	0.007044	0.009285	0.009073	0.010242	0.012068	0.009186	0.008044	0.008474	0.01014	0.005889	0.005659	0.004713	0.007092	0.008167	0.00564	0.007462	0.003426	0.003767	0.002538	0.002932	0.004796	0.005718	0.004295	0.004871	0.004906	0.004956	0.006652	0.006943	0.006251	0.005005	0.004762	0.005858	0.005095	0.007451	0.005988	0.00334	0.008047	0.003784	0.00486	0.003088	0.003584
201276_at	0.004679	0.007167	0.005842	0.006249	0.006231	0.006624	0.006043	0.005858	0.006748	0.005071	0.004548	0.005472	0.005165	0.005088	0.004007	0.004709	0.004827	0.005469	0.005295	0.004922	0.005629	0.005124	0.006822	0.005824	0.005058	0.007539	0.007168	0.006403	0.006575	0.007208	0.00664	0.005941	0.008388	0.006199	0.006044	0.006907	0.007072	0.006366	0.008018	0.006924	0.00612	0.007106	0.005653	0.005356	0.004311	0.006207	0.005774	0.006475	0.005863
201277_s_at	0.011698	0.006072	0.010821	0.00956	0.01156	0.010722	0.007811	0.00835	0.008203	0.016407	0.014715	0.012632	0.01359	0.009796	0.012228	0.013244	0.009863	0.010885	0.008428	0.007019	0.007842	0.014897	0.01163	-0.000884	-0.001252	0.004717	0.006413	0.003168	0.005384	0.003613	0.002724	0.00353	0.004849	0.003902	0.006126	0.005961	0.003579	0.004185	0.001116	0.004914	0.007103	0.01041	0.009293	0.005025	0.008322	0.006509	0.007302	0.006101	0.006572
201278_at	0.000109	0.004555	0.00267	0.002409	0.007367	0.005514	0.001924	0.001341	0.000554	0.004378	0.001797	0.00305	-0.00173	0.001578	0.001184	0.003495	0.003875	0.004927	0.004068	0.006985	0.005492	-0.000421	0.004609	0.001879	0.003591	0.004384	0.005188	0.003812	0.001709	0.000962	0.003466	0.002653	0.001972	0.002429	0.002524	0.001726	0.004732	0.003043	0.003768	0.004569	0.004067	0.008864	0.005484	0.002958	0.003254	0.009867	0.004006	0.006039	0.004661
201279_s_at	-0.002001	0.003902	0.001598	0.002766	0.008807	0.00589	-0.000838	-0.001538	-0.006198	0.005417	0.003874	0.001695	-0.00549	0.001244	0.001843	0.002451	-0.000963	0.00678	0.004941	0.007429	0.007702	-0.001127	0.00541	0.002605	0.000101	0.003965	0.005141	0.002236	0.002337	0.000324	-0.000633	0.002546	0.000432	0.001641	0.002843	0.002737	-0.003358	-0.002273	0.000562	0.003198	0.001906	0.011332	0.007833	0.005834	0.006015	0.012934	0.003306	0.006516	0.004152
201280_s_at	-0.002936	-0.000599	-0.001745	0.000602	0.00729	0.004396	-0.003411	-0.006484	-0.004064	0.003621	0.0004	-0.003682	-0.001446	-0.002881	-0.00124	-0.004676	-0.004743	0.003276	0.001979	0.004655	0.004615	-0.008809	0.002675	-0.001614	-0.004502	-0.003208	0.002518	-0.001257	-0.000282	-0.006338	-0.005106	-0.000377	-0.0026	-0.00085	-0.000808	-0.000918	-0.009588	-0.002931	-0.004872	0.000615	0.001859	0.008911	0.005015	-0.000618	0.003242	0.009847	-0.000582	0.003985	0.003016
201281_at	0.010614	0.007817	0.006735	0.008368	0.007708	0.007514	0.007295	0.00701	0.00785	0.007292	0.007701	0.00854	0.008606	0.008249	0.006491	0.007933	0.007084	0.008024	0.006429	0.006539	0.006844	0.009662	0.007431	0.005709	0.005892	0.008415	0.008121	0.007005	0.007306	0.006874	0.005992	0.006753	0.005532	0.006155	0.006174	0.00688	0.005306	0.005981	0.005548	0.006814	0.006081	0.007567	0.009338	0.010422	0.0114	0.00764	0.007772	0.005743	0.006864
201282_at	0.006429	0.00541	0.005315	0.006295	0.004455	0.005026	0.004511	0.005297	0.002592	0.001861	0.002693	0.002435	0.007052	0.008335	0.003959	0.002981	0.003432	0.004194	0.004905	0.002406	0.001873	0.007914	0.005129	0.006577	0.003271	0.006215	0.003914	0.005154	0.006546	0.004175	0.005417	0.005087	0.007051	0.005465	0.002565	0.003143	0.003993	0.004164	0.005009	0.003311	0.00274	0.007727	0.006063	0.010146	0.005329	0.007938	0.005531	0.004205	0.007238
201283_s_at	-0.001667	-0.003204	-0.000738	-0.008503	-0.000616	-0.001155	-0.006195	-0.005202	-0.002157	-0.009397	-0.00103	-0.007468	0.001188	-0.001684	-0.005737	-0.006082	-0.006852	-0.00208	-0.000642	-0.002445	-0.006914	-0.003989	-0.00115	-0.004373	-0.009828	-0.006451	-0.005272	-0.006779	-0.005558	-0.008532	-0.00742	-0.003703	-0.000608	-0.002531	-0.006522	-0.001943	-0.008859	-0.002397	-0.00406	-0.005597	-0.006923	-0.003716	0.00021	-0.001913	-0.005769	0.001081	-0.005477	-0.009371	-0.000747
201284_s_at	0.00992	0.005009	0.004975	0.004522	0.005024	0.006755	0.00594	0.005382	0.004381	0.007741	0.005543	0.005995	0.008719	0.005549	0.006764	0.004015	0.002416	0.00451	0.000217	0.002556	0.003417	0.008403	0.004956	0.00314	-0.005563	-0.003247	0.000135	0.002876	0.003621	0.002275	0.00292	0.000814	0.001821	-0.000388	0.003449	0.003203	-0.002579	-0.002826	0.00028	-0.002906	0.000083	0.005213	0.004957	0.009411	0.008749	0.007461	0.004341	-0.00513	0.005362
201285_at	0.006032	0.011206	0.00945	0.010132	0.007834	0.009269	0.008799	0.009059	0.009051	0.007149	0.007405	0.007642	0.008346	0.006662	0.006372	0.006129	0.00795	0.007071	0.006694	0.007097	0.01004	0.017906	0.015917	0.003299	0.003819	0.005692	0.006293	0.004908	0.005788	0.005213	0.00337	0.005027	0.005289	0.005204	0.006312	0.005636	0.004758	0.003492	-0.002161	0.006132	0.008314	0.006086	0.007673	0.003712	-0.000095	0.006763	0.005039	0.005846	0.006518
201286_at	0.004618	-0.000039	-0.006587	-0.005338	-0.003768	-0.005463	-0.008307	-0.005993	-0.006369	-0.001572	-0.002187	-0.003619	0.000222	0.000927	-0.00398	-0.00059	-0.010103	0.001377	0.004711	0.00117	0.004481	0.000009	0.003553	-0.003382	-0.006124	-0.004702	-0.001199	0.000809	-0.001802	-0.003088	-0.000315	-0.00341	-0.004975	-0.006003	-0.001251	-0.001877	-0.007622	0.001191	-0.001345	-0.00096	-0.003801	0.003216	0.009011	-0.002025	0.013821	0.008719	0.006467	-0.001752	0.003081
201287_s_at	0.007287	0.002822	0.00417	0.001647	0.002385	0.002244	0.000254	0.002018	0.000052	0.003457	0.002458	0.001981	0.002534	0.003459	0.002411	0.005318	0.002461	0.003193	0.006299	0.005147	0.007604	0.001919	0.005975	0.003088	0.004257	0.00253	0.003202	0.0021	0.00236	0.003396	0.001863	0.003776	0.002576	0.001113	0.003052	0.001069	0.00429	0.001873	0.005006	0.001857	0.004536	0.003704	0.011045	0.004191	0.014241	0.010874	0.01082	0.002866	0.007009
201288_at	-0.007739	0.017699	0.016879	0.017666	0.014826	0.016196	0.01677	0.016508	0.016585	0.009505	0.014857	0.016357	0.015538	0.010584	0.013655	0.01555	0.005327	0.01574	0.014364	0.013548	0.006024	0.003658	0.01644	0.001457	-0.004663	-0.001225	-0.004664	-0.000133	0.001243	-0.003948	-0.005448	0.001508	0.002686	0.002265	0.001804	0.00335	-0.003176	-0.002476	-0.00425	0.005509	-0.002228	0.007577	0.009558	0.006981	0.003681	0.004128	0.004497	0.004931	0.005933
201289_at	0.008636	-0.007061	-0.004327	-0.008116	-0.006916	-0.008236	-0.00413	-0.005492	-0.006036	-0.004879	-0.00512	-0.005489	-0.005109	-0.004677	-0.003234	-0.003535	-0.001845	0.006932	0.001872	0.012135	-0.001778	-0.008359	-0.001901	-0.004553	-0.00232	-0.002001	-0.005338	0.004779	0.002788	0.002281	0.002328	0.002905	0.000147	0.002642	0.005051	0.003644	0.002755	-0.000833	0.001738	0.005809	0.000352	0.008531	0.011654	0.005257	0.006349	0.009646	0.007203	0.013884	0.011035
201290_at	0.007635	0.01099	0.013177	0.014221	0.01128	0.012755	0.009058	0.009186	0.011576	0.010717	0.010826	0.007594	0.011116	0.006823	0.009211	0.007554	0.012013	0.00795	0.007175	0.008501	0.008094	0.007723	0.009385	0.005345	0.004019	0.004302	0.004491	0.005287	0.005203	0.006235	0.006135	0.004922	0.004299	0.005563	0.007267	0.006298	0.004467	0.004829	0.005178	0.007356	0.006365	0.008324	0.009282	0.004942	0.007286	0.008516	0.008616	0.009546	0.009927
201291_s_at	0.006015	-0.010189	0.003854	-0.011166	0.000973	-0.001441	-0.010148	-0.009707	-0.007857	0.011978	0.009819	0.009197	0.009948	0.003618	0.005221	0.003901	0.004265	0.000041	0.002099	-0.003165	0.004945	0.010837	-0.00389	-0.010035	-0.011134	-0.009219	-0.010111	-0.011409	-0.009595	-0.011445	-0.008517	-0.012609	-0.011151	-0.010461	-0.010022	-0.010405	-0.007727	-0.010725	-0.011428	-0.010956	-0.005372	-0.010931	-0.005097	-0.005778	-0.004276	-0.006039	-0.011514	-0.007586	-0.010971
201292_at	0.008792	-0.004056	0.00421	-0.006832	0.000409	-0.001078	-0.00548	-0.008468	-0.003355	0.010349	0.008492	0.010812	0.010425	0.007277	0.008448	0.008994	0.007217	0.00707	0.00499	-0.001324	0.007924	0.011545	0.003237	-0.005292	0.00016	-0.004074	-0.005985	-0.007778	-0.009491	-0.009359	-0.00893	-0.012042	-0.004097	-0.002698	-0.004922	-0.006562	-0.004746	-0.005768	-0.00681	-0.004108	-0.007969	-0.004963	-0.008819	-0.008941	-0.00209	-0.004599	-0.005445	-0.006501	-0.009338
201293_x_at	0.016796	0.016874	0.018884	0.019504	0.019652	0.019724	0.018751	0.018441	0.020905	0.021601	0.020519	0.02072	0.019021	0.017605	0.020566	0.021591	0.019425	0.018208	0.019629	0.016774	0.015594	0.019143	0.017846	0.01947	0.01998	0.016917	0.016103	0.016723	0.016992	0.017993	0.018316	0.015036	0.016435	0.017571	0.017866	0.018871	0.019982	0.018419	0.018106	0.01733	0.017456	0.016921	0.015078	0.013314	0.014664	0.01635	0.013736	0.014692	0.013952
201294_s_at	0.000509	0.0012	0.006004	0.004365	0.005026	0.003136	0.004202	0.005276	0.002419	0.002915	0.005047	0.004623	0.005062	0.003623	0.001874	0.001059	0.002752	0.004539	0.00426	0.003249	0.001738	0.005027	0.004438	0.000874	0.003648	0.003225	0.000027	0.003916	0.001704	0.006022	0.00309	0.002923	0.005209	0.005385	0.004852	0.001951	0.003802	0.004682	0.000397	0.003538	0.005095	0.001928	0.004314	-0.000335	-0.00099	0.001321	0.004181	0.00408	0.002625
201295_s_at	-0.004017	-0.001382	-0.001631	-0.003432	-0.001312	-0.004552	-0.001031	0.000915	-0.012804	-0.001691	-0.001136	0.001817	-0.000266	-0.000042	-0.000832	-0.001514	-0.000785	-0.001967	-0.00135	-0.001003	-0.002346	-0.002329	-0.001617	-0.000713	-0.000051	-0.002284	-0.001775	0.001625	-0.003031	0.002028	0.001585	0.000264	-0.000192	-0.000027	0.000079	-0.002963	-0.010848	-0.001258	-0.000268	-0.001623	0.002615	-0.002637	-0.003182	-0.007712	-0.00627	-0.002188	-0.000856	0.000523	-0.003149
201296_s_at	0.002985	0.008485	0.011361	0.011611	0.007993	0.009883	0.007032	0.008639	0.009266	0.00952	0.009424	0.010482	0.009098	0.010708	0.009233	0.007547	0.007667	0.006876	0.006077	0.009014	0.005482	0.009432	0.007165	0.003945	0.004952	0.002962	0.002749	0.008413	0.004279	0.00804	0.006977	0.008541	0.008446	0.007752	0.009685	0.008686	0.006679	0.006831	0.005458	0.011154	0.010512	0.005377	0.006365	-0.000088	-0.00413	0.004209	0.007985	0.010329	0.008261
201297_s_at	0.000279	0.002887	0.004661	0.003064	0.003568	0.004449	0.001007	0.002753	0.002829	-0.000858	0.001824	-0.000267	0.003807	0.002126	0.000232	0.000739	-0.0042	-0.001259	-0.00041	-0.001833	-0.002118	-0.003989	-0.002405	-0.003588	-0.004001	-0.006575	-0.00277	-0.002453	-0.005379	-0.0028	-0.003319	-0.004803	-0.003804	-0.003423	-0.005658	-0.001736	-0.003176	-0.006434	-0.00956	-0.006359	-0.002257	-0.00397	-0.002474	-0.007883	-0.008459	-0.004683	-0.001811	0.000165	-0.002298
201298_s_at	0.005226	0.008441	0.009175	0.009664	0.008935	0.008188	0.004784	0.006095	0.00776	0.006385	0.006235	0.004511	0.009349	0.005916	0.005454	0.005973	0.001199	0.005068	0.006177	0.004	0.003397	0.002515	0.006435	0.001491	0.001644	-0.001083	0.001396	-0.00134	0.000746	-0.002106	-0.006382	0.000539	-0.001405	0.000265	0.000794	0.001715	-0.002004	-0.003381	-0.000879	0.00029	0.001016	0.005106	0.003595	0.000621	-0.00109	0.003791	0.003007	0.002488	0.00209
201299_s_at	0.002166	0.004702	0.005022	0.003457	0.005417	0.004406	0.005314	0.004674	0.005347	0.002184	0.004347	0.001026	0.004206	0.001141	0.000354	0.002271	0.000228	0.002285	0.002904	0.000331	0.001194	-0.001047	0.002035	0.001673	-0.002205	0.000706	0.000036	-0.00236	-0.001984	-0.001761	-0.001827	-0.001308	-0.00059	-0.00096	-0.001739	0.000882	0.000376	-0.000899	0.002124	-0.001405	-0.001525	0.000984	-0.001467	-0.000133	0.001382	0.002018	0.000825	0.000882	0.000035
201300_s_at	0.010046	0.006905	0.009742	0.009001	0.007021	0.008564	0.005502	0.006908	0.007273	0.00818	0.006284	0.004736	0.004452	0.005404	0.002906	0.003936	0.002676	0.005014	0.00552	0.006847	0.004114	0.002748	0.003645	0.012177	0.012223	0.012134	0.011939	0.012381	0.012875	0.012057	0.012369	0.013842	0.01289	0.013202	0.012456	0.012537	0.013044	0.012695	0.011309	0.012586	0.010503	0.006065	0.008572	0.006175	-0.00006	0.008322	0.009654	0.01178	0.010072
201301_s_at	0.004716	0.004737	0.008319	0.007659	0.006964	0.009205	0.000967	0.002502	0.007704	0.001032	0.004385	-0.000161	0.008406	-0.004471	0.002991	-0.004219	-0.002757	0.002403	0.00316	0.003009	0.004162	-0.008578	0.001797	-0.0042	-0.009828	-0.008007	-0.008618	-0.007722	-0.002235	-0.007572	-0.008451	-0.005201	-0.002766	-0.006993	-0.000137	-0.000959	-0.008792	-0.009271	-0.008178	0.002657	-0.008545	-0.001911	0.007821	-0.003312	0.007053	0.006852	0.003238	0.006567	0.004747
201302_at	0.003462	0.005707	0.008718	0.008075	0.005921	0.00919	0.001796	0.002254	0.007594	0.002193	0.005787	0.000462	0.006452	0.002311	0.003149	0.002769	-0.001104	0.002719	0.002447	0.003656	0.006934	0.000573	0.003791	0.000411	0.001103	-0.001323	-0.001583	0.001827	0.001715	-0.003126	-0.001675	0.001933	0.00238	0.002214	0.001738	0.002178	0.001477	-0.000156	0.000198	0.004879	-0.002072	0.001412	0.005586	-0.000133	0.003843	0.007405	0.005037	0.007584	0.007242
201303_at	0.010049	0.009308	0.010746	0.009779	0.012174	0.009579	0.008373	0.008316	0.007883	0.009414	0.010403	0.011449	0.010838	0.012362	0.012911	0.011491	0.009779	0.01066	0.009155	0.009416	0.006678	0.009763	0.009563	0.006658	0.008343	0.008353	0.006455	0.007007	0.006707	0.00721	0.005626	0.006276	0.006038	0.006816	0.00808	0.008446	0.00818	0.006528	0.006939	0.007616	0.008217	0.009794	0.010114	0.006617	0.006948	0.008077	0.009279	0.007685	0.007465
201304_at	0.001921	0.003326	0.003764	0.00334	0.003842	0.004756	0.003194	0.004096	0.005098	0.006131	0.005252	0.003372	0.005233	0.004491	0.005489	0.004292	0.006684	-0.000093	0.001715	0.004211	0.004138	0.001849	0	0.005873	0.006044	0.004081	0.004576	0.007404	0.006712	0.008434	0.005931	0.008418	0.007676	0.008609	0.007683	0.007447	0.009145	0.006544	0.003721	0.00612	0.007366	0.003882	-0.00394	-0.000187	-0.002451	0.002189	0.002944	0.00558	0.008088
201305_x_at	0.009316	0.005863	0.010611	0.01057	0.009771	0.01076	0.010001	0.009802	0.011422	0.014307	0.01312	0.011167	0.011545	0.010779	0.012145	0.010786	0.012156	0.010826	0.008453	0.007442	0.007253	0.013973	0.009489	0.006138	0.005306	0.006794	0.007137	0.006752	0.005073	0.00684	0.007348	0.004939	0.005336	0.005149	0.00687	0.007179	0.005055	0.005699	0.005991	0.0078	0.004652	0.00744	0.008364	0.004522	0.00491	0.005224	0.008652	0.007087	0.00584
201306_s_at	0.013096	0.012989	0.015346	0.015	0.014322	0.014941	0.01472	0.014452	0.016438	0.018968	0.017544	0.016843	0.015948	0.01426	0.015715	0.015305	0.01799	0.014546	0.012941	0.012423	0.014224	0.021026	0.01562	0.006695	0.006349	0.008041	0.007967	0.009014	0.009394	0.008196	0.008736	0.008348	0.009487	0.008169	0.0107	0.010932	0.00775	0.009465	0.006807	0.012905	0.007215	0.007192	0.011939	0.008152	0.006195	0.007466	0.00999	0.012208	0.011028
201307_at	0.006236	0.003078	0.001414	0.001744	0.006443	0.006814	0.004083	0.005161	0.003897	0.007143	0.006977	0.006618	0.008159	0.004862	0.007188	-0.001227	0.005966	0.004667	0.004977	0.005949	0.007791	0.002077	0.004354	0.00651	0.00567	0.005344	0.004395	0.006816	0.00484	0.006731	0.005889	0.006524	0.007169	0.006172	0.005929	0.006176	0.006713	0.005621	0.005191	0.007577	0.009394	0.005709	0.004832	0.00263	0.003748	0.006394	0.004957	0.007244	0.005148
201308_s_at	-0.002665	-0.00498	-0.003128	-0.003089	-0.001038	-0.000498	-0.003411	-0.003008	-0.008747	-0.000996	-0.001765	0.000203	0.002459	-0.003777	0.000788	-0.00117	-0.002179	-0.003646	-0.001077	-0.002127	0.000979	-0.007471	-0.000772	-0.003203	-0.000327	-0.001298	-0.001789	-0.002919	-0.004399	-0.002062	-0.003822	-0.002316	-0.001593	-0.000796	-0.002532	-0.007045	-0.008859	-0.00784	-0.0051	-0.002842	0.00085	-0.003784	-0.004346	-0.002803	-0.003613	-0.000153	-0.005477	-0.001118	-0.002743
201309_x_at	0.000634	0.000997	0.000368	-0.001522	0.004301	-0.000465	0.001501	-0.000703	0.000483	0.000832	0.007478	0.008378	0.006308	0.003846	0.003887	0.004114	-0.001675	0.007524	0.002185	0.001335	0.008167	0.000269	0.004239	0.005776	0.004186	0.009913	0.010782	0.000958	0.00388	0.005251	0.00292	0.003473	0.000439	0.005538	0.001844	0.002225	0.003602	0.003665	0.002531	-0.000408	0.010181	0.003483	0.003057	0.002583	0.004779	0.004386	0.003126	0.002623	0.002674
201310_s_at	0.002303	0.003998	0.00843	0.007207	0.009947	0.006226	0.004029	0.003678	0.004893	0.008187	0.012384	0.014372	0.011568	0.007264	0.009841	0.008702	-0.000509	0.012058	0.004138	0.004563	0.012629	0.005879	0.007525	0.011267	0.012069	0.016071	0.016637	0.005591	0.011772	0.01177	0.010039	0.007438	0.010495	0.010804	0.007725	0.008693	0.0113	0.011842	0.009638	0.006565	0.017216	0.007735	0.005017	0.007387	0.005872	0.007231	0.00682	0.009273	0.004606
201311_s_at	-0.001891	0.008261	0.010215	0.010853	0.008337	0.008673	0.005998	0.005838	0.009511	0.00703	0.007697	0.00611	0.00605	0.003086	0.004327	0.006051	0.003641	0.004902	0.006762	0.005123	0.003665	0.009697	0.00383	0.003597	0.003307	0.001299	0.000726	0.004024	0.003834	0.004033	0.00325	0.003415	0.00384	0.005129	0.005158	0.004278	0.00251	0.005242	0.00432	0.005975	0.004104	0.003467	0.001379	0.002503	0.000109	0.002461	0.000417	0.005594	0.002577
201312_s_at	-0.002142	0.012178	0.012494	0.013719	0.01012	0.010678	0.008221	0.008417	0.011272	0.010205	0.010742	0.006548	0.009171	0.00881	0.007566	0.007348	0.006828	0.006125	0.007342	0.009931	0.008203	0.012394	0.006956	0.005058	0.007639	0.001087	0.00274	0.007606	0.008038	0.006702	0.005832	0.009864	0.007847	0.008519	0.008606	0.008085	0.006931	0.005469	0.00479	0.010308	0.008446	0.004776	0.003901	0.003021	-0.00253	0.00357	0.005606	0.01267	0.010258
201313_at	0.003232	-0.00042	-0.007842	-0.010538	-0.001835	-0.000232	0.007493	0.007364	-0.003884	0.001183	0.001478	0.009068	0.011129	-0.004797	0.006116	0.006742	-0.000434	0.002719	-0.000987	0.003066	-0.004819	0.00064	0.001118	0.013882	0.014766	0.015361	0.015327	0.012244	0.012546	0.013233	0.013028	0.010841	0.012178	0.012619	0.012632	0.014272	0.01477	0.012706	0.012356	0.009788	0.011141	0.003089	-0.001283	-0.000933	-0.003387	-0.004627	-0.002907	-0.001355	0.001387
201314_at	0.00404	0.003168	0.00286	0.004248	0.003723	0.004718	0.005042	0.004541	0.004358	0.006318	0.005375	0.00521	0.003607	0.00347	0.000494	0.000614	0.001998	0.004137	-0.004464	0.002556	-0.001362	0.005984	-0.000575	0.004352	0.001377	0.003437	0.002478	-0.001163	0.005793	0.003443	0.002574	0.005456	0.00442	0.002738	0.004327	0.003266	0.002688	0.002248	0.000198	0.00129	0.004736	-0.000959	0.00549	0.003803	0.003025	0.001935	0.003537	0.002844	0.006462
201315_x_at	0.013245	0.020756	0.012896	0.014495	0.010412	0.017274	0.013713	0.014176	0.012545	0.007959	0.009303	0.006079	0.010108	0.003376	0.003086	0.00554	0.013703	0.012565	0.013207	0.012729	0.008631	0.005325	0.014816	0.010269	0.007466	0.007474	0.007971	0.008575	0.00876	0.008029	0.008124	0.008456	0.010239	0.007436	0.009073	0.009597	0.008249	0.008662	0.009342	0.012051	0.00703	0.012753	0.015011	0.017269	0.01788	0.011153	0.012233	0.015542	0.011102
201316_at	0.00191	0.00276	0.00411	0.004533	0.004288	0.004035	0.003219	0.002893	0.004453	0.003881	0.004813	0.001711	0.004191	0.003977	0.003995	0.003344	0.002172	0.001235	0.0019	0.002767	0.002691	0.001211	0.002024	0.003541	0.003431	0.003025	0.002346	0.004236	0.002187	0.002022	0.003719	0.002949	0.003031	0.00281	0.004229	0.004495	0.004226	0.003484	0.002663	0.00438	0.004358	0.002123	0.00273	0.002328	0.001441	0.003542	0.003998	0.003684	0.003712
201317_s_at	0.009586	0.008593	0.008025	0.009482	0.009311	0.008301	0.007115	0.006516	0.008292	0.009516	0.008769	0.011094	0.011551	0.010696	0.011512	0.011813	0.010873	0.007599	0.007723	0.006927	0.008875	0.009525	0.006628	0.004699	0.004748	0.004205	0.004064	0.006108	0.005164	0.005294	0.005003	0.006106	0.005694	0.006322	0.007329	0.005725	0.005335	0.003599	0.005907	0.006018	0.007421	0.006484	0.004841	0.002859	0.00661	0.005254	0.00774	0.007019	0.006378
201318_s_at	0.010747	0.014984	0.013587	0.015178	0.014106	0.015191	0.013737	0.014067	0.013713	0.00946	0.0111	0.009839	0.011907	0.004506	0.009808	0.00877	0.011669	0.010844	0.011409	0.012018	0.009888	0.010426	0.012242	0.007298	0.005824	0.006982	0.006687	0.00883	0.006302	0.007039	0.006604	0.006057	0.005952	0.007971	0.008689	0.009788	0.006897	0.005839	0.006482	0.008834	0.007761	0.010784	0.00988	0.014532	0.007632	0.011297	0.00944	0.010191	0.010025
201319_at	0.008311	0.010823	0.008493	0.007923	0.008669	0.009567	0.00926	0.008487	0.008732	0.006208	0.006583	0.007053	0.008296	0.004729	0.006847	0.007294	0.008979	0.008873	0.008863	0.010081	0.007021	0.00515	0.009488	-0.000165	-0.001611	0.00143	0.000072	0.003368	0.001451	0.001708	0.002102	0.002905	0.003483	0.002898	0.004787	0.004543	0.000531	0.002729	0.00278	0.005989	-0.000853	0.008244	0.007845	0.011278	0.006127	0.00787	0.00691	0.008469	0.008138
201320_at	0.003013	0.004123	0.00369	0.004851	0.003923	0.005162	0.003384	0.003446	0.00516	0.004599	0.004621	0.005329	0.004754	0.004696	0.004892	0.004913	0.004876	0.005039	0.002402	0.00512	-0.002738	0.004737	0.00164	0.003049	0.00016	0.003297	0.004606	0.003491	0.003048	0.002259	0.003796	0.002927	0.007293	0.002443	0.000608	0.005227	-0.002831	0.006435	-0.000177	0.00361	0.002476	-0.000037	0.001844	0.001075	0.003725	0.003189	0.003909	0.002283	0.003702
201321_s_at	0.004826	0.00259	0.004295	0.00499	0.004455	0.005591	0.004872	0.005335	0.004544	0.004162	0.005854	0.004766	0.004992	0.006062	0.004297	0.005047	0.003721	0.005382	0.003385	0.003712	0.002335	0.005439	0.004098	0.00377	0.006109	0.006628	0.005952	0.0052	0.005615	0.005202	0.0044	0.005573	0.006602	0.004075	0.003794	0.00434	0.00636	0.005395	0.006531	0.00198	0.005857	0.004193	0.006527	0.004554	0.00364	0.001784	0.005168	0.005928	0.005301
201322_at	0.01334	0.01201	0.012855	0.01455	0.014013	0.011988	0.012067	0.011926	0.012875	0.013702	0.013322	0.015954	0.015782	0.015527	0.017298	0.015817	0.017742	0.014981	0.014381	0.011562	0.012633	0.014256	0.012836	0.016553	0.016965	0.017086	0.016283	0.015364	0.015636	0.016407	0.015685	0.012093	0.01163	0.015575	0.01519	0.017334	0.015852	0.014818	0.016315	0.013565	0.013405	0.015617	0.012683	0.019637	0.014148	0.018287	0.011686	0.009675	0.012731
201323_at	0.003159	0.002156	0.001585	0.000774	0.003918	0.003528	0.001744	0.001525	0.003922	0.005879	0.004615	0.003258	0.007048	0.00339	0.005359	0.004615	0.004678	0.001706	0.002115	0.002072	0.000864	0.003546	0.0033	0.002447	0.003723	0.00252	0.002204	0.00221	0.002722	0.003404	0.000421	0.001739	0.002934	0.00333	0.003465	0.003978	0.000673	0.001965	0.002732	0.003342	0.003031	0.000009	0.001859	0.001556	0.0015	0.000771	0.001986	0.001519	0.001529
201324_at	0.004154	-0.010717	0.002522	-0.001605	-0.001291	-0.002092	-0.010148	-0.006271	-0.006369	0.000226	0.002356	-0.005104	-0.002451	-0.003929	-0.001485	-0.003535	-0.011658	0.001894	0.008241	0.001876	-0.005387	-0.004158	-0.006481	-0.005746	-0.009747	-0.011406	-0.008473	-0.003798	-0.006853	-0.001859	-0.003777	-0.001385	-0.001791	-0.004648	0.001229	-0.001032	-0.001145	-0.011826	0.001861	0.005204	-0.001277	0.001055	0.003632	0.000621	-0.007458	-0.001629	0.001	0.005597	0.006955
201325_s_at	0.003334	-0.006432	0.002251	-0.002396	-0.000793	-0.00383	-0.004512	-0.003889	-0.005805	-0.00238	-0.001292	-0.006071	-0.005524	-0.005952	-0.007816	-0.00032	-0.008531	0.00286	0.008141	0.001493	-0.002538	-0.005009	-0.004854	-0.001074	-0.000426	-0.001929	-0.001517	-0.004185	-0.004622	-0.000191	-0.006264	-0.001126	-0.000106	-0.006199	-0.000445	-0.00489	-0.007226	-0.000736	0.001514	0.003328	0.000148	0.002118	0.004645	0.001201	-0.005165	0.003879	-0.003268	0.003526	0.005821
201326_at	0.006098	0.001009	0.005249	0.005689	0.005211	0.005267	0.003886	0.001579	0.003233	0.009451	0.008463	0.004025	0.008127	0.006227	0.005315	0.00501	0.006013	0.000586	0.002693	0.000711	0.001726	0.005795	0.000264	0.003606	0.002491	0.001218	-0.001438	0.003172	0.002561	0.002621	0.003254	0.003831	0.005717	0.003667	0.005737	0.003678	0.00333	0.003707	0.001123	0.003173	0.005194	0.002236	0.000409	-0.009592	-0.008459	-0.000066	0.001566	0.004596	0.003705
201327_s_at	0.007675	0.002229	0.005903	0.005134	0.006559	0.006204	0.004901	0.004766	0.004954	0.011024	0.008809	0.007469	0.010095	0.008593	0.007783	0.008866	0.008231	0.002303	0.004068	0.003103	0.003098	0.008111	0.001734	0.00323	-0.001611	-0.000128	-0.002953	0.00202	-0.000677	0.002526	0.000827	0.002967	0.001669	0.003271	0.003261	0.003891	0.002983	0.002705	0.001704	0.001961	0.004924	0.001882	0.000836	0.000422	-0.00154	0.003277	0.002663	0.005076	0.003589
201328_at	0.004469	0.005077	0.006496	0.0053	0.004396	0.002288	0.000365	0.00151	0.001012	0.005009	0.007616	0.001885	0.001782	0.002509	-0.000894	0.00296	-0.001356	0.004249	0.003019	0.004578	0.000972	0.001881	0.001185	0.00299	0.003357	0.001907	0.000957	-0.000632	0.006249	0.003181	0.004825	0.005198	0.00611	0.003235	0.001774	0.004006	0.003779	0.003696	-0.003117	0.001912	0.001268	0.003448	0.00883	0.002479	0.003959	0.002824	0.006367	0.005956	0.003629
201329_s_at	0.003116	0.002726	0.006923	0.004907	0.005084	0.002456	0.002565	0.001992	-0.00664	0.001586	0.006931	-0.001288	0.003805	0.003848	0.001239	0.000193	0.000414	0.002009	0.001843	0.003376	-0.002409	-0.001818	0.00141	0.003593	0.000219	0.000995	0.000458	-0.001186	0.00447	0.002303	0.002102	0.002622	0.001959	0.002448	0.00141	0.002041	0.000707	0.0009	0.00179	0.000954	-0.001453	0.001508	0.008086	0.003872	0.002912	0.001044	0.004842	0.004473	0.002034
201330_at	0.003803	0.003148	0.006073	0.006301	0.005406	0.004994	0.003897	0.005194	0.003083	0.005296	0.006429	0.003901	0.008495	0.003823	0.004983	0.005142	0.007564	-0.00354	0.003164	0.001886	0.002686	0.001275	-0.004941	-0.0014	-0.001319	-0.00363	-0.003105	-0.00559	-0.00114	-0.003685	0.00334	0.001182	0.001581	0.001348	-0.000296	-0.003245	-0.003977	-0.001174	0.002148	0.000268	0.001074	-0.00445	-0.006773	-0.005221	-0.003852	-0.002235	-0.001836	0.002817	0.002495
201331_s_at	0.006027	0.012916	0.013027	0.013427	0.011022	0.012135	0.01107	0.010935	0.01279	0.007971	0.009179	0.0067	0.010847	0.009619	0.009109	0.009133	0.006526	0.009329	0.00965	0.010082	0.006565	0.007587	0.009712	0.006563	0.001513	0.002049	-0.00076	0.004938	0.004794	0.005415	0.006115	0.004296	0.006241	0.00493	0.00374	0.00497	0.002433	0.004876	0.005727	0.005924	0.003474	0.010104	0.009495	0.007485	0.008169	0.008754	0.008809	0.00802	0.007494
201332_s_at	-0.004582	0.005745	0.004101	0.005426	0.004595	0.003892	0.003611	0.00395	0.00436	-0.001268	-0.000278	-0.001613	0.004364	0.00257	0.003744	0.000503	-0.003554	0.001754	0.002346	0.001297	-0.001874	0.002077	0.004393	-0.003805	0.000296	-0.003913	-0.002188	-0.003249	-0.002375	-0.004845	-0.00369	-0.001699	-0.000512	-0.00608	-0.00312	-0.003509	-0.000834	-0.004349	-0.000867	-0.003854	0.001506	0.00109	0.002489	-0.000307	0.002378	-0.002905	0.002675	0.000953	0.001219
201333_s_at	0.00312	0.003562	0.000413	0.000743	-0.003253	-0.00053	-0.001619	-0.000084	-0.001259	0.001148	0.00209	0.00328	0.002314	0.001141	0.001286	0.002996	0.002305	0.004345	0.004944	0.004029	0.005762	0.006443	0.003429	0.00375	0.003896	0.005446	0.004651	0.001311	0.000767	0.002087	0.003349	0.002443	0.002584	0.002224	0.001217	0.004946	0.002415	0.005133	0.005019	0.003922	0.004689	0.000341	0.001936	0.001715	0.005311	0.003968	0.004162	0.002241	0.001667
201334_s_at	0.005491	-0.000673	-0.002476	-0.004415	-0.000633	0.002456	-0.007557	-0.002697	-0.000858	0.004949	0.002171	-0.012002	0.003476	-0.002722	-0.004439	-0.006875	0.005112	0.001005	0.001703	0.003242	0.006493	0.009625	0.003052	0.004955	0.004067	0.005593	0.005919	0.005766	0.006315	0.005747	0.004956	0.007422	0.008949	0.006867	0.007189	0.006496	0.005668	0.006781	0.00334	0.005553	0.008434	0.006903	0.002493	-0.002169	0.000997	0.006829	0.006035	0.006767	0.007805
201335_s_at	-0.004253	-0.001957	-0.00533	-0.007902	-0.001441	-0.002959	-0.007557	-0.004738	-0.006883	-0.00381	-0.002897	-0.004642	-0.008328	-0.002071	-0.010773	-0.002989	0.001333	-0.005734	-0.001747	-0.007953	-0.001764	-0.00128	-0.000968	0.001923	-0.001712	-0.00203	-0.004364	-0.007299	-0.001708	-0.002062	0.000742	-0.000217	0.000378	-0.00069	-0.000847	-0.001468	-0.008171	-0.002673	-0.00329	-0.000559	0.001112	-0.00615	-0.00458	-0.007441	-0.002388	-0.008042	-0.003075	-0.001466	-0.001683
201336_at	0.007705	0.010903	0.011999	0.012826	0.008974	0.009476	0.007224	0.006296	0.007797	0.008379	0.008921	0.005363	0.003893	0.005544	0.006615	0.004415	0.006305	0.007246	0.007311	0.008293	0.005773	0.007188	0.009081	0.006084	0.006776	0.006069	0.005677	0.009332	0.00745	0.009533	0.008267	0.007017	0.007607	0.009414	0.01096	0.01002	0.007603	0.007292	0.007971	0.013209	0.005783	0.009515	0.008607	0.004137	0.006136	0.006922	0.006688	0.008974	0.00818
201337_s_at	0.000706	0.003401	0.005288	0.004498	0.003403	0.00212	0.001456	0.001952	0.001484	-0.002439	0.001674	0.000171	0.000319	-0.00046	-0.000712	-0.003114	-0.000017	-0.000267	-0.001229	0.001221	0.000393	0.001676	0.001334	-0.005051	-0.001639	0.000081	-0.000303	0.00083	-0.000697	0.001696	-0.0014	0.001228	0.000371	0.003154	0.000722	0.000842	-0.005875	-0.001115	-0.000078	0.003394	-0.001764	0.002503	-0.000587	0.000868	-0.006438	0.001416	-0.002842	0.000315	-0.000781
201338_x_at	0.012324	0.010761	0.011434	0.012011	0.013123	0.013497	0.013526	0.013076	0.015117	0.014313	0.013151	0.012786	0.012486	0.010646	0.014038	0.013517	0.010129	0.011226	0.009722	0.009991	0.00885	0.011839	0.008766	0.0077	0.009716	0.006171	0.006592	0.009917	0.009147	0.008591	0.008557	0.009359	0.008053	0.007298	0.008045	0.008272	0.008403	0.008009	0.007599	0.008507	0.009741	0.006863	0.008639	0.007807	0.009845	0.008086	0.009993	0.006969	0.009322
201339_s_at	0.00154	0.007524	0.007877	0.008579	0.007716	0.009654	0.00596	0.006377	0.007905	0.006437	0.00664	0.006952	0.006578	0.002349	0.004132	0.004975	0.006474	0.001647	0.005682	0.00538	0.007325	0.003034	0.003926	0.002779	0.002449	0.001783	0.001692	0.004207	0.001961	0.004527	0.002376	0.003418	0.004225	0.005311	0.005957	0.005691	0.002694	0.004105	0.003288	0.006005	0.003259	0.004246	-0.000432	-0.000598	0.005773	0.005459	0.004477	0.005659	0.005996
201340_s_at	0.000286	-0.000016	0.001557	-0.002661	-0.00066	0.002324	-0.00779	-0.001327	0.002149	-0.002859	-0.002504	-0.005879	0.000167	-0.008926	-0.012767	-0.00517	-0.001899	0.001295	-0.002338	-0.006281	-0.00163	-0.003849	-0.003522	0.011763	0.009799	-0.003285	-0.003709	0.002845	0.012862	0.010015	0.010483	0.011203	0.009611	0.00987	0.000305	-0.001173	0.012121	0.008655	0.007888	-0.004402	0.011157	-0.005838	0.002137	-0.00519	0.001345	-0.009433	0.002309	-0.002498	-0.001334
201341_at	0.004181	0.002404	0.004796	0.00224	-0.000095	0.003927	0.00435	0.003233	0.001311	-0.002439	0.00177	-0.000025	0.003735	0.000423	-0.001825	0.001965	0.005018	0.002429	0.002975	0.003964	0.005939	0.001068	0.004634	0.016945	0.01698	0.004358	0.004724	0.011016	0.014935	0.016835	0.015063	0.013407	0.014282	0.016691	0.007365	0.006473	0.017739	0.015797	0.01307	0.00283	0.017145	0.003644	-0.000441	0.003953	0.003647	0.002082	0.002742	0.0005	-0.001447
201342_at	0.007209	0.005257	0.007341	0.007903	0.007536	0.007807	0.006242	0.006106	0.007681	0.010434	0.008992	0.009905	0.009805	0.006349	0.00924	0.009924	0.00913	0.008329	0.005812	0.006294	0.005857	0.008284	0.006383	0.001164	0.002872	-0.000213	0.003685	0.002975	0.005464	0.005894	0.00235	0.003937	0.003098	0.00077	0.004039	0.001408	0.003903	0.003684	0.001637	0.003111	0.005749	0.005342	0.00717	0.008575	0.006644	0.003595	0.007007	0.004056	0.004738
201343_at	0.006535	0.007743	0.006488	0.00615	0.007601	0.007617	0.006392	0.006735	0.009098	0.00678	0.007005	0.005643	0.008477	0.008425	0.006491	0.008398	0.006449	0.007563	0.006183	0.006697	0.00534	0.007793	0.005678	0.004919	0.005959	0.004533	0.006094	0.006277	0.008466	0.005263	0.005356	0.007921	0.006144	0.006614	0.007535	0.005919	0.004294	0.005183	0.003419	0.006911	0.007593	0.004595	0.006513	0.004461	0.004514	0.003799	0.006288	0.006618	0.007259
201344_at	-0.001565	0.001471	0.001152	0.002398	0.001647	0.001299	0.000459	0.000104	0.003288	0.001102	0.002299	-0.001833	0.001985	0.000788	0.000016	0.002698	-0.000396	-0.00005	0.001035	0.000177	0.000269	0.000728	0.00071	0.00525	0.004898	0.004593	0.003741	0.00458	0.003859	0.005308	0.004146	0.003406	0.00414	0.004114	0.004109	0.003897	0.00489	0.002815	0.004927	0.003658	0.004892	0.00118	0.000765	0.001329	0.000621	0.002295	0.000994	0.000492	-0.000554
201345_s_at	0.007484	0.006213	0.009454	0.010252	0.011038	0.010201	0.010641	0.010324	0.011955	0.009547	0.009857	0.007393	0.009768	0.00838	0.00696	0.0103	0.008354	0.008069	0.007201	0.006098	0.00524	0.010327	0.006069	0.004098	0.003601	0.003871	0.005513	0.003168	0.006056	0.002718	0.003515	0.005239	0.00418	0.004671	0.004306	0.005033	0.004797	0.002622	0.003288	0.003876	0.005646	0.004255	0.008517	0.005185	0.004688	0.004576	0.005946	0.005854	0.006404
201346_at	0.007129	0.007636	0.00739	0.006831	0.006298	0.008233	0.006695	0.006671	0.006331	0.008327	0.007734	0.007933	0.007718	0.008177	0.006904	0.007931	0.006064	0.006994	0.005814	0.006385	0.006403	0.00997	0.007647	0.007433	0.008538	0.006805	0.006926	0.008996	0.008575	0.010986	0.008939	0.00714	0.009828	0.009774	0.010059	0.009935	0.008615	0.008836	0.007566	0.010365	0.006512	0.011139	0.008993	0.007158	0.00758	0.006491	0.006798	0.005965	0.007306
201347_x_at	0.006948	0.006121	0.007175	0.007371	0.007561	0.006185	0.0064	0.006186	0.008947	0.006734	0.007078	0.007105	0.009194	0.014711	0.012584	0.00945	0.008605	0.007043	0.007956	0.006715	0.008977	0.007405	0.007875	0.007743	0.00721	0.007595	0.007498	0.006897	0.008466	0.007512	0.007204	0.005239	0.006157	0.007399	0.008102	0.009142	0.007305	0.006301	0.008007	0.00736	0.006621	0.009473	0.006837	0.009448	0.017983	0.011599	0.00619	0.005946	0.006237
[truncated: 32,814 more rows]
[truncated: 30 more columns]
