# Supplementary material for: Genome-wide analysis of regions similar to promoters of histone genes
Source: BMC Syst Biol. 2010 May 28;4(Suppl 1):S4. doi: 10.1186/1752-0509-4-S1-S4 (PMC2880410; doi:10.1186/1752-0509-4-S1-S4)
Supplement: Additional file 7 [file 1752-0509-4-S1-S4-S7.txt]

Histone probe sets in GNF data:
200080_s_at
200853_at
202487_s_at
202708_s_at
204805_s_at
205436_s_at
205967_at
206110_at
206951_at
207046_at
207156_at
207168_s_at
207226_at
207611_at
207982_at
208026_at
208046_at
208076_at
208180_s_at
208181_at
208484_at
208490_x_at
208496_x_at
208506_at
208515_at
208523_x_at
208527_x_at
208546_x_at
208547_at
208551_at
208553_at
208569_at
208572_at
208575_at
208576_s_at
208577_at
208580_x_at
208583_x_at
208755_x_at
208886_at
209069_s_at
209398_at
209806_at
209911_x_at
210387_at
211940_x_at
211997_x_at
211998_at
211999_at
212205_at
212206_s_at
212525_s_at
213828_x_at
213911_s_at
214290_s_at
214412_at
214455_at
214463_x_at
214469_at
214472_at
214481_at
214500_at
214501_s_at
214502_at
214509_at
214516_at
214522_x_at
214534_at
214537_at
214540_at
214542_x_at
214554_at
214562_at
214616_at
214634_at
214644_at
214646_at
215071_s_at
215779_s_at
218280_x_at
218445_at
220936_s_at
221582_at
222067_x_at
gnf1h09373_at
gnf1h11073_x_at
gnf1h11060_at
gnf1h09392_x_at
gnf1h05799_at
gnf1h10838_at
gnf1h06715_at
gnf1h07385_s_at
gnf1h07838_at

Predicted gene probe sets in GNF data:
200009_at
200015_s_at
200016_x_at
200028_s_at
200047_s_at
200052_s_at
200057_s_at
200066_at
200077_s_at
200598_s_at
200629_at
200638_s_at
200644_at
200656_s_at
200666_s_at
200673_at
200680_x_at
200693_at
200695_at
200703_at
200713_s_at
200714_x_at
200747_s_at
200758_s_at
200773_x_at
200775_s_at
200783_s_at
200792_at
200799_at
200801_x_at
200803_s_at
200805_at
200810_s_at
200825_s_at
200826_at
200832_s_at
200853_at
200859_x_at
200860_s_at
200869_at
200884_at
200887_s_at
200900_s_at
200918_s_at
200919_at
200935_at
200989_at
201004_at
201051_at
201077_s_at
201106_at
201118_at
201119_s_at
201128_s_at
201132_at
201133_s_at
201157_s_at
201173_x_at
201200_at
201202_at
201203_s_at
201236_s_at
201250_s_at
201251_at
201264_at
201267_s_at
201273_s_at
201274_at
201277_s_at
201282_at
201304_at
201348_at
201400_at
201425_at
201426_s_at
201432_at
201453_x_at
201465_s_at
201472_at
201473_at
201490_s_at
201503_at
201510_at
201516_at
201517_at
201544_x_at
201555_at
201573_s_at
201584_s_at
201586_s_at
201615_x_at
201622_at
201625_s_at
201670_s_at
201673_s_at
201701_s_at
201702_s_at
201714_at
201726_at
201749_at
201756_at
201767_s_at
201770_at
201774_s_at
201778_s_at
201782_s_at
201791_s_at
201795_at
201810_s_at
201821_s_at
201830_s_at
201886_at
201895_at
201896_s_at
201897_s_at
201928_at
201930_at
201994_at
202001_s_at
202020_s_at
202072_at
202087_s_at
202092_s_at
202188_at
202216_x_at
202253_s_at
202282_at
202302_s_at
202306_at
202310_s_at
202322_s_at
202345_s_at
202388_at
202393_s_at
202401_s_at
202418_at
202421_at
202471_s_at
202483_s_at
202503_s_at
202520_s_at
202539_s_at
202555_s_at
202562_s_at
202569_s_at
202581_at
202590_s_at
202598_at
202617_s_at
202624_s_at
202660_at
202702_at
202705_at
202708_s_at
202719_s_at
202735_at
202745_at
202778_s_at
202793_at
2028_s_at
202808_at
202848_s_at
202861_at
202870_s_at
202887_s_at
202900_s_at
202921_s_at
202927_at
202929_s_at
202935_s_at
202946_s_at
202960_s_at
202967_at
202996_at
203015_s_at
203025_at
203026_at
203027_s_at
203033_x_at
203057_s_at
203072_at
203083_at
203092_at
203110_at
203117_s_at
203125_x_at
203138_at
203163_at
203167_at
203190_at
203205_at
203217_s_at
203218_at
203227_s_at
203241_at
203246_s_at
203252_at
203272_s_at
203284_s_at
203294_s_at
203322_at
203330_s_at
203342_at
203350_at
203358_s_at
203371_s_at
203378_at
203388_at
203410_at
203418_at
203449_s_at
203455_s_at
203467_at
203484_at
203541_s_at
203549_s_at
203554_x_at
203614_at
203644_s_at
203675_at
203677_s_at
203693_s_at
203729_at
203731_s_at
203733_at
203738_at
203744_at
203752_s_at
203760_s_at
203765_at
203766_s_at
203774_at
203787_at
203829_at
203832_at
203848_at
203855_at
203880_at
203943_at
203944_x_at
203945_at
203964_at
203968_s_at
204035_at
204042_at
204067_at
204076_at
204080_at
204091_at
204107_at
204114_at
204121_at
204126_s_at
204178_s_at
204218_at
204233_s_at
204234_s_at
204246_s_at
204251_s_at
204252_at
204274_at
204335_at
204365_s_at
204413_at
204415_at
204444_at
204448_s_at
204476_s_at
204486_at
204492_at
204501_at
204511_at
204521_at
204556_s_at
204566_at
204573_at
204595_s_at
204605_at
204617_s_at
204633_s_at
204636_at
204637_at
204678_s_at
204687_at
204695_at
204711_at
204744_s_at
204773_at
204778_x_at
204792_s_at
204810_s_at
204822_at
204826_at
204868_at
204869_at
204905_s_at
204927_at
204936_at
205010_at
205012_s_at
205020_s_at
205070_at
205084_at
205091_x_at
205097_at
205162_at
205171_at
205205_at
205207_at
205301_s_at
205320_at
205361_s_at
205368_at
205387_s_at
205388_at
205395_s_at
205404_at
205412_at
205417_s_at
205441_at
205477_s_at
205480_s_at
205482_x_at
205486_at
205512_s_at
205530_at
205546_s_at
205608_s_at
205646_s_at
205695_at
205739_x_at
205741_s_at
205747_at
205767_at
205784_x_at
205829_at
205852_at
205897_at
205960_at
205967_at
206013_s_at
206031_s_at
206051_at
206085_s_at
206102_at
206104_at
206110_at
206114_at
206148_at
206183_s_at
206317_s_at
206348_s_at
206357_at
206419_at
206445_s_at
206450_at
206463_s_at
206525_at
206552_s_at
206568_at
206572_x_at
206613_s_at
206647_at
206684_s_at
206781_at
206829_x_at
206845_s_at
206900_x_at
206931_at
206935_at
206960_at
206976_s_at
207016_s_at
207042_at
207056_s_at
207069_s_at
207073_at
207095_at
207116_s_at
207154_at
207156_at
207193_at
207197_at
207226_at
207239_s_at
207258_at
207272_at
207306_at
207391_s_at
207418_s_at
207500_at
207525_s_at
207539_s_at
207551_s_at
207575_at
207600_at
207606_s_at
207611_at
207678_s_at
207679_at
207712_at
207727_s_at
207739_s_at
207809_s_at
207838_x_at
207839_s_at
207855_s_at
207936_x_at
207938_at
207954_at
207982_at
208016_s_at
208031_s_at
208044_s_at
208079_s_at
208081_s_at
208094_s_at
208124_s_at
208177_at
208312_s_at
208313_s_at
208346_at
208369_s_at
208374_s_at
208414_s_at
208484_at
208489_at
208490_x_at
208495_at
208496_x_at
208505_s_at
208506_at
208513_at
208515_at
208523_x_at
208542_x_at
208546_x_at
208547_at
208553_at
208557_at
208569_at
208572_at
208575_at
208576_s_at
208577_at
208583_x_at
208627_s_at
208637_x_at
208639_x_at
208647_at
208668_x_at
208672_s_at
208675_s_at
208708_x_at
208755_x_at
208775_at
208778_s_at
208788_at
208808_s_at
208834_x_at
208861_s_at
208926_at
208937_s_at
208941_s_at
208972_s_at
209017_s_at
209023_s_at
209054_s_at
209071_s_at
209073_s_at
209093_s_at
209102_s_at
209118_s_at
209158_s_at
209194_at
209205_s_at
209274_s_at
209279_s_at
209324_s_at
209347_s_at
209362_at
209372_x_at
209383_at
209384_at
209398_at
209464_at
209472_at
209477_at
209478_at
209479_at
209489_at
209536_s_at
209551_at
209565_at
209579_s_at
209608_s_at
209648_x_at
209651_at
209653_at
209662_at
209665_at
209682_at
209715_at
209721_s_at
209773_s_at
209805_at
209806_at
209819_at
209835_x_at
209844_at
209911_x_at
209916_at
209971_x_at
209998_at
210082_at
210183_x_at
210259_s_at
210267_at
210296_s_at
210350_x_at
210387_at
210410_s_at
210416_s_at
210428_s_at
210437_at
210464_at
210472_at
210527_x_at
210594_x_at
210705_s_at
210719_s_at
210850_s_at
210858_x_at
210914_at
210970_s_at
210982_s_at
211020_at
211048_s_at
211064_at
211107_s_at
211141_s_at
211159_s_at
211176_s_at
211240_x_at
211284_s_at
211497_x_at
211574_s_at
211603_s_at
211670_x_at
211759_x_at
211765_x_at
211787_s_at
211833_s_at
211934_x_at
211936_at
211941_s_at
211951_at
211963_s_at
211974_x_at
211989_at
211999_at
212112_s_at
212115_at
212144_at
212165_at
212168_at
212175_s_at
212231_at
212232_at
212300_at
212345_s_at
212347_x_at
212407_at
212433_x_at
212434_at
212445_s_at
212460_at
212465_at
212472_at
212496_s_at
212518_at
212525_s_at
212593_s_at
212629_s_at
212639_x_at
212651_at
212694_s_at
212695_at
212706_at
212785_s_at
212807_s_at
212809_at
212816_s_at
212817_at
212826_s_at
212832_s_at
212842_x_at
212855_at
212858_at
212879_x_at
212949_at
212955_s_at
212998_x_at
213043_s_at
213141_at
213147_at
213151_s_at
213153_at
213154_s_at
213185_at
213187_x_at
213239_at
213248_at
213251_at
213254_at
213269_at
213330_s_at
213334_x_at
213390_at
213444_at
213456_at
213460_x_at
213465_s_at
213468_at
213483_at
213520_at
213529_at
213599_at
213669_at
213794_s_at
213797_at
213801_x_at
213820_s_at
213825_at
213851_at
213865_at
213893_x_at
213916_at
213992_at
213995_at
214167_s_at
214224_s_at
214290_s_at
214401_at
214412_at
214430_at
214438_at
214446_at
214448_x_at
214455_at
214469_at
214472_at
214481_at
214497_s_at
214502_at
214530_x_at
214534_at
214537_at
214540_at
214542_x_at
214554_at
214562_at
214564_s_at
214614_at
214616_at
214628_at
214629_x_at
214633_at
214637_at
214644_at
214646_at
214687_x_at
214701_s_at
214703_s_at
214710_s_at
214719_at
214736_s_at
214742_at
214743_at
214853_s_at
214859_at
214882_s_at
214897_at
214911_s_at
214988_s_at
215001_s_at
215071_s_at
215089_s_at
215139_at
215165_x_at
215218_s_at
215239_x_at
215316_at
215326_at
215380_s_at
215510_at
215535_s_at
215596_s_at
215667_x_at
215725_at
215758_x_at
215905_s_at
215945_s_at
216001_at
216034_at
216149_at
216226_at
216237_s_at
216323_x_at
216468_s_at
216574_s_at
216921_s_at
217168_s_at
217204_at
217533_x_at
217547_x_at
217627_at
217720_at
217727_x_at
217734_s_at
217747_s_at
217755_at
217793_at
217802_s_at
217845_x_at
217846_at
217855_x_at
217869_at
217896_s_at
217902_s_at
217916_s_at
217923_at
217928_s_at
217965_s_at
217973_at
217994_x_at
218009_s_at
218026_at
218032_at
218047_at
218095_s_at
218105_s_at
218122_s_at
218168_s_at
218185_s_at
218189_s_at
218192_at
218199_s_at
218210_at
218221_at
218225_at
218252_at
218260_at
218262_at
218269_at
218273_s_at
218275_at
218283_at
218286_s_at
218296_x_at
218317_x_at
218320_s_at
218347_at
218350_s_at
218358_at
218362_s_at
218394_at
218402_s_at
218411_s_at
218414_s_at
218436_at
218440_at
218444_at
218480_at
218493_at
218511_s_at
218519_at
218542_at
218544_s_at
218550_s_at
218551_at
218556_at
218562_s_at
218564_at
218567_x_at
218585_s_at
218611_at
218631_at
218646_at
218650_at
218661_at
218706_s_at
218708_at
218712_at
218736_s_at
218741_at
218762_at
218783_at
218793_s_at
218839_at
218855_at
218867_s_at
218868_at
218869_at
218883_s_at
218944_at
218949_s_at
218953_s_at
218966_at
218985_at
218987_at
218994_s_at
219035_s_at
219036_at
219038_at
219069_at
219070_s_at
219074_at
219105_x_at
219152_at
219219_at
219258_at
219294_at
219321_at
219326_s_at
219361_s_at
219376_at
219382_at
219392_x_at
219405_at
219410_at
219417_s_at
219428_s_at
219429_at
219437_s_at
219442_at
219515_at
219538_at
219540_at
219551_at
219585_at
219600_s_at
219624_at
219629_at
219650_at
219665_at
219694_at
219703_at
219740_at
219743_at
219746_at
219801_at
219816_s_at
219835_at
219842_at
219872_at
219877_at
219885_at
219910_at
219918_s_at
219926_at
219928_s_at
219941_at
219946_x_at
219978_s_at
219990_at
220003_at
220024_s_at
220058_at
220091_at
220097_s_at
220113_x_at
220116_at
220131_at
220138_at
220140_s_at
220145_at
220153_at
220178_at
220215_at
220257_x_at
220258_s_at
220259_at
220285_at
220300_at
220324_at
220342_x_at
220360_at
220365_at
220372_at
220432_s_at
220476_s_at
220480_at
220495_s_at
220520_s_at
220555_s_at
220605_s_at
220624_s_at
220651_s_at
220652_at
220665_at
220676_at
220686_s_at
220734_s_at
220739_s_at
220753_s_at
220761_s_at
220768_s_at
220892_s_at
220923_s_at
220936_s_at
220953_s_at
220954_s_at
220970_s_at
220972_s_at
220978_at
220987_s_at
220997_s_at
221003_s_at
221157_s_at
221185_s_at
221189_s_at
221225_at
221230_s_at
221236_s_at
221248_s_at
221250_s_at
221274_s_at
221315_s_at
221321_s_at
221351_at
221427_s_at
221433_at
221436_s_at
221493_at
221510_s_at
221515_s_at
221522_at
221577_x_at
221582_at
221589_s_at
221596_s_at
221605_s_at
221626_at
221630_s_at
221641_s_at
221688_s_at
221699_s_at
221704_s_at
221711_s_at
221725_at
221750_at
221770_at
221771_s_at
221791_s_at
221821_s_at
221849_s_at
221868_at
221891_x_at
221908_at
221964_at
221998_s_at
222106_at
222121_at
222127_s_at
222221_x_at
31807_at
31826_at
35254_at
47105_at
50314_i_at
58367_s_at
59705_at
gnf1h00031_at
gnf1h00062_at
gnf1h00089_at
gnf1h00090_at
gnf1h00102_at
gnf1h00111_at
gnf1h00123_at
gnf1h00133_at
gnf1h00138_at
gnf1h00168_at
gnf1h00176_at
gnf1h00189_at
gnf1h00194_at
gnf1h00196_at
gnf1h00197_at
gnf1h00233_at
gnf1h00250_at
gnf1h00261_at
gnf1h00272_at
gnf1h00306_at
gnf1h00322_at
gnf1h00366_at
gnf1h00482_at
gnf1h00490_at
gnf1h00513_at
gnf1h00558_at
gnf1h00622_at
gnf1h00651_s_at
gnf1h00693_at
gnf1h00696_at
gnf1h00701_at
gnf1h00705_at
gnf1h00728_s_at
gnf1h00736_at
gnf1h00781_at
gnf1h00797_at
gnf1h00836_at
gnf1h00855_at
gnf1h00978_at
gnf1h01056_at
gnf1h01092_at
gnf1h01138_at
gnf1h01172_x_at
gnf1h01208_at
gnf1h01236_at
gnf1h01309_s_at
gnf1h01414_at
gnf1h01420_s_at
gnf1h01429_s_at
gnf1h01475_at
gnf1h01545_at
gnf1h01639_at
gnf1h01665_x_at
gnf1h01679_at
gnf1h01730_s_at
gnf1h01885_x_at
gnf1h01938_s_at
gnf1h01966_at
gnf1h02017_s_at
gnf1h02073_at
gnf1h02144_at
gnf1h02192_x_at
gnf1h02203_x_at
gnf1h02368_at
gnf1h02409_at
gnf1h02423_s_at
gnf1h02550_x_at
gnf1h02559_at
gnf1h02700_at
gnf1h02785_at
gnf1h02984_at
gnf1h03030_s_at
gnf1h03087_x_at
gnf1h03101_at
gnf1h03108_s_at
gnf1h03112_at
gnf1h03169_at
gnf1h03233_s_at
gnf1h03287_s_at
gnf1h03344_s_at
gnf1h03528_at
gnf1h03837_at
gnf1h03858_s_at
gnf1h03990_s_at
gnf1h04394_at
gnf1h04482_at
gnf1h04524_at
gnf1h04578_s_at
gnf1h04730_x_at
gnf1h04744_x_at
gnf1h04754_x_at
gnf1h04874_at
gnf1h04990_x_at
gnf1h05029_s_at
gnf1h05213_s_at
gnf1h05219_x_at
gnf1h05220_x_at
gnf1h05392_at
gnf1h05713_s_at
gnf1h05749_at
gnf1h05799_at
gnf1h05835_at
gnf1h05839_at
gnf1h05867_at
gnf1h05869_s_at
gnf1h05902_s_at
gnf1h05926_at
gnf1h05938_at
gnf1h05947_s_at
gnf1h06084_at
gnf1h06198_at
gnf1h06201_at
gnf1h06214_at
gnf1h06234_s_at
gnf1h06238_at
gnf1h06257_at
gnf1h06261_at
gnf1h06262_at
gnf1h06279_at
gnf1h06322_at
gnf1h06337_s_at
gnf1h06367_at
gnf1h06391_at
gnf1h06414_at
gnf1h06417_s_at
gnf1h06472_at
gnf1h06485_at
gnf1h06583_at
gnf1h06662_s_at
gnf1h06667_s_at
gnf1h06679_at
gnf1h06709_at
gnf1h06715_at
gnf1h06722_at
gnf1h06731_x_at
gnf1h06791_x_at
gnf1h06856_at
gnf1h06930_at
gnf1h06933_at
gnf1h06950_at
gnf1h06960_at
gnf1h06973_at
gnf1h06989_at
gnf1h06994_at
gnf1h07025_at
gnf1h07036_at
gnf1h07039_at
gnf1h07109_s_at
gnf1h07115_at
gnf1h07137_at
gnf1h07212_at
gnf1h07221_at
gnf1h07442_at
gnf1h07449_at
gnf1h07541_at
gnf1h07648_at
gnf1h07667_at
gnf1h07838_at
gnf1h07858_s_at
gnf1h07882_at
gnf1h07885_at
gnf1h07893_at
gnf1h07899_at
gnf1h07980_at
gnf1h08084_at
gnf1h08086_at
gnf1h08125_at
gnf1h08178_s_at
gnf1h08184_at
gnf1h08236_at
gnf1h08300_at
gnf1h08360_at
gnf1h08367_at
gnf1h08368_at
gnf1h08383_at
gnf1h08409_at
gnf1h08421_s_at
gnf1h08434_s_at
gnf1h08451_at
gnf1h08524_at
gnf1h08525_at
gnf1h08554_at
gnf1h08561_s_at
gnf1h08591_at
gnf1h08712_at
gnf1h08763_x_at
gnf1h08782_at
gnf1h08783_at
gnf1h08824_at
gnf1h08851_at
gnf1h08885_at
gnf1h08898_x_at
gnf1h08916_at
gnf1h08930_at
gnf1h08936_at
gnf1h08948_at
gnf1h08954_at
gnf1h08964_at
gnf1h08967_at
gnf1h09063_at
gnf1h09129_at
gnf1h09180_at
gnf1h09197_s_at
gnf1h09198_at
gnf1h09199_s_at
gnf1h09221_s_at
gnf1h09280_s_at
gnf1h09294_s_at
gnf1h09331_x_at
gnf1h09373_at
gnf1h09409_at
gnf1h09428_s_at
gnf1h09452_at
gnf1h09517_at
gnf1h09578_at
gnf1h09659_at
gnf1h09684_s_at
gnf1h09717_s_at
gnf1h09827_at
gnf1h09954_at
gnf1h10087_at
gnf1h10286_at
gnf1h10303_at
gnf1h10452_at
gnf1h10507_at
gnf1h10529_at
gnf1h10570_x_at
gnf1h10646_at
gnf1h10728_at
gnf1h10816_s_at
gnf1h10886_at
gnf1h11060_at
gnf1h11110_at
gnf1h11199_x_at
