# Supplementary material for: Genome-wide analysis of regions similar to promoters of histone genes
Source: BMC Syst Biol. 2010 May 28;4(Suppl 1):S4. doi: 10.1186/1752-0509-4-S1-S4 (PMC2880410; doi:10.1186/1752-0509-4-S1-S4)
Supplement: Additional file 8 [file 1752-0509-4-S1-S4-S8.txt]

ID chromosome location motif strand
>5 chr1 15428 16027 CCAAT +
>6 chr1 15673 16272 CCAAT -
>9 chr1 26601 27200 ccaat +
>10 chr1 26846 27445 ccaat -
>11 chr1 30195 30794 ccaat +
>12 chr1 30440 31039 ccaat -
>14 chr1 38168 38767 ccaat -
>15 chr1 42251 42850 CCAAT +
>18 chr1 45729 46328 CCAAT -
>20 chr1 45746 46345 CCAAT -
>26 chr1 64738 65337 ccaat -
>27 chr1 64627 65226 ccaat +
>28 chr1 64872 65471 ccaat -
>29 chr1 65055 65654 ccaat +
>33 chr1 69568 70167 ccaat +
>34 chr1 69813 70412 ccaat -
>38 chr1 78978 79577 ccaat -
>39 chr1 79381 79980 ccaat +
>43 chr1 83140 83739 CCAAT +
>45 chr1 85689 86288 CCAAT +
>46 chr1 85934 86533 CCAAT -
>49 chr1 89823 90422 CCAAT +
>52 chr1 105586 106185 ccaat -
>59 chr1 133636 134235 CCAAT +
>60 chr1 133881 134480 CCAAT -
>65 chr1 139368 139967 ccaat +
>66 chr1 139613 140212 ccaat -
>69 chr1 147280 147879 ccaat +
>70 chr1 147525 148124 ccaat -
>77 chr1 158312 158911 CCAAT +
>85 chr1 165794 166393 CCAAT +
>86 chr1 166039 166638 CCAAT -
>87 chr1 166177 166776 CCAAT +
>89 chr1 220469 221068 ccaat +
>90 chr1 220714 221313 ccaat -
>93 chr1 223061 223660 ccaat +
>94 chr1 223306 223905 ccaat -
>95 chr1 224496 225095 ccaat +
>96 chr1 224741 225340 ccaat -
>98 chr1 225539 226138 ccaat -
>99 chr1 225945 226544 ccaat +
>103 chr1 232024 232623 CCAAT +
>104 chr1 232269 232868 CCAAT -
>107 chr1 236137 236736 CCAAT +
>110 chr1 251903 252502 ccaat -
>122 chr1 333374 333973 ccaat -
>123 chr1 336521 337120 CCAAT +
>124 chr1 336766 337365 CCAAT -
>129 chr1 344739 345338 ccaat +
>130 chr1 344984 345583 ccaat -
>131 chr1 365323 365922 ccaat +
>132 chr1 365568 366167 ccaat -
>133 chr1 370778 371377 ccaat +
>135 chr1 376379 376978 ccaat +
>136 chr1 376624 377223 ccaat -
>139 chr1 384321 384920 ccaat +
>140 chr1 384566 385165 ccaat -
>144 chr1 398424 399023 CCAAT -
>147 chr1 401990 402589 CCAAT +
>148 chr1 402235 402834 CCAAT -
>151 chr1 404945 405544 CCAAT +
>152 chr1 405190 405789 CCAAT -
>153 chr1 408350 408949 ccaat +
>161 chr1 411160 411759 ccaat +
>162 chr1 411405 412004 ccaat -
>165 chr1 416171 416770 CCAAT +
>166 chr1 416416 417015 CCAAT -
>169 chr1 433956 434555 ccaat +
>172 chr1 444759 445358 CCAAT -
>174 chr1 448595 449194 ccaat -
>175 chr1 450521 451120 ccaat +
>177 chr1 450603 451202 ccaat +
>179 chr1 455379 455978 ccaat +
>180 chr1 455624 456223 ccaat -
>181 chr1 457916 458515 ccaat +
>182 chr1 458161 458760 ccaat -
>185 chr1 512034 512633 ccaat +
>186 chr1 512279 512878 ccaat -
>189 chr1 541212 541811 ccaat +
>190 chr1 541457 542056 ccaat -
>191 chr1 542007 542606 ccaat +
>192 chr1 542252 542851 ccaat -
>193 chr1 542057 542656 ccaat +
>194 chr1 542302 542901 ccaat -
>196 chr1 545430 546029 ccaat -
>197 chr1 547248 547847 CCAAT +
>198 chr1 547493 548092 CCAAT -
>200 chr1 552186 552785 ccaat -
>205 chr1 555655 556254 CCAAT +
>207 chr1 558161 558760 CCAAT +
>210 chr1 559220 559819 CCAAT -
>211 chr1 559207 559806 CCAAT +
>212 chr1 559452 560051 CCAAT -
>213 chr1 559363 559962 CCAAT +
>214 chr1 559608 560207 CCAAT -
>215 chr1 561786 562385 CCAAT +
>216 chr1 562031 562630 CCAAT -
>217 chr1 564619 565218 ccaat +
>219 chr1 567260 567859 CCAAT +
>220 chr1 567505 568104 CCAAT -
>223 chr1 571354 571953 CCAAT +
>225 chr1 585034 585633 ccaat +
>226 chr1 585279 585878 ccaat -
>230 chr1 604756 605355 ccaat -
>231 chr1 604753 605352 ccaat +
>232 chr1 604998 605597 ccaat -
>233 chr1 604924 605523 ccaat +
>234 chr1 605169 605768 ccaat -
>235 chr1 605074 605673 ccaat +
>236 chr1 605319 605918 ccaat -
>239 chr1 623129 623728 ccaat +
>242 chr1 623914 624513 ccaat -
>246 chr1 631951 632550 ccaat -
>259 chr1 669355 669954 CCAAT +
>260 chr1 669600 670199 CCAAT -
>265 chr1 675057 675656 ccaat +
>266 chr1 675302 675901 ccaat -
>267 chr1 678344 678943 ccaat +
>268 chr1 678589 679188 ccaat -
>271 chr1 683109 683708 ccaat +
>272 chr1 683354 683953 ccaat -
>276 chr1 684567 685166 CCAAT -
>277 chr1 684611 685210 CCAAT +
>283 chr1 694140 694739 CCAAT +
>284 chr1 694385 694984 CCAAT -
>285 chr1 697288 697887 CCAAT +
>291 chr1 701576 702175 CCAAT +
>292 chr1 701821 702420 CCAAT -
>293 chr1 703568 704167 CCAAT +
>294 chr1 703813 704412 CCAAT -
>304 chr1 739502 740101 CCAAT -
>305 chr1 739558 740157 CCAAT +
>306 chr1 739803 740402 CCAAT -
>307 chr1 743890 744489 ccaat +
>308 chr1 744135 744734 ccaat -
>311 chr1 761108 761707 CCAAT +
>316 chr1 780753 781352 CCAAT -
>320 chr1 808297 808896 ccaat -
>323 chr1 821825 822424 ccaat +
>327 chr1 823527 824126 CCAAT +
>334 chr1 842857 843456 CCAAT -
>335 chr1 844296 844895 CCAAT +
>336 chr1 844541 845140 CCAAT -
>337 chr1 844533 845132 CCAAT +
>338 chr1 844778 845377 CCAAT -
>346 chr1 872488 873087 CCAAT -
>347 chr1 876832 877431 CCAAT +
>348 chr1 877077 877676 CCAAT -
>364 chr1 935016 935615 ccaat -
>369 chr1 964328 964927 CCAAT +
>370 chr1 964573 965172 CCAAT -
>383 chr1 1032103 1032702 ccaat +
>384 chr1 1032348 1032947 ccaat -
>385 chr1 1032144 1032743 ccaat +
>386 chr1 1032389 1032988 ccaat -
>387 chr1 1032224 1032823 ccaat +
>388 chr1 1032469 1033068 ccaat -
>389 chr1 1032265 1032864 ccaat +
>390 chr1 1032510 1033109 ccaat -
>391 chr1 1032306 1032905 ccaat +
>392 chr1 1032551 1033150 ccaat -
>393 chr1 1032441 1033040 ccaat +
>394 chr1 1032686 1033285 ccaat -
>395 chr1 1032465 1033064 ccaat +
>396 chr1 1032710 1033309 ccaat -
>397 chr1 1032489 1033088 ccaat +
>398 chr1 1032734 1033333 ccaat -
>416 chr1 1113215 1113814 ccaat -
>417 chr1 1113220 1113819 ccaat +
>420 chr1 1131952 1132551 CCAAT -
>423 chr1 1153567 1154166 CCAAT +
>424 chr1 1153812 1154411 CCAAT -
>425 chr1 1153698 1154297 CCAAT +
>426 chr1 1153943 1154542 CCAAT -
>427 chr1 1156910 1157509 CCAAT +
>428 chr1 1157155 1157754 CCAAT -
>429 chr1 1161660 1162259 CCAAT +
>437 chr1 1188042 1188641 CCAAT +
>438 chr1 1188287 1188886 CCAAT -
>446 chr1 1196306 1196905 CCAAT -
>447 chr1 1196300 1196899 CCAAT +
>457 chr1 1249572 1250171 CCAAT +
>458 chr1 1249817 1250416 CCAAT -
>461 chr1 1264928 1265527 CCAAT +
>468 chr1 1298405 1299004 CCAAT -
>469 chr1 1298447 1299046 CCAAT +
>471 chr1 1301714 1302313 CCAAT +
>473 chr1 1315360 1315959 CCAAT +
>474 chr1 1315605 1316204 CCAAT -
>476 chr1 1317520 1318119 CCAAT -
>479 chr1 1319043 1319642 CCAAT +
>483 chr1 1321868 1322467 ccaat +
>484 chr1 1322113 1322712 ccaat -
>485 chr1 1328767 1329366 ccaat +
>489 chr1 1334421 1335020 ccaat +
>490 chr1 1334666 1335265 ccaat -
>491 chr1 1338206 1338805 ccaat +
>492 chr1 1338451 1339050 ccaat -
>493 chr1 1338312 1338911 ccaat +
>494 chr1 1338557 1339156 ccaat -
>495 chr1 1338594 1339193 ccaat +
>500 chr1 1378568 1379167 ccaat -
>503 chr1 1396526 1397125 CCAAT +
>504 chr1 1396771 1397370 CCAAT -
>517 chr1 1446715 1447314 ccaat +
>530 chr1 1473436 1474035 ccaat -
>531 chr1 1473655 1474254 CCAAT +
>532 chr1 1473900 1474499 CCAAT -
>533 chr1 1473686 1474285 CCAAT +
>534 chr1 1473931 1474530 CCAAT -
>535 chr1 1474473 1475072 ccaat +
>546 chr1 1502107 1502706 CCAAT -
>549 chr1 1508437 1509036 CCAAT +
>553 chr1 1522700 1523299 CCAAT +
>554 chr1 1522945 1523544 CCAAT -
>556 chr1 1523861 1524460 CCAAT -
>557 chr1 1523951 1524550 CCAAT +
>559 chr1 1536933 1537532 ccaat +
>565 chr1 1556053 1556652 CCAAT +
>566 chr1 1556298 1556897 CCAAT -
>567 chr1 1556178 1556777 CCAAT +
>568 chr1 1556423 1557022 CCAAT -
>580 chr1 1596911 1597510 CCAAT -
>581 chr1 1603761 1604360 ccaat +
>586 chr1 1659766 1660365 CCAAT -
>591 chr1 1677294 1677893 CCAAT +
>592 chr1 1677539 1678138 CCAAT -
>593 chr1 1679075 1679674 CCAAT +
>607 chr1 1704321 1704920 CCAAT +
>609 chr1 1706011 1706610 CCAAT +
>610 chr1 1706256 1706855 CCAAT -
>612 chr1 1708965 1709564 ccaat -
>613 chr1 1712584 1713183 CCAAT +
>614 chr1 1712829 1713428 CCAAT -
>615 chr1 1712592 1713191 CCAAT +
>616 chr1 1712837 1713436 CCAAT -
>624 chr1 1727133 1727732 CCAAT -
>626 chr1 1734900 1735499 ccaat -
>633 chr1 1753616 1754215 CCAAT +
>634 chr1 1753861 1754460 CCAAT -
>635 chr1 1753645 1754244 CCAAT +
>636 chr1 1753890 1754489 CCAAT -
>637 chr1 1753814 1754413 ccaat +
>638 chr1 1754059 1754658 ccaat -
>639 chr1 1756087 1756686 CCAAT +
>640 chr1 1756332 1756931 CCAAT -
>647 chr1 1761934 1762533 ccaat +
>648 chr1 1762179 1762778 ccaat -
>658 chr1 1779362 1779961 CCAAT -
>663 chr1 1785760 1786359 CCAAT +
>665 chr1 1787315 1787914 ccaat +
>666 chr1 1787560 1788159 ccaat -
>667 chr1 1787388 1787987 ccaat +
>668 chr1 1787633 1788232 ccaat -
>671 chr1 1803611 1804210 ccaat +
>679 chr1 1851045 1851644 CCAAT +
>682 chr1 1871074 1871673 ccaat -
>711 chr1 1918113 1918712 ccaat +
>724 chr1 1944899 1945498 CCAAT -
>725 chr1 1944963 1945562 ccaat +
>731 chr1 1959659 1960258 ccaat +
>736 chr1 1970946 1971545 CCAAT -
>739 chr1 1990016 1990615 CCAAT +
>740 chr1 1990261 1990860 CCAAT -
>742 chr1 1993130 1993729 ccaat -
>744 chr1 2005167 2005766 ccaat -
>747 chr1 2020316 2020915 CCAAT +
>748 chr1 2020561 2021160 CCAAT -
>749 chr1 2030936 2031535 CCAAT +
>750 chr1 2031181 2031780 CCAAT -
>751 chr1 2031031 2031630 CCAAT +
>752 chr1 2031276 2031875 CCAAT -
>753 chr1 2031126 2031725 CCAAT +
>757 chr1 2035170 2035769 CCAAT +
>758 chr1 2035415 2036014 CCAAT -
>762 chr1 2046866 2047465 CCAAT -
>773 chr1 2089395 2089994 CCAAT +
>779 chr1 2139771 2140370 ccaat +
>780 chr1 2140016 2140615 ccaat -
>788 chr1 2178456 2179055 CCAAT -
>792 chr1 2183950 2184549 ccaat -
>793 chr1 2184668 2185267 ccaat +
>797 chr1 2207832 2208431 ccaat +
>800 chr1 2219723 2220322 CCAAT -
>803 chr1 2256515 2257114 CCAAT +
>804 chr1 2256760 2257359 CCAAT -
>816 chr1 2283787 2284386 ccaat -
>819 chr1 2295885 2296484 CCAAT +
>820 chr1 2296130 2296729 CCAAT -
>823 chr1 2303275 2303874 ccaat +
>824 chr1 2303520 2304119 ccaat -
>828 chr1 2305336 2305935 ccaat -
>833 chr1 2359970 2360569 CCAAT +
>843 chr1 2397278 2397877 CCAAT +
>844 chr1 2397523 2398122 CCAAT -
>845 chr1 2405297 2405896 CCAAT +
>846 chr1 2405542 2406141 CCAAT -
>849 chr1 2420342 2420941 CCAAT +
>850 chr1 2420587 2421186 CCAAT -
>855 chr1 2436872 2437471 CCAAT +
>863 chr1 2451233 2451832 CCAAT +
>864 chr1 2451478 2452077 CCAAT -
>865 chr1 2452535 2453134 CCAAT +
>867 chr1 2452693 2453292 CCAAT +
>871 chr1 2471323 2471922 CCAAT +
>872 chr1 2471568 2472167 CCAAT -
>877 chr1 2491620 2492219 ccaat +
>878 chr1 2491865 2492464 ccaat -
>881 chr1 2497850 2498449 ccaat +
>882 chr1 2498095 2498694 ccaat -
>883 chr1 2507303 2507902 CCAAT +
>884 chr1 2507548 2508147 CCAAT -
>886 chr1 2512383 2512982 ccaat -
>891 chr1 2519994 2520593 ccaat +
>892 chr1 2520239 2520838 ccaat -
>894 chr1 2522688 2523287 ccaat -
>895 chr1 2522661 2523260 ccaat +
>896 chr1 2522906 2523505 ccaat -
>899 chr1 2536755 2537354 ccaat +
>901 chr1 2538858 2539457 CCAAT +
>902 chr1 2539103 2539702 CCAAT -
>903 chr1 2539536 2540135 ccaat +
>904 chr1 2539781 2540380 ccaat -
>905 chr1 2539622 2540221 ccaat +
>906 chr1 2539867 2540466 ccaat -
>907 chr1 2539741 2540340 CCAAT +
>908 chr1 2539986 2540585 CCAAT -
>909 chr1 2541202 2541801 ccaat +
>912 chr1 2542687 2543286 ccaat -
>914 chr1 2545769 2546368 CCAAT -
>915 chr1 2545918 2546517 ccaat +
>916 chr1 2546163 2546762 ccaat -
>917 chr1 2546057 2546656 ccaat +
>918 chr1 2546302 2546901 ccaat -
>920 chr1 2547296 2547895 ccaat -
>925 chr1 2557855 2558454 ccaat +
>926 chr1 2558100 2558699 ccaat -
>929 chr1 2564506 2565105 CCAAT +
>935 chr1 2719790 2720389 ccaat +
>936 chr1 2720035 2720634 ccaat -
>937 chr1 2719909 2720508 ccaat +
>938 chr1 2720154 2720753 ccaat -
>939 chr1 2719950 2720549 ccaat +
>940 chr1 2720195 2720794 ccaat -
>941 chr1 2719975 2720574 ccaat +
>942 chr1 2720220 2720819 ccaat -
>943 chr1 2719999 2720598 ccaat +
>944 chr1 2720244 2720843 ccaat -
>949 chr1 2738203 2738802 ccaat +
>953 chr1 2745632 2746231 ccaat +
>954 chr1 2745877 2746476 ccaat -
>955 chr1 2746020 2746619 ccaat +
>956 chr1 2746265 2746864 ccaat -
>957 chr1 2746146 2746745 ccaat +
>958 chr1 2746391 2746990 ccaat -
>959 chr1 2746237 2746836 ccaat +
>960 chr1 2746482 2747081 ccaat -
>962 chr1 2747484 2748083 ccaat -
>969 chr1 2768770 2769369 CCAAT +
>975 chr1 2785005 2785604 CCAAT +
>988 chr1 2830687 2831286 CCAAT -
>991 chr1 2836907 2837506 CCAAT +
>992 chr1 2837152 2837751 CCAAT -
>996 chr1 2856877 2857476 ccaat -
>999 chr1 2860867 2861466 ccaat +
>1000 chr1 2861112 2861711 ccaat -
>1002 chr1 2864954 2865553 ccaat -
>1020 chr1 2911652 2912251 CCAAT -
>1021 chr1 2912217 2912816 CCAAT +
>1027 chr1 2939281 2939880 ccaat +
>1033 chr1 2960333 2960932 CCAAT +
>1039 chr1 2983623 2984222 CCAAT +
>1041 chr1 2984926 2985525 CCAAT +
>1042 chr1 2985171 2985770 CCAAT -
>1066 chr1 3034252 3034851 CCAAT -
>1071 chr1 3052242 3052841 CCAAT +
>1079 chr1 3101570 3102169 CCAAT +
>1080 chr1 3101815 3102414 CCAAT -
>1083 chr1 3110152 3110751 CCAAT +
>1084 chr1 3110397 3110996 CCAAT -
>1089 chr1 3119207 3119806 CCAAT +
>1090 chr1 3119452 3120051 CCAAT -
>1091 chr1 3119467 3120066 CCAAT +
>1093 chr1 3120374 3120973 CCAAT +
>1094 chr1 3120619 3121218 CCAAT -
>1095 chr1 3120512 3121111 ccaat +
>1096 chr1 3120757 3121356 ccaat -
>1101 chr1 3126369 3126968 CCAAT +
>1103 chr1 3128546 3129145 CCAAT +
>1104 chr1 3128791 3129390 CCAAT -
>1105 chr1 3132883 3133482 CCAAT +
>1106 chr1 3133128 3133727 CCAAT -
>1107 chr1 3139861 3140460 ccaat +
>1108 chr1 3140106 3140705 ccaat -
>1109 chr1 3158199 3158798 CCAAT +
>1114 chr1 3160759 3161358 ccaat -
>1115 chr1 3160776 3161375 ccaat +
>1117 chr1 3161838 3162437 CCAAT +
>1118 chr1 3162083 3162682 CCAAT -
>1119 chr1 3161928 3162527 CCAAT +
>1120 chr1 3162173 3162772 CCAAT -
>1123 chr1 3186010 3186609 CCAAT +
>1125 chr1 3187433 3188032 CCAAT +
>1126 chr1 3187678 3188277 CCAAT -
>1129 chr1 3191897 3192496 CCAAT +
>1133 chr1 3200822 3201421 CCAAT +
>1139 chr1 3209422 3210021 ccaat +
>1141 chr1 3209607 3210206 ccaat +
>1146 chr1 3211259 3211858 CCAAT -
>1153 chr1 3236432 3237031 CCAAT +
>1154 chr1 3236677 3237276 CCAAT -
>1155 chr1 3236682 3237281 CCAAT +
>1156 chr1 3236927 3237526 CCAAT -
>1158 chr1 3240229 3240828 ccaat -
>1159 chr1 3240383 3240982 CCAAT +
>1176 chr1 3276077 3276676 CCAAT -
>1181 chr1 3281338 3281937 CCAAT +
>1182 chr1 3281583 3282182 CCAAT -
>1193 chr1 3324700 3325299 CCAAT +
>1200 chr1 3344818 3345417 CCAAT -
>1201 chr1 3351509 3352108 ccaat +
>1210 chr1 3372017 3372616 CCAAT -
>1215 chr1 3399708 3400307 CCAAT +
>1219 chr1 3403463 3404062 CCAAT +
>1225 chr1 3457439 3458038 CCAAT +
>1226 chr1 3457684 3458283 CCAAT -
>1227 chr1 3457503 3458102 CCAAT +
>1228 chr1 3457748 3458347 CCAAT -
>1233 chr1 3487677 3488276 CCAAT +
>1234 chr1 3487922 3488521 CCAAT -
>1239 chr1 3501076 3501675 CCAAT +
>1240 chr1 3501321 3501920 CCAAT -
>1246 chr1 3513566 3514165 CCAAT -
>1252 chr1 3525529 3526128 CCAAT -
>1255 chr1 3530873 3531472 CCAAT +
>1256 chr1 3531118 3531717 CCAAT -
>1257 chr1 3530901 3531500 CCAAT +
>1258 chr1 3531146 3531745 CCAAT -
>1259 chr1 3530965 3531564 ccaat +
>1260 chr1 3531210 3531809 ccaat -
>1265 chr1 3547046 3547645 CCAAT +
>1268 chr1 3552364 3552963 CCAAT -
>1269 chr1 3559092 3559691 CCAAT +
>1272 chr1 3570199 3570798 CCAAT -
>1283 chr1 3647346 3647945 ccaat +
>1284 chr1 3647591 3648190 ccaat -
>1285 chr1 3647470 3648069 ccaat +
>1286 chr1 3647715 3648314 ccaat -
>1289 chr1 3655462 3656061 CCAAT +
>1290 chr1 3655707 3656306 CCAAT -
>1301 chr1 3688913 3689512 ccaat +
>1302 chr1 3689158 3689757 ccaat -
>1303 chr1 3689767 3690366 CCAAT +
>1304 chr1 3690012 3690611 CCAAT -
>1309 chr1 3699022 3699621 CCAAt +
>1310 chr1 3699267 3699866 CCAAt -
>1311 chr1 3699091 3699690 ccaat +
>1312 chr1 3699336 3699935 ccaat -
>1313 chr1 3699810 3700409 ccaat +
>1314 chr1 3700055 3700654 ccaat -
>1321 chr1 3716130 3716729 ccaat +
>1327 chr1 3718653 3719252 ccaat +
>1328 chr1 3718898 3719497 ccaat -
>1331 chr1 3721855 3722454 ccaat +
>1335 chr1 3726275 3726874 CCAAT +
>1336 chr1 3726520 3727119 CCAAT -
>1337 chr1 3733957 3734556 CCAAT +
>1338 chr1 3734202 3734801 CCAAT -
>1339 chr1 3747998 3748597 CCAAT +
>1340 chr1 3748243 3748842 CCAAT -
>1344 chr1 3751572 3752171 CCAAT -
>1345 chr1 3758395 3758994 CCAAT +
>1346 chr1 3758640 3759239 CCAAT -
>1353 chr1 3769131 3769730 ccaat +
>1355 chr1 3769206 3769805 ccaat +
>1356 chr1 3769451 3770050 ccaat -
>1357 chr1 3769619 3770218 ccaat +
>1367 chr1 3806300 3806899 CCAAT +
>1368 chr1 3806545 3807144 CCAAT -
>1369 chr1 3809635 3810234 ccaat +
>1373 chr1 3828427 3829026 ccaat +
>1374 chr1 3828672 3829271 ccaat -
>1375 chr1 3828518 3829117 ccaat +
>1376 chr1 3828763 3829362 ccaat -
>1379 chr1 3898191 3898790 ccaat +
>1381 chr1 3899265 3899864 CCAAT +
>1382 chr1 3899510 3900109 CCAAT -
>1385 chr1 3908799 3909398 ccaat +
>1387 chr1 3915182 3915781 CCaat +
>1388 chr1 3915427 3916026 CCaat -
>1389 chr1 3915772 3916371 ccaat +
>1391 chr1 3915812 3916411 ccaat +
>1392 chr1 3916057 3916656 ccaat -
>1397 chr1 3928939 3929538 ccaat +
>1398 chr1 3929184 3929783 ccaat -
>1408 chr1 3948987 3949586 CCAAT -
>1411 chr1 3955046 3955645 CCAAT +
>1412 chr1 3955291 3955890 CCAAT -
>1419 chr1 3981375 3981974 ccaat +
>1420 chr1 3981620 3982219 ccaat -
>1429 chr1 3998276 3998875 ccaat +
>1430 chr1 3998521 3999120 ccaat -
>1434 chr1 4005637 4006236 ccaat -
>1435 chr1 4008307 4008906 CCAAT +
>1436 chr1 4008552 4009151 CCAAT -
>1443 chr1 4040807 4041406 ccaat +
>1444 chr1 4041052 4041651 ccaat -
>1445 chr1 4040974 4041573 ccaat +
>1446 chr1 4041219 4041818 ccaat -
>1447 chr1 4040993 4041592 ccaat +
>1450 chr1 4045000 4045599 CCAAT -
>1451 chr1 4048012 4048611 CCAAT +
>1453 chr1 4050867 4051466 CCAAT +
>1457 chr1 4055288 4055887 CCAAT +
>1458 chr1 4055533 4056132 CCAAT -
>1460 chr1 4057787 4058386 ccaat -
>1461 chr1 4057894 4058493 ccaat +
>1463 chr1 4060615 4061214 ccaat +
>1464 chr1 4060860 4061459 ccaat -
>1466 chr1 4062669 4063268 ccaat -
>1467 chr1 4062740 4063339 ccaat +
>1468 chr1 4062985 4063584 ccaat -
>1469 chr1 4063006 4063605 ccaat +
>1471 chr1 4070974 4071573 CCAAT +
>1481 chr1 4081454 4082053 CCAAT +
>1483 chr1 4086813 4087412 ccaat +
>1492 chr1 4106310 4106909 CCAAT -
>1495 chr1 4109771 4110370 CCAAT +
>1496 chr1 4110016 4110615 CCAAT -
>1506 chr1 4133822 4134421 ccaat -
>1509 chr1 4138729 4139328 CCAAT +
>1515 chr1 4154438 4155037 ccaat +
>1516 chr1 4154683 4155282 ccaat -
>1517 chr1 4155376 4155975 ccaat +
>1518 chr1 4155621 4156220 ccaat -
>1522 chr1 4169874 4170473 ccaat -
>1523 chr1 4176665 4177264 ccaat +
>1524 chr1 4176910 4177509 ccaat -
>1525 chr1 4176830 4177429 ccaat +
>1526 chr1 4177075 4177674 ccaat -
>1529 chr1 4182371 4182970 ccaat +
>1530 chr1 4182616 4183215 ccaat -
>1533 chr1 4185641 4186240 ccaat +
>1536 chr1 4188122 4188721 ccaat -
>1542 chr1 4219311 4219910 ccaat -
>1546 chr1 4225926 4226525 ccaat -
>1548 chr1 4225962 4226561 ccaat -
>1553 chr1 4238336 4238935 CCAAT +
>1559 chr1 4253867 4254466 CCAAT +
>1560 chr1 4254112 4254711 CCAAT -
>1561 chr1 4254321 4254920 CCAAT +
>1563 chr1 4256473 4257072 ccaat +
>1564 chr1 4256718 4257317 ccaat -
>1565 chr1 4256586 4257185 ccaat +
>1567 chr1 4257026 4257625 ccaat +
>1568 chr1 4257271 4257870 ccaat -
>1569 chr1 4258536 4259135 CCAAT +
>1573 chr1 4274441 4275040 ccaat +
>1577 chr1 4276201 4276800 ccaat +
>1578 chr1 4276446 4277045 ccaat -
>1581 chr1 4286948 4287547 ccaat +
>1582 chr1 4287193 4287792 ccaat -
>1588 chr1 4296734 4297333 CCAAT -
>1595 chr1 4306426 4307025 ccaat +
>1596 chr1 4306671 4307270 ccaat -
>1597 chr1 4306442 4307041 ccaat +
>1598 chr1 4306687 4307286 ccaat -
>1599 chr1 4306460 4307059 ccaat +
>1600 chr1 4306705 4307304 ccaat -
>1601 chr1 4306548 4307147 ccaat +
>1602 chr1 4306793 4307392 ccaat -
>1603 chr1 4306583 4307182 ccaat +
>1604 chr1 4306828 4307427 ccaat -
>1607 chr1 4324487 4325086 ccaat +
>1609 chr1 4333120 4333719 ccaat +
>1613 chr1 4339110 4339709 CCAAT +
>1615 chr1 4340190 4340789 CCAAT +
>1616 chr1 4340435 4341034 CCAAT -
>1627 chr1 4356607 4357206 CCAAT +
>1628 chr1 4356852 4357451 CCAAT -
>1631 chr1 4362969 4363568 ccaat +
>1632 chr1 4363214 4363813 ccaat -
>1633 chr1 4363107 4363706 ccaat +
>1634 chr1 4363352 4363951 ccaat -
>1643 chr1 4376858 4377457 CCAAT +
>1644 chr1 4377103 4377702 CCAAT -
>1649 chr1 4384157 4384756 ccaat +
>1655 chr1 4397043 4397642 ccaat +
>1656 chr1 4397288 4397887 ccaat -
>1659 chr1 4406867 4407466 ccaat +
>1666 chr1 4415684 4416283 ccaat -
>1667 chr1 4423849 4424448 CCAAT +
>1668 chr1 4424094 4424693 CCAAT -
>1669 chr1 4423866 4424465 CCAAT +
>1670 chr1 4424111 4424710 CCAAT -
>1671 chr1 4424511 4425110 ccaat +
>1672 chr1 4424756 4425355 ccaat -
>1677 chr1 4441563 4442162 CCAAT +
>1678 chr1 4441808 4442407 CCAAT -
>1679 chr1 4441644 4442243 CCAAT +
>1680 chr1 4441889 4442488 CCAAT -
>1681 chr1 4441684 4442283 CCAAT +
>1682 chr1 4441929 4442528 CCAAT -
>1683 chr1 4441778 4442377 CCAAT +
>1684 chr1 4442023 4442622 CCAAT -
>1685 chr1 4441818 4442417 CCAAT +
>1686 chr1 4442063 4442662 CCAAT -
>1687 chr1 4441902 4442501 CCAAT +
>1688 chr1 4442147 4442746 CCAAT -
>1689 chr1 4441944 4442543 CCAAT +
>1690 chr1 4442189 4442788 CCAAT -
>1699 chr1 4457146 4457745 ccaat +
>1700 chr1 4457391 4457990 ccaat -
>1701 chr1 4457278 4457877 ccaat +
>1702 chr1 4457523 4458122 ccaat -
>1707 chr1 4475034 4475633 CCAAT +
>1713 chr1 4481056 4481655 CCAAT +
>1715 chr1 4481539 4482138 ccaat +
>1716 chr1 4481784 4482383 ccaat -
>1717 chr1 4482026 4482625 ccaat +
>1718 chr1 4482271 4482870 ccaat -
>1719 chr1 4482174 4482773 ccaat +
>1720 chr1 4482419 4483018 ccaat -
>1723 chr1 4489872 4490471 CCAAT +
>1732 chr1 4500092 4500691 ccaat -
>1741 chr1 4515394 4515993 CCAAT +
>1742 chr1 4515639 4516238 CCAAT -
>1743 chr1 4515964 4516563 ccaat +
>1753 chr1 4534731 4535330 CCAAT +
>1761 chr1 4543736 4544335 ccaat +
>1762 chr1 4543981 4544580 ccaat -
>1763 chr1 4543749 4544348 ccaat +
>1764 chr1 4543994 4544593 ccaat -
>1766 chr1 4548468 4549067 ccaat -
>1774 chr1 4564006 4564605 CCAAT -
>1783 chr1 4604420 4605019 CCAAT +
>1784 chr1 4604665 4605264 CCAAT -
>1785 chr1 4607960 4608559 ccaat +
>1786 chr1 4608205 4608804 ccaat -
>1787 chr1 4608188 4608787 ccaat +
>1791 chr1 4624714 4625313 CCAAT +
>1792 chr1 4624959 4625558 CCAAT -
>1795 chr1 4629072 4629671 ccaat +
>1800 chr1 4632935 4633534 ccaat -
>1809 chr1 4664404 4665003 CCAAt +
>1810 chr1 4664649 4665248 CCAAt -
>1813 chr1 4668540 4669139 CCAAT +
>1814 chr1 4668785 4669384 CCAAT -
>1823 chr1 4708059 4708658 ccaat +
>1824 chr1 4708304 4708903 ccaat -
>1830 chr1 4723391 4723990 ccaat -
>1831 chr1 4723643 4724242 ccaat +
>1832 chr1 4723888 4724487 ccaat -
>1835 chr1 4725084 4725683 CCAAT +
>1836 chr1 4725329 4725928 CCAAT -
>1837 chr1 4742375 4742974 CCAAT +
>1838 chr1 4742620 4743219 CCAAT -
>1841 chr1 4745788 4746387 CCAAT +
>1843 chr1 4747954 4748553 CCAAT +
>1844 chr1 4748199 4748798 CCAAT -
>1855 chr1 4777863 4778462 ccaat +
>1856 chr1 4778108 4778707 ccaat -
>1858 chr1 4782573 4783172 ccaat -
>1859 chr1 4782409 4783008 ccaat +
>1860 chr1 4782654 4783253 ccaat -
>1868 chr1 4790277 4790876 CCAAT -
>1869 chr1 4794058 4794657 ccaat +
>1880 chr1 4807186 4807785 ccaat -
>1881 chr1 4807076 4807675 ccaat +
>1882 chr1 4807321 4807920 ccaat -
>1885 chr1 4813062 4813661 ccaat +
>1887 chr1 4818638 4819237 ccaat +
>1888 chr1 4818883 4819482 ccaat -
>1889 chr1 4818671 4819270 ccaat +
>1890 chr1 4818916 4819515 ccaat -
>1895 chr1 4829913 4830512 ccaat +
>1899 chr1 4832543 4833142 CCAAT +
>1900 chr1 4832788 4833387 CCAAT -
>1909 chr1 4841487 4842086 CCAAT +
>1910 chr1 4841732 4842331 CCAAT -
>1911 chr1 4842483 4843082 ccaat +
>1912 chr1 4842728 4843327 ccaat -
>1913 chr1 4842636 4843235 ccaat +
>1914 chr1 4842881 4843480 ccaat -
>1916 chr1 4843415 4844014 ccaat -
>1918 chr1 4848565 4849164 CCAAT -
>1924 chr1 4855478 4856077 CCAAT -
>1925 chr1 4855563 4856162 ccaat +
>1929 chr1 4860785 4861384 ccaat +
>1930 chr1 4861030 4861629 ccaat -
>1932 chr1 4867937 4868536 CCAAT -
>1935 chr1 4876820 4877419 CCAAT +
>1936 chr1 4877065 4877664 CCAAT -
>1937 chr1 4877941 4878540 ccaat +
>1938 chr1 4878186 4878785 ccaat -
>1939 chr1 4880033 4880632 ccaat +
>1940 chr1 4880278 4880877 ccaat -
>1941 chr1 4880194 4880793 CCAAT +
>1942 chr1 4880439 4881038 CCAAT -
>1944 chr1 4884109 4884708 ccaat -
>1947 chr1 4886487 4887086 ccaat +
>1948 chr1 4886732 4887331 ccaat -
>1949 chr1 4886584 4887183 ccaat +
>1950 chr1 4886829 4887428 ccaat -
>1960 chr1 4904608 4905207 CCAAT -
>1961 chr1 4904484 4905083 CCAAT +
>1962 chr1 4904729 4905328 CCAAT -
>1965 chr1 4910881 4911480 CCAAT +
>1971 chr1 4917798 4918397 CCAAT +
>1974 chr1 4922611 4923210 CCAAT -
>1975 chr1 4922765 4923364 CCAAT +
>1978 chr1 4927402 4928001 ccaat -
>1980 chr1 4928308 4928907 ccaat -
>1984 chr1 4941159 4941758 CCAAT -
>1985 chr1 4941137 4941736 CCAAT +
>1988 chr1 4945046 4945645 CCAAT -
>1991 chr1 4950669 4951268 ccaat +
>1992 chr1 4950914 4951513 ccaat -
>1994 chr1 4951458 4952057 ccaat -
>1995 chr1 4956204 4956803 ccaat +
>2001 chr1 4960531 4961130 CCAAT +
>2002 chr1 4960776 4961375 CCAAT -
>2003 chr1 4961630 4962229 CCAAT +
>2009 chr1 4964420 4965019 ccaat +
>2014 chr1 4972069 4972668 CCAAT -
>2016 chr1 4972076 4972675 CCAAT -
>2023 chr1 4981458 4982057 CCAAT +
>2024 chr1 4981703 4982302 CCAAT -
>2025 chr1 4982978 4983577 CCAAT +
>2027 chr1 4985480 4986079 CCAAT +
>2028 chr1 4985725 4986324 CCAAT -
>2031 chr1 4996800 4997399 CCAAT +
>2032 chr1 4997045 4997644 CCAAT -
>2033 chr1 4996917 4997516 CCAAT +
>2037 chr1 5006385 5006984 ccaat +
>2039 chr1 5006832 5007431 ccaat +
>2040 chr1 5007077 5007676 ccaat -
>2044 chr1 5012151 5012750 ccaat -
>2046 chr1 5026439 5027038 ccaat -
>2049 chr1 5038599 5039198 CCAAT +
>2050 chr1 5038844 5039443 CCAAT -
>2051 chr1 5039073 5039672 CCAAT +
>2052 chr1 5039318 5039917 CCAAT -
>2053 chr1 5047017 5047616 ccaat +
>2054 chr1 5047262 5047861 ccaat -
>2056 chr1 5050561 5051160 CCAAT -
>2063 chr1 5069616 5070215 CCAAT +
>2064 chr1 5069861 5070460 CCAAT -
>2065 chr1 5073638 5074237 ccaat +
>2066 chr1 5073883 5074482 ccaat -
>2072 chr1 5077944 5078543 ccaat -
>2078 chr1 5082490 5083089 ccaat -
>2080 chr1 5086492 5087091 ccaat -
>2089 chr1 5097292 5097891 CCAAT +
>2091 chr1 5104989 5105588 CCaat +
>2096 chr1 5114721 5115320 ccaat -
>2100 chr1 5124986 5125585 ccaat -
>2101 chr1 5124857 5125456 ccaat +
>2102 chr1 5125102 5125701 ccaat -
>2103 chr1 5124956 5125555 ccaat +
>2105 chr1 5127510 5128109 CCAAT +
>2106 chr1 5127755 5128354 CCAAT -
>2107 chr1 5127551 5128150 CCAAT +
>2108 chr1 5127796 5128395 CCAAT -
>2110 chr1 5129114 5129713 CCAAT -
>2115 chr1 5134392 5134991 ccaat +
>2116 chr1 5134637 5135236 ccaat -
>2123 chr1 5149024 5149623 CCAAT +
>2124 chr1 5149269 5149868 CCAAT -
>2128 chr1 5157726 5158325 ccaat -
>2131 chr1 5158840 5159439 CCAAT +
>2132 chr1 5159085 5159684 CCAAT -
>2133 chr1 5159083 5159682 ccaat +
>2134 chr1 5159328 5159927 ccaat -
>2135 chr1 5159435 5160034 CCAAT +
>2136 chr1 5159680 5160279 CCAAT -
>2137 chr1 5162186 5162785 CCAAT +
>2139 chr1 5164139 5164738 ccaat +
>2140 chr1 5164384 5164983 ccaat -
>2141 chr1 5164224 5164823 CCAAT +
>2142 chr1 5164469 5165068 CCAAT -
>2143 chr1 5164456 5165055 ccaat +
>2154 chr1 5184936 5185535 ccaat -
>2157 chr1 5193805 5194404 ccaat +
>2162 chr1 5200347 5200946 CCAAT -
>2169 chr1 5223999 5224598 CCAAT +
>2170 chr1 5224244 5224843 CCAAT -
>2172 chr1 5226088 5226687 CCAAT -
>2174 chr1 5232881 5233480 CCAAT -
>2178 chr1 5238739 5239338 CCAAT -
>2181 chr1 5247535 5248134 CCAAT +
>2182 chr1 5247780 5248379 CCAAT -
>2183 chr1 5247655 5248254 CCAAT +
>2184 chr1 5247900 5248499 CCAAT -
>2189 chr1 5260332 5260931 CCAAT +
>2193 chr1 5267929 5268528 CCAAT +
>2194 chr1 5268174 5268773 CCAAT -
>2199 chr1 5274377 5274976 CCAAT +
>2200 chr1 5274622 5275221 CCAAT -
>2203 chr1 5284214 5284813 ccaat +
>2208 chr1 5286106 5286705 CCAAT -
>2209 chr1 5285972 5286571 CCAAT +
>2210 chr1 5286217 5286816 CCAAT -
>2217 chr1 5297957 5298556 ccaat +
>2218 chr1 5298202 5298801 ccaat -
>2219 chr1 5300178 5300777 CCAAT +
>2220 chr1 5300423 5301022 CCAAT -
>2221 chr1 5300247 5300846 CCAAT +
>2222 chr1 5300492 5301091 CCAAT -
>2223 chr1 5300549 5301148 ccaat +
>2225 chr1 5302398 5302997 CCAAT +
>2226 chr1 5302643 5303242 CCAAT -
>2227 chr1 5304438 5305037 CCAAT +
>2228 chr1 5304683 5305282 CCAAT -
>2249 chr1 5333303 5333902 ccaat +
>2250 chr1 5333548 5334147 ccaat -
>2252 chr1 5386097 5386696 CCAAT -
>2253 chr1 5386266 5386865 CCAAT +
>2255 chr1 5388490 5389089 ccaat +
>2256 chr1 5388735 5389334 ccaat -
>2260 chr1 5391996 5392595 CCAAT -
>2262 chr1 5392101 5392700 CCAAT -
>2267 chr1 5400729 5401328 CCAAT +
>2278 chr1 5416622 5417221 CCAAT -
>2284 chr1 5425910 5426509 ccaat -
>2286 chr1 5428017 5428616 ccaat -
>2287 chr1 5428125 5428724 ccaat +
>2288 chr1 5428370 5428969 ccaat -
>2291 chr1 5451842 5452441 ccaat +
>2292 chr1 5452087 5452686 ccaat -
>2296 chr1 5460156 5460755 CCAAT -
>2297 chr1 5465148 5465747 ccaat +
>2313 chr1 5499065 5499664 CCAAT +
>2315 chr1 5500900 5501499 CCAAT +
>2316 chr1 5501145 5501744 CCAAT -
>2317 chr1 5501370 5501969 ccaat +
>2318 chr1 5501615 5502214 ccaat -
>2319 chr1 5503281 5503880 ccaat +
>2320 chr1 5503526 5504125 ccaat -
>2322 chr1 5505851 5506450 ccaat -
>2323 chr1 5506647 5507246 ccaat +
>2326 chr1 5507968 5508567 ccaat -
>2331 chr1 5512777 5513376 ccaat +
>2332 chr1 5513022 5513621 ccaat -
>2333 chr1 5512815 5513414 ccaat +
>2334 chr1 5513060 5513659 ccaat -
>2335 chr1 5513089 5513688 ccaat +
>2336 chr1 5513334 5513933 ccaat -
>2337 chr1 5513380 5513979 ccaat +
>2346 chr1 5537764 5538363 ccaat -
>2348 chr1 5543864 5544463 ccaat -
>2350 chr1 5544629 5545228 ccaat -
>2351 chr1 5544593 5545192 ccaat +
>2359 chr1 5558396 5558995 CCAAT +
>2360 chr1 5558641 5559240 CCAAT -
>2361 chr1 5558533 5559132 CCAAT +
>2363 chr1 5566951 5567550 ccaat +
>2364 chr1 5567196 5567795 ccaat -
>2366 chr1 5570090 5570689 CCAAT -
>2367 chr1 5570480 5571079 CCAAT +
>2368 chr1 5570725 5571324 CCAAT -
>2377 chr1 5598417 5599016 CCAAT +
>2378 chr1 5598662 5599261 CCAAT -
>2379 chr1 5598456 5599055 CCAAT +
>2380 chr1 5598701 5599300 CCAAT -
>2381 chr1 5598495 5599094 CCAAT +
>2382 chr1 5598740 5599339 CCAAT -
>2383 chr1 5605514 5606113 CCAAT +
>2384 chr1 5605759 5606358 CCAAT -
>2385 chr1 5605545 5606144 CCAAT +
>2386 chr1 5605790 5606389 CCAAT -
>2391 chr1 5607147 5607746 ccaat +
>2392 chr1 5607392 5607991 ccaat -
>2393 chr1 5607165 5607764 ccaat +
>2394 chr1 5607410 5608009 ccaat -
>2395 chr1 5609696 5610295 ccaat +
>2396 chr1 5609941 5610540 ccaat -
>2399 chr1 5618278 5618877 CCAAT +
>2400 chr1 5618523 5619122 CCAAT -
>2401 chr1 5619462 5620061 ccaat +
>2406 chr1 5628221 5628820 ccaat -
>2408 chr1 5630951 5631550 ccaat -
>2409 chr1 5630967 5631566 CCAAT +
>2421 chr1 5654477 5655076 CCAAT +
>2422 chr1 5654722 5655321 CCAAT -
>2431 chr1 5672010 5672609 CCAAT +
>2433 chr1 5672144 5672743 CCAAT +
>2441 chr1 5683734 5684333 ccaat +
>2451 chr1 5691576 5692175 CCAAT +
>2453 chr1 5692381 5692980 CCAAT +
>2454 chr1 5692626 5693225 CCAAT -
>2455 chr1 5692476 5693075 ccaat +
>2456 chr1 5692721 5693320 ccaat -
>2457 chr1 5692615 5693214 ccaat +
>2458 chr1 5692860 5693459 ccaat -
>2459 chr1 5692740 5693339 ccaat +
>2460 chr1 5692985 5693584 ccaat -
>2461 chr1 5696859 5697458 ccaat +
>2462 chr1 5697104 5697703 ccaat -
>2463 chr1 5696953 5697552 ccaat +
>2464 chr1 5697198 5697797 ccaat -
>2469 chr1 5701259 5701858 CCAAT +
>2470 chr1 5701504 5702103 CCAAT -
>2471 chr1 5701381 5701980 CCAAT +
>2472 chr1 5701626 5702225 CCAAT -
>2473 chr1 5701656 5702255 CCAAT +
>2475 chr1 5704195 5704794 ccaat +
>2476 chr1 5704440 5705039 ccaat -
>2477 chr1 5704382 5704981 ccaat +
>2481 chr1 5713308 5713907 CCAAT +
>2486 chr1 5714300 5714899 ccaat -
>2488 chr1 5716795 5717394 CCAAT -
>2490 chr1 5726883 5727482 CCAAT -
>2494 chr1 5728799 5729398 CCAAT -
>2495 chr1 5731240 5731839 CCAAT +
>2496 chr1 5731485 5732084 CCAAT -
>2497 chr1 5731401 5732000 CCAAT +
>2498 chr1 5731646 5732245 CCAAT -
>2503 chr1 5746238 5746837 CCAAT +
>2504 chr1 5746483 5747082 CCAAT -
>2505 chr1 5746308 5746907 CCAAT +
>2506 chr1 5746553 5747152 CCAAT -
>2507 chr1 5746319 5746918 CCAAT +
>2508 chr1 5746564 5747163 CCAAT -
>2509 chr1 5748023 5748622 CCAAT +
>2510 chr1 5748268 5748867 CCAAT -
>2512 chr1 5754490 5755089 ccaat -
>2520 chr1 5764439 5765038 ccaat -
>2534 chr1 5773336 5773935 ccaat -
>2535 chr1 5774648 5775247 CCAAT +
>2536 chr1 5774893 5775492 CCAAT -
>2537 chr1 5774690 5775289 CCAAT +
>2538 chr1 5774935 5775534 CCAAT -
>2544 chr1 5790576 5791175 CCAAT -
>2546 chr1 5795420 5796019 CCAAT -
>2549 chr1 5806428 5807027 ccaat +
>2554 chr1 5815123 5815722 ccaat -
>2557 chr1 5820268 5820867 CCAAT +
>2558 chr1 5820513 5821112 CCAAT -
>2559 chr1 5821520 5822119 ccaat +
>2560 chr1 5821765 5822364 ccaat -
>2563 chr1 5824662 5825261 CCAAT +
>2564 chr1 5824907 5825506 CCAAT -
>2573 chr1 5844751 5845350 CCAAT +
>2581 chr1 5864653 5865252 CCAAT +
>2582 chr1 5864898 5865497 CCAAT -
>2598 chr1 5900006 5900605 ccaat -
>2602 chr1 5906360 5906959 ccaat -
>2606 chr1 5909577 5910176 CCAAT -
>2608 chr1 5909671 5910270 CCAAT -
>2615 chr1 5922612 5923211 ccaat +
>2616 chr1 5922857 5923456 ccaat -
>2619 chr1 5926906 5927505 CCAAT +
>2621 chr1 5928983 5929582 ccaat +
>2632 chr1 5939273 5939872 ccaat -
>2642 chr1 5951020 5951619 ccaat -
>2649 chr1 5962694 5963293 ccaat +
>2650 chr1 5962939 5963538 ccaat -
>2651 chr1 5962806 5963405 ccaat +
>2652 chr1 5963051 5963650 ccaat -
>2659 chr1 5974723 5975322 CCAAT +
>2660 chr1 5974968 5975567 CCAAT -
>2661 chr1 5974766 5975365 CCAAT +
>2662 chr1 5975011 5975610 CCAAT -
>2663 chr1 5974820 5975419 CCAAT +
>2664 chr1 5975065 5975664 CCAAT -
>2665 chr1 5974851 5975450 CCAAT +
>2666 chr1 5975096 5975695 CCAAT -
>2671 chr1 6002187 6002786 ccaat +
>2677 chr1 6024993 6025592 CCAAT +
>2678 chr1 6025238 6025837 CCAAT -
>2679 chr1 6026035 6026634 CCAAT +
>2680 chr1 6026280 6026879 CCAAT -
>2681 chr1 6036982 6037581 ccaat +
>2682 chr1 6037227 6037826 ccaat -
>2689 chr1 6057522 6058121 ccaat +
>2691 chr1 6059222 6059821 ccaat +
>2692 chr1 6059467 6060066 ccaat -
>2693 chr1 6059467 6060066 CCAAT +
>2694 chr1 6059712 6060311 CCAAT -
>2695 chr1 6059661 6060260 CCAAT +
>2696 chr1 6059906 6060505 CCAAT -
>2697 chr1 6073070 6073669 CCAAT +
>2698 chr1 6073315 6073914 CCAAT -
>2700 chr1 6076444 6077043 CCAAT -
>2704 chr1 6082939 6083538 CCAAT -
>2710 chr1 6095261 6095860 CCAAT -
>2712 chr1 6096531 6097130 ccaat -
>2713 chr1 6096518 6097117 CCAAT +
>2717 chr1 6104544 6105143 ccaat +
>2718 chr1 6104789 6105388 ccaat -
>2719 chr1 6104597 6105196 ccaat +
>2720 chr1 6104842 6105441 ccaat -
>2721 chr1 6104646 6105245 ccaat +
>2722 chr1 6104891 6105490 ccaat -
>2748 chr1 6158796 6159395 CCAAT -
>2749 chr1 6158647 6159246 CCAAT +
>2750 chr1 6158892 6159491 CCAAT -
>2762 chr1 6189582 6190181 CCAAT -
>2773 chr1 6228552 6229151 CCAAT +
>2779 chr1 6242351 6242950 CCAAT +
>2780 chr1 6242596 6243195 CCAAT -
>2783 chr1 6248250 6248849 CCAAT +
>2785 chr1 6250126 6250725 ccaat +
>2798 chr1 6274854 6275453 CCAAT -
>2803 chr1 6299054 6299653 CCAAT +
>2804 chr1 6299299 6299898 CCAAT -
>2805 chr1 6299164 6299763 CCAAT +
>2806 chr1 6299409 6300008 CCAAT -
>2815 chr1 6310472 6311071 CCAAT +
>2816 chr1 6310717 6311316 CCAAT -
>2821 chr1 6321937 6322536 CCAAT +
>2822 chr1 6322182 6322781 CCAAT -
>2824 chr1 6328969 6329568 ccaat -
>2833 chr1 6345970 6346569 ccaat +
>2834 chr1 6346215 6346814 ccaat -
>2839 chr1 6367167 6367766 ccaat +
>2840 chr1 6367412 6368011 ccaat -
>2841 chr1 6367292 6367891 CCAAT +
>2842 chr1 6367537 6368136 CCAAT -
>2843 chr1 6374108 6374707 CCAAT +
>2849 chr1 6394118 6394717 ccaat +
>2853 chr1 6410327 6410926 CCAAT +
>2854 chr1 6410572 6411171 CCAAT -
>2858 chr1 6427247 6427846 CCAAT -
>2885 chr1 6515888 6516487 CCAAT +
>2886 chr1 6516133 6516732 CCAAT -
>2892 chr1 6521266 6521865 ccaat -
>2893 chr1 6521280 6521879 ccaat +
>2894 chr1 6521525 6522124 ccaat -
>2898 chr1 6545954 6546553 ccaat -
>2905 chr1 6561962 6562561 CCAAT +
>2906 chr1 6562207 6562806 CCAAT -
>2907 chr1 6562620 6563219 CCAAT +
>2912 chr1 6570585 6571184 CCAAT -
>2918 chr1 6583258 6583857 CCAAT -
>2922 chr1 6587306 6587905 ccaat -
>2926 chr1 6619422 6620021 ccaat -
>2927 chr1 6620031 6620630 CCAAT +
>2934 chr1 6631261 6631860 CCAAT -
>2937 chr1 6634448 6635047 CCAAT +
>2938 chr1 6634693 6635292 CCAAT -
>2940 chr1 6635284 6635883 CCAAT -
>2941 chr1 6635228 6635827 CCAAT +
>2947 chr1 6641798 6642397 ccaat +
>2948 chr1 6642043 6642642 ccaat -
>2949 chr1 6644763 6645362 ccaat +
>2950 chr1 6645008 6645607 ccaat -
>2951 chr1 6644788 6645387 ccaat +
>2952 chr1 6645033 6645632 ccaat -
>2953 chr1 6644825 6645424 ccaat +
>2954 chr1 6645070 6645669 ccaat -
>2955 chr1 6644850 6645449 ccaat +
>2956 chr1 6645095 6645694 ccaat -
>2957 chr1 6644891 6645490 ccaat +
>2958 chr1 6645136 6645735 ccaat -
>2959 chr1 6645003 6645602 ccaat +
>2960 chr1 6645248 6645847 ccaat -
>2963 chr1 6658323 6658922 CCAAT +
>2973 chr1 6667813 6668412 ccaat +
>2974 chr1 6668058 6668657 ccaat -
>2975 chr1 6667837 6668436 ccaat +
>2976 chr1 6668082 6668681 ccaat -
>2978 chr1 6668987 6669586 ccaat -
>2979 chr1 6669142 6669741 CCAAT +
>2980 chr1 6669387 6669986 CCAAT -
>2982 chr1 6672721 6673320 CCAAT -
>2983 chr1 6672788 6673387 CCAAT +
>2985 chr1 6674488 6675087 CCAAT +
>2986 chr1 6674733 6675332 CCAAT -
>2993 chr1 6704103 6704702 CCAAT +
>3001 chr1 6719903 6720502 CCAAT +
>3002 chr1 6720148 6720747 CCAAT -
>3003 chr1 6720297 6720896 ccaat +
>3014 chr1 6731423 6732022 ccaat -
>3015 chr1 6734781 6735380 ccaat +
>3016 chr1 6735026 6735625 ccaat -
>3025 chr1 6753909 6754508 CCAAT +
>3026 chr1 6754154 6754753 CCAAT -
>3027 chr1 6754873 6755472 CCAAT +
>3028 chr1 6755118 6755717 CCAAT -
>3031 chr1 6760912 6761511 CCAAT +
>3033 chr1 6767219 6767818 CCAAT +
>3034 chr1 6767464 6768063 CCAAT -
>3035 chr1 6767342 6767941 CCAAT +
>3036 chr1 6767587 6768186 CCAAT -
>3037 chr1 6767499 6768098 CCAAT +
>3038 chr1 6767744 6768343 CCAAT -
>3039 chr1 6767531 6768130 CCAAT +
>3040 chr1 6767776 6768375 CCAAT -
>3047 chr1 6791831 6792430 CCAAT +
>3056 chr1 6813454 6814053 ccaat -
>3058 chr1 6817413 6818012 Ccaat -
>3062 chr1 6834924 6835523 ccaat -
>3064 chr1 6842350 6842949 ccaat -
>3066 chr1 6851811 6852410 CCAAT -
>3073 chr1 6863208 6863807 ccaat +
>3074 chr1 6863453 6864052 ccaat -
>3075 chr1 6863430 6864029 ccaat +
>3086 chr1 6884815 6885414 ccaat -
>3087 chr1 6884931 6885530 ccaat +
>3088 chr1 6885176 6885775 ccaat -
>3091 chr1 6900570 6901169 CCAAT +
>3092 chr1 6900815 6901414 CCAAT -
>3096 chr1 6910366 6910965 CCAAT -
>3102 chr1 6916166 6916765 ccaat -
>3103 chr1 6916069 6916668 ccaat +
>3104 chr1 6916314 6916913 ccaat -
>3108 chr1 6922493 6923092 CCAAT -
>3113 chr1 6931713 6932312 CCAAT +
>3117 chr1 6932789 6933388 CCAAT +
>3118 chr1 6933034 6933633 CCAAT -
>3119 chr1 6932955 6933554 CCAAT +
>3120 chr1 6933200 6933799 CCAAT -
>3124 chr1 6945855 6946454 CCAAT -
>3129 chr1 6963310 6963909 ccaat +
>3130 chr1 6963555 6964154 ccaat -
>3131 chr1 6963366 6963965 ccaat +
>3132 chr1 6963611 6964210 ccaat -
>3133 chr1 6963475 6964074 ccaat +
>3134 chr1 6963720 6964319 ccaat -
>3135 chr1 6965112 6965711 CCAAT +
>3136 chr1 6965357 6965956 CCAAT -
>3147 chr1 7002256 7002855 CCAAT +
>3148 chr1 7002501 7003100 CCAAT -
>3149 chr1 7002386 7002985 CCAAT +
>3150 chr1 7002631 7003230 CCAAT -
>3163 chr1 7050914 7051513 CCAAT +
>3168 chr1 7065498 7066097 CCAAT -
>3169 chr1 7065908 7066507 CCAAT +
>3170 chr1 7066153 7066752 CCAAT -
>3173 chr1 7073165 7073764 CCAAT +
>3177 chr1 7079289 7079888 CCAAT +
>3179 chr1 7086923 7087522 CCAAT +
>3180 chr1 7087168 7087767 CCAAT -
>3181 chr1 7098224 7098823 ccaat +
>3182 chr1 7098469 7099068 ccaat -
>3187 chr1 7101458 7102057 CCAAT +
>3188 chr1 7101703 7102302 CCAAT -
>3199 chr1 7132895 7133494 CCAAT +
>3202 chr1 7134065 7134664 CCAAT -
>3208 chr1 7144162 7144761 ccaat -
>3209 chr1 7153801 7154400 CCAAT +
>3213 chr1 7165531 7166130 ccaat +
>3214 chr1 7165776 7166375 ccaat -
>3215 chr1 7170402 7171001 ccaat +
>3217 chr1 7175998 7176597 CCAAT +
>3218 chr1 7176243 7176842 CCAAT -
>3223 chr1 7191477 7192076 CCAAT +
>3224 chr1 7191722 7192321 CCAAT -
>3225 chr1 7200806 7201405 ccaat +
>3226 chr1 7201051 7201650 ccaat -
>3227 chr1 7202946 7203545 CCAAT +
>3232 chr1 7228759 7229358 CCAAT -
>3243 chr1 7246825 7247424 CCAAT +
>3244 chr1 7247070 7247669 CCAAT -
>3247 chr1 7268265 7268864 CCAAT +
>3248 chr1 7268510 7269109 CCAAT -
>3249 chr1 7271403 7272002 ccaat +
>3250 chr1 7271648 7272247 ccaat -
>3251 chr1 7274572 7275171 CCAAT +
>3252 chr1 7274817 7275416 CCAAT -
>3254 chr1 7277505 7278104 CCAAT -
>3256 chr1 7280373 7280972 ccaat -
>3262 chr1 7300014 7300613 CCAAT -
>3264 chr1 7301016 7301615 CCAAT -
>3265 chr1 7300986 7301585 CCAAT +
>3267 chr1 7301772 7302371 ccaat +
>3269 chr1 7304762 7305361 CCAAT +
>3270 chr1 7305007 7305606 CCAAT -
>3271 chr1 7306090 7306689 ccaat +
>3273 chr1 7314935 7315534 CCAAT +
>3277 chr1 7319719 7320318 ccaat +
>3278 chr1 7319964 7320563 ccaat -
>3279 chr1 7319747 7320346 CCAAT +
>3280 chr1 7319992 7320591 CCAAT -
>3281 chr1 7319776 7320375 CCAAT +
>3282 chr1 7320021 7320620 CCAAT -
>3283 chr1 7319805 7320404 CCAAT +
>3284 chr1 7320050 7320649 CCAAT -
>3285 chr1 7319834 7320433 CCAAT +
>3286 chr1 7320079 7320678 CCAAT -
>3287 chr1 7319863 7320462 CCAAT +
>3288 chr1 7320108 7320707 CCAAT -
>3289 chr1 7319892 7320491 CCAAT +
>3290 chr1 7320137 7320736 CCAAT -
>3291 chr1 7319950 7320549 ccaat +
>3292 chr1 7320195 7320794 ccaat -
>3295 chr1 7325826 7326425 ccaat +
>3301 chr1 7336693 7337292 ccaat +
>3302 chr1 7336938 7337537 ccaat -
>3309 chr1 7354535 7355134 CCAAT +
>3310 chr1 7354780 7355379 CCAAT -
>3313 chr1 7359799 7360398 ccaat +
>3314 chr1 7360044 7360643 ccaat -
>3317 chr1 7364770 7365369 CCAAT +
>3318 chr1 7365015 7365614 CCAAT -
>3319 chr1 7365158 7365757 CCAAT +
>3325 chr1 7398623 7399222 ccaat +
>3326 chr1 7398868 7399467 ccaat -
>3328 chr1 7405153 7405752 ccaat -
>3329 chr1 7405276 7405875 CCAAT +
>3332 chr1 7406154 7406753 CCAAT -
>3333 chr1 7415805 7416404 ccaat +
>3334 chr1 7416050 7416649 ccaat -
>3335 chr1 7415865 7416464 ccaat +
>3336 chr1 7416110 7416709 ccaat -
>3344 chr1 7468226 7468825 ccaat -
>3345 chr1 7473719 7474318 CCAAT +
>3346 chr1 7473964 7474563 CCAAT -
>3347 chr1 7473769 7474368 CCAAT +
>3348 chr1 7474014 7474613 CCAAT -
>3352 chr1 7496481 7497080 ccaat -
>3361 chr1 7520392 7520991 ccaat +
>3363 chr1 7529370 7529969 ccaat +
>3368 chr1 7543854 7544453 CCAAT -
>3369 chr1 7549778 7550377 CCAAT +
>3377 chr1 7558535 7559134 ccAAT +
>3393 chr1 7609290 7609889 CCAAT +
>3401 chr1 7635850 7636449 CCAAT +
>3402 chr1 7636095 7636694 CCAAT -
>3403 chr1 7635926 7636525 CCAAT +
>3404 chr1 7636171 7636770 CCAAT -
>3412 chr1 7645033 7645632 CCAAT -
>3413 chr1 7645988 7646587 CCAAT +
>3419 chr1 7659723 7660322 CCAAT +
>3423 chr1 7669283 7669882 ccaat +
>3424 chr1 7669528 7670127 ccaat -
>3437 chr1 7696473 7697072 CCAAT +
>3438 chr1 7696718 7697317 CCAAT -
>3439 chr1 7696580 7697179 ccaat +
>3443 chr1 7701357 7701956 CCAAT +
>3444 chr1 7701602 7702201 CCAAT -
>3451 chr1 7733832 7734431 CCAAT +
>3455 chr1 7740724 7741323 CCAAT +
>3462 chr1 7754984 7755583 CCAAT -
>3463 chr1 7766423 7767022 CCAAT +
>3464 chr1 7766668 7767267 CCAAT -
>3465 chr1 7766455 7767054 CCAAT +
>3466 chr1 7766700 7767299 CCAAT -
>3469 chr1 7777561 7778160 ccaat +
>3475 chr1 7802818 7803417 CCAAT +
>3476 chr1 7803063 7803662 CCAAT -
>3481 chr1 7819522 7820121 ccaat +
>3482 chr1 7819767 7820366 ccaat -
>3483 chr1 7819893 7820492 CCAAT +
>3486 chr1 7826114 7826713 CCAAT -
>3491 chr1 7834241 7834840 CCAAT +
>3503 chr1 7852011 7852610 CCAAT +
>3504 chr1 7852256 7852855 CCAAT -
>3513 chr1 7868699 7869298 CCAAT +
>3518 chr1 7878141 7878740 CCAAT -
>3519 chr1 7881398 7881997 ccaat +
>3523 chr1 7894587 7895186 ccaat +
>3524 chr1 7894832 7895431 ccaat -
>3535 chr1 7917451 7918050 CCAAT +
>3539 chr1 7922625 7923224 CCAAT +
>3540 chr1 7922870 7923469 CCAAT -
>3542 chr1 7936316 7936915 CCAAT -
>3543 chr1 7936489 7937088 CCAAT +
>3544 chr1 7936734 7937333 CCAAT -
>3548 chr1 7953223 7953822 CCAAT -
>3553 chr1 7970330 7970929 ccaat +
>3554 chr1 7970575 7971174 ccaat -
>3561 chr1 8008622 8009221 CCAAT +
>3562 chr1 8008867 8009466 CCAAT -
>3566 chr1 8030837 8031436 CCAAT -
>3568 chr1 8035261 8035860 ccaat -
>3570 chr1 8036218 8036817 ccaat -
>3574 chr1 8046871 8047470 ccAAT -
>3575 chr1 8050822 8051421 CCAAT +
>3578 chr1 8053456 8054055 CCAAT -
>3580 chr1 8054506 8055105 ccaat -
>3581 chr1 8054663 8055262 CCAAT +
>3582 chr1 8054908 8055507 CCAAT -
>3583 chr1 8055000 8055599 CCAAT +
>3584 chr1 8055245 8055844 CCAAT -
>3591 chr1 8078802 8079401 CCAAT +
>3592 chr1 8079047 8079646 CCAAT -
>3593 chr1 8086908 8087507 CCAAT +
>3594 chr1 8087153 8087752 CCAAT -
>3601 chr1 8091384 8091983 ccaat +
>3602 chr1 8091629 8092228 ccaat -
>3606 chr1 8097000 8097599 ccaat -
>3610 chr1 8101520 8102119 CCAAT -
>3613 chr1 8113508 8114107 CCAAT +
>3614 chr1 8113753 8114352 CCAAT -
>3616 chr1 8123392 8123991 ccaat -
>3617 chr1 8124618 8125217 CCAAT +
>3618 chr1 8124863 8125462 CCAAT -
>3619 chr1 8139210 8139809 ccaat +
>3620 chr1 8139455 8140054 ccaat -
>3621 chr1 8139217 8139816 ccaat +
>3622 chr1 8139462 8140061 ccaat -
>3623 chr1 8139224 8139823 ccaat +
>3624 chr1 8139469 8140068 ccaat -
>3625 chr1 8147816 8148415 ccaat +
>3626 chr1 8148061 8148660 ccaat -
>3630 chr1 8155161 8155760 ccaat -
>3631 chr1 8155190 8155789 ccaat +
>3634 chr1 8156115 8156714 ccaat -
>3635 chr1 8156266 8156865 CCAAT +
>3641 chr1 8167787 8168386 ccaat +
>3642 chr1 8168032 8168631 ccaat -
>3648 chr1 8171027 8171626 CCAAT -
>3655 chr1 8184925 8185524 ccaat +
>3656 chr1 8185170 8185769 ccaat -
>3657 chr1 8187197 8187796 CCAAT +
>3665 chr1 8192596 8193195 ccAAT +
>3666 chr1 8192841 8193440 ccAAT -
>3685 chr1 8235107 8235706 ccaat +
>3686 chr1 8235352 8235951 ccaat -
>3690 chr1 8258681 8259280 ccaat -
>3691 chr1 8258795 8259394 ccaat +
>3692 chr1 8259040 8259639 ccaat -
>3702 chr1 8298112 8298711 CCAAT -
>3704 chr1 8303597 8304196 CCAAT -
>3705 chr1 8303739 8304338 CCAAT +
>3707 chr1 8304716 8305315 CCAAT +
>3708 chr1 8304961 8305560 CCAAT -
>3715 chr1 8344597 8345196 ccaat +
>3721 chr1 8364148 8364747 CCAAT +
>3725 chr1 8368886 8369485 ccaat +
>3726 chr1 8369131 8369730 ccaat -
>3731 chr1 8375214 8375813 CCAAT +
>3736 chr1 8385359 8385958 ccaat -
>3737 chr1 8385422 8386021 ccaat +
>3741 chr1 8400683 8401282 CCAAT +
>3744 chr1 8402440 8403039 CCAAT -
>3746 chr1 8402550 8403149 CCAAT -
>3755 chr1 8414432 8415031 CCAAT +
>3756 chr1 8414677 8415276 CCAAT -
>3757 chr1 8414527 8415126 CCAAT +
>3760 chr1 8417624 8418223 CCAAT -
>3762 chr1 8418180 8418779 CCAAT -
>3769 chr1 8424006 8424605 CCAAT +
>3770 chr1 8424251 8424850 CCAAT -
>3771 chr1 8424791 8425390 ccaat +
>3772 chr1 8425036 8425635 ccaat -
>3773 chr1 8424821 8425420 ccaat +
>3774 chr1 8425066 8425665 ccaat -
>3779 chr1 8430506 8431105 CCAAT +
>3780 chr1 8430751 8431350 CCAAT -
>3787 chr1 8458258 8458857 CCAAT +
>3797 chr1 8488914 8489513 CCAAT +
>3799 chr1 8489083 8489682 ccaat +
>3805 chr1 8498254 8498853 ccaat +
>3806 chr1 8498499 8499098 ccaat -
>3810 chr1 8502707 8503306 ccaat -
>3811 chr1 8504909 8505508 ccaat +
>3815 chr1 8509873 8510472 CCAAT +
>3819 chr1 8515301 8515900 CCAAt +
>3822 chr1 8518964 8519563 CCAAT -
>3826 chr1 8527966 8528565 ccaat -
>3827 chr1 8531563 8532162 ccaat +
>3835 chr1 8539500 8540099 CCAAT +
>3843 chr1 8551105 8551704 ccaat +
>3844 chr1 8551350 8551949 ccaat -
>3846 chr1 8556338 8556937 ccaat -
>3847 chr1 8556330 8556929 ccaat +
>3848 chr1 8556575 8557174 ccaat -
>3851 chr1 8560609 8561208 CCAAT +
>3854 chr1 8563705 8564304 ccaat -
>3857 chr1 8570461 8571060 CCAAT +
>3858 chr1 8570706 8571305 CCAAT -
>3859 chr1 8575780 8576379 ccaat +
>3862 chr1 8576512 8577111 CCAAT -
>3868 chr1 8579474 8580073 CCAAT -
>3869 chr1 8579715 8580314 CCAAT +
>3870 chr1 8579960 8580559 CCAAT -
>3871 chr1 8580700 8581299 CCAAT +
>3872 chr1 8580945 8581544 CCAAT -
>3873 chr1 8580825 8581424 CCAAT +
>3874 chr1 8581070 8581669 CCAAT -
>3892 chr1 8614199 8614798 CCAAT -
>3894 chr1 8617679 8618278 CCAAT -
>3902 chr1 8636297 8636896 CCAAT -
>3905 chr1 8642771 8643370 ccaat +
>3927 chr1 8665971 8666570 ccaat +
>3928 chr1 8666216 8666815 ccaat -
>3929 chr1 8669719 8670318 CCAAT +
>3930 chr1 8669964 8670563 CCAAT -
>3931 chr1 8675710 8676309 ccaat +
>3933 chr1 8676576 8677175 ccaat +
>3934 chr1 8676821 8677420 ccaat -
>3940 chr1 8683149 8683748 CCAAT -
>3941 chr1 8683315 8683914 CCAAT +
>3942 chr1 8683560 8684159 CCAAT -
>3943 chr1 8686172 8686771 CCAAT +
>3944 chr1 8686417 8687016 CCAAT -
>3950 chr1 8704754 8705353 ccaat -
>3952 chr1 8705343 8705942 ccaat -
>3958 chr1 8715715 8716314 ccaat -
>3960 chr1 8721226 8721825 CCAAT -
>3963 chr1 8731047 8731646 CCAAT +
>3977 chr1 8771735 8772334 CCAAT +
>3979 chr1 8781893 8782492 ccaat +
>3982 chr1 8782810 8783409 ccaat -
>3994 chr1 8800262 8800861 CCAAT -
>4001 chr1 8827798 8828397 ccaat +
>4002 chr1 8828043 8828642 ccaat -
>4005 chr1 8844183 8844782 ccaat +
>4013 chr1 8856614 8857213 ccaat +
>4014 chr1 8856859 8857458 ccaat -
>4020 chr1 8861040 8861639 CCAAT -
>4026 chr1 8870991 8871590 ccaat -
>4033 chr1 8880654 8881253 ccaat +
>4034 chr1 8880899 8881498 ccaat -
>4035 chr1 8880679 8881278 ccaat +
>4036 chr1 8880924 8881523 ccaat -
>4037 chr1 8880720 8881319 ccaat +
>4038 chr1 8880965 8881564 ccaat -
>4039 chr1 8880760 8881359 ccaat +
>4040 chr1 8881005 8881604 ccaat -
>4041 chr1 8880826 8881425 ccaat +
>4042 chr1 8881071 8881670 ccaat -
>4043 chr1 8880850 8881449 ccaat +
>4044 chr1 8881095 8881694 ccaat -
>4048 chr1 8886517 8887116 CCAAT -
>4049 chr1 8886498 8887097 CCAAT +
>4050 chr1 8886743 8887342 CCAAT -
>4058 chr1 8904978 8905577 ccaat -
>4059 chr1 8905050 8905649 ccaat +
>4060 chr1 8905295 8905894 ccaat -
>4067 chr1 8910890 8911489 ccaat +
>4068 chr1 8911135 8911734 ccaat -
>4069 chr1 8910905 8911504 ccaat +
>4070 chr1 8911150 8911749 ccaat -
>4077 chr1 8915039 8915638 CCAAT +
>4078 chr1 8915284 8915883 CCAAT -
>4088 chr1 8938942 8939541 ccaat -
>4092 chr1 8946882 8947481 ccaat -
>4093 chr1 8951561 8952160 ccaat +
>4094 chr1 8951806 8952405 ccaat -
>4095 chr1 8951624 8952223 ccaat +
>4096 chr1 8951869 8952468 ccaat -
>4097 chr1 8952087 8952686 ccaat +
>4099 chr1 8974009 8974608 CCAAT +
>4103 chr1 8979302 8979901 ccaat +
>4111 chr1 8987353 8987952 CCAAT +
>4112 chr1 8987598 8988197 CCAAT -
>4114 chr1 8988483 8989082 CCAAT -
>4115 chr1 8988864 8989463 CCAAT +
>4119 chr1 8996423 8997022 CCAAT +
>4129 chr1 9025012 9025611 CCAAT +
>4135 chr1 9034222 9034821 ccaat +
>4136 chr1 9034467 9035066 ccaat -
>4140 chr1 9040156 9040755 CCAAT -
>4141 chr1 9040087 9040686 CCAAT +
>4145 chr1 9063158 9063757 ccaAT +
>4147 chr1 9074413 9075012 ccaat +
>4148 chr1 9074658 9075257 ccaat -
>4149 chr1 9077329 9077928 ccaat +
>4150 chr1 9077574 9078173 ccaat -
>4151 chr1 9077446 9078045 ccaat +
>4152 chr1 9077691 9078290 ccaat -
>4153 chr1 9077931 9078530 ccaat +
>4154 chr1 9078176 9078775 ccaat -
>4159 chr1 9082450 9083049 CCAAT +
>4160 chr1 9082695 9083294 CCAAT -
>4164 chr1 9092183 9092782 CCAAT -
>4166 chr1 9093907 9094506 CCAAT -
>4169 chr1 9097577 9098176 ccaat +
>4171 chr1 9100249 9100848 CCAAT +
>4172 chr1 9100494 9101093 CCAAT -
>4174 chr1 9118821 9119420 ccaat -
>4177 chr1 9121410 9122009 CCAAT +
>4178 chr1 9121655 9122254 CCAAT -
>4181 chr1 9142571 9143170 ccaat +
>4188 chr1 9157475 9158074 ccaat -
>4206 chr1 9190099 9190698 CCAAT -
>4211 chr1 9205338 9205937 ccaat +
>4235 chr1 9270474 9271073 ccaat +
>4236 chr1 9270719 9271318 ccaat -
>4238 chr1 9272333 9272932 CCAAT -
>4245 chr1 9289652 9290251 ccaat +
>4261 chr1 9372044 9372643 ccaat +
>4262 chr1 9372289 9372888 ccaat -
>4263 chr1 9372895 9373494 ccaat +
>4264 chr1 9373140 9373739 ccaat -
>4265 chr1 9372999 9373598 ccaat +
>4266 chr1 9373244 9373843 ccaat -
>4272 chr1 9386124 9386723 ccaat -
>4279 chr1 9404272 9404871 CCAAT +
>4287 chr1 9417276 9417875 ccaat +
>4288 chr1 9417521 9418120 ccaat -
>4289 chr1 9417450 9418049 ccaat +
>4293 chr1 9420513 9421112 CCAAT +
>4294 chr1 9420758 9421357 CCAAT -
>4299 chr1 9435167 9435766 ccaat +
>4300 chr1 9435412 9436011 ccaat -
>4301 chr1 9435185 9435784 ccaat +
>4302 chr1 9435430 9436029 ccaat -
>4303 chr1 9435245 9435844 ccaat +
>4304 chr1 9435490 9436089 ccaat -
>4307 chr1 9445025 9445624 ccaat +
>4308 chr1 9445270 9445869 ccaat -
>4309 chr1 9445362 9445961 ccaat +
>4310 chr1 9445607 9446206 ccaat -
>4311 chr1 9445601 9446200 ccaat +
>4320 chr1 9474269 9474868 ccaat -
>4322 chr1 9474331 9474930 ccaat -
>4327 chr1 9494921 9495520 ccaat +
>4329 chr1 9495524 9496123 ccaat +
>4330 chr1 9495769 9496368 ccaat -
>4331 chr1 9495681 9496280 ccaat +
>4335 chr1 9510312 9510911 ccaat +
>4337 chr1 9510438 9511037 ccaat +
>4342 chr1 9518792 9519391 ccaat -
>4343 chr1 9518906 9519505 ccaat +
>4345 chr1 9519046 9519645 CCAAT +
>4347 chr1 9521578 9522177 CCAAT +
>4348 chr1 9521823 9522422 CCAAT -
>4351 chr1 9531405 9532004 CCAAT +
>4352 chr1 9531650 9532249 CCAAT -
>4354 chr1 9539928 9540527 ccaat -
>4362 chr1 9567640 9568239 CCAAT -
>4377 chr1 9630310 9630909 ccaat +
>4387 chr1 9650299 9650898 CCAAT +
>4397 chr1 9683916 9684515 CCAAT +
>4398 chr1 9684161 9684760 CCAAT -
>4399 chr1 9683933 9684532 CCAAT +
>4400 chr1 9684178 9684777 CCAAT -
>4401 chr1 9684062 9684661 ccaat +
>4402 chr1 9684307 9684906 ccaat -
>4404 chr1 9685768 9686367 ccaat -
>4407 chr1 9693668 9694267 CCAAT +
>4409 chr1 9693729 9694328 CCAAT +
>4438 chr1 9750453 9751052 ccaat -
>4439 chr1 9750312 9750911 ccaat +
>4440 chr1 9750557 9751156 ccaat -
>4450 chr1 9766001 9766600 ccaat -
>4453 chr1 9770010 9770609 ccaat +
>4455 chr1 9776535 9777134 CCAAT +
>4466 chr1 9796682 9797281 ccaat -
>4477 chr1 9832279 9832878 CCAAT +
>4478 chr1 9832524 9833123 CCAAT -
>4479 chr1 9832310 9832909 CCAAT +
>4480 chr1 9832555 9833154 CCAAT -
>4481 chr1 9832514 9833113 CCAAT +
>4482 chr1 9832759 9833358 CCAAT -
>4483 chr1 9832544 9833143 CCAAT +
>4484 chr1 9832789 9833388 CCAAT -
>4485 chr1 9832721 9833320 CCAAT +
>4486 chr1 9832966 9833565 CCAAT -
>4487 chr1 9832746 9833345 CCAAT +
>4488 chr1 9832991 9833590 CCAAT -
>4490 chr1 9834139 9834738 ccAAT -
>4491 chr1 9841962 9842561 CCAAT +
>4504 chr1 9871855 9872454 ccaat -
>4506 chr1 9872324 9872923 CCAAT -
>4508 chr1 9873102 9873701 CCAAT -
>4509 chr1 9873857 9874456 CCAAT +
>4511 chr1 9875159 9875758 CCAAT +
>4513 chr1 9878418 9879017 ccaat +
>4528 chr1 9906799 9907398 CCAAT -
>4530 chr1 9912487 9913086 CCAAT -
>4532 chr1 9913354 9913953 ccaat -
>4534 chr1 9920128 9920727 ccaat -
>4547 chr1 9968384 9968983 CCAAT +
>4548 chr1 9968629 9969228 CCAAT -
>4549 chr1 9968521 9969120 ccaat +
>4550 chr1 9968766 9969365 ccaat -
>4551 chr1 9972314 9972913 ccaat +
>4554 chr1 9980813 9981412 ccaat -
>4561 chr1 10001245 10001844 ccaat +
>4562 chr1 10001490 10002089 ccaat -
>4563 chr1 10001305 10001904 ccaat +
>4564 chr1 10001550 10002149 ccaat -
>4567 chr1 10014008 10014607 CCAAT +
>4569 chr1 10019943 10020542 ccaat +
>4572 chr1 10028281 10028880 ccaat -
>4577 chr1 10048826 10049425 CCAAT +
>4578 chr1 10049071 10049670 CCAAT -
>4581 chr1 10053428 10054027 ccAAT +
>4588 chr1 10068739 10069338 ccaat -
>4593 chr1 10080708 10081307 ccaat +
>4594 chr1 10080953 10081552 ccaat -
>4597 chr1 10087851 10088450 CCAAT +
>4598 chr1 10088096 10088695 CCAAT -
>4600 chr1 10098040 10098639 ccAAT -
>4601 chr1 10098081 10098680 ccaat +
>4602 chr1 10098326 10098925 ccaat -
>4605 chr1 10113005 10113604 CCAAT +
>4607 chr1 10113148 10113747 CCAAT +
>4609 chr1 10115076 10115675 ccaat +
>4613 chr1 10116547 10117146 ccaat +
>4626 chr1 10127243 10127842 ccaat -
>4627 chr1 10127195 10127794 CCAAT +
>4632 chr1 10145415 10146014 CCAAT -
>4635 chr1 10163569 10164168 CCAAT +
>4643 chr1 10185499 10186098 ccaat +
>4648 chr1 10214230 10214829 CCAAT -
>4652 chr1 10235493 10236092 ccAAT -
>4662 chr1 10287083 10287682 CCAAT -
>4667 chr1 10308677 10309276 CCAAT +
>4674 chr1 10322548 10323147 CCAAT -
>4687 chr1 10363201 10363800 CCAAT +
>4698 chr1 10380948 10381547 CCAAT -
>4699 chr1 10381182 10381781 CCAAT +
>4700 chr1 10381427 10382026 CCAAT -
>4707 chr1 10393235 10393834 CCAAT +
>4708 chr1 10393480 10394079 CCAAT -
>4709 chr1 10395341 10395940 CCAAT +
>4710 chr1 10395586 10396185 CCAAT -
>4716 chr1 10420224 10420823 ccAAt -
>4719 chr1 10422691 10423290 CCAAT +
>4720 chr1 10422936 10423535 CCAAT -
>4721 chr1 10422819 10423418 CCAAT +
>4722 chr1 10423064 10423663 CCAAT -
>4723 chr1 10422938 10423537 CCAAT +
>4725 chr1 10424202 10424801 ccaat +
>4726 chr1 10424447 10425046 ccaat -
>4731 chr1 10440623 10441222 ccaat +
>4736 chr1 10443369 10443968 CCAAT -
>4737 chr1 10443430 10444029 ccAAT +
>4738 chr1 10443675 10444274 ccAAT -
>4739 chr1 10443440 10444039 CCAAT +
>4740 chr1 10443685 10444284 CCAAT -
>4744 chr1 10450372 10450971 CCAAT -
>4746 chr1 10451679 10452278 CCAAT -
>4749 chr1 10453553 10454152 CCAAT +
>4750 chr1 10453798 10454397 CCAAT -
>4753 chr1 10459664 10460263 CCAAT +
>4756 chr1 10466805 10467404 ccaat -
>4761 chr1 10487312 10487911 ccAAT +
>4762 chr1 10487557 10488156 ccAAT -
>4772 chr1 10530981 10531580 CCAAT -
>4777 chr1 10561314 10561913 ccaat +
>4789 chr1 10615309 10615908 CCAAT +
>4790 chr1 10615554 10616153 CCAAT -
>4791 chr1 10633789 10634388 CCAAT +
>4792 chr1 10634034 10634633 CCAAT -
>4799 chr1 10655505 10656104 CCAAT +
>4801 chr1 10661016 10661615 CCAAT +
>4802 chr1 10661261 10661860 CCAAT -
>4803 chr1 10661021 10661620 CCAAT +
>4804 chr1 10661266 10661865 CCAAT -
>4812 chr1 10671719 10672318 CCAAT -
>4813 chr1 10678772 10679371 CCAAT +
>4814 chr1 10679017 10679616 CCAAT -
>4820 chr1 10693411 10694010 ccaat -
>4822 chr1 10695289 10695888 CCAAT -
>4823 chr1 10697707 10698306 CCAAT +
>4824 chr1 10697952 10698551 CCAAT -
>4825 chr1 10697728 10698327 ccaat +
>4826 chr1 10697973 10698572 ccaat -
>4827 chr1 10697749 10698348 ccaat +
>4828 chr1 10697994 10698593 ccaat -
>4829 chr1 10697770 10698369 ccaat +
>4830 chr1 10698015 10698614 ccaat -
>4831 chr1 10697791 10698390 ccaat +
>4832 chr1 10698036 10698635 ccaat -
>4833 chr1 10697812 10698411 ccaat +
>4834 chr1 10698057 10698656 ccaat -
>4835 chr1 10697833 10698432 ccaat +
>4836 chr1 10698078 10698677 ccaat -
>4837 chr1 10697854 10698453 ccaat +
>4838 chr1 10698099 10698698 ccaat -
>4839 chr1 10697875 10698474 ccaat +
>4840 chr1 10698120 10698719 ccaat -
>4841 chr1 10697896 10698495 ccAAT +
>4842 chr1 10698141 10698740 ccAAT -
>4843 chr1 10697917 10698516 ccaat +
>4844 chr1 10698162 10698761 ccaat -
>4845 chr1 10697938 10698537 ccaat +
>4846 chr1 10698183 10698782 ccaat -
>4847 chr1 10697959 10698558 ccaat +
>4848 chr1 10698204 10698803 ccaat -
>4849 chr1 10697980 10698579 ccaat +
>4850 chr1 10698225 10698824 ccaat -
>4851 chr1 10698001 10698600 ccaat +
>4852 chr1 10698246 10698845 ccaat -
>4853 chr1 10698021 10698620 ccaat +
>4854 chr1 10698266 10698865 ccaat -
>4855 chr1 10698042 10698641 ccaat +
>4856 chr1 10698287 10698886 ccaat -
>4857 chr1 10698062 10698661 ccaat +
>4858 chr1 10698307 10698906 ccaat -
>4859 chr1 10698083 10698682 ccaat +
>4860 chr1 10698328 10698927 ccaat -
>4861 chr1 10698104 10698703 CCAAT +
>4862 chr1 10698349 10698948 CCAAT -
>4863 chr1 10698125 10698724 CCAAT +
>4864 chr1 10698370 10698969 CCAAT -
>4865 chr1 10698146 10698745 CCAAT +
>4866 chr1 10698391 10698990 CCAAT -
>4867 chr1 10698167 10698766 CCAAT +
>4868 chr1 10698412 10699011 CCAAT -
>4869 chr1 10698188 10698787 ccaat +
>4870 chr1 10698433 10699032 ccaat -
>4871 chr1 10698209 10698808 ccaat +
>4872 chr1 10698454 10699053 ccaat -
>4873 chr1 10698230 10698829 ccaat +
>4874 chr1 10698475 10699074 ccaat -
>4875 chr1 10698251 10698850 ccaat +
>4876 chr1 10698496 10699095 ccaat -
>4877 chr1 10698272 10698871 ccaat +
>4878 chr1 10698517 10699116 ccaat -
>4879 chr1 10698293 10698892 ccaat +
>4880 chr1 10698538 10699137 ccaat -
>4881 chr1 10698314 10698913 ccaat +
>4882 chr1 10698559 10699158 ccaat -
>4883 chr1 10698334 10698933 ccaat +
>4884 chr1 10698579 10699178 ccaat -
>4885 chr1 10698355 10698954 ccaat +
>4886 chr1 10698600 10699199 ccaat -
>4887 chr1 10698376 10698975 ccaat +
>4888 chr1 10698621 10699220 ccaat -
>4889 chr1 10698397 10698996 ccaat +
>4890 chr1 10698642 10699241 ccaat -
>4891 chr1 10698418 10699017 ccaat +
>4892 chr1 10698663 10699262 ccaat -
>4893 chr1 10698439 10699038 ccaat +
>4894 chr1 10698684 10699283 ccaat -
>4895 chr1 10698459 10699058 ccaat +
>4896 chr1 10698704 10699303 ccaat -
>4897 chr1 10698480 10699079 ccaat +
>4898 chr1 10698725 10699324 ccaat -
>4899 chr1 10698501 10699100 ccaat +
>4900 chr1 10698746 10699345 ccaat -
>4901 chr1 10698522 10699121 ccaat +
>4902 chr1 10698767 10699366 ccaat -
>4905 chr1 10703602 10704201 CCAAT +
>4906 chr1 10703847 10704446 CCAAT -
>4915 chr1 10742122 10742721 CCAAT +
>4917 chr1 10743229 10743828 CCAAT +
>4918 chr1 10743474 10744073 CCAAT -
>4919 chr1 10743306 10743905 CCAAT +
>4920 chr1 10743551 10744150 CCAAT -
>4921 chr1 10743367 10743966 CCAAT +
>4922 chr1 10743612 10744211 CCAAT -
>4923 chr1 10743456 10744055 CCAAT +
>4924 chr1 10743701 10744300 CCAAT -
>4926 chr1 10746867 10747466 CCAAT -
>4927 chr1 10750928 10751527 CCAAT +
>4928 chr1 10751173 10751772 CCAAT -
>4929 chr1 10750978 10751577 CCAAT +
>4930 chr1 10751223 10751822 CCAAT -
>4931 chr1 10751030 10751629 CCAAT +
>4932 chr1 10751275 10751874 CCAAT -
>4933 chr1 10754946 10755545 CCAAT +
>4937 chr1 10764843 10765442 CCAAT +
>4946 chr1 10794902 10795501 CCAAT -
>4947 chr1 10794826 10795425 ccaat +
>4948 chr1 10795071 10795670 ccaat -
>4953 chr1 10803535 10804134 ccaat +
>4954 chr1 10803780 10804379 ccaat -
>4955 chr1 10803700 10804299 ccaat +
>4956 chr1 10803945 10804544 ccaat -
>4965 chr1 10816965 10817564 CCAAT +
>4966 chr1 10817210 10817809 CCAAT -
>4970 chr1 10823834 10824433 CCAAT -
>4971 chr1 10827482 10828081 ccaat +
>4972 chr1 10827727 10828326 ccaat -
>4973 chr1 10827619 10828218 ccaat +
>4974 chr1 10827864 10828463 ccaat -
>4979 chr1 10849178 10849777 CCAAT +
>4981 chr1 10850327 10850926 CCAAT +
>4983 chr1 10855399 10855998 CCAAT +
>4984 chr1 10855644 10856243 CCAAT -
>4985 chr1 10868224 10868823 ccaat +
>4986 chr1 10868469 10869068 ccaat -
>4989 chr1 10882693 10883292 CCAAT +
>4990 chr1 10882938 10883537 CCAAT -
>4997 chr1 10904238 10904837 ccaat +
>4998 chr1 10904483 10905082 ccaat -
>5001 chr1 10907519 10908118 ccaat +
>5002 chr1 10907764 10908363 ccaat -
>5003 chr1 10907783 10908382 ccaat +
>5017 chr1 10938268 10938867 CCAAT +
>5028 chr1 10959951 10960550 ccaat -
>5029 chr1 10959887 10960486 ccaat +
>5031 chr1 10966143 10966742 ccaat +
>5034 chr1 10976877 10977476 CCAAT -
>5044 chr1 10988800 10989399 ccaat -
>5048 chr1 11004651 11005250 CCAAT -
>5049 chr1 11004799 11005398 CCAAT +
>5050 chr1 11005044 11005643 CCAAT -
>5057 chr1 11036752 11037351 CCAAT +
>5061 chr1 11042318 11042917 CCAAT +
>5062 chr1 11042563 11043162 CCAAT -
>5065 chr1 11047289 11047888 ccaat +
>5066 chr1 11047534 11048133 ccaat -
>5071 chr1 11069362 11069961 CCAAT +
>5072 chr1 11069607 11070206 CCAAT -
>5091 chr1 11103360 11103959 CCAAT +
>5098 chr1 11107454 11108053 ccaat -
>5104 chr1 11115130 11115729 CCAAT -
>5105 chr1 11115103 11115702 CCAAT +
>5108 chr1 11118415 11119014 ccaat -
>5109 chr1 11122382 11122981 CCAAT +
>5110 chr1 11122627 11123226 CCAAT -
>5111 chr1 11126344 11126943 CCAAT +
>5116 chr1 11135591 11136190 CCAAT -
>5117 chr1 11135663 11136262 CCAAT +
>5118 chr1 11135908 11136507 CCAAT -
>5122 chr1 11146200 11146799 ccaat -
>5126 chr1 11147602 11148201 ccaat -
>5127 chr1 11147668 11148267 ccaat +
>5128 chr1 11147913 11148512 ccaat -
>5129 chr1 11147934 11148533 ccaat +
>5130 chr1 11148179 11148778 ccaat -
>5135 chr1 11151805 11152404 ccaat +
>5136 chr1 11152050 11152649 ccaat -
>5158 chr1 11206320 11206919 ccaat -
>5159 chr1 11211302 11211901 CCAAT +
>5160 chr1 11211547 11212146 CCAAT -
>5162 chr1 11213284 11213883 CCAAT -
>5163 chr1 11217452 11218051 CCAAT +
>5174 chr1 11235465 11236064 ccaat -
>5175 chr1 11237418 11238017 ccaat +
>5176 chr1 11237663 11238262 ccaat -
>5177 chr1 11239269 11239868 CCAAT +
>5178 chr1 11239514 11240113 CCAAT -
>5181 chr1 11244805 11245404 CCAAT +
>5182 chr1 11245050 11245649 CCAAT -
>5183 chr1 11244846 11245445 CCAAT +
>5184 chr1 11245091 11245690 CCAAT -
>5185 chr1 11244967 11245566 CCAAT +
>5186 chr1 11245212 11245811 CCAAT -
>5187 chr1 11248666 11249265 ccaat +
>5192 chr1 11254425 11255024 ccaat -
>5196 chr1 11273797 11274396 ccaat -
>5198 chr1 11273888 11274487 ccaat -
>5205 chr1 11292304 11292903 ccaat +
>5212 chr1 11300388 11300987 ccaat -
>5213 chr1 11301363 11301962 ccaat +
>5214 chr1 11301608 11302207 ccaat -
>5215 chr1 11301464 11302063 ccaat +
>5216 chr1 11301709 11302308 ccaat -
>5217 chr1 11306293 11306892 CCAAT +
>5219 chr1 11321514 11322113 CCAAT +
>5220 chr1 11321759 11322358 CCAAT -
>5225 chr1 11347254 11347853 ccaat +
>5226 chr1 11347499 11348098 ccaat -
>5227 chr1 11347742 11348341 ccaat +
>5228 chr1 11347987 11348586 ccaat -
>5229 chr1 11348092 11348691 CCAAT +
>5230 chr1 11348337 11348936 CCAAT -
>5231 chr1 11348175 11348774 ccaat +
>5232 chr1 11348420 11349019 ccaat -
>5233 chr1 11348276 11348875 CCAAT +
>5234 chr1 11348521 11349120 CCAAT -
>5236 chr1 11349385 11349984 ccaat -
>5238 chr1 11351135 11351734 ccaat -
>5239 chr1 11351278 11351877 ccaat +
>5260 chr1 11401479 11402078 ccaat -
>5261 chr1 11405832 11406431 ccaat +
>5265 chr1 11408906 11409505 ccaat +
>5266 chr1 11409151 11409750 ccaat -
>5267 chr1 11415205 11415804 ccaat +
>5268 chr1 11415450 11416049 ccaat -
>5282 chr1 11440757 11441356 ccaat -
>5283 chr1 11440862 11441461 CCAAT +
>5285 chr1 11441974 11442573 ccaat +
>5288 chr1 11445510 11446109 ccaat -
>5289 chr1 11445628 11446227 CCAAT +
>5290 chr1 11445873 11446472 CCAAT -
>5291 chr1 11445736 11446335 ccaat +
>5292 chr1 11445981 11446580 ccaat -
>5296 chr1 11448528 11449127 ccaat -
>5297 chr1 11456961 11457560 CCAAT +
>5298 chr1 11457206 11457805 CCAAT -
>5299 chr1 11465548 11466147 CCaat +
>5300 chr1 11465793 11466392 CCaat -
>5301 chr1 11475270 11475869 ccaat +
>5302 chr1 11475515 11476114 ccaat -
>5303 chr1 11475431 11476030 ccaat +
>5304 chr1 11475676 11476275 ccaat -
>5306 chr1 11483667 11484266 CCAAT -
>5307 chr1 11483806 11484405 CCAAT +
>5308 chr1 11484051 11484650 CCAAT -
>5309 chr1 11483947 11484546 CCAAT +
>5310 chr1 11484192 11484791 CCAAT -
>5311 chr1 11486442 11487041 ccaat +
>5312 chr1 11486687 11487286 ccaat -
>5313 chr1 11486992 11487591 ccaat +
>5315 chr1 11493428 11494027 ccaat +
>5316 chr1 11493673 11494272 ccaat -
>5322 chr1 11507865 11508464 CCAAT -
>5323 chr1 11512552 11513151 CCAAT +
>5325 chr1 11513568 11514167 CCAAT +
>5326 chr1 11513813 11514412 CCAAT -
>5327 chr1 11513670 11514269 CCAAT +
>5328 chr1 11513915 11514514 CCAAT -
>5329 chr1 11534576 11535175 ccaat +
>5330 chr1 11534821 11535420 ccaat -
>5333 chr1 11539718 11540317 ccaat +
>5343 chr1 11558406 11559005 ccaat +
>5353 chr1 11568215 11568814 CCAAT +
>5357 chr1 11571287 11571886 CCAAT +
>5358 chr1 11571532 11572131 CCAAT -
>5360 chr1 11572058 11572657 CCAAT -
>5361 chr1 11572205 11572804 CCAAT +
>5362 chr1 11572450 11573049 CCAAT -
>5363 chr1 11572601 11573200 CCAAT +
>5364 chr1 11572846 11573445 CCAAT -
>5365 chr1 11572858 11573457 ccaat +
>5366 chr1 11573103 11573702 ccaat -
>5367 chr1 11573050 11573649 ccaat +
>5369 chr1 11573957 11574556 ccaat +
>5372 chr1 11577773 11578372 ccaat -
>5377 chr1 11582970 11583569 CCAAT +
>5380 chr1 11591704 11592303 ccaat -
>5381 chr1 11591628 11592227 ccaat +
>5382 chr1 11591873 11592472 ccaat -
>5383 chr1 11591666 11592265 ccaat +
>5384 chr1 11591911 11592510 ccaat -
>5386 chr1 11600953 11601552 ccaat -
>5395 chr1 11611613 11612212 CCAAT +
>5397 chr1 11629854 11630453 CCAAT +
>5398 chr1 11630099 11630698 CCAAT -
>5399 chr1 11629914 11630513 CCAAT +
>5400 chr1 11630159 11630758 CCAAT -
>5401 chr1 11630038 11630637 CCAAT +
>5402 chr1 11630283 11630882 CCAAT -
>5405 chr1 11640578 11641177 CCAAT +
>5406 chr1 11640823 11641422 CCAAT -
>5407 chr1 11640889 11641488 CCAAT +
>5408 chr1 11641134 11641733 CCAAT -
>5413 chr1 11656039 11656638 CCAAT +
>5419 chr1 11666240 11666839 CCAAT +
>5420 chr1 11666485 11667084 CCAAT -
>5421 chr1 11666976 11667575 CCAAT +
>5422 chr1 11667221 11667820 CCAAT -
>5438 chr1 11715790 11716389 ccaat -
>5461 chr1 11781384 11781983 CCAAT +
>5462 chr1 11781629 11782228 CCAAT -
>5463 chr1 11781541 11782140 CCAAT +
>5464 chr1 11781786 11782385 CCAAT -
>5468 chr1 11788899 11789498 CCAAT -
>5477 chr1 11809374 11809973 CCAAT +
>5479 chr1 11816239 11816838 CCAAT +
>5480 chr1 11816484 11817083 CCAAT -
>5481 chr1 11816576 11817175 CCAAT +
>5482 chr1 11816821 11817420 CCAAT -
>5483 chr1 11822230 11822829 CCAAT +
>5485 chr1 11824295 11824894 CCAAT +
>5486 chr1 11824540 11825139 CCAAT -
>5487 chr1 11824918 11825517 CCAAT +
>5489 chr1 11830781 11831380 CCAAT +
>5490 chr1 11831026 11831625 CCAAT -
>5491 chr1 11840895 11841494 CCAAT +
>5497 chr1 11855338 11855937 CCAAT +
>5498 chr1 11855583 11856182 CCAAT -
>5500 chr1 11856434 11857033 CCAAT -
>5505 chr1 11887079 11887678 ccaat +
>5508 chr1 11888583 11889182 ccaat -
>5511 chr1 11894114 11894713 CCAAT +
>5512 chr1 11894359 11894958 CCAAT -
>5522 chr1 11927207 11927806 CCAAT -
>5525 chr1 11957165 11957764 CCAAT +
>5530 chr1 11971013 11971612 CCAAT -
>5538 chr1 12000177 12000776 ccaat -
>5539 chr1 12000183 12000782 ccaat +
>5540 chr1 12000428 12001027 ccaat -
>5541 chr1 12001513 12002112 CCAAT +
>5542 chr1 12001758 12002357 CCAAT -
>5543 chr1 12001585 12002184 CCAAT +
>5544 chr1 12001830 12002429 CCAAT -
>5545 chr1 12001692 12002291 CCAAT +
>5546 chr1 12001937 12002536 CCAAT -
>5547 chr1 12015344 12015943 ccaat +
>5548 chr1 12015589 12016188 ccaat -
>5556 chr1 12035110 12035709 ccaat -
>5561 chr1 12049315 12049914 CCAAT +
>5562 chr1 12049560 12050159 CCAAT -
>5563 chr1 12078400 12078999 ccaat +
>5564 chr1 12078645 12079244 ccaat -
>5565 chr1 12078541 12079140 ccaat +
>5566 chr1 12078786 12079385 ccaat -
>5574 chr1 12105583 12106182 ccaat -
>5575 chr1 12117174 12117773 CCAAT +
>5576 chr1 12117419 12118018 CCAAT -
>5584 chr1 12123137 12123736 CCAAT -
>5585 chr1 12157492 12158091 ccaat +
>5586 chr1 12157737 12158336 ccaat -
>5590 chr1 12161001 12161600 CCAAT -
>5593 chr1 12203266 12203865 CCAAT +
>5595 chr1 12204282 12204881 ccaat +
>5596 chr1 12204527 12205126 ccaat -
>5599 chr1 12207038 12207637 ccaat +
>5600 chr1 12207283 12207882 ccaat -
>5603 chr1 12211975 12212574 CCAAT +
>5604 chr1 12212220 12212819 CCAAT -
>5608 chr1 12256807 12257406 ccAAt -
>5610 chr1 12256944 12257543 ccaat -
>5621 chr1 12305787 12306386 CCAAT +
>5622 chr1 12306032 12306631 CCAAT -
>5623 chr1 12312451 12313050 ccaat +
>5624 chr1 12312696 12313295 ccaat -
>5632 chr1 12334570 12335169 ccaat -
>5633 chr1 12334680 12335279 ccaat +
>5634 chr1 12334925 12335524 ccaat -
>5637 chr1 12338396 12338995 CCAAT +
>5638 chr1 12338641 12339240 CCAAT -
>5653 chr1 12371008 12371607 ccaat +
>5657 chr1 12373709 12374308 ccaat +
>5659 chr1 12375395 12375994 ccaat +
>5660 chr1 12375640 12376239 ccaat -
>5661 chr1 12375436 12376035 ccaat +
>5662 chr1 12375681 12376280 ccaat -
>5663 chr1 12376002 12376601 ccaat +
>5664 chr1 12376247 12376846 ccaat -
>5665 chr1 12376041 12376640 ccaat +
>5666 chr1 12376286 12376885 ccaat -
>5667 chr1 12377599 12378198 ccaat +
>5680 chr1 12411256 12411855 CCAAT -
>5686 chr1 12420089 12420688 CCAAT -
>5687 chr1 12422070 12422669 ccaat +
>5688 chr1 12422315 12422914 ccaat -
>5691 chr1 12440367 12440966 CCAAT +
>5692 chr1 12440612 12441211 CCAAT -
>5693 chr1 12445146 12445745 CCAAT +
>5694 chr1 12445391 12445990 CCAAT -
>5697 chr1 12454465 12455064 ccaat +
>5699 chr1 12454621 12455220 ccaat +
>5700 chr1 12454866 12455465 ccaat -
>5706 chr1 12469887 12470486 ccaat -
>5716 chr1 12482173 12482772 CCAAT -
>5717 chr1 12487274 12487873 CCAAT +
>5721 chr1 12495701 12496300 CCAAT +
>5722 chr1 12495946 12496545 CCAAT -
>5732 chr1 12515007 12515606 ccaat -
>5733 chr1 12515075 12515674 ccaat +
>5734 chr1 12515320 12515919 ccaat -
>5742 chr1 12533785 12534384 ccaat -
>5743 chr1 12536302 12536901 ccaat +
>5744 chr1 12536547 12537146 ccaat -
>5745 chr1 12536381 12536980 ccaat +
>5746 chr1 12536626 12537225 ccaat -
>5750 chr1 12543721 12544320 CCAAT -
>5752 chr1 12546414 12547013 ccaat -
>5753 chr1 12546202 12546801 ccaat +
>5754 chr1 12546447 12547046 ccaat -
>5755 chr1 12546731 12547330 ccaat +
>5756 chr1 12546976 12547575 ccaat -
>5757 chr1 12547842 12548441 CCAAT +
>5758 chr1 12548087 12548686 CCAAT -
>5770 chr1 12583996 12584595 CCAAT -
>5776 chr1 12588748 12589347 ccaat -
>5777 chr1 12590433 12591032 CCAAT +
>5782 chr1 12597168 12597767 CCAAT -
>5783 chr1 12604150 12604749 CCAAT +
>5784 chr1 12604395 12604994 CCAAT -
>5788 chr1 12608491 12609090 ccaat -
>5799 chr1 12620507 12621106 ccaat +
>5808 chr1 12646088 12646687 CCAAT -
>5809 chr1 12646093 12646692 CCAAT +
>5810 chr1 12646338 12646937 CCAAT -
>5815 chr1 12651066 12651665 CCAAT +
>5816 chr1 12651311 12651910 CCAAT -
>5817 chr1 12651233 12651832 ccaat +
>5818 chr1 12651478 12652077 ccaat -
>5819 chr1 12654986 12655585 ccaat +
>5820 chr1 12655231 12655830 ccaat -
>5822 chr1 12658855 12659454 ccaat -
>5823 chr1 12661255 12661854 ccaaT +
>5828 chr1 12669774 12670373 ccaat -
>5829 chr1 12669823 12670422 ccaat +
>5830 chr1 12670068 12670667 ccaat -
>5831 chr1 12669943 12670542 ccaat +
>5832 chr1 12670188 12670787 ccaat -
>5835 chr1 12673732 12674331 CCAAT +
>5836 chr1 12673977 12674576 CCAAT -
>5839 chr1 12675934 12676533 ccaat +
>5844 chr1 12684982 12685581 CCAAT -
>5845 chr1 12684982 12685581 ccaat +
>5846 chr1 12685227 12685826 ccaat -
>5847 chr1 12685392 12685991 CCAAT +
>5851 chr1 12688278 12688877 ccaat +
>5852 chr1 12688523 12689122 ccaat -
>5857 chr1 12695547 12696146 ccaat +
>5858 chr1 12695792 12696391 ccaat -
>5859 chr1 12695658 12696257 ccaat +
>5860 chr1 12695903 12696502 ccaat -
>5861 chr1 12699748 12700347 CCAAT +
>5866 chr1 12707362 12707961 CCAAT -
>5870 chr1 12718347 12718946 CCAAT -
>5871 chr1 12721658 12722257 ccaat +
>5872 chr1 12721903 12722502 ccaat -
>5873 chr1 12723965 12724564 ccaat +
>5878 chr1 12726250 12726849 ccaat -
>5879 chr1 12726478 12727077 CCAAT +
>5880 chr1 12726723 12727322 CCAAT -
>5883 chr1 12734717 12735316 ccaat +
>5884 chr1 12734962 12735561 ccaat -
>5885 chr1 12736205 12736804 ccaat +
>5886 chr1 12736450 12737049 ccaat -
>5895 chr1 12742698 12743297 CCAAT +
>5896 chr1 12742943 12743542 CCAAT -
>5897 chr1 12746687 12747286 CCAAT +
>5901 chr1 12755887 12756486 CCAAT +
>5902 chr1 12756132 12756731 CCAAT -
>5909 chr1 12765819 12766418 ccaat +
>5910 chr1 12766064 12766663 ccaat -
>5911 chr1 12765986 12766585 ccaat +
>5912 chr1 12766231 12766830 ccaat -
>5924 chr1 12783113 12783712 ccaat -
>5927 chr1 12792561 12793160 CCAAT +
>5928 chr1 12792806 12793405 CCAAT -
>5931 chr1 12815700 12816299 ccaat +
>5939 chr1 12824657 12825256 CCAAT +
>5940 chr1 12824902 12825501 CCAAT -
>5941 chr1 12825939 12826538 CCAAT +
>5942 chr1 12826184 12826783 CCAAT -
>5947 chr1 12833715 12834314 CCAAT +
>5961 chr1 12848337 12848936 ccaat +
>5962 chr1 12848582 12849181 ccaat -
>5963 chr1 12861010 12861609 ccaat +
>5965 chr1 12868301 12868900 CCAAT +
>5969 chr1 12879117 12879716 CCAAT +
>5970 chr1 12879362 12879961 CCAAT -
>5983 chr1 12889210 12889809 ccaat +
>5986 chr1 12890420 12891019 ccaat -
>5992 chr1 12893747 12894346 CCAAT -
>5993 chr1 12893562 12894161 CCAAT +
>5994 chr1 12893807 12894406 CCAAT -
>5995 chr1 12893713 12894312 CCAAT +
>5998 chr1 12894558 12895157 CCAAT -
>6005 chr1 12906312 12906911 CCAAT +
>6006 chr1 12906557 12907156 CCAAT -
>6008 chr1 12907287 12907886 CCAAT -
>6009 chr1 12909474 12910073 CCAAT +
>6010 chr1 12909719 12910318 CCAAT -
>6019 chr1 12917528 12918127 ccAAT +
>6020 chr1 12917773 12918372 ccAAT -
>6021 chr1 12919578 12920177 ccaat +
>6022 chr1 12919823 12920422 ccaat -
>6023 chr1 12926262 12926861 CCAAT +
>6024 chr1 12926507 12927106 CCAAT -
>6037 chr1 12942341 12942940 CCAAT +
>6041 chr1 12943768 12944367 ccaat +
>6043 chr1 12943852 12944451 ccaat +
>6054 chr1 12953167 12953766 ccaat -
>6055 chr1 12953105 12953704 CCAAT +
>6057 chr1 12954836 12955435 CCAAT +
>6058 chr1 12955081 12955680 CCAAT -
>6059 chr1 12955006 12955605 ccaat +
>6060 chr1 12955251 12955850 ccaat -
>6065 chr1 12959759 12960358 CCAAT +
>6066 chr1 12960004 12960603 CCAAT -
>6071 chr1 13027861 13028460 ccAAT +
>6072 chr1 13028106 13028705 ccAAT -
>6073 chr1 13029911 13030510 ccaat +
>6074 chr1 13030156 13030755 ccaat -
>6075 chr1 13036594 13037193 CCAAT +
>6076 chr1 13036839 13037438 CCAAT -
>6089 chr1 13052624 13053223 CCAAT +
>6090 chr1 13052869 13053468 CCAAT -
>6096 chr1 13058073 13058672 ccaat -
>6097 chr1 13058011 13058610 CCAAT +
>6099 chr1 13059741 13060340 CCAAT +
>6100 chr1 13059986 13060585 CCAAT -
>6101 chr1 13059911 13060510 ccaat +
>6102 chr1 13060156 13060755 ccaat -
>6112 chr1 13067848 13068447 CCAAT -
>6119 chr1 13072162 13072761 CCAAT +
>6120 chr1 13072407 13073006 CCAAT -
>6123 chr1 13084879 13085478 CCAAT +
>6127 chr1 13087705 13088304 CCAAT +
>6128 chr1 13087950 13088549 CCAAT -
>6129 chr1 13089432 13090031 CCAAT +
>6134 chr1 13094012 13094611 ccaat -
>6135 chr1 13094123 13094722 CCAAT +
>6140 chr1 13096816 13097415 CCAAT -
>6141 chr1 13097881 13098480 CCAAT +
>6142 chr1 13098126 13098725 CCAAT -
>6144 chr1 13100554 13101153 ccaat -
>6148 chr1 13110997 13111596 ccaAT -
>6153 chr1 13120430 13121029 CCAAT +
>6154 chr1 13120675 13121274 CCAAT -
>6165 chr1 13133787 13134386 ccAAT +
>6166 chr1 13134032 13134631 ccAAT -
>6167 chr1 13138333 13138932 ccaat +
>6171 chr1 13195126 13195725 ccaat +
>6172 chr1 13195371 13195970 ccaat -
>6173 chr1 13196062 13196661 ccaat +
>6174 chr1 13196307 13196906 ccaat -
>6175 chr1 13196212 13196811 ccaat +
>6176 chr1 13196457 13197056 ccaat -
>6177 chr1 13196549 13197148 ccaat +
>6179 chr1 13196985 13197584 ccaat +
>6180 chr1 13197230 13197829 ccaat -
>6181 chr1 13197066 13197665 ccaat +
>6182 chr1 13197311 13197910 ccaat -
>6183 chr1 13197295 13197894 ccaat +
>6187 chr1 13206786 13207385 CCAAT +
>6189 chr1 13208626 13209225 ccaat +
>6194 chr1 13219542 13220141 CCAAT -
>6198 chr1 13225578 13226177 CCAAT -
>6199 chr1 13225647 13226246 CCAAT +
>6200 chr1 13225892 13226491 CCAAT -
>6212 chr1 13235338 13235937 CCAAT -
>6213 chr1 13235644 13236243 CCAAT +
>6219 chr1 13242127 13242726 CCAAT +
>6220 chr1 13242372 13242971 CCAAT -
>6222 chr1 13243042 13243641 ccaat -
>6223 chr1 13243096 13243695 CCAAT +
>6226 chr1 13243995 13244594 ccaat -
>6227 chr1 13243961 13244560 CCAAT +
>6228 chr1 13244206 13244805 CCAAT -
>6231 chr1 13246850 13247449 CCAAT +
>6238 chr1 13263269 13263868 CCAAT -
>6239 chr1 13263410 13264009 CCAAT +
>6243 chr1 13274619 13275218 CCAAT +
>6244 chr1 13274864 13275463 CCAAT -
>6245 chr1 13274844 13275443 ccaat +
>6252 chr1 13282460 13283059 CCAAT -
>6253 chr1 13282778 13283377 CCAAT +
>6255 chr1 13282859 13283458 CCAAT +
>6256 chr1 13283104 13283703 CCAAT -
>6258 chr1 13286051 13286650 CCAAT -
>6261 chr1 13291330 13291929 ccaat +
>6264 chr1 13293443 13294042 CCAAT -
>6272 chr1 13300707 13301306 CCAAT -
>6280 chr1 13304565 13305164 ccaat -
>6281 chr1 13305026 13305625 CCAAT +
>6283 chr1 13305205 13305804 ccaat +
>6287 chr1 13311109 13311708 ccaat +
>6288 chr1 13311354 13311953 ccaat -
>6289 chr1 13312048 13312647 ccaat +
>6290 chr1 13312293 13312892 ccaat -
>6291 chr1 13312198 13312797 ccaat +
>6292 chr1 13312443 13313042 ccaat -
>6293 chr1 13312535 13313134 ccaat +
>6295 chr1 13313052 13313651 ccaat +
>6296 chr1 13313297 13313896 ccaat -
>6297 chr1 13313281 13313880 ccaat +
>6299 chr1 13320284 13320883 CCAAT +
>6301 chr1 13324895 13325494 CCAAT +
>6302 chr1 13325140 13325739 CCAAT -
>6305 chr1 13333644 13334243 ccaat +
>6306 chr1 13333889 13334488 ccaat -
>6309 chr1 13353107 13353706 CCAAT +
>6310 chr1 13353352 13353951 CCAAT -
>6311 chr1 13354964 13355563 ccaat +
>6317 chr1 13363075 13363674 ccaat +
>6321 chr1 13369138 13369737 CCAAT +
>6331 chr1 13385754 13386353 ccaat +
>6333 chr1 13385797 13386396 ccaat +
>6343 chr1 13389165 13389764 CCAAT +
>6344 chr1 13389410 13390009 CCAAT -
>6345 chr1 13390520 13391119 CCAAT +
>6346 chr1 13390765 13391364 CCAAT -
>6352 chr1 13404563 13405162 ccaat -
>6357 chr1 13411079 13411678 ccaat +
>6358 chr1 13411324 13411923 ccaat -
>6359 chr1 13412526 13413125 ccaat +
>6360 chr1 13412771 13413370 ccaat -
>6361 chr1 13412616 13413215 ccaat +
>6362 chr1 13412861 13413460 ccaat -
>6363 chr1 13412672 13413271 ccaat +
>6364 chr1 13412917 13413516 ccaat -
>6367 chr1 13417580 13418179 ccaat +
>6368 chr1 13417825 13418424 ccaat -
>6369 chr1 13417749 13418348 ccaat +
>6370 chr1 13417994 13418593 ccaat -
>6371 chr1 13417798 13418397 ccaat +
>6372 chr1 13418043 13418642 ccaat -
>6376 chr1 13484054 13484653 CCAAT -
>6377 chr1 13484195 13484794 CCAAT +
>6381 chr1 13495416 13496015 CCAAT +
>6382 chr1 13495661 13496260 CCAAT -
>6383 chr1 13495641 13496240 ccaat +
>6390 chr1 13503257 13503856 CCAAT -
>6391 chr1 13503575 13504174 CCAAT +
>6393 chr1 13503656 13504255 CCAAT +
>6394 chr1 13503901 13504500 CCAAT -
>6396 chr1 13506848 13507447 CCAAT -
>6399 chr1 13512127 13512726 ccaat +
>6402 chr1 13514240 13514839 CCAAT -
>6410 chr1 13521504 13522103 CCAAT -
>6418 chr1 13525359 13525958 ccaat -
>6419 chr1 13525820 13526419 CCAAT +
>6421 chr1 13525999 13526598 ccaat +
>6425 chr1 13531952 13532551 ccaat +
>6426 chr1 13532197 13532796 ccaat -
>6427 chr1 13532891 13533490 ccaat +
>6428 chr1 13533136 13533735 ccaat -
>6429 chr1 13533041 13533640 ccaat +
>6430 chr1 13533286 13533885 ccaat -
>6431 chr1 13533378 13533977 ccaat +
>6433 chr1 13533895 13534494 ccaat +
>6434 chr1 13534140 13534739 ccaat -
>6435 chr1 13534124 13534723 ccaat +
>6437 chr1 13541139 13541738 CCAAT +
>6439 chr1 13545750 13546349 CCAAT +
>6440 chr1 13545995 13546594 CCAAT -
>6443 chr1 13554480 13555079 ccaat +
>6444 chr1 13554725 13555324 ccaat -
>6448 chr1 13568292 13568891 CCAAT -
>6449 chr1 13573944 13574543 CCAAT +
>6450 chr1 13574189 13574788 CCAAT -
>6451 chr1 13575796 13576395 ccaat +
>6457 chr1 13583907 13584506 ccaat +
>6461 chr1 13589972 13590571 CCAAT +
>6471 chr1 13606595 13607194 ccaat +
>6473 chr1 13606638 13607237 ccaat +
>6479 chr1 13608929 13609528 CCAAT +
>6483 chr1 13610006 13610605 CCAAT +
>6484 chr1 13610251 13610850 CCAAT -
>6485 chr1 13611361 13611960 CCAAT +
>6486 chr1 13611606 13612205 CCAAT -
>6492 chr1 13625423 13626022 ccaat -
>6497 chr1 13631938 13632537 ccaat +
>6498 chr1 13632183 13632782 ccaat -
>6499 chr1 13633385 13633984 ccaat +
>6500 chr1 13633630 13634229 ccaat -
>6501 chr1 13633475 13634074 ccaat +
>6502 chr1 13633720 13634319 ccaat -
>6503 chr1 13633531 13634130 ccaat +
>6504 chr1 13633776 13634375 ccaat -
>6507 chr1 13638439 13639038 ccaat +
>6508 chr1 13638684 13639283 ccaat -
>6509 chr1 13638608 13639207 ccaat +
>6510 chr1 13638853 13639452 ccaat -
>6511 chr1 13638657 13639256 ccaat +
>6512 chr1 13638902 13639501 ccaat -
>6531 chr1 13670867 13671466 CCAAT +
>6532 chr1 13671112 13671711 CCAAT -
>6548 chr1 13709307 13709906 CCAAT -
>6551 chr1 13714171 13714770 CCAAT +
>6557 chr1 13721255 13721854 CCAAT +
>6565 chr1 13736811 13737410 CCAAT +
>6566 chr1 13737056 13737655 CCAAT -
>6567 chr1 13736825 13737424 CCAAT +
>6568 chr1 13737070 13737669 CCAAT -
>6577 chr1 13749633 13750232 ccaat +
>6578 chr1 13749878 13750477 ccaat -
>6579 chr1 13749672 13750271 ccaat +
>6580 chr1 13749917 13750516 ccaat -
>6582 chr1 13756543 13757142 ccaat -
>6584 chr1 13756650 13757249 ccaat -
>6585 chr1 13757045 13757644 ccaat +
>6586 chr1 13757290 13757889 ccaat -
>6591 chr1 13764036 13764635 ccaat +
>6592 chr1 13764281 13764880 ccaat -
>6593 chr1 13764152 13764751 ccaat +
>6594 chr1 13764397 13764996 ccaat -
>6596 chr1 13765780 13766379 ccaat -
>6598 chr1 13769968 13770567 ccaat -
>6599 chr1 13771048 13771647 ccaat +
>6601 chr1 13771611 13772210 ccaat +
>6602 chr1 13771856 13772455 ccaat -
>6603 chr1 13771650 13772249 ccaat +
>6604 chr1 13771895 13772494 ccaat -
>6606 chr1 13772955 13773554 ccaat -
>6608 chr1 13776388 13776987 CCAAT -
>6609 chr1 13776346 13776945 CCAAT +
>6610 chr1 13776591 13777190 CCAAT -
>6611 chr1 13776417 13777016 CCAAT +
>6612 chr1 13776662 13777261 CCAAT -
>6616 chr1 13784203 13784802 CCAAT -
>6622 chr1 13791004 13791603 ccaat -
>6631 chr1 13818310 13818909 CCAAT +
>6632 chr1 13818555 13819154 CCAAT -
>6633 chr1 13822446 13823045 ccaat +
>6635 chr1 13823152 13823751 CCAAT +
>6636 chr1 13823397 13823996 CCAAT -
>6637 chr1 13823213 13823812 CCAAT +
>6638 chr1 13823458 13824057 CCAAT -
>6640 chr1 13826033 13826632 CCAAT -
>6641 chr1 13827035 13827634 ccaat +
>6652 chr1 13841884 13842483 ccaat -
>6662 chr1 13854110 13854709 ccaat -
>6663 chr1 13855355 13855954 CCAAT +
>6664 chr1 13855600 13856199 CCAAT -
>6665 chr1 13855657 13856256 CCAAT +
>6666 chr1 13855902 13856501 CCAAT -
>6667 chr1 13860784 13861383 ccaat +
>6668 chr1 13861029 13861628 ccaat -
>6669 chr1 13860868 13861467 ccaat +
>6670 chr1 13861113 13861712 ccaat -
>6679 chr1 13877205 13877804 CCAAT +
>6680 chr1 13877450 13878049 CCAAT -
>6681 chr1 13880454 13881053 ccaat +
>6682 chr1 13880699 13881298 ccaat -
>6686 chr1 13889831 13890430 ccaat -
>6687 chr1 13889992 13890591 CCAAT +
>6688 chr1 13890237 13890836 CCAAT -
>6692 chr1 13895791 13896390 CCAAT -
>6698 chr1 13927569 13928168 CCAAT -
>6699 chr1 13936318 13936917 CCAAT +
>6700 chr1 13936563 13937162 CCAAT -
>6703 chr1 13948023 13948622 CCAAT +
>6704 chr1 13948268 13948867 CCAAT -
>6708 chr1 13969149 13969748 CCAAT -
>6716 chr1 13990246 13990845 CCAAT -
>6717 chr1 13991318 13991917 CCAAT +
>6718 chr1 13991563 13992162 CCAAT -
>6731 chr1 14011078 14011677 CCAAT +
>6735 chr1 14014824 14015423 CCAAT +
>6737 chr1 14023607 14024206 CCAAT +
>6738 chr1 14023852 14024451 CCAAT -
>6750 chr1 14035173 14035772 CCAAT -
>6751 chr1 14035286 14035885 ccaat +
>6752 chr1 14035531 14036130 ccaat -
>6757 chr1 14048378 14048977 ccaat +
>6758 chr1 14048623 14049222 ccaat -
>6759 chr1 14048407 14049006 ccaat +
>6760 chr1 14048652 14049251 ccaat -
>6762 chr1 14049449 14050048 ccaat -
>6764 chr1 14051217 14051816 ccaat -
>6768 chr1 14055335 14055934 ccaat -
>6770 chr1 14057901 14058500 ccaat -
>6771 chr1 14063622 14064221 CCAAT +
>6778 chr1 14082554 14083153 ccaat -
>6779 chr1 14085379 14085978 ccaat +
>6780 chr1 14085624 14086223 ccaat -
>6781 chr1 14085398 14085997 CCAAT +
>6782 chr1 14085643 14086242 CCAAT -
>6787 chr1 14095602 14096201 CCAAT +
>6788 chr1 14095847 14096446 CCAAT -
>6789 chr1 14095619 14096218 CCAAT +
>6790 chr1 14095864 14096463 CCAAT -
>6791 chr1 14095902 14096501 ccaat +
>6792 chr1 14096147 14096746 ccaat -
>6793 chr1 14096667 14097266 CCAAT +
>6796 chr1 14097799 14098398 CCAAT -
>6798 chr1 14099246 14099845 CCAAT -
>6800 chr1 14100475 14101074 ccaat -
>6802 chr1 14103345 14103944 CCAAT -
>6804 chr1 14109581 14110180 ccaat -
>6805 chr1 14109618 14110217 ccaat +
>6807 chr1 14111001 14111600 CCAAT +
>6809 chr1 14116090 14116689 ccaat +
>6811 chr1 14116119 14116718 ccaat +
>6815 chr1 14119896 14120495 ccaat +
>6817 chr1 14121382 14121981 CCAAT +
>6818 chr1 14121627 14122226 CCAAT -
>6828 chr1 14138335 14138934 ccaat -
>6829 chr1 14138619 14139218 ccaat +
>6830 chr1 14138864 14139463 ccaat -
>6831 chr1 14138674 14139273 ccaat +
>6832 chr1 14138919 14139518 ccaat -
>6833 chr1 14140529 14141128 CCAAT +
>6837 chr1 14155112 14155711 CCAAT +
>6838 chr1 14155357 14155956 CCAAT -
>6839 chr1 14155841 14156440 CCAAT +
>6841 chr1 14166076 14166675 CCAAT +
>6842 chr1 14166321 14166920 CCAAT -
>6843 chr1 14166275 14166874 ccaat +
>6844 chr1 14166520 14167119 ccaat -
>6855 chr1 14188180 14188779 CCAAT +
>6858 chr1 14188940 14189539 ccaat -
>6861 chr1 14198923 14199522 ccaat +
>6865 chr1 14211072 14211671 CCAAT +
>6866 chr1 14211317 14211916 CCAAT -
>6867 chr1 14211426 14212025 ccaat +
>6873 chr1 14223508 14224107 ccaat +
>6874 chr1 14223753 14224352 ccaat -
>6875 chr1 14223521 14224120 ccaat +
>6876 chr1 14223766 14224365 ccaat -
>6877 chr1 14224170 14224769 ccaat +
>6878 chr1 14224415 14225014 ccaat -
>6879 chr1 14224265 14224864 ccaat +
>6880 chr1 14224510 14225109 ccaat -
>6881 chr1 14224426 14225025 ccaat +
>6882 chr1 14224671 14225270 ccaat -
>6886 chr1 14232641 14233240 CCAAT -
>6887 chr1 14232904 14233503 CCAAT +
>6888 chr1 14233149 14233748 CCAAT -
>6889 chr1 14233432 14234031 CCAAT +
>6891 chr1 14233437 14234036 CCAAT +
>6900 chr1 14247137 14247736 CCAAT -
>6901 chr1 14247229 14247828 ccaat +
>6908 chr1 14252752 14253351 ccaat -
>6913 chr1 14264603 14265202 ccaat +
>6920 chr1 14280355 14280954 ccaat -
>6921 chr1 14280324 14280923 CCAAT +
>6923 chr1 14280476 14281075 ccaat +
>6924 chr1 14280721 14281320 ccaat -
>6925 chr1 14282334 14282933 CCAAT +
>6926 chr1 14282579 14283178 CCAAT -
>6927 chr1 14292375 14292974 ccaat +
>6929 chr1 14298339 14298938 ccaat +
>6930 chr1 14298584 14299183 ccaat -
>6931 chr1 14301061 14301660 CCAAT +
>6932 chr1 14301306 14301905 CCAAT -
>6933 chr1 14301208 14301807 CCAAT +
>6934 chr1 14301453 14302052 CCAAT -
>6935 chr1 14314849 14315448 ccaat +
>6938 chr1 14315905 14316504 ccaat -
>6953 chr1 14356888 14357487 ccaat +
>6954 chr1 14357133 14357732 ccaat -
>6955 chr1 14362320 14362919 ccaat +
>6969 chr1 14390595 14391194 CCAAT +
>6970 chr1 14390840 14391439 CCAAT -
>6971 chr1 14390762 14391361 CCAAT +
>6972 chr1 14391007 14391606 CCAAT -
>6982 chr1 14408727 14409326 CCAAT -
>6986 chr1 14419254 14419853 ccaat -
>6987 chr1 14429878 14430477 CCAAT +
>6988 chr1 14430123 14430722 CCAAT -
>6989 chr1 14430178 14430777 ccaat +
>6995 chr1 14454233 14454832 CCAAT +
>6998 chr1 14460589 14461188 CCAAT -
>6999 chr1 14460722 14461321 CCAAT +
>7000 chr1 14460967 14461566 CCAAT -
>7001 chr1 14466256 14466855 ccaat +
>7002 chr1 14466501 14467100 ccaat -
>7005 chr1 14470455 14471054 CCAAT +
>7006 chr1 14470700 14471299 CCAAT -
>7008 chr1 14473315 14473914 CCAAT -
>7009 chr1 14474683 14475282 CCAAT +
>7011 chr1 14475518 14476117 ccaat +
>7012 chr1 14475763 14476362 ccaat -
>7020 chr1 14482318 14482917 ccaat -
>7022 chr1 14482377 14482976 ccaat -
>7023 chr1 14488975 14489574 ccaat +
>7024 chr1 14489220 14489819 ccaat -
>7029 chr1 14504962 14505561 CCAAT +
>7030 chr1 14505207 14505806 CCAAT -
>7031 chr1 14505053 14505652 CCAAT +
>7032 chr1 14505298 14505897 CCAAT -
>7033 chr1 14505368 14505967 CCAAT +
>7034 chr1 14505613 14506212 CCAAT -
>7036 chr1 14508948 14509547 ccaat -
>7037 chr1 14509526 14510125 CCAAT +
>7038 chr1 14509771 14510370 CCAAT -
>7042 chr1 14521046 14521645 CCAAT -
>7043 chr1 14521441 14522040 ccaat +
>7047 chr1 14522327 14522926 CCAAT +
>7050 chr1 14523478 14524077 ccaat -
>7054 chr1 14537671 14538270 ccaat -
>7064 chr1 14558982 14559581 ccaat -
>7065 chr1 14561046 14561645 ccaat +
>7066 chr1 14561291 14561890 ccaat -
>7069 chr1 14566356 14566955 CCAAT +
>7070 chr1 14566601 14567200 CCAAT -
>7071 chr1 14572180 14572779 ccaat +
>7072 chr1 14572425 14573024 ccaat -
>7076 chr1 14573460 14574059 CCAAT -
>7079 chr1 14573619 14574218 CCAAT +
>7083 chr1 14577027 14577626 ccaat +
>7089 chr1 14593028 14593627 CCAAT +
>7090 chr1 14593273 14593872 CCAAT -
>7093 chr1 14596218 14596817 ccaat +
>7094 chr1 14596463 14597062 ccaat -
>7095 chr1 14596331 14596930 ccaat +
>7096 chr1 14596576 14597175 ccaat -
>7098 chr1 14598453 14599052 CCAAT -
>7106 chr1 14617047 14617646 CCAAT -
>7107 chr1 14617118 14617717 CCAAT +
>7108 chr1 14617363 14617962 CCAAT -
>7109 chr1 14620577 14621176 CCAAT +
>7110 chr1 14620822 14621421 CCAAT -
>7111 chr1 14620774 14621373 CCAAT +
>7113 chr1 14623526 14624125 CCAAT +
>7114 chr1 14623771 14624370 CCAAT -
>7115 chr1 14623706 14624305 CCAAT +
>7118 chr1 14630248 14630847 ccaat -
>7123 chr1 14647594 14648193 ccaat +
>7131 chr1 14658104 14658703 CCAAT +
>7132 chr1 14658349 14658948 CCAAT -
>7133 chr1 14658264 14658863 ccaat +
>7134 chr1 14658509 14659108 ccaat -
>7138 chr1 14666919 14667518 ccaat -
>7140 chr1 14669982 14670581 ccaat -
>7141 chr1 14670178 14670777 ccaat +
>7142 chr1 14670423 14671022 ccaat -
>7156 chr1 14693435 14694034 CCAAT -
>7158 chr1 14693587 14694186 CCAAT -
>7159 chr1 14694237 14694836 CCAAT +
>7160 chr1 14694482 14695081 CCAAT -
>7163 chr1 14702774 14703373 CCAAT +
>7169 chr1 14713815 14714414 CCAAT +
>7170 chr1 14714060 14714659 CCAAT -
>7171 chr1 14713957 14714556 ccaat +
>7172 chr1 14714202 14714801 ccaat -
>7173 chr1 14714000 14714599 ccaAT +
>7175 chr1 14718969 14719568 ccaat +
>7176 chr1 14719214 14719813 ccaat -
>7177 chr1 14719723 14720322 CCAAT +
>7178 chr1 14719968 14720567 CCAAT -
>7201 chr1 14741707 14742306 CCAAT +
>7202 chr1 14741952 14742551 CCAAT -
>7203 chr1 14742101 14742700 CCAAT +
>7204 chr1 14742346 14742945 CCAAT -
>7205 chr1 14742522 14743121 CCAAT +
>7206 chr1 14742767 14743366 CCAAT -
>7209 chr1 14748035 14748634 CCAAT +
>7210 chr1 14748280 14748879 CCAAT -
>7211 chr1 14752506 14753105 ccaat +
>7212 chr1 14752751 14753350 ccaat -
>7213 chr1 14752889 14753488 ccaat +
>7217 chr1 14755931 14756530 CCAAT +
>7218 chr1 14756176 14756775 CCAAT -
>7219 chr1 14756275 14756874 ccaat +
>7220 chr1 14756520 14757119 ccaat -
>7222 chr1 14758067 14758666 CCAAT -
>7223 chr1 14760140 14760739 CCAAT +
>7224 chr1 14760385 14760984 CCAAT -
>7225 chr1 14760378 14760977 ccaat +
>7229 chr1 14761425 14762024 CCAAT +
>7235 chr1 14768585 14769184 ccaat +
>7242 chr1 14776275 14776874 CCAAT -
>7243 chr1 14776392 14776991 CCAAT +
>7249 chr1 14792336 14792935 CCAAT +
>7253 chr1 14808735 14809334 CCAAT +
>7255 chr1 14808847 14809446 CCAAT +
>7258 chr1 14814793 14815392 CCAAT -
>7262 chr1 14830059 14830658 CCAAT -
>7268 chr1 14834486 14835085 CCAAT -
>7276 chr1 14859704 14860303 CCAAT -
>7286 chr1 14868820 14869419 CCAAT -
>7287 chr1 14869345 14869944 CCAAT +
>7289 chr1 14876878 14877477 ccaat +
>7291 chr1 14878292 14878891 ccaat +
>7292 chr1 14878537 14879136 ccaat -
>7296 chr1 14884360 14884959 ccaat -
>7307 chr1 14931113 14931712 ccaat +
>7310 chr1 14932797 14933396 CCAAT -
>7311 chr1 14937122 14937721 CCAAT +
>7312 chr1 14937367 14937966 CCAAT -
>7313 chr1 14937159 14937758 CCAAT +
>7314 chr1 14937404 14938003 CCAAT -
>7315 chr1 14941178 14941777 CCAAT +
>7316 chr1 14941423 14942022 CCAAT -
>7317 chr1 14941208 14941807 CCAAT +
>7318 chr1 14941453 14942052 CCAAT -
>7326 chr1 14959060 14959659 ccaat -
>7327 chr1 14958964 14959563 CCAAT +
>7328 chr1 14959209 14959808 CCAAT -
>7338 chr1 14972235 14972834 CCAAT -
>7340 chr1 14977051 14977650 ccaat -
>7341 chr1 14977084 14977683 ccaat +
>7342 chr1 14977329 14977928 ccaat -
>7344 chr1 14980772 14981371 CCAAT -
>7345 chr1 14984047 14984646 CCAAT +
>7346 chr1 14984292 14984891 CCAAT -
>7364 chr1 15005099 15005698 CCAAT -
>7365 chr1 15005104 15005703 CCAAT +
>7366 chr1 15005349 15005948 CCAAT -
>7372 chr1 15041345 15041944 CCAAT -
>7373 chr1 15042600 15043199 CCAAT +
>7377 chr1 15051974 15052573 CCAAT +
>7378 chr1 15052219 15052818 CCAAT -
>7379 chr1 15052021 15052620 CCAAT +
>7381 chr1 15053583 15054182 CCAAT +
>7382 chr1 15053828 15054427 CCAAT -
>7384 chr1 15056573 15057172 CCAAT -
>7389 chr1 15061090 15061689 CCAAT +
>7390 chr1 15061335 15061934 CCAAT -
>7391 chr1 15061111 15061710 CCAAT +
>7392 chr1 15061356 15061955 CCAAT -
>7393 chr1 15061273 15061872 CCAAT +
>7399 chr1 15066966 15067565 CCAAT +
>7400 chr1 15067211 15067810 CCAAT -
>7401 chr1 15068703 15069302 CCAAT +
>7404 chr1 15070163 15070762 CCAAT -
>7405 chr1 15073322 15073921 CCAAT +
>7406 chr1 15073567 15074166 CCAAT -
>7407 chr1 15074304 15074903 ccaat +
>7409 chr1 15076050 15076649 ccaat +
>7410 chr1 15076295 15076894 ccaat -
>7411 chr1 15076101 15076700 ccaat +
>7412 chr1 15076346 15076945 ccaat -
>7418 chr1 15093259 15093858 ccaat -
>7419 chr1 15095955 15096554 ccaat +
>7420 chr1 15096200 15096799 ccaat -
>7421 chr1 15096014 15096613 ccaat +
>7422 chr1 15096259 15096858 ccaat -
>7424 chr1 15098815 15099414 CCAAT -
>7425 chr1 15098863 15099462 CCAAT +
>7441 chr1 15152987 15153586 CCAAT +
>7442 chr1 15153232 15153831 CCAAT -
>7444 chr1 15157451 15158050 CCAAT -
>7449 chr1 15183493 15184092 ccaat +
>7451 chr1 15183610 15184209 ccaat +
>7455 chr1 15187252 15187851 CCAAT +
>7465 chr1 15215772 15216371 ccaat +
>7467 chr1 15221304 15221903 CCAAT +
>7475 chr1 15231882 15232481 ccaat +
>7476 chr1 15232127 15232726 ccaat -
>7482 chr1 15249665 15250264 CCAAT -
>7486 chr1 15255659 15256258 CCAAT -
>7487 chr1 15255651 15256250 CCAAT +
>7491 chr1 15267864 15268463 ccaat +
>7499 chr1 15277755 15278354 CCAAT +
>7503 chr1 15282502 15283101 CCAAT +
>7504 chr1 15282747 15283346 CCAAT -
>7513 chr1 15306324 15306923 ccaat +
>7514 chr1 15306569 15307168 ccaat -
>7516 chr1 15311886 15312485 CCAAT -
>7518 chr1 15316430 15317029 CCAAT -
>7519 chr1 15316533 15317132 CCAAT +
>7522 chr1 15320915 15321514 ccaat -
>7523 chr1 15323227 15323826 CCAAT +
>7524 chr1 15323472 15324071 CCAAT -
>7525 chr1 15323423 15324022 CCAAT +
>7526 chr1 15323668 15324267 CCAAT -
>7529 chr1 15329219 15329818 cCAAT +
>7531 chr1 15332897 15333496 ccaat +
>7532 chr1 15333142 15333741 ccaat -
>7537 chr1 15338093 15338692 ccaat +
>7547 chr1 15359791 15360390 CCAAT +
>7549 chr1 15363996 15364595 ccaat +
>7550 chr1 15364241 15364840 ccaat -
>7551 chr1 15364056 15364655 ccaat +
>7552 chr1 15364301 15364900 ccaat -
>7553 chr1 15366640 15367239 ccaat +
>7562 chr1 15381969 15382568 ccAAT -
>7564 chr1 15393787 15394386 ccaat -
>7567 chr1 15395750 15396349 ccaat +
>7568 chr1 15395995 15396594 ccaat -
>7569 chr1 15396826 15397425 ccaat +
>7570 chr1 15397071 15397670 ccaat -
>7573 chr1 15404368 15404967 ccaat +
>7583 chr1 15421555 15422154 CCAAT +
>7584 chr1 15421800 15422399 CCAAT -
>7585 chr1 15421815 15422414 CCAAT +
>7590 chr1 15427992 15428591 CCAAT -
>7592 chr1 15428112 15428711 CCAAT -
>7605 chr1 15442929 15443528 CCAAT +
>7611 chr1 15454874 15455473 CCAAT +
>7617 chr1 15470583 15471182 CCAAT +
>7619 chr1 15470660 15471259 CCAAT +
>7623 chr1 15478401 15479000 ccaat +
>7624 chr1 15478646 15479245 ccaat -
>7625 chr1 15482015 15482614 ccaat +
>7626 chr1 15482260 15482859 ccaat -
>7629 chr1 15485326 15485925 ccaat +
>7630 chr1 15485571 15486170 ccaat -
>7636 chr1 15496857 15497456 ccaat -
>7639 chr1 15498563 15499162 CCAAT +
>7643 chr1 15503000 15503599 CCAAT +
>7644 chr1 15503245 15503844 CCAAT -
>7652 chr1 15517353 15517952 ccaat -
>7653 chr1 15517487 15518086 CCAAT +
>7655 chr1 15523263 15523862 CCAAT +
>7656 chr1 15523508 15524107 CCAAT -
>7657 chr1 15523470 15524069 CCAAT +
>7663 chr1 15539199 15539798 ccaat +
>7664 chr1 15539444 15540043 ccaat -
>7665 chr1 15539370 15539969 CCAAT +
>7666 chr1 15539615 15540214 CCAAT -
>7668 chr1 15550940 15551539 ccaat -
>7669 chr1 15560072 15560671 ccaat +
>7674 chr1 15562243 15562842 ccaat -
>7677 chr1 15572726 15573325 CCAAT +
>7678 chr1 15572971 15573570 CCAAT -
>7680 chr1 15573930 15574529 ccaat -
>7683 chr1 15585277 15585876 CCAAT +
>7686 chr1 15590487 15591086 CCAAT -
>7693 chr1 15606297 15606896 CCAAT +
>7694 chr1 15606542 15607141 CCAAT -
>7695 chr1 15606304 15606903 CCAAT +
>7696 chr1 15606549 15607148 CCAAT -
>7697 chr1 15606311 15606910 CCAAT +
>7698 chr1 15606556 15607155 CCAAT -
>7702 chr1 15623477 15624076 CCAAT -
>7704 chr1 15628331 15628930 CCAAT -
>7709 chr1 15637766 15638365 ccaat +
>7711 chr1 15644821 15645420 ccaat +
>7717 chr1 15653333 15653932 CCAAT +
>7718 chr1 15653578 15654177 CCAAT -
>7721 chr1 15656409 15657008 CCAAT +
>7722 chr1 15656654 15657253 CCAAT -
>7723 chr1 15656493 15657092 CCAAT +
>7724 chr1 15656738 15657337 CCAAT -
>7725 chr1 15656547 15657146 CCAAT +
>7726 chr1 15656792 15657391 CCAAT -
>7727 chr1 15663051 15663650 CCAAT +
>7728 chr1 15663296 15663895 CCAAT -
>7729 chr1 15664506 15665105 ccaat +
>7733 chr1 15671395 15671994 ccaat +
>7734 chr1 15671640 15672239 ccaat -
>7735 chr1 15671468 15672067 ccaat +
>7736 chr1 15671713 15672312 ccaat -
>7741 chr1 15675785 15676384 CCAAT +
>7742 chr1 15676030 15676629 CCAAT -
>7743 chr1 15675869 15676468 CCAAT +
>7744 chr1 15676114 15676713 CCAAT -
>7747 chr1 15682952 15683551 CCAAT +
>7748 chr1 15683197 15683796 CCAAT -
>7749 chr1 15684382 15684981 ccaat +
>7750 chr1 15684627 15685226 ccaat -
>7751 chr1 15684408 15685007 CCAAT +
>7752 chr1 15684653 15685252 CCAAT -
>7758 chr1 15697942 15698541 ccAAT -
>7759 chr1 15697881 15698480 CCAAT +
>7773 chr1 15716749 15717348 CCAAT +
>7774 chr1 15716994 15717593 CCAAT -
>7776 chr1 15717040 15717639 CCAAT -
>7780 chr1 15722434 15723033 ccaat -
>7781 chr1 15722361 15722960 ccaat +
>7782 chr1 15722606 15723205 ccaat -
>7783 chr1 15722399 15722998 ccaat +
>7784 chr1 15722644 15723243 ccaat -
>7795 chr1 15759570 15760169 ccaat +
>7796 chr1 15759815 15760414 ccaat -
>7815 chr1 15797735 15798334 ccaat +
>7817 chr1 15801104 15801703 ccaat +
>7819 chr1 15801262 15801861 CCAAT +
>7821 chr1 15812180 15812779 CCAAT +
>7822 chr1 15812425 15813024 CCAAT -
>7825 chr1 15827894 15828493 CCAAT +
>7835 chr1 15872056 15872655 ccaat +
>7853 chr1 15941432 15942031 CCAAT +
>7857 chr1 15954898 15955497 ccaat +
>7858 chr1 15955143 15955742 ccaat -
>7862 chr1 15974253 15974852 ccaat -
>7867 chr1 15997816 15998415 CCAAT +
>7868 chr1 15998061 15998660 CCAAT -
>7872 chr1 16016359 16016958 CCAAT -
>7873 chr1 16016236 16016835 CCAAT +
>7874 chr1 16016481 16017080 CCAAT -
>7881 chr1 16025452 16026051 ccaat +
>7882 chr1 16025697 16026296 ccaat -
>7883 chr1 16025897 16026496 ccaat +
>7889 chr1 16034074 16034673 CCAAT +
>7890 chr1 16034319 16034918 CCAAT -
>7892 chr1 16044168 16044767 CCAAt -
>7897 chr1 16062187 16062786 CCAAT +
>7898 chr1 16062432 16063031 CCAAT -
>7899 chr1 16062594 16063193 ccaat +
>7903 chr1 16079417 16080016 ccAAT +
>7907 chr1 16081015 16081614 CCAAT +
>7908 chr1 16081260 16081859 CCAAT -
>7909 chr1 16085520 16086119 CCAAT +
>7919 chr1 16124697 16125296 CCAAT +
>7920 chr1 16124942 16125541 CCAAT -
>7926 chr1 16137776 16138375 CCAAT -
>7929 chr1 16146683 16147282 CCAAT +
>7930 chr1 16146928 16147527 CCAAT -
>7931 chr1 16146766 16147365 CCAAT +
>7932 chr1 16147011 16147610 CCAAT -
>7933 chr1 16156592 16157191 ccaat +
>7934 chr1 16156837 16157436 ccaat -
>7935 chr1 16156693 16157292 ccaat +
>7936 chr1 16156938 16157537 ccaat -
>7944 chr1 16167142 16167741 CCAAT -
>7946 chr1 16167217 16167816 CCAAT -
>7952 chr1 16178110 16178709 ccaat -
>7953 chr1 16179752 16180351 ccaat +
>7965 chr1 16204196 16204795 CCAAT +
>7966 chr1 16204441 16205040 CCAAT -
>7970 chr1 16205570 16206169 ccaat -
>7982 chr1 16226993 16227592 CCAAT -
>7987 chr1 16237328 16237927 ccaat +
>7999 chr1 16265489 16266088 CCAAT +
>8000 chr1 16265734 16266333 CCAAT -
>8001 chr1 16269018 16269617 CCAAT +
>8007 chr1 16274561 16275160 CCAAT +
>8019 chr1 16293815 16294414 ccaat +
>8026 chr1 16302696 16303295 ccaat -
>8027 chr1 16302712 16303311 ccaat +
>8028 chr1 16302957 16303556 ccaat -
>8029 chr1 16307674 16308273 ccaat +
>8030 chr1 16307919 16308518 ccaat -
>8051 chr1 16358138 16358737 CCAAT +
>8052 chr1 16358383 16358982 CCAAT -
>8055 chr1 16381929 16382528 ccaAT +
>8056 chr1 16382174 16382773 ccaAT -
>8057 chr1 16382140 16382739 CCAAT +
>8067 chr1 16414986 16415585 CCAAT +
>8068 chr1 16415231 16415830 CCAAT -
>8077 chr1 16423214 16423813 ccaat +
>8078 chr1 16423459 16424058 ccaat -
>8079 chr1 16423223 16423822 ccaat +
>8080 chr1 16423468 16424067 ccaat -
>8107 chr1 16492233 16492832 CCAAT +
>8108 chr1 16492478 16493077 CCAAT -
>8114 chr1 16495760 16496359 CCAAT -
>8115 chr1 16495891 16496490 ccaat +
>8129 chr1 16519695 16520294 CCAAT +
>8130 chr1 16519940 16520539 CCAAT -
>8131 chr1 16519799 16520398 CCAAT +
>8132 chr1 16520044 16520643 CCAAT -
>8135 chr1 16523970 16524569 CCAAT +
>8136 chr1 16524215 16524814 CCAAT -
>8140 chr1 16536416 16537015 ccaat -
>8141 chr1 16539539 16540138 ccaat +
>8144 chr1 16542065 16542664 ccaat -
>8173 chr1 16600450 16601049 CCAAT +
>8174 chr1 16600695 16601294 CCAAT -
>8183 chr1 16615799 16616398 CCAAT +
>8188 chr1 16619907 16620506 ccaat -
>8193 chr1 16625775 16626374 ccaat +
>8195 chr1 16629493 16630092 ccaat +
>8200 chr1 16636189 16636788 CCAAT -
>8201 chr1 16636270 16636869 ccaat +
>8202 chr1 16636515 16637114 ccaat -
>8205 chr1 16664502 16665101 ccaat +
>8206 chr1 16664747 16665346 ccaat -
>8208 chr1 16667419 16668018 ccaaT -
>8212 chr1 16686003 16686602 ccaat -
>8229 chr1 16713242 16713841 CCAAT +
>8230 chr1 16713487 16714086 CCAAT -
>8232 chr1 16715090 16715689 ccaat -
>8233 chr1 16715183 16715782 ccaat +
>8234 chr1 16715428 16716027 ccaat -
>8235 chr1 16715238 16715837 ccaat +
>8236 chr1 16715483 16716082 ccaat -
>8243 chr1 16739887 16740486 ccaat +
>8244 chr1 16740132 16740731 ccaat -
>8245 chr1 16740153 16740752 ccaat +
>8253 chr1 16752208 16752807 CCAAT +
>8254 chr1 16752453 16753052 CCAAT -
>8255 chr1 16752722 16753321 CCAAT +
>8261 chr1 16759709 16760308 CCAAT +
>8262 chr1 16759954 16760553 CCAAT -
>8267 chr1 16766763 16767362 CCAAT +
>8268 chr1 16767008 16767607 CCAAT -
>8269 chr1 16766967 16767566 CCAAT +
>8274 chr1 16772584 16773183 ccaat -
>8281 chr1 16782989 16783588 ccaat +
>8282 chr1 16783234 16783833 ccaat -
>8289 chr1 16792419 16793018 CCAAT +
>8301 chr1 16817021 16817620 CCAAT +
>8305 chr1 16833235 16833834 ccaat +
>8311 chr1 16851990 16852589 CCAAT +
>8317 chr1 16863942 16864541 CCAAT +
>8325 chr1 16865904 16866503 CCAAT +
>8326 chr1 16866149 16866748 CCAAT -
>8328 chr1 16867754 16868353 ccaat -
>8329 chr1 16867847 16868446 ccaat +
>8330 chr1 16868092 16868691 ccaat -
>8331 chr1 16867902 16868501 ccaat +
>8332 chr1 16868147 16868746 ccaat -
>8335 chr1 16874459 16875058 ccaat +
>8336 chr1 16874704 16875303 ccaat -
>8337 chr1 16874725 16875324 ccaat +
>8338 chr1 16874970 16875569 ccaat -
>8346 chr1 16886050 16886649 ccaat -
>8348 chr1 16886640 16887239 ccaat -
>8352 chr1 16895593 16896192 CCAAT -
>8354 chr1 16902194 16902793 CCAAT -
>8357 chr1 16916859 16917458 CCAAT +
>8358 chr1 16917104 16917703 CCAAT -
>8359 chr1 16919050 16919649 CCAAT +
>8360 chr1 16919295 16919894 CCAAT -
>8362 chr1 16921597 16922196 CCAAT -
>8370 chr1 16938236 16938835 ccaat -
>8371 chr1 16938409 16939008 CCAAT +
>8380 chr1 16953326 16953925 CCAAT -
>8384 chr1 16968227 16968826 CCAAT -
>8387 chr1 16977288 16977887 ccaat +
>8389 chr1 16978737 16979336 CCAAT +
>8397 chr1 17049859 17050458 ccaat +
>8398 chr1 17050104 17050703 ccaat -
>8399 chr1 17049896 17050495 ccaat +
>8400 chr1 17050141 17050740 ccaat -
>8401 chr1 17052824 17053423 CCAAT +
>8402 chr1 17053069 17053668 CCAAT -
>8403 chr1 17060646 17061245 ccaat +
>8404 chr1 17060891 17061490 ccaat -
>8415 chr1 17084642 17085241 ccaat +
>8416 chr1 17084887 17085486 ccaat -
>8417 chr1 17084882 17085481 ccaat +
>8418 chr1 17085127 17085726 ccaat -
>8422 chr1 17091857 17092456 ccaat -
>8423 chr1 17093892 17094491 CCAAT +
>8428 chr1 17112186 17112785 ccaat -
>8429 chr1 17112128 17112727 CCAAT +
>8443 chr1 17153653 17154252 CCAAT +
>8445 chr1 17154670 17155269 CCAAT +
>8451 chr1 17166562 17167161 CCAAT +
>8452 chr1 17166807 17167406 CCAAT -
>8453 chr1 17166887 17167486 CCAAT +
>8455 chr1 17168093 17168692 CCAAT +
>8456 chr1 17168338 17168937 CCAAT -
>8457 chr1 17168115 17168714 CCAAT +
>8458 chr1 17168360 17168959 CCAAT -
>8469 chr1 17217954 17218553 CCAAT +
>8470 chr1 17218199 17218798 CCAAT -
>8471 chr1 17218108 17218707 CCAAT +
>8472 chr1 17218353 17218952 CCAAT -
>8474 chr1 17219148 17219747 CCAAT -
>8495 chr1 17240832 17241431 ccaat +
>8496 chr1 17241077 17241676 ccaat -
>8513 chr1 17285711 17286310 ccaat +
>8517 chr1 17288802 17289401 CCAAT +
>8518 chr1 17289047 17289646 CCAAT -
>8524 chr1 17298158 17298757 CCAAT -
>8536 chr1 17330602 17331201 ccaat -
>8539 chr1 17335313 17335912 CCAAT +
>8540 chr1 17335558 17336157 CCAAT -
>8545 chr1 17341071 17341670 CCAAT +
>8552 chr1 17350142 17350741 ccaat -
>8557 chr1 17352793 17353392 ccaat +
>8559 chr1 17354925 17355524 ccaat +
>8560 chr1 17355170 17355769 ccaat -
>8561 chr1 17354997 17355596 ccaat +
>8562 chr1 17355242 17355841 ccaat -
>8563 chr1 17356374 17356973 ccaat +
>8565 chr1 17359051 17359650 ccaat +
>8566 chr1 17359296 17359895 ccaat -
>8571 chr1 17371142 17371741 ccaat +
>8572 chr1 17371387 17371986 ccaat -
>8573 chr1 17371266 17371865 ccaat +
>8574 chr1 17371511 17372110 ccaat -
>8577 chr1 17387539 17388138 ccaat +
>8578 chr1 17387784 17388383 ccaat -
>8581 chr1 17392800 17393399 ccaat +
>8590 chr1 17397269 17397868 ccaat -
>8591 chr1 17398609 17399208 CCAAT +
>8592 chr1 17398854 17399453 CCAAT -
>8595 chr1 17407430 17408029 CCAAT +
>8599 chr1 17416383 17416982 ccaat +
>8600 chr1 17416628 17417227 ccaat -
>8601 chr1 17428395 17428994 CCAAT +
>8602 chr1 17428640 17429239 CCAAT -
>8609 chr1 17447634 17448233 CCAAT +
>8610 chr1 17447879 17448478 CCAAT -
>8611 chr1 17447685 17448284 CCAAT +
>8612 chr1 17447930 17448529 CCAAT -
>8613 chr1 17448014 17448613 CCAAT +
>8625 chr1 17473162 17473761 CCAAT +
>8626 chr1 17473407 17474006 CCAAT -
>8627 chr1 17473394 17473993 CCAAT +
>8633 chr1 17495528 17496127 ccaat +
>8647 chr1 17560444 17561043 CCAAT +
>8660 chr1 17579930 17580529 CCAAT -
>8665 chr1 17596278 17596877 CCAAT +
>8667 chr1 17600335 17600934 CCAAT +
>8668 chr1 17600580 17601179 CCAAT -
>8673 chr1 17618876 17619475 CCAAT +
>8674 chr1 17619121 17619720 CCAAT -
>8678 chr1 17628040 17628639 CCAAT -
>8679 chr1 17627928 17628527 CCAAT +
>8680 chr1 17628173 17628772 CCAAT -
>8684 chr1 17629505 17630104 ccaat -
>8685 chr1 17629658 17630257 CCAAT +
>8686 chr1 17629903 17630502 CCAAT -
>8687 chr1 17629694 17630293 CCAAT +
>8688 chr1 17629939 17630538 CCAAT -
>8692 chr1 17631699 17632298 CCAAT -
>8693 chr1 17632039 17632638 CCAAT +
>8694 chr1 17632284 17632883 CCAAT -
>8695 chr1 17632262 17632861 CCAAT +
>8696 chr1 17632507 17633106 CCAAT -
>8697 chr1 17632534 17633133 CCAAT +
>8709 chr1 17669109 17669708 ccaat +
>8710 chr1 17669354 17669953 ccaat -
>8720 chr1 17702358 17702957 CCAAT -
>8736 chr1 17740341 17740940 CCAAT -
>8737 chr1 17748473 17749072 CCAAT +
>8740 chr1 17750989 17751588 CCAAT -
>8741 chr1 17750982 17751581 ccaat +
>8749 chr1 17791690 17792289 CCAAT +
>8759 chr1 17821437 17822036 CCAAT +
>8760 chr1 17821682 17822281 CCAAT -
>8767 chr1 17864390 17864989 ccaat +
>8768 chr1 17864635 17865234 ccaat -
>8785 chr1 17910273 17910872 CCAAT +
>8786 chr1 17910518 17911117 CCAAT -
>8787 chr1 17910399 17910998 ccaat +
>8788 chr1 17910644 17911243 ccaat -
>8789 chr1 17910668 17911267 ccaat +
>8790 chr1 17910913 17911512 ccaat -
>8797 chr1 17918484 17919083 ccaat +
>8798 chr1 17918729 17919328 ccaat -
>8800 chr1 17919374 17919973 CCAAT -
>8801 chr1 17920458 17921057 ccaat +
>8802 chr1 17920703 17921302 ccaat -
>8803 chr1 17920531 17921130 ccaat +
>8804 chr1 17920776 17921375 ccaat -
>8805 chr1 17922508 17923107 ccaat +
>8806 chr1 17922753 17923352 ccaat -
>8807 chr1 17922700 17923299 CCAAT +
>8816 chr1 17944055 17944654 CCAAT -
>8827 chr1 17953398 17953997 ccaat +
>8828 chr1 17953643 17954242 ccaat -
>8829 chr1 17953422 17954021 ccaat +
>8830 chr1 17953667 17954266 ccaat -
>8831 chr1 17953446 17954045 ccaat +
>8832 chr1 17953691 17954290 ccaat -
>8833 chr1 17953470 17954069 ccaat +
>8834 chr1 17953715 17954314 ccaat -
>8844 chr1 17968805 17969404 ccaat -
>8849 chr1 17975807 17976406 CCAAT +
>8850 chr1 17976052 17976651 CCAAT -
>8851 chr1 17975853 17976452 CCAAT +
>8852 chr1 17976098 17976697 CCAAT -
>8855 chr1 17993392 17993991 ccaAT +
>8859 chr1 17994307 17994906 CCAAT +
>8860 chr1 17994552 17995151 CCAAT -
>8871 chr1 18028315 18028914 CCAAT +
>8873 chr1 18028969 18029568 ccaat +
>8874 chr1 18029214 18029813 ccaat -
>8877 chr1 18071307 18071906 CCAAT +
>8878 chr1 18071552 18072151 CCAAT -
>8879 chr1 18080703 18081302 CCAAT +
>8883 chr1 18094248 18094847 ccaat +
>8884 chr1 18094493 18095092 ccaat -
>8885 chr1 18102630 18103229 ccaat +
>8886 chr1 18102875 18103474 ccaat -
>8887 chr1 18103034 18103633 ccaat +
>8892 chr1 18104903 18105502 ccaat -
>8893 chr1 18106350 18106949 ccaat +
>8894 chr1 18106595 18107194 ccaat -
>8895 chr1 18106754 18107353 CCAAT +
>8901 chr1 18110026 18110625 ccaat +
>8902 chr1 18110271 18110870 ccaat -
>8903 chr1 18114270 18114869 ccaat +
>8904 chr1 18114515 18115114 ccaat -
>8905 chr1 18116505 18117104 CCAAT +
>8909 chr1 18123545 18124144 ccaat +
>8910 chr1 18123790 18124389 ccaat -
>8911 chr1 18123607 18124206 CCAAT +
>8912 chr1 18123852 18124451 CCAAT -
>8915 chr1 18131580 18132179 ccaat +
>8916 chr1 18131825 18132424 ccaat -
>8922 chr1 18139333 18139932 ccaat -
>8925 chr1 18142175 18142774 ccaat +
>8926 chr1 18142420 18143019 ccaat -
>8927 chr1 18142311 18142910 ccaat +
>8928 chr1 18142556 18143155 ccaat -
>8929 chr1 18144295 18144894 CCAAT +
>8930 chr1 18144540 18145139 CCAAT -
>8933 chr1 18156002 18156601 CCAAT +
>8938 chr1 18163204 18163803 CCAAT -
>8939 chr1 18163218 18163817 Ccaat +
>8941 chr1 18170348 18170947 CCAAT +
>8942 chr1 18170593 18171192 CCAAT -
>8943 chr1 18170680 18171279 CCAAT +
>8944 chr1 18170925 18171524 CCAAT -
>8947 chr1 18178622 18179221 CCAAT +
>8948 chr1 18178867 18179466 CCAAT -
>8949 chr1 18181659 18182258 CCAAT +
>8950 chr1 18181904 18182503 CCAAT -
>8959 chr1 18190030 18190629 CCAAT +
>8961 chr1 18190862 18191461 ccaat +
>8962 chr1 18191107 18191706 ccaat -
>8963 chr1 18193235 18193834 CCAAT +
>8964 chr1 18193480 18194079 CCAAT -
>8967 chr1 18209270 18209869 ccaat +
>8968 chr1 18209515 18210114 ccaat -
>8969 chr1 18215467 18216066 CCAAT +
>8971 chr1 18223192 18223791 ccaat +
>8974 chr1 18231723 18232322 CCAAT -
>8977 chr1 18240884 18241483 CCAAT +
>8978 chr1 18241129 18241728 CCAAT -
>8980 chr1 18243174 18243773 CCAAT -
>8993 chr1 18265035 18265634 CCAAT +
>8994 chr1 18265280 18265879 CCAAT -
>8996 chr1 18267061 18267660 CCAAT -
>8997 chr1 18267388 18267987 ccaat +
>9001 chr1 18272535 18273134 CCAAT +
>9002 chr1 18272780 18273379 CCAAT -
>9005 chr1 18284615 18285214 CCAAT +
>9012 chr1 18305174 18305773 CCAAT -
>9014 chr1 18305189 18305788 CCAAT -
>9015 chr1 18305494 18306093 CCAAT +
>9019 chr1 18312808 18313407 CCAAT +
>9021 chr1 18312912 18313511 CCAAT +
>9023 chr1 18315407 18316006 CCAAT +
>9027 chr1 18326773 18327372 ccaat +
>9028 chr1 18327018 18327617 ccaat -
>9031 chr1 18330815 18331414 ccaat +
>9035 chr1 18335790 18336389 ccaat +
>9036 chr1 18336035 18336634 ccaat -
>9037 chr1 18335975 18336574 ccaat +
>9041 chr1 18341314 18341913 CCAAT +
>9042 chr1 18341559 18342158 CCAAT -
>9043 chr1 18341576 18342175 CCAAT +
>9044 chr1 18341821 18342420 CCAAT -
>9051 chr1 18358689 18359288 CCAAT +
>9052 chr1 18358934 18359533 CCAAT -
>9053 chr1 18364133 18364732 ccaat +
>9054 chr1 18364378 18364977 ccaat -
>9057 chr1 18370519 18371118 ccaat +
>9058 chr1 18370764 18371363 ccaat -
>9062 chr1 18376141 18376740 CCAAT -
>9063 chr1 18376898 18377497 CCAAT +
>9065 chr1 18386243 18386842 ccaat +
>9073 chr1 18392418 18393017 ccaat +
>9074 chr1 18392663 18393262 ccaat -
>9078 chr1 18416179 18416778 CCAAT -
>9081 chr1 18425886 18426485 CCAAT +
>9082 chr1 18426131 18426730 CCAAT -
>9083 chr1 18425908 18426507 CCAAT +
>9084 chr1 18426153 18426752 CCAAT -
>9087 chr1 18436084 18436683 CCAAT +
>9102 chr1 18493582 18494181 CCAAT -
>9105 chr1 18495648 18496247 CCAAT +
>9109 chr1 18499447 18500046 CCAAT +
>9110 chr1 18499692 18500291 CCAAT -
>9116 chr1 18503359 18503958 ccaat -
>9117 chr1 18505280 18505879 CCAAT +
>9118 chr1 18505525 18506124 CCAAT -
>9119 chr1 18505452 18506051 ccaat +
>9120 chr1 18505697 18506296 ccaat -
>9121 chr1 18516265 18516864 CCAAT +
>9122 chr1 18516510 18517109 CCAAT -
>9125 chr1 18523414 18524013 CCAAT +
>9126 chr1 18523659 18524258 CCAAT -
>9131 chr1 18528952 18529551 CCAAT +
>9132 chr1 18529197 18529796 CCAAT -
>9134 chr1 18534996 18535595 CCAAT -
>9135 chr1 18535051 18535650 ccaat +
>9137 chr1 18536418 18537017 CCAAT +
>9138 chr1 18536663 18537262 CCAAT -
>9139 chr1 18536463 18537062 ccaat +
>9140 chr1 18536708 18537307 ccaat -
>9144 chr1 18538650 18539249 ccaat -
>9145 chr1 18538860 18539459 ccaat +
>9148 chr1 18540657 18541256 CCAAT -
>9149 chr1 18541855 18542454 ccaat +
>9150 chr1 18542100 18542699 ccaat -
>9155 chr1 18550651 18551250 CCAAT +
>9157 chr1 18550755 18551354 CCAAT +
>9158 chr1 18551000 18551599 CCAAT -
>9161 chr1 18563197 18563796 CCAAT +
>9165 chr1 18565998 18566597 ccaat +
>9166 chr1 18566243 18566842 ccaat -
>9169 chr1 18574112 18574711 ccaat +
>9172 chr1 18576892 18577491 CCAAT -
>9178 chr1 18589831 18590430 CCAAT -
>9179 chr1 18589764 18590363 CCAAT +
>9181 chr1 18590879 18591478 CCAAT +
>9182 chr1 18591124 18591723 CCAAT -
>9194 chr1 18615321 18615920 ccaat -
>9195 chr1 18615355 18615954 ccaat +
>9199 chr1 18621085 18621684 ccaat +
>9205 chr1 18636420 18637019 ccaat +
>9206 chr1 18636665 18637264 ccaat -
>9207 chr1 18636544 18637143 CCAAT +
>9208 chr1 18636789 18637388 CCAAT -
>9211 chr1 18643187 18643786 ccaat +
>9212 chr1 18643432 18644031 ccaat -
>9213 chr1 18643621 18644220 CCAAT +
>9214 chr1 18643866 18644465 CCAAT -
>9216 chr1 18644435 18645034 ccaat -
>9217 chr1 18645566 18646165 CCAAT +
>9218 chr1 18645811 18646410 CCAAT -
>9221 chr1 18661932 18662531 CCAAT +
>9222 chr1 18662177 18662776 CCAAT -
>9226 chr1 18666897 18667496 ccaat -
>9233 chr1 18669088 18669687 CCAAT +
>9234 chr1 18669333 18669932 CCAAT -
>9235 chr1 18674447 18675046 ccaat +
>9236 chr1 18674692 18675291 ccaat -
>9237 chr1 18674604 18675203 ccaat +
>9238 chr1 18674849 18675448 ccaat -
>9255 chr1 18703783 18704382 ccaat +
>9258 chr1 18709053 18709652 CCAAT -
>9261 chr1 18721368 18721967 ccaat +
>9262 chr1 18721613 18722212 ccaat -
>9263 chr1 18726638 18727237 CCAAT +
>9264 chr1 18726883 18727482 CCAAT -
>9272 chr1 18752652 18753251 CCAAT -
>9273 chr1 18752536 18753135 ccaat +
>9274 chr1 18752781 18753380 ccaat -
>9278 chr1 18763618 18764217 CCAAT -
>9280 chr1 18763706 18764305 CCAAT -
>9287 chr1 18775708 18776307 CCAAT +
>9288 chr1 18775953 18776552 CCAAT -
>9294 chr1 18787841 18788440 ccaat -
>9295 chr1 18787855 18788454 ccaat +
>9305 chr1 18809744 18810343 CCAAT +
>9318 chr1 18833656 18834255 CCAAT -
>9319 chr1 18833632 18834231 CCAAT +
>9321 chr1 18838553 18839152 CCAAT +
>9322 chr1 18838798 18839397 CCAAT -
>9329 chr1 18873936 18874535 CCAAT +
>9330 chr1 18874181 18874780 CCAAT -
>9333 chr1 18878595 18879194 CCAAT +
>9334 chr1 18878840 18879439 CCAAT -
>9343 chr1 18906580 18907179 CCAAT +
>9344 chr1 18906825 18907424 CCAAT -
>9345 chr1 18906600 18907199 CCAAT +
>9346 chr1 18906845 18907444 CCAAT -
>9349 chr1 18923921 18924520 CCAAT +
>9350 chr1 18924166 18924765 CCAAT -
>9351 chr1 18923943 18924542 CCAAT +
>9352 chr1 18924188 18924787 CCAAT -
>9353 chr1 18924115 18924714 CCAAT +
>9360 chr1 18946029 18946628 CCAAT -
>9361 chr1 18945925 18946524 CCAAT +
>9362 chr1 18946170 18946769 CCAAT -
>9363 chr1 18947199 18947798 CCAAT +
>9364 chr1 18947444 18948043 CCAAT -
>9365 chr1 18948777 18949376 CCAAT +
>9366 chr1 18949022 18949621 CCAAT -
>9367 chr1 18948934 18949533 CCAAT +
>9368 chr1 18949179 18949778 CCAAT -
>9369 chr1 18952162 18952761 ccaat +
>9371 chr1 18953109 18953708 ccaat +
>9374 chr1 18954595 18955194 ccaat -
>9385 chr1 18964619 18965218 CCAAT +
>9390 chr1 18971869 18972468 CCAAT -
>9410 chr1 19017805 19018404 ccaat -
>9411 chr1 19018289 19018888 ccaat +
>9413 chr1 19018439 19019038 ccaat +
>9414 chr1 19018684 19019283 ccaat -
>9417 chr1 19028772 19029371 ccaat +
>9422 chr1 19030494 19031093 ccaat -
>9425 chr1 19035503 19036102 ccaat +
>9426 chr1 19035748 19036347 ccaat -
>9427 chr1 19039673 19040272 CCAAT +
>9428 chr1 19039918 19040517 CCAAT -
>9429 chr1 19043455 19044054 ccaat +
>9431 chr1 19046413 19047012 ccaat +
>9433 chr1 19047093 19047692 CCAAT +
>9435 chr1 19047828 19048427 CCAAT +
>9436 chr1 19048073 19048672 CCAAT -
>9439 chr1 19050815 19051414 ccaat +
>9440 chr1 19051060 19051659 ccaat -
>9445 chr1 19072203 19072802 ccaat +
>9446 chr1 19072448 19073047 ccaat -
>9453 chr1 19087347 19087946 CCAAT +
>9454 chr1 19087592 19088191 CCAAT -
>9455 chr1 19087681 19088280 ccaat +
>9456 chr1 19087926 19088525 ccaat -
>9457 chr1 19090500 19091099 ccaat +
>9463 chr1 19101523 19102122 CCAAT +
>9464 chr1 19101768 19102367 CCAAT -
>9465 chr1 19101585 19102184 CCAAT +
>9466 chr1 19101830 19102429 CCAAT -
>9467 chr1 19102976 19103575 CCAAT +
>9468 chr1 19103221 19103820 CCAAT -
>9469 chr1 19104308 19104907 CCAAT +
>9473 chr1 19106787 19107386 CCAAT +
>9477 chr1 19118192 19118791 CCAAT +
>9478 chr1 19118437 19119036 CCAAT -
>9485 chr1 19126801 19127400 CCAAT +
>9486 chr1 19127046 19127645 CCAAT -
>9490 chr1 19133526 19134125 ccaat -
>9491 chr1 19134826 19135425 CCAAT +
>9507 chr1 19157805 19158404 ccaat +
>9509 chr1 19168223 19168822 ccaat +
>9510 chr1 19168468 19169067 ccaat -
>9514 chr1 19175076 19175675 ccaat -
>9516 chr1 19175414 19176013 ccaat -
>9518 chr1 19179365 19179964 ccaat -
>9523 chr1 19182378 19182977 ccaat +
>9525 chr1 19188101 19188700 CCAAT +
>9527 chr1 19188143 19188742 CCAAT +
>9531 chr1 19190411 19191010 ccaat +
>9532 chr1 19190656 19191255 ccaat -
>9533 chr1 19190483 19191082 ccaat +
>9534 chr1 19190728 19191327 ccaat -
>9535 chr1 19191891 19192490 ccaat +
>9542 chr1 19203222 19203821 CCAAT -
>9546 chr1 19211604 19212203 ccaat -
>9547 chr1 19211605 19212204 ccAAT +
>9548 chr1 19211850 19212449 ccAAT -
>9549 chr1 19215354 19215953 ccaat +
>9550 chr1 19215599 19216198 ccaat -
>9563 chr1 19238666 19239265 CCAAT +
>9565 chr1 19244164 19244763 CCAAT +
>9567 chr1 19248231 19248830 ccaat +
>9568 chr1 19248476 19249075 ccaat -
>9572 chr1 19264646 19265245 ccaat -
>9573 chr1 19264582 19265181 CCAAT +
>9574 chr1 19264827 19265426 CCAAT -
>9575 chr1 19264660 19265259 CCAAT +
>9576 chr1 19264905 19265504 CCAAT -
>9579 chr1 19270931 19271530 CCAAT +
>9581 chr1 19274335 19274934 CCAAT +
>9582 chr1 19274580 19275179 CCAAT -
>9584 chr1 19277634 19278233 CCAAT -
>9586 chr1 19278783 19279382 CCAAT -
>9588 chr1 19278985 19279584 CCAAT -
>9589 chr1 19279080 19279679 CCAAT +
>9590 chr1 19279325 19279924 CCAAT -
>9596 chr1 19287873 19288472 CCAAT -
>9597 chr1 19291230 19291829 CCAAT +
>9601 chr1 19295428 19296027 CCAAT +
>9602 chr1 19295673 19296272 CCAAT -
>9603 chr1 19295443 19296042 CCAAT +
>9604 chr1 19295688 19296287 CCAAT -
>9605 chr1 19296377 19296976 CCAAT +
>9606 chr1 19296622 19297221 CCAAT -
>9613 chr1 19313257 19313856 CCAAT +
>9619 chr1 19326832 19327431 CCAAT +
>9620 chr1 19327077 19327676 CCAAT -
>9621 chr1 19327597 19328196 CCAAT +
>9622 chr1 19327842 19328441 CCAAT -
>9624 chr1 19330851 19331450 ccaat -
>9628 chr1 19346023 19346622 CCAAT -
>9630 chr1 19346033 19346632 CCAAT -
>9634 chr1 19352031 19352630 CCAAT -
>9638 chr1 19357157 19357756 CCAAT -
>9640 chr1 19357286 19357885 CCAAT -
>9641 chr1 19358557 19359156 CCAAT +
>9644 chr1 19359353 19359952 CCAAT -
>9645 chr1 19361773 19362372 CCAAT +
>9646 chr1 19362018 19362617 CCAAT -
>9655 chr1 19373406 19374005 CCAAT +
>9658 chr1 19375449 19376048 CCAAT -
>9659 chr1 19375764 19376363 CCAAT +
>9663 chr1 19384529 19385128 ccAAT +
>9664 chr1 19384774 19385373 ccAAT -
>9665 chr1 19385557 19386156 CCAAT +
>9666 chr1 19385802 19386401 CCAAT -
>9671 chr1 19391179 19391778 CCAAT +
>9674 chr1 19392166 19392765 CCAAT -
>9679 chr1 19395889 19396488 CCAAT +
>9681 chr1 19395913 19396512 CCAAT +
>9696 chr1 19422405 19423004 CCAAT -
>9707 chr1 19440069 19440668 ccaat +
>9708 chr1 19440314 19440913 ccaat -
>9709 chr1 19445624 19446223 ccaat +
>9710 chr1 19445869 19446468 ccaat -
>9711 chr1 19445706 19446305 ccaat +
>9712 chr1 19445951 19446550 ccaat -
>9713 chr1 19445740 19446339 ccaat +
>9714 chr1 19445985 19446584 ccaat -
>9721 chr1 19453633 19454232 CCAAT +
>9722 chr1 19453878 19454477 CCAAT -
>9729 chr1 19488223 19488822 ccaat +
>9730 chr1 19488468 19489067 ccaat -
>9731 chr1 19488246 19488845 ccaat +
>9732 chr1 19488491 19489090 ccaat -
>9733 chr1 19492445 19493044 ccaat +
>9735 chr1 19496596 19497195 CCAAT +
>9736 chr1 19496841 19497440 CCAAT -
>9741 chr1 19525431 19526030 ccaat +
>9742 chr1 19525676 19526275 ccaat -
>9753 chr1 19552344 19552943 ccaat +
>9754 chr1 19552589 19553188 ccaat -
>9769 chr1 19566363 19566962 CCAAT +
>9772 chr1 19570784 19571383 CCAAT -
>9773 chr1 19570921 19571520 CCAAT +
>9785 chr1 19588420 19589019 CCAAT +
>9786 chr1 19588665 19589264 CCAAT -
>9788 chr1 19588819 19589418 CCAAT -
>9792 chr1 19589899 19590498 CCAAT -
>9796 chr1 19600351 19600950 CCAAT -
>9797 chr1 19600427 19601026 CCAAT +
>9800 chr1 19605083 19605682 CCAAT -
>9807 chr1 19608335 19608934 ccaat +
>9808 chr1 19608580 19609179 ccaat -
>9819 chr1 19614498 19615097 ccAAT +
>9838 chr1 19634189 19634788 CCAAT -
>9841 chr1 19637231 19637830 CCAAT +
>9842 chr1 19637476 19638075 CCAAT -
>9843 chr1 19637641 19638240 CCAAT +
>9847 chr1 19644215 19644814 CCAAT +
>9849 chr1 19650390 19650989 CCAAT +
>9850 chr1 19650635 19651234 CCAAT -
>9851 chr1 19650553 19651152 ccaat +
>9852 chr1 19650798 19651397 ccaat -
>9855 chr1 19655451 19656050 CCAAT +
>9856 chr1 19655696 19656295 CCAAT -
>9860 chr1 19666110 19666709 CCAAT -
>9861 chr1 19666206 19666805 CCAAT +
>9863 chr1 19669554 19670153 CCAAT +
>9864 chr1 19669799 19670398 CCAAT -
>9880 chr1 19690071 19690670 ccaat -
>9881 chr1 19690562 19691161 ccaat +
>9884 chr1 19701542 19702141 ccaat -
>9885 chr1 19701492 19702091 ccaat +
>9890 chr1 19704991 19705590 CCAAT -
>9891 chr1 19706467 19707066 CCAAT +
>9893 chr1 19706642 19707241 ccaat +
>9899 chr1 19716610 19717209 CCAAT +
>9900 chr1 19716855 19717454 CCAAT -
>9911 chr1 19739392 19739991 ccaat +
>9912 chr1 19739637 19740236 ccaat -
>9914 chr1 19742081 19742680 ccaat -
>9915 chr1 19742234 19742833 ccaat +
>9917 chr1 19744174 19744773 ccaat +
>9918 chr1 19744419 19745018 ccaat -
>9920 chr1 19744917 19745516 ccaat -
>9921 chr1 19747745 19748344 ccaat +
>9922 chr1 19747990 19748589 ccaat -
>9923 chr1 19747879 19748478 ccaat +
>9924 chr1 19748124 19748723 ccaat -
>9926 chr1 19751438 19752037 ccaat -
>9931 chr1 19771480 19772079 ccaat +
>9932 chr1 19771725 19772324 ccaat -
>9933 chr1 19771509 19772108 ccaat +
>9934 chr1 19771754 19772353 ccaat -
>9944 chr1 19797941 19798540 ccaat -
>9947 chr1 19799224 19799823 CCAAT +
>9949 chr1 19805218 19805817 ccaat +
>9950 chr1 19805463 19806062 ccaat -
>9951 chr1 19808454 19809053 CCAAT +
>9973 chr1 19891201 19891800 ccaat +
>9976 chr1 19892869 19893468 ccaat -
>9984 chr1 19898981 19899580 CCAAT -
>9989 chr1 19906646 19907245 ccaat +
>9991 chr1 19906653 19907252 ccaat +
>9993 chr1 19911786 19912385 ccaat +
>9994 chr1 19912031 19912630 ccaat -
>9997 chr1 19915188 19915787 ccAAT +
>9998 chr1 19915433 19916032 ccAAT -
>10001 chr1 19922306 19922905 CCAAT +
>10003 chr1 19922465 19923064 CCAAT +
>10011 chr1 19928828 19929427 ccaat +
>10012 chr1 19929073 19929672 ccaat -
>10013 chr1 19929891 19930490 CCAAT +
>10014 chr1 19930136 19930735 CCAAT -
>10023 chr1 19939727 19940326 CCAAT +
>10025 chr1 19940814 19941413 ccaat +
>10032 chr1 19946251 19946850 CCAAT -
>10033 chr1 19946138 19946737 CCAAT +
>10034 chr1 19946383 19946982 CCAAT -
>10045 chr1 19957535 19958134 ccaat +
>10049 chr1 19967463 19968062 ccaat +
>10050 chr1 19967708 19968307 ccaat -
>10054 chr1 19975111 19975710 ccAAT -
>10055 chr1 19975223 19975822 CCAAT +
>10061 chr1 19986258 19986857 CCAAT +
>10064 chr1 19987133 19987732 CCAAT -
>10067 chr1 19990748 19991347 ccaat +
>10080 chr1 20012084 20012683 CCAAT -
>10081 chr1 20012027 20012626 CCAAT +
>10082 chr1 20012272 20012871 CCAAT -
>10083 chr1 20015639 20016238 ccaat +
>10084 chr1 20015884 20016483 ccaat -
>10086 chr1 20016369 20016968 ccaat -
>10096 chr1 20025720 20026319 ccaat -
>10097 chr1 20029504 20030103 ccaat +
>10098 chr1 20029749 20030348 ccaat -
>10105 chr1 20038916 20039515 ccaat +
>10107 chr1 20041365 20041964 ccaat +
>10108 chr1 20041610 20042209 ccaat -
>10109 chr1 20041944 20042543 ccaat +
>10110 chr1 20042189 20042788 ccaat -
>10113 chr1 20047012 20047611 ccaat +
>10116 chr1 20048221 20048820 ccaat -
>10131 chr1 20064285 20064884 ccaat +
>10132 chr1 20064530 20065129 ccaat -
>10133 chr1 20065797 20066396 CCAAT +
>10138 chr1 20069757 20070356 CCAAT -
>10143 chr1 20073236 20073835 ccaat +
>10151 chr1 20090481 20091080 CCAAT +
>10152 chr1 20090726 20091325 CCAAT -
>10153 chr1 20090638 20091237 CCAAT +
>10155 chr1 20115360 20115959 CCAAT +
>10157 chr1 20115466 20116065 CCaat +
>10161 chr1 20127558 20128157 ccaat +
>10170 chr1 20134627 20135226 ccaat -
>10172 chr1 20134693 20135292 ccaat -
>10175 chr1 20143958 20144557 ccaat +
>10176 chr1 20144203 20144802 ccaat -
>10177 chr1 20144097 20144696 ccaat +
>10178 chr1 20144342 20144941 ccaat -
>10181 chr1 20152838 20153437 ccaat +
>10182 chr1 20153083 20153682 ccaat -
>10185 chr1 20159516 20160115 ccaat +
>10186 chr1 20159761 20160360 ccaat -
>10187 chr1 20164155 20164754 ccaat +
>10188 chr1 20164400 20164999 ccaat -
>10198 chr1 20174892 20175491 CCAAT -
>10199 chr1 20174902 20175501 ccaat +
>10200 chr1 20175147 20175746 ccaat -
>10203 chr1 20186149 20186748 ccaat +
>10208 chr1 20194789 20195388 ccaat -
>10209 chr1 20197918 20198517 ccaat +
>10210 chr1 20198163 20198762 ccaat -
>10211 chr1 20198032 20198631 ccaat +
>10212 chr1 20198277 20198876 ccaat -
>10213 chr1 20200254 20200853 ccaat +
>10214 chr1 20200499 20201098 ccaat -
>10215 chr1 20200657 20201256 ccaat +
>10216 chr1 20200902 20201501 ccaat -
>10217 chr1 20200741 20201340 ccaat +
>10218 chr1 20200986 20201585 ccaat -
>10219 chr1 20200884 20201483 ccaat +
>10220 chr1 20201129 20201728 ccaat -
>10226 chr1 20227630 20228229 ccaat -
>10227 chr1 20230742 20231341 ccaat +
>10231 chr1 20235489 20236088 ccaat +
>10233 chr1 20236619 20237218 ccaat +
>10235 chr1 20240151 20240750 ccaat +
>10236 chr1 20240396 20240995 ccaat -
>10238 chr1 20245179 20245778 ccaat -
>10239 chr1 20245237 20245836 ccaat +
>10241 chr1 20251661 20252260 ccaat +
>10246 chr1 20267227 20267826 ccaat -
>10248 chr1 20270214 20270813 ccaat -
>10249 chr1 20270570 20271169 ccaat +
>10254 chr1 20274403 20275002 ccaat -
>10258 chr1 20275790 20276389 CCAAT -
>10260 chr1 20275822 20276421 CCAAT -
>10261 chr1 20283868 20284467 CCAAT +
>10262 chr1 20284113 20284712 CCAAT -
>10266 chr1 20294179 20294778 ccaat -
>10268 chr1 20294212 20294811 ccaat -
>10269 chr1 20294457 20295056 ccaat +
>10270 chr1 20294702 20295301 ccaat -
>10271 chr1 20294485 20295084 ccaat +
>10272 chr1 20294730 20295329 ccaat -
>10273 chr1 20294588 20295187 ccaat +
>10274 chr1 20294833 20295432 ccaat -
>10275 chr1 20295028 20295627 ccaat +
>10276 chr1 20295273 20295872 ccaat -
>10278 chr1 20295840 20296439 ccaat -
>10279 chr1 20295864 20296463 ccaat +
>10280 chr1 20296109 20296708 ccaat -
>10281 chr1 20296201 20296800 CCAAT +
>10283 chr1 20305967 20306566 ccaat +
>10285 chr1 20308679 20309278 CCAAT +
>10287 chr1 20309622 20310221 ccaat +
>10289 chr1 20309658 20310257 ccaat +
>10292 chr1 20312323 20312922 CCAAT -
>10301 chr1 20324731 20325330 ccaat +
>10304 chr1 20334888 20335487 ccaat -
>10307 chr1 20345856 20346455 ccaat +
>10308 chr1 20346101 20346700 ccaat -
>10309 chr1 20346095 20346694 CCAAT +
>10320 chr1 20366600 20367199 ccaat -
>10321 chr1 20366765 20367364 CCAAT +
>10327 chr1 20372746 20373345 ccaat +
>10328 chr1 20372991 20373590 ccaat -
>10330 chr1 20377152 20377751 CCAAT -
>10331 chr1 20377730 20378329 ccaat +
>10332 chr1 20377975 20378574 ccaat -
>10334 chr1 20381120 20381719 ccaat -
>10336 chr1 20383143 20383742 CCAAT -
>10343 chr1 20409732 20410331 CCAAT +
>10346 chr1 20414907 20415506 ccaat -
>10347 chr1 20415774 20416373 ccaat +
>10348 chr1 20416019 20416618 ccaat -
>10351 chr1 20418969 20419568 CCAAT +
>10363 chr1 20438826 20439425 ccaat +
>10369 chr1 20441161 20441760 CCAAT +
>10370 chr1 20441406 20442005 CCAAT -
>10371 chr1 20442961 20443560 ccaat +
>10373 chr1 20445852 20446451 ccaat +
>10375 chr1 20451011 20451610 CCAAT +
>10376 chr1 20451256 20451855 CCAAT -
>10378 chr1 20458785 20459384 CCAAT -
>10379 chr1 20459497 20460096 CCAAT +
>10383 chr1 20468138 20468737 ccaat +
>10384 chr1 20468383 20468982 ccaat -
>10386 chr1 20468817 20469416 ccaat -
>10387 chr1 20468696 20469295 CCAAT +
>10388 chr1 20468941 20469540 CCAAT -
>10390 chr1 20470359 20470958 ccaat -
>10391 chr1 20473479 20474078 CCAAT +
>10392 chr1 20473724 20474323 CCAAT -
>10394 chr1 20480430 20481029 ccaat -
>10399 chr1 20484801 20485400 ccaat +
>10400 chr1 20485046 20485645 ccaat -
>10401 chr1 20484857 20485456 ccaat +
>10402 chr1 20485102 20485701 ccaat -
>10403 chr1 20488640 20489239 CCAAT +
>10404 chr1 20488885 20489484 CCAAT -
>10405 chr1 20491966 20492565 CCAAT +
>10406 chr1 20492211 20492810 CCAAT -
>10407 chr1 20492198 20492797 CCAAT +
>10413 chr1 20495888 20496487 CCAAT +
>10414 chr1 20496133 20496732 CCAAT -
>10423 chr1 20503120 20503719 ccaat +
>10426 chr1 20506901 20507500 ccaat -
>10427 chr1 20507099 20507698 CCAAT +
>10428 chr1 20507344 20507943 CCAAT -
>10436 chr1 20522233 20522832 CCAAT -
>10438 chr1 20523163 20523762 ccaat -
>10440 chr1 20524512 20525111 CCAAT -
>10443 chr1 20530951 20531550 ccaat +
>10447 chr1 20536354 20536953 CCAAT +
>10448 chr1 20536599 20537198 CCAAT -
>10455 chr1 20553494 20554093 CCAAT +
>10463 chr1 20564806 20565405 CCAAT +
>10464 chr1 20565051 20565650 CCAAT -
>10465 chr1 20568531 20569130 CCAAT +
>10467 chr1 20568536 20569135 CCAAT +
>10472 chr1 20585488 20586087 CCAAT -
>10474 chr1 20585530 20586129 ccaat -
>10477 chr1 20587328 20587927 CCAAT +
>10478 chr1 20587573 20588172 CCAAT -
>10479 chr1 20587627 20588226 ccaat +
>10480 chr1 20587872 20588471 ccaat -
>10481 chr1 20588038 20588637 ccaat +
>10488 chr1 20610523 20611122 CCAAT -
>10496 chr1 20629026 20629625 ccaat -
>10497 chr1 20631115 20631714 CCAAT +
>10499 chr1 20634627 20635226 ccaat +
>10500 chr1 20634872 20635471 ccaat -
>10501 chr1 20634696 20635295 ccaat +
>10502 chr1 20634941 20635540 ccaat -
>10503 chr1 20634837 20635436 ccaat +
>10504 chr1 20635082 20635681 ccaat -
>10505 chr1 20634963 20635562 ccaat +
>10509 chr1 20636685 20637284 CCAAT +
>10510 chr1 20636930 20637529 CCAAT -
>10511 chr1 20638233 20638832 ccaat +
>10512 chr1 20638478 20639077 ccaat -
>10513 chr1 20641714 20642313 CCAAT +
>10517 chr1 20655310 20655909 ccaat +
>10519 chr1 20657987 20658586 CCAAT +
>10527 chr1 20667145 20667744 CCAAT +
>10534 chr1 20678091 20678690 ccaat -
>10543 chr1 20702436 20703035 CCAAT +
>10549 chr1 20715999 20716598 ccaat +
>10550 chr1 20716244 20716843 ccaat -
>10551 chr1 20722858 20723457 ccaat +
>10552 chr1 20723103 20723702 ccaat -
>10567 chr1 20756139 20756738 CCAAT +
>10577 chr1 20761585 20762184 CCAAT +
>10578 chr1 20761830 20762429 CCAAT -
>10583 chr1 20771663 20772262 ccaat +
>10584 chr1 20771908 20772507 ccaat -
>10591 chr1 20801825 20802424 CCAAT +
>10592 chr1 20802070 20802669 CCAAT -
>10593 chr1 20802500 20803099 CCAAT +
>10594 chr1 20802745 20803344 CCAAT -
>10595 chr1 20808815 20809414 ccaat +
>10599 chr1 20811088 20811687 ccaat +
>10600 chr1 20811333 20811932 ccaat -
>10605 chr1 20824135 20824734 ccaat +
>10606 chr1 20824380 20824979 ccaat -
>10609 chr1 20826917 20827516 ccaat +
>10611 chr1 20826924 20827523 ccaat +
>10613 chr1 20829631 20830230 ccaat +
>10614 chr1 20829876 20830475 ccaat -
>10616 chr1 20837310 20837909 ccaat -
>10617 chr1 20837384 20837983 ccaat +
>10627 chr1 20860292 20860891 CCAAT +
>10628 chr1 20860537 20861136 CCAAT -
>10631 chr1 20865614 20866213 ccaat +
>10632 chr1 20865859 20866458 ccaat -
>10633 chr1 20865683 20866282 ccaat +
>10634 chr1 20865928 20866527 ccaat -
>10641 chr1 20873621 20874220 ccaat +
>10650 chr1 20902878 20903477 CCAAT -
>10651 chr1 20906438 20907037 ccaat +
>10652 chr1 20906683 20907282 ccaat -
>10654 chr1 20907300 20907899 ccaat -
>10655 chr1 20907304 20907903 ccaat +
>10657 chr1 20907461 20908060 ccaat +
>10660 chr1 20908950 20909549 ccaat -
>10667 chr1 20921219 20921818 CCAAT +
>10668 chr1 20921464 20922063 CCAAT -
>10669 chr1 20921285 20921884 CCAAT +
>10670 chr1 20921530 20922129 CCAAT -
>10671 chr1 20921369 20921968 CCAAT +
>10672 chr1 20921614 20922213 CCAAT -
>10676 chr1 20926794 20927393 CCAAT -
>10677 chr1 20930840 20931439 CCAAT +
>10678 chr1 20931085 20931684 CCAAT -
>10679 chr1 20930881 20931480 CCAAT +
>10680 chr1 20931126 20931725 CCAAT -
>10687 chr1 20939762 20940361 CCAAT +
>10688 chr1 20940007 20940606 CCAAT -
>10695 chr1 20952033 20952632 ccaat +
>10696 chr1 20952278 20952877 ccaat -
>10697 chr1 20952154 20952753 ccaat +
>10698 chr1 20952399 20952998 ccaat -
>10699 chr1 20956514 20957113 CCAAT +
>10701 chr1 20963908 20964507 CCAAT +
>10702 chr1 20964153 20964752 CCAAT -
>10703 chr1 20964023 20964622 CCAAT +
>10704 chr1 20964268 20964867 CCAAT -
>10722 chr1 21017829 21018428 CCAAT -
>10726 chr1 21027811 21028410 CCAAT -
>10728 chr1 21030498 21031097 CCAAT -
>10732 chr1 21037143 21037742 CCAAT -
>10733 chr1 21037254 21037853 CCAAT +
>10737 chr1 21046214 21046813 CCAAT +
>10738 chr1 21046459 21047058 CCAAT -
>10743 chr1 21063164 21063763 CCAAT +
>10745 chr1 21063302 21063901 CCAAT +
>10750 chr1 21070309 21070908 ccaat -
>10761 chr1 21127975 21128574 CCAAT +
>10762 chr1 21128220 21128819 CCAAT -
>10769 chr1 21135006 21135605 CCAAT +
>10770 chr1 21135251 21135850 CCAAT -
>10778 chr1 21151910 21152509 CCAAT -
>10779 chr1 21159854 21160453 ccaat +
>10780 chr1 21160099 21160698 ccaat -
>10782 chr1 21183369 21183968 ccAAT -
>10793 chr1 21208038 21208637 ccaat +
>10796 chr1 21208886 21209485 CCAAT -
>10797 chr1 21208917 21209516 ccaat +
>10798 chr1 21209162 21209761 ccaat -
>10799 chr1 21211187 21211786 CCAAT +
>10800 chr1 21211432 21212031 CCAAT -
>10801 chr1 21211281 21211880 CCAAT +
>10802 chr1 21211526 21212125 CCAAT -
>10806 chr1 21217136 21217735 ccaat -
>10816 chr1 21238792 21239391 ccaat -
>10817 chr1 21238892 21239491 ccaat +
>10818 chr1 21239137 21239736 ccaat -
>10820 chr1 21239568 21240167 CCAAT -
>10821 chr1 21239508 21240107 ccaat +
>10822 chr1 21239753 21240352 ccaat -
>10823 chr1 21239532 21240131 ccaat +
>10824 chr1 21239777 21240376 ccaat -
>10825 chr1 21239581 21240180 ccaat +
>10826 chr1 21239826 21240425 ccaat -
>10828 chr1 21241015 21241614 ccaat -
>10829 chr1 21242683 21243282 CCAAT +
>10837 chr1 21262813 21263412 CCAAT +
>10838 chr1 21263058 21263657 CCAAT -
>10839 chr1 21262866 21263465 CCAAT +
>10840 chr1 21263111 21263710 CCAAT -
>10851 chr1 21292355 21292954 ccaat +
>10852 chr1 21292600 21293199 ccaat -
>10853 chr1 21293673 21294272 CCAAT +
>10854 chr1 21293918 21294517 CCAAT -
>10866 chr1 21333810 21334409 CCAAT -
>10873 chr1 21348571 21349170 CCAAT +
>10874 chr1 21348816 21349415 CCAAT -
>10876 chr1 21351698 21352297 ccaat -
>10879 chr1 21363027 21363626 CCAAT +
>10880 chr1 21363272 21363871 CCAAT -
>10883 chr1 21366140 21366739 ccaat +
>10884 chr1 21366385 21366984 ccaat -
>10885 chr1 21366229 21366828 ccaat +
>10886 chr1 21366474 21367073 ccaat -
>10891 chr1 21373782 21374381 CCAAT +
>10893 chr1 21374525 21375124 CCAAT +
>10896 chr1 21376233 21376832 CCAAT -
>10900 chr1 21379968 21380567 CCAAT -
>10901 chr1 21379904 21380503 ccaat +
>10925 chr1 21428214 21428813 ccaat +
>10926 chr1 21428459 21429058 ccaat -
>10927 chr1 21428313 21428912 ccaat +
>10928 chr1 21428558 21429157 ccaat -
>10929 chr1 21428509 21429108 ccaat +
>10931 chr1 21441921 21442520 CCAAT +
>10939 chr1 21485671 21486270 CCaat +
>10942 chr1 21500108 21500707 CCAAT -
>10943 chr1 21500186 21500785 CCAAT +
>10948 chr1 21507207 21507806 CCAAT -
>10950 chr1 21512108 21512707 CCAAT -
>10951 chr1 21512259 21512858 CCAAT +
>10952 chr1 21512504 21513103 CCAAT -
>10962 chr1 21527841 21528440 cCAAT -
>10969 chr1 21536787 21537386 CCAAT +
>10973 chr1 21544228 21544827 ccAAT +
>10974 chr1 21544473 21545072 ccAAT -
>10975 chr1 21544262 21544861 CCAAT +
>10976 chr1 21544507 21545106 CCAAT -
>10978 chr1 21548608 21549207 CCAAT -
>10979 chr1 21548680 21549279 ccaat +
>10988 chr1 21567113 21567712 ccaat -
>10989 chr1 21570508 21571107 CCAAT +
>10993 chr1 21580143 21580742 ccaat +
>10994 chr1 21580388 21580987 ccaat -
>10999 chr1 21583772 21584371 ccaat +
>11000 chr1 21584017 21584616 ccaat -
>11002 chr1 21584504 21585103 ccaat -
>11003 chr1 21584500 21585099 ccaat +
>11007 chr1 21597013 21597612 CCAAT +
>11008 chr1 21597258 21597857 CCAAT -
>11009 chr1 21599125 21599724 ccaat +
>11010 chr1 21599370 21599969 ccaat -
>11013 chr1 21611239 21611838 ccaat +
>11014 chr1 21611484 21612083 ccaat -
>11015 chr1 21613479 21614078 CCAAT +
>11020 chr1 21615439 21616038 CCAAT -
>11022 chr1 21620633 21621232 CCAAT -
>11033 chr1 21648702 21649301 ccaat +
>11034 chr1 21648947 21649546 ccaat -
>11035 chr1 21648991 21649590 ccaat +
>11037 chr1 21657184 21657783 ccaat +
>11038 chr1 21657429 21658028 ccaat -
>11039 chr1 21664403 21665002 CCAAT +
>11041 chr1 21665983 21666582 CCAAT +
>11044 chr1 21672232 21672831 CCAAT -
>11055 chr1 21684949 21685548 CCAAT +
>11056 chr1 21685194 21685793 CCAAT -
>11057 chr1 21685291 21685890 ccaat +
>11058 chr1 21685536 21686135 ccaat -
>11059 chr1 21689371 21689970 ccaat +
>11061 chr1 21693201 21693800 CCAAT +
>11062 chr1 21693446 21694045 CCAAT -
>11063 chr1 21693325 21693924 ccaat +
>11065 chr1 21695741 21696340 CCAAT +
>11066 chr1 21695986 21696585 CCAAT -
>11067 chr1 21695832 21696431 CCAAT +
>11068 chr1 21696077 21696676 CCAAT -
>11069 chr1 21696170 21696769 CCAAT +
>11070 chr1 21696415 21697014 CCAAT -
>11082 chr1 21720681 21721280 ccaat -
>11083 chr1 21720717 21721316 CCAAT +
>11088 chr1 21728419 21729018 ccAAT -
>11093 chr1 21737323 21737922 CCAAT +
>11094 chr1 21737568 21738167 CCAAT -
>11095 chr1 21744270 21744869 ccaat +
>11096 chr1 21744515 21745114 ccaat -
>11097 chr1 21744328 21744927 ccaat +
>11098 chr1 21744573 21745172 ccaat -
>11105 chr1 21801497 21802096 CCAAT +
>11106 chr1 21801742 21802341 CCAAT -
>11111 chr1 21814730 21815329 CCAAT +
>11112 chr1 21814975 21815574 CCAAT -
>11116 chr1 21827279 21827878 ccaat -
>11122 chr1 21837793 21838392 ccaat -
>11141 chr1 21886219 21886818 CCAAT +
>11142 chr1 21886464 21887063 CCAAT -
>11143 chr1 21886416 21887015 CCAAT +
>11155 chr1 21937431 21938030 CCAAT +
>11156 chr1 21937676 21938275 CCAAT -
>11157 chr1 21941981 21942580 CCAAT +
>11158 chr1 21942226 21942825 CCAAT -
>11167 chr1 21962039 21962638 CCAAT +
>11168 chr1 21962284 21962883 CCAAT -
>11203 chr1 22065054 22065653 ccaat +
>11211 chr1 22081732 22082331 CCaat +
>11212 chr1 22081977 22082576 CCaat -
>11214 chr1 22094662 22095261 CCAAT -
>11223 chr1 22114217 22114816 CCAAT +
>11224 chr1 22114462 22115061 CCAAT -
>11225 chr1 22114367 22114966 ccaat +
>11226 chr1 22114612 22115211 ccaat -
>11238 chr1 22146216 22146815 CCAAT -
>11239 chr1 22146171 22146770 CCAAT +
>11240 chr1 22146416 22147015 CCAAT -
>11243 chr1 22157034 22157633 CCAAT +
>11244 chr1 22157279 22157878 CCAAT -
>11253 chr1 22187061 22187660 ccaat +
>11259 chr1 22197733 22198332 CCAAT +
>11269 chr1 22210230 22210829 ccaat +
>11284 chr1 22244784 22245383 ccaat -
>11285 chr1 22244809 22245408 ccaat +
>11286 chr1 22245054 22245653 ccaat -
>11291 chr1 22269498 22270097 ccaat +
>11298 chr1 22276177 22276776 CCAAT -
>11299 chr1 22277575 22278174 CCAAT +
>11301 chr1 22291530 22292129 CCAAT +
>11307 chr1 22316182 22316781 CCAAT +
>11308 chr1 22316427 22317026 CCAAT -
>11309 chr1 22325606 22326205 CCAAT +
>11315 chr1 22337600 22338199 CCAAT +
>11316 chr1 22337845 22338444 CCAAT -
>11322 chr1 22368562 22369161 CCAAT -
>11323 chr1 22368628 22369227 ccaat +
>11324 chr1 22368873 22369472 ccaat -
>11325 chr1 22368698 22369297 ccaat +
>11326 chr1 22368943 22369542 ccaat -
>11328 chr1 22369986 22370585 CCAAT -
>11331 chr1 22377600 22378199 CCAAT +
>11332 chr1 22377845 22378444 CCAAT -
>11333 chr1 22377747 22378346 CCAAT +
>11334 chr1 22377992 22378591 CCAAT -
>11335 chr1 22377920 22378519 ccaat +
>11336 chr1 22378165 22378764 ccaat -
>11337 chr1 22378252 22378851 ccaat +
>11338 chr1 22378497 22379096 ccaat -
>11343 chr1 22383168 22383767 CCAAT +
>11349 chr1 22401715 22402314 ccaat +
>11357 chr1 22421402 22422001 CCAAT +
>11368 chr1 22443810 22444409 CCAAT -
>11373 chr1 22481755 22482354 ccaat +
>11375 chr1 22485694 22486293 ccaat +
>11376 chr1 22485939 22486538 ccaat -
>11377 chr1 22487924 22488523 ccaat +
>11378 chr1 22488169 22488768 ccaat -
>11381 chr1 22492176 22492775 ccaat +
>11382 chr1 22492421 22493020 ccaat -
>11383 chr1 22492571 22493170 ccaat +
>11384 chr1 22492816 22493415 ccaat -
>11385 chr1 22492578 22493177 ccaat +
>11386 chr1 22492823 22493422 ccaat -
>11387 chr1 22494044 22494643 CCAAT +
>11389 chr1 22498716 22499315 ccaat +
>11390 chr1 22498961 22499560 ccaat -
>11391 chr1 22498853 22499452 ccaat +
>11392 chr1 22499098 22499697 ccaat -
>11395 chr1 22502615 22503214 ccaat +
>11396 chr1 22502860 22503459 ccaat -
>11398 chr1 22513934 22514533 ccaat -
>11399 chr1 22514033 22514632 ccaat +
>11401 chr1 22515012 22515611 CCAAT +
>11402 chr1 22515257 22515856 CCAAT -
>11404 chr1 22528751 22529350 ccaat -
>11411 chr1 22549836 22550435 CCAAT +
>11412 chr1 22550081 22550680 CCAAT -
>11415 chr1 22556830 22557429 CCAAT +
>11416 chr1 22557075 22557674 CCAAT -
>11417 chr1 22557113 22557712 ccaat +
>11424 chr1 22561288 22561887 CCAAT -
>11425 chr1 22561386 22561985 CCAAT +
>11426 chr1 22561631 22562230 CCAAT -
>11427 chr1 22561782 22562381 CCAAT +
>11428 chr1 22562027 22562626 CCAAT -
>11431 chr1 22575632 22576231 ccaat +
>11432 chr1 22575877 22576476 ccaat -
>11433 chr1 22575865 22576464 ccaat +
>11434 chr1 22576110 22576709 ccaat -
>11435 chr1 22578170 22578769 CCAAT +
>11436 chr1 22578415 22579014 CCAAT -
>11437 chr1 22578358 22578957 CCAAT +
>11441 chr1 22582861 22583460 ccaat +
>11442 chr1 22583106 22583705 ccaat -
>11443 chr1 22583121 22583720 ccaat +
>11444 chr1 22583366 22583965 ccaat -
>11445 chr1 22583394 22583993 ccaat +
>11446 chr1 22583639 22584238 ccaat -
>11447 chr1 22583647 22584246 ccaat +
>11448 chr1 22583892 22584491 ccaat -
>11449 chr1 22584332 22584931 CCAAT +
>11457 chr1 22598508 22599107 ccaat +
>11459 chr1 22598544 22599143 CCAAT +
>11469 chr1 22623008 22623607 ccaat +
>11470 chr1 22623253 22623852 ccaat -
>11477 chr1 22627496 22628095 ccaat +
>11482 chr1 22631205 22631804 CCAAT -
>11488 chr1 22657658 22658257 ccaat -
>11493 chr1 22672811 22673410 CCAAT +
>11494 chr1 22673056 22673655 CCAAT -
>11505 chr1 22711662 22712261 CCAAT +
>11508 chr1 22716334 22716933 CCAAT -
>11510 chr1 22718240 22718839 CCAAT -
>11520 chr1 22780296 22780895 CCAAT -
>11522 chr1 22803362 22803961 ccaat -
>11523 chr1 22803318 22803917 ccaat +
>11528 chr1 22807053 22807652 ccaat -
>11530 chr1 22807140 22807739 ccaat -
>11531 chr1 22808004 22808603 CCAAT +
>11532 chr1 22808249 22808848 CCAAT -
>11533 chr1 22811204 22811803 CCAAT +
>11534 chr1 22811449 22812048 CCAAT -
>11541 chr1 22839815 22840414 CCAAT +
>11542 chr1 22840060 22840659 CCAAT -
>11545 chr1 22843238 22843837 CCAAT +
>11546 chr1 22843483 22844082 CCAAT -
>11548 chr1 22846546 22847145 CCAAT -
>11549 chr1 22846676 22847275 CCAAT +
>11559 chr1 22861255 22861854 CCAAT +
>11560 chr1 22861500 22862099 CCAAT -
>11561 chr1 22863288 22863887 CCAAT +
>11562 chr1 22863533 22864132 CCAAT -
>11567 chr1 22881805 22882404 CCAAT +
>11568 chr1 22882050 22882649 CCAAT -
>11569 chr1 22881820 22882419 CCAAT +
>11570 chr1 22882065 22882664 CCAAT -
>11571 chr1 22881840 22882439 CCAAT +
>11572 chr1 22882085 22882684 CCAAT -
>11573 chr1 22886927 22887526 ccaat +
>11574 chr1 22887172 22887771 ccaat -
>11575 chr1 22887005 22887604 ccaat +
>11576 chr1 22887250 22887849 ccaat -
>11577 chr1 22887026 22887625 ccaat +
>11578 chr1 22887271 22887870 ccaat -
>11579 chr1 22887050 22887649 ccaat +
>11580 chr1 22887295 22887894 ccaat -
>11581 chr1 22898523 22899122 CCAAT +
>11582 chr1 22898768 22899367 CCAAT -
>11583 chr1 22898758 22899357 CCAAT +
>11587 chr1 22904508 22905107 ccaat +
>11588 chr1 22904753 22905352 ccaat -
>11589 chr1 22905664 22906263 ccaat +
>11590 chr1 22905909 22906508 ccaat -
>11593 chr1 22928368 22928967 ccaat +
>11594 chr1 22928613 22929212 ccaat -
>11595 chr1 22935493 22936092 CCAAT +
>11603 chr1 22969079 22969678 CCAAT +
>11607 chr1 22985401 22986000 CCAAT +
>11609 chr1 22991141 22991740 CCAAT +
>11620 chr1 23002935 23003534 ccaat -
>11621 chr1 23002963 23003562 ccaat +
>11622 chr1 23003208 23003807 ccaat -
>11628 chr1 23018620 23019219 CCAAT -
>11629 chr1 23019397 23019996 ccaat +
>11630 chr1 23019642 23020241 ccaat -
>11636 chr1 23031265 23031864 CCAAT -
>11637 chr1 23031448 23032047 CCAAT +
>11638 chr1 23031693 23032292 CCAAT -
>11644 chr1 23035700 23036299 ccaat -
>11649 chr1 23042122 23042721 ccaat +
>11651 chr1 23047358 23047957 CCAAT +
>11655 chr1 23055909 23056508 ccaat +
>11656 chr1 23056154 23056753 ccaat -
>11657 chr1 23056060 23056659 ccaat +
>11658 chr1 23056305 23056904 ccaat -
>11661 chr1 23073404 23074003 CCAAT +
>11671 chr1 23091443 23092042 CCAAT +
>11685 chr1 23112561 23113160 CCAAT +
>11691 chr1 23117184 23117783 CCAAT +
>11694 chr1 23120882 23121481 ccaat -
>11695 chr1 23121028 23121627 ccaat +
>11697 chr1 23122994 23123593 CCAAT +
>11698 chr1 23123239 23123838 CCAAT -
>11699 chr1 23123342 23123941 CCAAT +
>11700 chr1 23123587 23124186 CCAAT -
>11707 chr1 23134315 23134914 ccaat +
>11708 chr1 23134560 23135159 ccaat -
>11709 chr1 23134336 23134935 ccaat +
>11710 chr1 23134581 23135180 ccaat -
>11711 chr1 23138492 23139091 ccaat +
>11723 chr1 23173247 23173846 ccaat +
>11725 chr1 23173329 23173928 ccaat +
>11727 chr1 23175959 23176558 ccaat +
>11728 chr1 23176204 23176803 ccaat -
>11732 chr1 23184413 23185012 CCAAT -
>11738 chr1 23193802 23194401 ccaat -
>11739 chr1 23193764 23194363 ccaat +
>11740 chr1 23194009 23194608 ccaat -
>11741 chr1 23195451 23196050 ccaat +
>11742 chr1 23195696 23196295 ccaat -
>11743 chr1 23195541 23196140 ccaat +
>11744 chr1 23195786 23196385 ccaat -
>11747 chr1 23204042 23204641 ccaat +
>11753 chr1 23227098 23227697 CCAAT +
>11756 chr1 23232786 23233385 ccaat -
>11759 chr1 23248065 23248664 CCAAT +
>11760 chr1 23248310 23248909 CCAAT -
>11763 chr1 23270109 23270708 CCAAT +
>11764 chr1 23270354 23270953 CCAAT -
>11765 chr1 23280988 23281587 CCAAT +
>11769 chr1 23287719 23288318 CCAAT +
>11770 chr1 23287964 23288563 CCAAT -
>11771 chr1 23287877 23288476 CCAAT +
>11772 chr1 23288122 23288721 CCAAT -
>11779 chr1 23297338 23297937 ccaat +
>11780 chr1 23297583 23298182 ccaat -
>11781 chr1 23300606 23301205 CCAAT +
>11782 chr1 23300851 23301450 CCAAT -
>11784 chr1 23301762 23302361 CCAAT -
>11785 chr1 23303529 23304128 CCAAT +
>11786 chr1 23303774 23304373 CCAAT -
>11787 chr1 23303617 23304216 CCAAT +
>11788 chr1 23303862 23304461 CCAAT -
>11795 chr1 23311402 23312001 ccaat +
>11796 chr1 23311647 23312246 ccaat -
>11803 chr1 23333846 23334445 ccaat +
>11812 chr1 23347811 23348410 ccaat -
>11813 chr1 23347863 23348462 CCAAT +
>11823 chr1 23358669 23359268 CCAAT +
>11824 chr1 23358914 23359513 CCAAT -
>11831 chr1 23386098 23386697 CCAAT +
>11833 chr1 23390977 23391576 CCAAT +
>11839 chr1 23399709 23400308 ccaat +
>11840 chr1 23399954 23400553 ccaat -
>11841 chr1 23399785 23400384 ccaat +
>11842 chr1 23400030 23400629 ccaat -
>11847 chr1 23413569 23414168 ccaat +
>11848 chr1 23413814 23414413 ccaat -
>11853 chr1 23430630 23431229 CCAAT +
>11855 chr1 23433104 23433703 ccaat +
>11856 chr1 23433349 23433948 ccaat -
>11859 chr1 23436878 23437477 CCAAT +
>11860 chr1 23437123 23437722 CCAAT -
>11861 chr1 23444214 23444813 CCAAT +
>11862 chr1 23444459 23445058 CCAAT -
>11863 chr1 23447966 23448565 CCAAT +
>11867 chr1 23450970 23451569 CCAAT +
>11868 chr1 23451215 23451814 CCAAT -
>11875 chr1 23463082 23463681 ccaat +
>11879 chr1 23471956 23472555 ccaat +
>11881 chr1 23472438 23473037 ccaat +
>11882 chr1 23472683 23473282 ccaat -
>11885 chr1 23483281 23483880 CCAAT +
>11887 chr1 23483303 23483902 CCAAT +
>11902 chr1 23526059 23526658 CCAAT -
>11903 chr1 23526159 23526758 ccaat +
>11905 chr1 23526788 23527387 ccaat +
>11906 chr1 23527033 23527632 ccaat -
>11907 chr1 23527821 23528420 CCAAT +
>11911 chr1 23543128 23543727 CCAAT +
>11912 chr1 23543373 23543972 CCAAT -
>11913 chr1 23543153 23543752 CCAAT +
>11914 chr1 23543398 23543997 CCAAT -
>11917 chr1 23565585 23566184 CCAAT +
>11918 chr1 23565830 23566429 CCAAT -
>11919 chr1 23565592 23566191 CCAAT +
>11920 chr1 23565837 23566436 CCAAT -
>11921 chr1 23567058 23567657 CCAAT +
>11922 chr1 23567303 23567902 CCAAT -
>11923 chr1 23567091 23567690 CCAAT +
>11924 chr1 23567336 23567935 CCAAT -
>11929 chr1 23579926 23580525 CCAAT +
>11931 chr1 23579947 23580546 CCAAT +
>11935 chr1 23588471 23589070 ccaat +
>11947 chr1 23605855 23606454 ccaat +
>11948 chr1 23606100 23606699 ccaat -
>11950 chr1 23608752 23609351 ccaat -
>11967 chr1 23644780 23645379 ccaat +
>11968 chr1 23645025 23645624 ccaat -
>11974 chr1 23658172 23658771 ccaat -
>11975 chr1 23658137 23658736 CCAAT +
>11977 chr1 23658174 23658773 CCAAT +
>12006 chr1 23685223 23685822 ccaat -
>12008 chr1 23685286 23685885 ccaat -
>12017 chr1 23705117 23705716 CCAAT +
>12018 chr1 23705362 23705961 CCAAT -
>12019 chr1 23708451 23709050 CCAAT +
>12023 chr1 23709651 23710250 ccaat +
>12030 chr1 23721169 23721768 ccaat -
>12032 chr1 23721758 23722357 ccaat -
>12033 chr1 23721623 23722222 ccaat +
>12034 chr1 23721868 23722467 ccaat -
>12040 chr1 23729814 23730413 CCAAT -
>12042 chr1 23736384 23736983 ccaat -
>12046 chr1 23742393 23742992 ccAAT -
>12047 chr1 23744807 23745406 ccaat +
>12053 chr1 23760597 23761196 ccaat +
>12055 chr1 23761208 23761807 CCAAT +
>12056 chr1 23761453 23762052 CCAAT -
>12063 chr1 23787192 23787791 CCAAT +
>12072 chr1 23812723 23813322 ccaat -
>12073 chr1 23812714 23813313 CCAAT +
>12074 chr1 23812959 23813558 CCAAT -
>12075 chr1 23813016 23813615 ccaat +
>12077 chr1 23815227 23815826 ccaat +
>12078 chr1 23815472 23816071 ccaat -
>12079 chr1 23815298 23815897 ccaat +
>12080 chr1 23815543 23816142 ccaat -
>12082 chr1 23817888 23818487 CCAAT -
>12086 chr1 23820025 23820624 CCAAT -
>12087 chr1 23820049 23820648 ccaat +
>12089 chr1 23821241 23821840 ccaat +
>12092 chr1 23827234 23827833 ccAAt -
>12094 chr1 23827573 23828172 ccaat -
>12095 chr1 23827663 23828262 ccaat +
>12096 chr1 23827908 23828507 ccaat -
>12119 chr1 23864475 23865074 ccaat +
>12120 chr1 23864720 23865319 ccaat -
>12124 chr1 23870136 23870735 CCAAT -
>12125 chr1 23870277 23870876 ccaat +
>12129 chr1 23875573 23876172 ccaat +
>12138 chr1 23916642 23917241 CCAAT -
>12139 chr1 23916714 23917313 ccaat +
>12144 chr1 23923201 23923800 ccaat -
>12145 chr1 23923150 23923749 CCAAT +
>12146 chr1 23923395 23923994 CCAAT -
>12150 chr1 23932059 23932658 ccaat -
>12151 chr1 23932223 23932822 ccaat +
>12155 chr1 23937481 23938080 CCAAT +
>12156 chr1 23937726 23938325 CCAAT -
>12157 chr1 23937519 23938118 CCAAT +
>12158 chr1 23937764 23938363 CCAAT -
>12166 chr1 23940719 23941318 CCAAT -
>12167 chr1 23940714 23941313 CCAAT +
>12168 chr1 23940959 23941558 CCAAT -
>12175 chr1 23954666 23955265 CCAAT +
>12176 chr1 23954911 23955510 CCAAT -
>12179 chr1 23968324 23968923 ccaat +
>12183 chr1 23973649 23974248 ccaat +
>12211 chr1 24045757 24046356 CCAAT +
>12213 chr1 24049583 24050182 ccaat +
>12214 chr1 24049828 24050427 ccaat -
>12215 chr1 24049734 24050333 ccAAT +
>12216 chr1 24049979 24050578 ccAAT -
>12217 chr1 24053884 24054483 CCAAT +
>12224 chr1 24065025 24065624 ccaat -
>12225 chr1 24065073 24065672 CCAAT +
>12226 chr1 24065318 24065917 CCAAT -
>12231 chr1 24073943 24074542 CCAAT +
>12232 chr1 24074188 24074787 CCAAT -
>12233 chr1 24074054 24074653 CCAAT +
>12234 chr1 24074299 24074898 CCAAT -
>12250 chr1 24105582 24106181 ccAAT -
>12251 chr1 24111166 24111765 ccaat +
>12261 chr1 24120742 24121341 ccaat +
>12262 chr1 24120987 24121586 ccaat -
>12263 chr1 24121077 24121676 ccAAT +
>12265 chr1 24121584 24122183 ccaat +
>12266 chr1 24121829 24122428 ccaat -
>12277 chr1 24135372 24135971 ccaat +
>12278 chr1 24135617 24136216 ccaat -
>12279 chr1 24135520 24136119 ccaat +
>12280 chr1 24135765 24136364 ccaat -
>12281 chr1 24135642 24136241 ccaat +
>12282 chr1 24135887 24136486 ccaat -
>12289 chr1 24151479 24152078 ccaat +
>12302 chr1 24190652 24191251 ccaat -
>12309 chr1 24213899 24214498 CCAAT +
>12310 chr1 24214144 24214743 CCAAT -
>12325 chr1 24270329 24270928 CCAAT +
>12326 chr1 24270574 24271173 CCAAT -
>12327 chr1 24270382 24270981 CCAAT +
>12328 chr1 24270627 24271226 CCAAT -
>12329 chr1 24270572 24271171 CCAAT +
>12330 chr1 24270817 24271416 CCAAT -
>12334 chr1 24276178 24276777 CCAAT -
>12338 chr1 24281027 24281626 CCAAT -
>12343 chr1 24306975 24307574 CCAAT +
>12347 chr1 24312740 24313339 CCAAT +
>12351 chr1 24318362 24318961 CCAAT +
>12352 chr1 24318607 24319206 CCAAT -
>12374 chr1 24386252 24386851 CCAAT -
>12375 chr1 24389679 24390278 CCAAT +
>12379 chr1 24391903 24392502 ccaat +
>12380 chr1 24392148 24392747 ccaat -
>12381 chr1 24395986 24396585 ccaat +
>12382 chr1 24396231 24396830 ccaat -
>12386 chr1 24397940 24398539 ccaat -
>12391 chr1 24407841 24408440 CCAAT +
>12392 chr1 24408086 24408685 CCAAT -
>12393 chr1 24407882 24408481 CCAAT +
>12394 chr1 24408127 24408726 CCAAT -
>12395 chr1 24407917 24408516 CCAAT +
>12396 chr1 24408162 24408761 CCAAT -
>12397 chr1 24407958 24408557 CCAAT +
>12398 chr1 24408203 24408802 CCAAT -
>12399 chr1 24408302 24408901 ccaat +
>12403 chr1 24420497 24421096 ccaat +
>12404 chr1 24420742 24421341 ccaat -
>12405 chr1 24420510 24421109 ccAat +
>12406 chr1 24420755 24421354 ccAat -
>12413 chr1 24439956 24440555 ccaat +
>12417 chr1 24444847 24445446 CCAAT +
>12418 chr1 24445092 24445691 CCAAT -
>12419 chr1 24446904 24447503 ccaat +
>12421 chr1 24453635 24454234 CCAAT +
>12422 chr1 24453880 24454479 CCAAT -
>12423 chr1 24453674 24454273 CCAAT +
>12424 chr1 24453919 24454518 CCAAT -
>12429 chr1 24465658 24466257 CCAAT +
>12431 chr1 24472056 24472655 ccaat +
>12432 chr1 24472301 24472900 ccaat -
>12437 chr1 24478316 24478915 ccaat +
>12438 chr1 24478561 24479160 ccaat -
>12440 chr1 24479083 24479682 ccaat -
>12447 chr1 24499776 24500375 CCAAT +
>12448 chr1 24500021 24500620 CCAAT -
>12455 chr1 24516628 24517227 CCAAT +
>12456 chr1 24516873 24517472 CCAAT -
>12457 chr1 24517209 24517808 CCAAT +
>12458 chr1 24517454 24518053 CCAAT -
>12459 chr1 24518038 24518637 CCAAT +
>12460 chr1 24518283 24518882 CCAAT -
>12461 chr1 24519681 24520280 CCAAT +
>12462 chr1 24519926 24520525 CCAAT -
>12465 chr1 24534059 24534658 CCAAT +
>12466 chr1 24534304 24534903 CCAAT -
>12467 chr1 24534981 24535580 CCAAT +
>12474 chr1 24568231 24568830 ccaat -
>12477 chr1 24578468 24579067 CCAAT +
>12478 chr1 24578713 24579312 CCAAT -
>12479 chr1 24578755 24579354 CCAAT +
>12480 chr1 24579000 24579599 CCAAT -
>12481 chr1 24579022 24579621 CCAAT +
>12482 chr1 24579267 24579866 CCAAT -
>12485 chr1 24580871 24581470 CCAAT +
>12487 chr1 24582186 24582785 CCAAT +
>12488 chr1 24582431 24583030 CCAAT -
>12490 chr1 24599717 24600316 CCAAT -
>12491 chr1 24599808 24600407 CCAAT +
>12492 chr1 24600053 24600652 CCAAT -
>12494 chr1 24612687 24613286 CCAAT -
>12496 chr1 24612728 24613327 CCAAT -
>12497 chr1 24614313 24614912 CCAAT +
>12498 chr1 24614558 24615157 CCAAT -
>12505 chr1 24627218 24627817 ccaat +
>12507 chr1 24636482 24637081 CCAAT +
>12508 chr1 24636727 24637326 CCAAT -
>12509 chr1 24642241 24642840 ccaat +
>12510 chr1 24642486 24643085 ccaat -
>12511 chr1 24653654 24654253 CCAAT +
>12512 chr1 24653899 24654498 CCAAT -
>12513 chr1 24658227 24658826 CCAAT +
>12514 chr1 24658472 24659071 CCAAT -
>12518 chr1 24681360 24681959 ccaat -
>12523 chr1 24689123 24689722 ccaat +
>12524 chr1 24689368 24689967 ccaat -
>12525 chr1 24689162 24689761 ccaat +
>12526 chr1 24689407 24690006 ccaat -
>12527 chr1 24689203 24689802 ccaat +
>12528 chr1 24689448 24690047 ccaat -
>12529 chr1 24689228 24689827 ccaat +
>12530 chr1 24689473 24690072 ccaat -
>12531 chr1 24689252 24689851 ccaat +
>12532 chr1 24689497 24690096 ccaat -
>12533 chr1 24689276 24689875 ccaat +
>12534 chr1 24689521 24690120 ccaat -
>12538 chr1 24692995 24693594 ccaat -
>12539 chr1 24694466 24695065 CCAAT +
>12540 chr1 24694711 24695310 CCAAT -
>12541 chr1 24696103 24696702 CCAAT +
>12542 chr1 24696348 24696947 CCAAT -
>12548 chr1 24709544 24710143 ccaat -
>12549 chr1 24716072 24716671 ccAAT +
>12550 chr1 24716317 24716916 ccAAT -
>12553 chr1 24735647 24736246 CCAAT +
>12557 chr1 24740105 24740704 CCAAT +
>12565 chr1 24757537 24758136 CCAAT +
>12566 chr1 24757782 24758381 CCAAT -
>12567 chr1 24757601 24758200 CCAAT +
>12568 chr1 24757846 24758445 CCAAT -
>12578 chr1 24777186 24777785 CCAAT -
>12589 chr1 24832379 24832978 ccaat +
>12590 chr1 24832624 24833223 ccaat -
>12593 chr1 24835252 24835851 ccaat +
>12594 chr1 24835497 24836096 ccaat -
>12595 chr1 24835407 24836006 ccaat +
>12596 chr1 24835652 24836251 ccaat -
>12601 chr1 24843050 24843649 CCAAT +
>12602 chr1 24843295 24843894 CCAAT -
>12604 chr1 24844209 24844808 CCAAT -
>12606 chr1 24855687 24856286 CCAAT -
>12612 chr1 24865959 24866558 ccaat -
>12621 chr1 24903657 24904256 CCAAT +
>12622 chr1 24903902 24904501 CCAAT -
>12633 chr1 24914540 24915139 ccaat +
>12637 chr1 24920700 24921299 ccaat +
>12638 chr1 24920945 24921544 ccaat -
>12639 chr1 24920869 24921468 ccaat +
>12640 chr1 24921114 24921713 ccaat -
>12641 chr1 24920893 24921492 ccaat +
>12642 chr1 24921138 24921737 ccaat -
>12643 chr1 24920917 24921516 ccaat +
>12644 chr1 24921162 24921761 ccaat -
>12655 chr1 24984321 24984920 ccaat +
>12659 chr1 24987682 24988281 ccaat +
>12664 chr1 25010477 25011076 ccaat -
>12668 chr1 25012978 25013577 CCAAT -
>12669 chr1 25013044 25013643 CCAAT +
>12670 chr1 25013289 25013888 CCAAT -
>12671 chr1 25027483 25028082 CCAAT +
>12672 chr1 25027728 25028327 CCAAT -
>12694 chr1 25103824 25104423 CCAAT -
>12697 chr1 25103983 25104582 ccaat +
>12721 chr1 25144199 25144798 ccaat +
>12725 chr1 25151124 25151723 ccaat +
>12728 chr1 25156215 25156814 CCAAT -
>12734 chr1 25167984 25168583 CCAAT -
>12736 chr1 25175655 25176254 ccaat -
>12737 chr1 25175789 25176388 ccaat +
>12738 chr1 25176034 25176633 ccaat -
>12739 chr1 25175819 25176418 ccaat +
>12740 chr1 25176064 25176663 ccaat -
>12741 chr1 25177666 25178265 CCAAT +
>12742 chr1 25177911 25178510 CCAAT -
>12748 chr1 25185637 25186236 ccaat -
>12749 chr1 25185646 25186245 ccaat +
>12750 chr1 25185891 25186490 ccaat -
>12751 chr1 25192196 25192795 ccaat +
>12756 chr1 25196190 25196789 ccaat -
>12759 chr1 25206058 25206657 ccaAT +
>12760 chr1 25206303 25206902 ccaAT -
>12761 chr1 25206808 25207407 CCAAT +
>12765 chr1 25212797 25213396 CCAAT +
>12769 chr1 25218201 25218800 CCAAT +
>12779 chr1 25242760 25243359 ccaat +
>12785 chr1 25257045 25257644 ccaat +
>12786 chr1 25257290 25257889 ccaat -
>12787 chr1 25257179 25257778 ccaat +
>12788 chr1 25257424 25258023 ccaat -
>12799 chr1 25277761 25278360 ccaat +
>12801 chr1 25281279 25281878 ccaat +
>12803 chr1 25286233 25286832 ccaat +
>12804 chr1 25286478 25287077 ccaat -
>12806 chr1 25295637 25296236 ccaat -
>12807 chr1 25296240 25296839 ccaat +
>12808 chr1 25296485 25297084 ccaat -
>12810 chr1 25310476 25311075 CCAAT -
>12818 chr1 25316228 25316827 CCAAT -
>12819 chr1 25316384 25316983 ccaat +
>12821 chr1 25327263 25327862 ccaat +
>12822 chr1 25327508 25328107 ccaat -
>12825 chr1 25330692 25331291 CCAAT +
>12829 chr1 25342137 25342736 CCAAT +
>12830 chr1 25342382 25342981 CCAAT -
>12838 chr1 25348701 25349300 ccaat -
>12839 chr1 25348931 25349530 ccaat +
>12840 chr1 25349176 25349775 ccaat -
>12841 chr1 25358485 25359084 ccaat +
>12842 chr1 25358730 25359329 ccaat -
>12843 chr1 25358610 25359209 ccaat +
>12844 chr1 25358855 25359454 ccaat -
>12853 chr1 25375490 25376089 ccaat +
>12855 chr1 25375599 25376198 CCAAT +
>12858 chr1 25376496 25377095 ccaat -
>12861 chr1 25384173 25384772 CCAAT +
>12862 chr1 25384418 25385017 CCAAT -
>12863 chr1 25384892 25385491 CCAAT +
>12864 chr1 25385137 25385736 CCAAT -
>12865 chr1 25389185 25389784 ccaat +
>12867 chr1 25394272 25394871 ccaat +
>12868 chr1 25394517 25395116 ccaat -
>12870 chr1 25400279 25400878 CCAAT -
>12871 chr1 25400524 25401123 ccaat +
>12872 chr1 25400769 25401368 ccaat -
>12892 chr1 25421125 25421724 ccAAT -
>12897 chr1 25426970 25427569 CCAAT +
>12899 chr1 25426984 25427583 CCAAT +
>12902 chr1 25432207 25432806 ccaat -
>12910 chr1 25449415 25450014 ccaat -
>12915 chr1 25454690 25455289 CCAAT +
>12916 chr1 25454935 25455534 CCAAT -
>12918 chr1 25461194 25461793 ccaat -
>12919 chr1 25461145 25461744 ccaat +
>12921 chr1 25462359 25462958 ccaat +
>12922 chr1 25462604 25463203 ccaat -
>12927 chr1 25477918 25478517 ccaat +
>12928 chr1 25478163 25478762 ccaat -
>12934 chr1 25490476 25491075 CCAAT -
>12935 chr1 25490457 25491056 CCAAT +
>12942 chr1 25501607 25502206 CCAAT -
>12945 chr1 25505223 25505822 CCAAT +
>12947 chr1 25505678 25506277 CCAAT +
>12948 chr1 25505923 25506522 CCAAT -
>12949 chr1 25506782 25507381 ccaat +
>12950 chr1 25507027 25507626 ccaat -
>12951 chr1 25507131 25507730 CCAAT +
>12952 chr1 25507376 25507975 CCAAT -
>12959 chr1 25531472 25532071 ccaat +
>12961 chr1 25532684 25533283 ccaat +
>12962 chr1 25532929 25533528 ccaat -
>12981 chr1 25582557 25583156 ccaat +
>12982 chr1 25582802 25583401 ccaat -
>12990 chr1 25588413 25589012 ccaat -
>13004 chr1 25600515 25601114 CCAAT -
>13011 chr1 25619282 25619881 CCAAT +
>13012 chr1 25619527 25620126 CCAAT -
>13019 chr1 25629248 25629847 CCAAT +
>13020 chr1 25629493 25630092 CCAAT -
>13028 chr1 25661660 25662259 CCAAT -
>13039 chr1 25708819 25709418 ccaat +
>13040 chr1 25709064 25709663 ccaat -
>13041 chr1 25709247 25709846 ccaat +
>13045 chr1 25716446 25717045 CCAAT +
>13046 chr1 25716691 25717290 CCAAT -
>13049 chr1 25720827 25721426 ccaat +
>13051 chr1 25721775 25722374 ccaat +
>13054 chr1 25722135 25722734 Ccaat -
>13057 chr1 25735377 25735976 ccaat +
>13058 chr1 25735622 25736221 ccaat -
>13061 chr1 25768913 25769512 CCAAT +
>13069 chr1 25784885 25785484 CCAAT +
>13079 chr1 25796965 25797564 CCAAT +
>13080 chr1 25797210 25797809 CCAAT -
>13084 chr1 25804324 25804923 ccaat -
>13085 chr1 25804459 25805058 ccaat +
>13090 chr1 25812728 25813327 ccaat -
>13091 chr1 25815120 25815719 CCAAT +
>13092 chr1 25815365 25815964 CCAAT -
>13093 chr1 25815162 25815761 CCAAT +
>13094 chr1 25815407 25816006 CCAAT -
>13098 chr1 25827898 25828497 ccaat -
>13099 chr1 25828628 25829227 ccaat +
>13100 chr1 25828873 25829472 ccaat -
>13101 chr1 25846672 25847271 CCAAT +
>13102 chr1 25846917 25847516 CCAAT -
>13108 chr1 25863480 25864079 CCAAT -
>13109 chr1 25864022 25864621 CCAAT +
>13110 chr1 25864267 25864866 CCAAT -
>13111 chr1 25864205 25864804 CCAAT +
>13112 chr1 25864450 25865049 CCAAT -
>13117 chr1 25890403 25891002 CCAAT +
>13118 chr1 25890648 25891247 CCAAT -
>13119 chr1 25890523 25891122 CCAAT +
>13120 chr1 25890768 25891367 CCAAT -
>13121 chr1 25890530 25891129 CCAAT +
>13122 chr1 25890775 25891374 CCAAT -
>13123 chr1 25890583 25891182 CCAAT +
>13124 chr1 25890828 25891427 CCAAT -
>13139 chr1 25934945 25935544 CCAAT +
>13140 chr1 25935190 25935789 CCAAT -
>13141 chr1 25935863 25936462 CCAAT +
>13142 chr1 25936108 25936707 CCAAT -
>13143 chr1 25936175 25936774 CCAAT +
>13147 chr1 25959117 25959716 CCAAT +
>13148 chr1 25959362 25959961 CCAAT -
>13150 chr1 25961493 25962092 ccaat -
>13151 chr1 25961529 25962128 ccaat +
>13154 chr1 25973019 25973618 ccaat -
>13160 chr1 25987968 25988567 ccaat -
>13161 chr1 25993819 25994418 ccaat +
>13162 chr1 25994064 25994663 ccaat -
>13184 chr1 26036661 26037260 CCAAT -
>13190 chr1 26040725 26041324 ccaat -
>13191 chr1 26040658 26041257 ccaat +
>13198 chr1 26061529 26062128 CCAAT -
>13201 chr1 26066333 26066932 CCAAT +
>13202 chr1 26066578 26067177 CCAAT -
>13215 chr1 26104186 26104785 CCAAT +
>13216 chr1 26104431 26105030 CCAAT -
>13219 chr1 26114512 26115111 CCAAT +
>13220 chr1 26114757 26115356 CCAAT -
>13223 chr1 26121405 26122004 CCAAT +
>13224 chr1 26121650 26122249 CCAAT -
>13228 chr1 26129068 26129667 ccaat -
>13230 chr1 26131436 26132035 ccaat -
>13236 chr1 26144645 26145244 ccaat -
>13237 chr1 26144631 26145230 CCAAT +
>13247 chr1 26158174 26158773 ccaat +
>13253 chr1 26163250 26163849 ccaat +
>13255 chr1 26163273 26163872 ccaat +
>13267 chr1 26180268 26180867 ccaat +
>13273 chr1 26191316 26191915 ccaat +
>13274 chr1 26191561 26192160 ccaat -
>13275 chr1 26191467 26192066 ccaat +
>13276 chr1 26191712 26192311 ccaat -
>13278 chr1 26193570 26194169 CCAAT -
>13279 chr1 26193644 26194243 CCAAT +
>13280 chr1 26193889 26194488 CCAAT -
>13281 chr1 26193919 26194518 CCAAT +
>13289 chr1 26209952 26210551 ccaat +
>13295 chr1 26213627 26214226 ccaat +
>13305 chr1 26232212 26232811 CCAAT +
>13306 chr1 26232457 26233056 CCAAT -
>13311 chr1 26236190 26236789 ccAAT +
>13312 chr1 26236435 26237034 ccAAT -
>13322 chr1 26244516 26245115 CCAAT -
>13345 chr1 26278549 26279148 ccaat +
>13353 chr1 26292347 26292946 ccaat +
>13355 chr1 26292386 26292985 ccaat +
>13357 chr1 26301250 26301849 ccaat +
>13358 chr1 26301495 26302094 ccaat -
>13359 chr1 26301517 26302116 ccaat +
>13368 chr1 26311132 26311731 CCAAT -
>13373 chr1 26328846 26329445 ccaat +
>13378 chr1 26331331 26331930 ccaat -
>13382 chr1 26335296 26335895 ccaat -
>13397 chr1 26370754 26371353 CCAAT +
>13398 chr1 26370999 26371598 CCAAT -
>13399 chr1 26371156 26371755 ccAAT +
>13405 chr1 26380226 26380825 CCAAT +
>13406 chr1 26380471 26381070 CCAAT -
>13411 chr1 26396701 26397300 CCAAT +
>13412 chr1 26396946 26397545 CCAAT -
>13419 chr1 26416175 26416774 ccaat +
>13421 chr1 26435036 26435635 CCAAT +
>13423 chr1 26438173 26438772 ccaat +
>13424 chr1 26438418 26439017 ccaat -
>13425 chr1 26439130 26439729 ccaat +
>13427 chr1 26453166 26453765 CCAAT +
>13433 chr1 26467827 26468426 ccaat +
>13434 chr1 26468072 26468671 ccaat -
>13435 chr1 26467866 26468465 ccaat +
>13436 chr1 26468111 26468710 ccaat -
>13453 chr1 26512265 26512864 ccaat +
>13454 chr1 26512510 26513109 ccaat -
>13455 chr1 26512342 26512941 ccaat +
>13456 chr1 26512587 26513186 ccaat -
>13459 chr1 26520950 26521549 CCAAT +
>13472 chr1 26550547 26551146 CCAAT -
>13473 chr1 26551227 26551826 CCAAT +
>13483 chr1 26578780 26579379 ccaat +
>13484 chr1 26579025 26579624 ccaat -
>13485 chr1 26578944 26579543 CCAAT +
>13486 chr1 26579189 26579788 CCAAT -
>13487 chr1 26586606 26587205 CCAAT +
>13488 chr1 26586851 26587450 CCAAT -
>13494 chr1 26621347 26621946 ccaat -
>13495 chr1 26625708 26626307 CCAAT +
>13496 chr1 26625953 26626552 CCAAT -
>13497 chr1 26626035 26626634 CCAAT +
>13508 chr1 26655679 26656278 CCAAT -
>13511 chr1 26659006 26659605 ccaat +
>13512 chr1 26659251 26659850 ccaat -
>13516 chr1 26664592 26665191 ccaat -
>13521 chr1 26671076 26671675 CCAAT +
>13530 chr1 26691733 26692332 CCAAT -
>13532 chr1 26692036 26692635 ccaat -
>13533 chr1 26695950 26696549 ccaat +
>13535 chr1 26697196 26697795 ccaat +
>13536 chr1 26697441 26698040 ccaat -
>13538 chr1 26703208 26703807 ccaat -
>13539 chr1 26703650 26704249 ccaat +
>13545 chr1 26710762 26711361 ccaat +
>13546 chr1 26711007 26711606 ccaat -
>13559 chr1 26746088 26746687 CCAAT +
>13560 chr1 26746333 26746932 CCAAT -
>13561 chr1 26747827 26748426 CCAAT +
>13562 chr1 26748072 26748671 CCAAT -
>13566 chr1 26749747 26750346 CCAAT -
>13570 chr1 26762837 26763436 ccaat -
>13571 chr1 26762821 26763420 CCAAT +
>13576 chr1 26773598 26774197 CCAAT -
>13580 chr1 26781618 26782217 ccaat -
>13581 chr1 26792883 26793482 ccaat +
>13582 chr1 26793128 26793727 ccaat -
>13586 chr1 26801857 26802456 CCAAT -
>13587 chr1 26801823 26802422 CCAAT +
>13588 chr1 26802068 26802667 CCAAT -
>13589 chr1 26802238 26802837 CCAAT +
>13599 chr1 26827657 26828256 ccaat +
>13600 chr1 26827902 26828501 ccaat -
>13601 chr1 26827690 26828289 ccaat +
>13602 chr1 26827935 26828534 ccaat -
>13617 chr1 26863770 26864369 ccaat +
>13618 chr1 26864015 26864614 ccaat -
>13620 chr1 26872970 26873569 CCAAT -
>13621 chr1 26873030 26873629 ccAAT +
>13640 chr1 26914775 26915374 CCAAT -
>13653 chr1 26935747 26936346 CCAAT +
>13654 chr1 26935992 26936591 CCAAT -
>13655 chr1 26941438 26942037 ccaat +
>13658 chr1 26943081 26943680 CCAAT -
>13661 chr1 26952023 26952622 CCAAT +
>13662 chr1 26952268 26952867 CCAAT -
>13665 chr1 26958565 26959164 CCAAT +
>13667 chr1 26960106 26960705 CCAAT +
>13668 chr1 26960351 26960950 CCAAT -
>13669 chr1 26961667 26962266 CCAAT +
>13675 chr1 26966470 26967069 CCAAT +
>13681 chr1 26973665 26974264 CCAAT +
>13685 chr1 26980474 26981073 CCAAT +
>13686 chr1 26980719 26981318 CCAAT -
>13689 chr1 26983248 26983847 CCAAT +
>13691 chr1 26989156 26989755 CCAAT +
>13693 chr1 26995476 26996075 CCAAT +
>13694 chr1 26995721 26996320 CCAAT -
>13700 chr1 27001707 27002306 ccaat -
>13702 chr1 27008762 27009361 ccaat -
>13703 chr1 27008870 27009469 ccaat +
>13704 chr1 27009115 27009714 ccaat -
>13718 chr1 27046096 27046695 ccaat -
>13719 chr1 27048588 27049187 ccaat +
>13720 chr1 27048833 27049432 ccaat -
>13722 chr1 27053290 27053889 CCAAT -
>13723 chr1 27063805 27064404 CCAAT +
>13724 chr1 27064050 27064649 CCAAT -
>13725 chr1 27063815 27064414 CCAAT +
>13726 chr1 27064060 27064659 CCAAT -
>13727 chr1 27063866 27064465 CCAAT +
>13728 chr1 27064111 27064710 CCAAT -
>13747 chr1 27109120 27109719 CCAAT +
>13748 chr1 27109365 27109964 CCAAT -
>13749 chr1 27110219 27110818 CCAAT +
>13760 chr1 27118726 27119325 ccaat -
>13761 chr1 27120277 27120876 CCAAT +
>13762 chr1 27120522 27121121 CCAAT -
>13763 chr1 27123195 27123794 CCAAT +
>13764 chr1 27123440 27124039 CCAAT -
>13765 chr1 27128493 27129092 ccaat +
>13773 chr1 27158018 27158617 CCAAT +
>13774 chr1 27158263 27158862 CCAAT -
>13775 chr1 27158148 27158747 ccaat +
>13776 chr1 27158393 27158992 ccaat -
>13777 chr1 27167760 27168359 ccaat +
>13778 chr1 27168005 27168604 ccaat -
>13779 chr1 27168201 27168800 CCAAT +
>13781 chr1 27168220 27168819 CCAAT +
>13787 chr1 27195769 27196368 ccaat +
>13790 chr1 27196573 27197172 CCAAT -
>13791 chr1 27196549 27197148 CCAAT +
>13797 chr1 27212752 27213351 ccaat +
>13798 chr1 27212997 27213596 ccaat -
>13806 chr1 27223659 27224258 ccAAT -
>13811 chr1 27226958 27227557 ccaat +
>13813 chr1 27233219 27233818 CCAAT +
>13816 chr1 27235197 27235796 ccaat -
>13817 chr1 27235200 27235799 CCAAT +
>13818 chr1 27235445 27236044 CCAAT -
>13819 chr1 27235260 27235859 CCAAT +
>13820 chr1 27235505 27236104 CCAAT -
>13824 chr1 27244704 27245303 ccaat -
>13825 chr1 27246975 27247574 ccaat +
>13826 chr1 27247220 27247819 ccaat -
>13827 chr1 27247041 27247640 ccaat +
>13828 chr1 27247286 27247885 ccaat -
>13829 chr1 27251386 27251985 ccaat +
>13830 chr1 27251631 27252230 ccaat -
>13831 chr1 27253165 27253764 ccaat +
>13832 chr1 27253410 27254009 ccaat -
>13837 chr1 27255943 27256542 ccaat +
>13838 chr1 27256188 27256787 ccaat -
>13839 chr1 27256016 27256615 ccaat +
>13840 chr1 27256261 27256860 ccaat -
>13841 chr1 27256243 27256842 ccaat +
>13842 chr1 27256488 27257087 ccaat -
>13857 chr1 27288867 27289466 ccaat +
>13861 chr1 27295145 27295744 ccaat +
>13862 chr1 27295390 27295989 ccaat -
>13866 chr1 27298014 27298613 CCAAT -
>13867 chr1 27298869 27299468 CCAAT +
>13877 chr1 27314829 27315428 ccaat +
>13884 chr1 27321632 27322231 CCAAT -
>13889 chr1 27324925 27325524 ccaat +
>13890 chr1 27325170 27325769 ccaat -
>13896 chr1 27337326 27337925 ccaat -
>13897 chr1 27340711 27341310 CCAAT +
>13898 chr1 27340956 27341555 CCAAT -
>13899 chr1 27340953 27341552 ccaat +
>13919 chr1 27375063 27375662 ccaat +
>13920 chr1 27375308 27375907 ccaat -
>13922 chr1 27377206 27377805 CCAAT -
>13923 chr1 27377165 27377764 ccaat +
>13927 chr1 27383548 27384147 ccaat +
>13929 chr1 27387533 27388132 ccaat +
>13930 chr1 27387778 27388377 ccaat -
>13931 chr1 27387592 27388191 ccaat +
>13932 chr1 27387837 27388436 ccaat -
>13947 chr1 27432305 27432904 CCAAT +
>13948 chr1 27432550 27433149 CCAAT -
>13953 chr1 27443316 27443915 CCAAT +
>13954 chr1 27443561 27444160 CCAAT -
>13961 chr1 27472372 27472971 ccaat +
>13962 chr1 27472617 27473216 ccaat -
>13988 chr1 27555163 27555762 CCAAT -
>13989 chr1 27555014 27555613 CCAAT +
>13990 chr1 27555259 27555858 CCAAT -
>13994 chr1 27566813 27567412 CCAAT -
>14005 chr1 27589615 27590214 CCAAT +
>14006 chr1 27589860 27590459 CCAAT -
>14032 chr1 27626825 27627424 CCAAT -
>14034 chr1 27626944 27627543 CCAAT -
>14037 chr1 27630309 27630908 CCAAT +
>14043 chr1 27643435 27644034 CCAAT +
>14044 chr1 27643680 27644279 CCAAT -
>14045 chr1 27643644 27644243 CCAAT +
>14048 chr1 27645916 27646515 CCAAT -
>14050 chr1 27653763 27654362 ccaat -
>14051 chr1 27669218 27669817 CCAAT +
>14061 chr1 27678649 27679248 ccaat +
>14067 chr1 27688861 27689460 CCAAT +
>14068 chr1 27689106 27689705 CCAAT -
>14070 chr1 27695020 27695619 ccaat -
>14073 chr1 27720766 27721365 CCAAT +
>14074 chr1 27721011 27721610 CCAAT -
>14077 chr1 27726109 27726708 CCAAT +
>14078 chr1 27726354 27726953 CCAAT -
>14079 chr1 27734263 27734862 CCAAT +
>14081 chr1 27739633 27740232 CCAAT +
>14082 chr1 27739878 27740477 CCAAT -
>14084 chr1 27742677 27743276 ccaat -
>14085 chr1 27742654 27743253 ccaat +
>14087 chr1 27742777 27743376 ccaat +
>14095 chr1 27767937 27768536 CCAAT +
>14097 chr1 27767984 27768583 CCaat +
>14102 chr1 27775102 27775701 CCAAT -
>14103 chr1 27775100 27775699 CCAAT +
>14104 chr1 27775345 27775944 CCAAT -
>14109 chr1 27797103 27797702 CCAAT +
>14111 chr1 27799242 27799841 CCAAT +
>14112 chr1 27799487 27800086 CCAAT -
>14121 chr1 27814904 27815503 ccaat +
>14122 chr1 27815149 27815748 ccaat -
>14124 chr1 27815203 27815802 ccaat -
>14125 chr1 27815313 27815912 CCAAT +
>14142 chr1 27843724 27844323 ccaat -
>14143 chr1 27858816 27859415 CCAAT +
>14144 chr1 27859061 27859660 CCAAT -
>14147 chr1 27868801 27869400 ccaat +
>14150 chr1 27871183 27871782 CCAAT -
>14151 chr1 27871226 27871825 CCAAT +
>14154 chr1 27873364 27873963 ccaat -
>14155 chr1 27878477 27879076 ccaat +
>14156 chr1 27878722 27879321 ccaat -
>14159 chr1 27898247 27898846 CCAAT +
>14160 chr1 27898492 27899091 CCAAT -
>14161 chr1 27898368 27898967 CCAAT +
>14162 chr1 27898613 27899212 CCAAT -
>14163 chr1 27899528 27900127 CCAAT +
>14169 chr1 27910586 27911185 ccaat +
>14170 chr1 27910831 27911430 ccaat -
>14171 chr1 27914645 27915244 ccaat +
>14172 chr1 27914890 27915489 ccaat -
>14173 chr1 27914744 27915343 ccaat +
>14174 chr1 27914989 27915588 ccaat -
>14179 chr1 27917724 27918323 ccaat +
>14180 chr1 27917969 27918568 ccaat -
>14181 chr1 27917890 27918489 ccaat +
>14182 chr1 27918135 27918734 ccaat -
>14190 chr1 27925855 27926454 CCAAT -
>14193 chr1 27940790 27941389 CCAAT +
>14198 chr1 27964659 27965258 ccaat -
>14199 chr1 27964812 27965411 CCAAT +
>14200 chr1 27965057 27965656 CCAAT -
>14201 chr1 27971682 27972281 CCAAT +
>14202 chr1 27971927 27972526 CCAAT -
>14209 chr1 28005629 28006228 ccaat +
>14233 chr1 28064633 28065232 ccaat +
>14237 chr1 28080575 28081174 CCAAT +
>14243 chr1 28088665 28089264 CCAAT +
>14260 chr1 28113535 28114134 CCAAT -
>14261 chr1 28113465 28114064 CCAAT +
>14262 chr1 28113710 28114309 CCAAT -
>14263 chr1 28113580 28114179 CCAAT +
>14264 chr1 28113825 28114424 CCAAT -
>14268 chr1 28118034 28118633 CCAAT -
>14273 chr1 28130489 28131088 CCAAT +
>14274 chr1 28130734 28131333 CCAAT -
>14277 chr1 28136647 28137246 ccaat +
>14278 chr1 28136892 28137491 ccaat -
>14286 chr1 28160511 28161110 CCAAT -
>14301 chr1 28180207 28180806 CCAAT +
>14309 chr1 28189740 28190339 CCAAT +
>14317 chr1 28196475 28197074 CCAAT +
>14318 chr1 28196720 28197319 CCAAT -
>14335 chr1 28224343 28224942 CCAAT +
>14341 chr1 28230753 28231352 ccaat +
>14342 chr1 28230998 28231597 ccaat -
>14354 chr1 28291224 28291823 ccaat -
>14361 chr1 28303957 28304556 CCAAT +
>14362 chr1 28304202 28304801 CCAAT -
>14363 chr1 28303973 28304572 CCAAT +
>14364 chr1 28304218 28304817 CCAAT -
>14366 chr1 28308135 28308734 ccaat -
>14371 chr1 28316035 28316634 ccaat +
>14372 chr1 28316280 28316879 ccaat -
>14379 chr1 28332194 28332793 ccaat +
>14380 chr1 28332439 28333038 ccaat -
>14382 chr1 28339173 28339772 ccaat -
>14386 chr1 28346254 28346853 ccaat -
>14390 chr1 28355208 28355807 ccaat -
>14392 chr1 28356388 28356987 ccaat -
>14407 chr1 28414198 28414797 ccAAT +
>14409 chr1 28418909 28419508 CCAAT +
>14410 chr1 28419154 28419753 CCAAT -
>14424 chr1 28443525 28444124 ccAAT -
>14425 chr1 28445917 28446516 CCAAT +
>14426 chr1 28446162 28446761 CCAAT -
>14428 chr1 28448140 28448739 CCAAT -
>14429 chr1 28448246 28448845 CCAAT +
>14461 chr1 28510979 28511578 ccaat +
>14465 chr1 28521130 28521729 CCAAT +
>14466 chr1 28521375 28521974 CCAAT -
>14467 chr1 28521251 28521850 CCAAT +
>14468 chr1 28521496 28522095 CCAAT -
>14476 chr1 28534877 28535476 CCAAT -
>14479 chr1 28558645 28559244 CCAAT +
>14480 chr1 28558890 28559489 CCAAT -
>14481 chr1 28558733 28559332 CCAAT +
>14482 chr1 28558978 28559577 CCAAT -
>14490 chr1 28566746 28567345 ccaat -
>14491 chr1 28566808 28567407 ccaat +
>14494 chr1 28567188 28567787 ccaat -
>14505 chr1 28585352 28585951 CCAAT +
>14506 chr1 28585597 28586196 CCAAT -
>14509 chr1 28602351 28602950 ccaat +
>14513 chr1 28625189 28625788 ccaat +
>14514 chr1 28625434 28626033 ccaat -
>14515 chr1 28625823 28626422 CCAAT +
>14516 chr1 28626068 28626667 CCAAT -
>14517 chr1 28625902 28626501 CCAAT +
>14521 chr1 28632014 28632613 CCAAT +
>14524 chr1 28645877 28646476 ccaat -
>14527 chr1 28648243 28648842 CCAAT +
>14528 chr1 28648488 28649087 CCAAT -
>14531 chr1 28653403 28654002 ccaat +
>14532 chr1 28653648 28654247 ccaat -
>14535 chr1 28673014 28673613 ccaat +
>14546 chr1 28689581 28690180 ccaat -
>14550 chr1 28697034 28697633 CCAAT -
>14555 chr1 28708498 28709097 CCAAT +
>14556 chr1 28708743 28709342 CCAAT -
>14565 chr1 28747514 28748113 CCAAT +
>14566 chr1 28747759 28748358 CCAAT -
>14567 chr1 28750294 28750893 ccaat +
>14568 chr1 28750539 28751138 ccaat -
>14576 chr1 28761970 28762569 ccaat -
>14582 chr1 28793912 28794511 CCAAT -
>14583 chr1 28794048 28794647 ccaat +
>14584 chr1 28794293 28794892 ccaat -
>14597 chr1 28822396 28822995 CCAAT +
>14605 chr1 28849350 28849949 ccaat +
>14606 chr1 28849595 28850194 ccaat -
>14612 chr1 28851450 28852049 ccaat -
>14613 chr1 28851586 28852185 ccaat +
>14623 chr1 28868718 28869317 CCAAT +
>14624 chr1 28868963 28869562 CCAAT -
>14625 chr1 28868994 28869593 ccaat +
>14629 chr1 28879225 28879824 ccaat +
>14639 chr1 28907304 28907903 ccaat +
>14640 chr1 28907549 28908148 ccaat -
>14641 chr1 28908637 28909236 ccaat +
>14643 chr1 28911309 28911908 ccaat +
>14649 chr1 28927117 28927716 CCAAT +
>14652 chr1 28928735 28929334 CCAAT -
>14656 chr1 28936962 28937561 CCAAT -
>14657 chr1 28937081 28937680 CCAAT +
>14663 chr1 28958934 28959533 ccaat +
>14664 chr1 28959179 28959778 ccaat -
>14668 chr1 28970268 28970867 ccAAT -
>14669 chr1 28971278 28971877 ccaat +
>14671 chr1 28975105 28975704 ccaat +
>14680 chr1 28987382 28987981 Ccaat -
>14688 chr1 29000463 29001062 ccAAT -
>14689 chr1 29001819 29002418 ccaat +
>14690 chr1 29002064 29002663 ccaat -
>14691 chr1 29001896 29002495 CCAAT +
>14692 chr1 29002141 29002740 CCAAT -
>14706 chr1 29055957 29056556 CCAAT -
>14707 chr1 29055748 29056347 CCAAT +
>14708 chr1 29055993 29056592 CCAAT -
>14712 chr1 29059507 29060106 ccaat -
>14721 chr1 29085728 29086327 CCAAT +
>14726 chr1 29103204 29103803 CCAAT -
>14729 chr1 29110170 29110769 CCAAT +
>14730 chr1 29110415 29111014 CCAAT -
>14736 chr1 29118906 29119505 CCAAT -
>14743 chr1 29142548 29143147 ccaat +
>14744 chr1 29142793 29143392 ccaat -
>14746 chr1 29147684 29148283 ccaat -
>14747 chr1 29155973 29156572 CCAAT +
>14748 chr1 29156218 29156817 CCAAT -
>14749 chr1 29156247 29156846 ccaat +
>14750 chr1 29156492 29157091 ccaat -
>14752 chr1 29170475 29171074 CCAAT -
>14760 chr1 29201418 29202017 CCAAT -
>14761 chr1 29210177 29210776 ccaat +
>14762 chr1 29210422 29211021 ccaat -
>14766 chr1 29219936 29220535 ccaat -
>14767 chr1 29221211 29221810 ccaat +
>14774 chr1 29236870 29237469 ccaat -
>14775 chr1 29242148 29242747 ccaat +
>14787 chr1 29268700 29269299 CCAAT +
>14788 chr1 29268945 29269544 CCAAT -
>14791 chr1 29275622 29276221 CCAAT +
>14792 chr1 29275867 29276466 CCAAT -
>14793 chr1 29275790 29276389 CCAAT +
>14796 chr1 29278993 29279592 CCAAT -
>14802 chr1 29291591 29292190 ccaat -
>14807 chr1 29318889 29319488 CCAAT +
>14811 chr1 29330332 29330931 CCAAT +
>14815 chr1 29343393 29343992 CCAAT +
>14835 chr1 29381094 29381693 ccaat +
>14836 chr1 29381339 29381938 ccaat -
>14864 chr1 29453209 29453808 CCAAT -
>14873 chr1 29503516 29504115 CCAAT +
>14874 chr1 29503761 29504360 CCAAT -
>14877 chr1 29526500 29527099 ccaat +
>14883 chr1 29532315 29532914 ccaat +
>14893 chr1 29548889 29549488 ccaat +
>14894 chr1 29549134 29549733 ccaat -
>14895 chr1 29548933 29549532 ccaat +
>14896 chr1 29549178 29549777 ccaat -
>14897 chr1 29555549 29556148 CCAAT +
>14898 chr1 29555794 29556393 CCAAT -
>14899 chr1 29555566 29556165 CCAAT +
>14900 chr1 29555811 29556410 CCAAT -
>14905 chr1 29575167 29575766 ccaat +
>14906 chr1 29575412 29576011 ccaat -
>14927 chr1 29623298 29623897 CCAAT +
>14928 chr1 29623543 29624142 CCAAT -
>14929 chr1 29623435 29624034 CCAAT +
>14931 chr1 29628449 29629048 ccaat +
>14932 chr1 29628694 29629293 ccaat -
>14933 chr1 29636024 29636623 ccaat +
>14934 chr1 29636269 29636868 ccaat -
>14935 chr1 29636057 29636656 ccaat +
>14936 chr1 29636302 29636901 ccaat -
>14939 chr1 29644835 29645434 ccaat +
>14944 chr1 29654445 29655044 CCAAT -
>14945 chr1 29654421 29655020 ccaat +
>14948 chr1 29655754 29656353 ccaat -
>14950 chr1 29665683 29666282 CCAAT -
>14951 chr1 29665695 29666294 CCAAT +
>14954 chr1 29688871 29689470 ccaat -
>14959 chr1 29692241 29692840 ccaat +
>14968 chr1 29713930 29714529 CCAAT -
>14973 chr1 29730690 29731289 CCAAT +
>14974 chr1 29730935 29731534 CCAAT -
>14978 chr1 29736936 29737535 ccaat -
>14981 chr1 29737665 29738264 CCAAT +
>14983 chr1 29738165 29738764 CCAAT +
>14985 chr1 29739890 29740489 ccaat +
>14986 chr1 29740135 29740734 ccaat -
>14987 chr1 29807651 29808250 ccaat +
>14988 chr1 29807896 29808495 ccaat -
>14989 chr1 29807949 29808548 ccaat +
>14990 chr1 29808194 29808793 ccaat -
>14991 chr1 29808106 29808705 ccaat +
>14992 chr1 29808351 29808950 ccaat -
>14996 chr1 29815401 29816000 CCAAT -
>15000 chr1 29821422 29822021 ccaat -
>15001 chr1 29822325 29822924 CCAAT +
>15002 chr1 29822570 29823169 CCAAT -
>15003 chr1 29823148 29823747 ccaat +
>15004 chr1 29823393 29823992 ccaat -
>15005 chr1 29832525 29833124 ccaat +
>15009 chr1 29835134 29835733 ccaat +
>15010 chr1 29835379 29835978 ccaat -
>15011 chr1 29835290 29835889 CCAAT +
>15018 chr1 29845901 29846500 ccaat -
>15019 chr1 29845919 29846518 CCAAT +
>15021 chr1 29845927 29846526 CCAAT +
>15023 chr1 29856894 29857493 ccaat +
>15024 chr1 29857139 29857738 ccaat -
>15025 chr1 29856933 29857532 ccaat +
>15026 chr1 29857178 29857777 ccaat -
>15027 chr1 29863267 29863866 ccaat +
>15028 chr1 29863512 29864111 ccaat -
>15029 chr1 29863570 29864169 ccaat +
>15030 chr1 29863815 29864414 ccaat -
>15038 chr1 29875043 29875642 CCAAT -
>15040 chr1 29882798 29883397 ccaat -
>15049 chr1 29894782 29895381 ccaat +
>15050 chr1 29895027 29895626 ccaat -
>15051 chr1 29894835 29895434 ccaat +
>15052 chr1 29895080 29895679 ccaat -
>15062 chr1 29916619 29917218 ccaAT -
>15063 chr1 29919469 29920068 ccaat +
>15065 chr1 29922232 29922831 CCAAT +
>15066 chr1 29922477 29923076 CCAAT -
>15067 chr1 29922259 29922858 CCAAT +
>15068 chr1 29922504 29923103 CCAAT -
>15086 chr1 29965719 29966318 CCAAT -
>15089 chr1 29971425 29972024 ccaat +
>15092 chr1 29971775 29972374 CCAAT -
>15093 chr1 29979704 29980303 CCAAT +
>15094 chr1 29979949 29980548 CCAAT -
>15095 chr1 29981543 29982142 ccaat +
>15096 chr1 29981788 29982387 ccaat -
>15097 chr1 29986741 29987340 CCAAT +
>15098 chr1 29986986 29987585 CCAAT -
>15104 chr1 29994380 29994979 CCAAT -
>15106 chr1 30001587 30002186 CCAAT -
>15107 chr1 30005221 30005820 ccaat +
>15108 chr1 30005466 30006065 ccaat -
>15109 chr1 30005304 30005903 ccaat +
>15110 chr1 30005549 30006148 ccaat -
>15111 chr1 30008032 30008631 ccaat +
>15113 chr1 30008107 30008706 ccaat +
>15116 chr1 30015007 30015606 ccaat -
>15123 chr1 30031108 30031707 ccaat +
>15124 chr1 30031353 30031952 ccaat -
>15125 chr1 30041057 30041656 ccaat +
>15126 chr1 30041302 30041901 ccaat -
>15130 chr1 30043836 30044435 ccaat -
>15140 chr1 30067841 30068440 ccaat -
>15147 chr1 30089849 30090448 ccaat +
>15148 chr1 30090094 30090693 ccaat -
>15151 chr1 30092641 30093240 CCAAT +
>15152 chr1 30092886 30093485 CCAAT -
>15155 chr1 30103089 30103688 CCAAT +
>15156 chr1 30103334 30103933 CCAAT -
>15158 chr1 30105978 30106577 CCaat -
>15161 chr1 30108356 30108955 ccaat +
>15165 chr1 30109950 30110549 CCAAT +
>15166 chr1 30110195 30110794 CCAAT -
>15171 chr1 30114833 30115432 ccaat +
>15172 chr1 30115078 30115677 ccaat -
>15173 chr1 30115052 30115651 ccaat +
>15174 chr1 30115297 30115896 ccaat -
>15177 chr1 30120858 30121457 ccaat +
>15178 chr1 30121103 30121702 ccaat -
>15179 chr1 30120921 30121520 ccaat +
>15180 chr1 30121166 30121765 ccaat -
>15182 chr1 30125418 30126017 ccaat -
>15185 chr1 30142277 30142876 ccaat +
>15188 chr1 30153669 30154268 CCAAT -
>15190 chr1 30153695 30154294 CCAAT -
>15191 chr1 30155536 30156135 ccaat +
>15193 chr1 30157783 30158382 CCAAT +
>15194 chr1 30158028 30158627 CCAAT -
>15195 chr1 30157923 30158522 CCAAT +
>15196 chr1 30158168 30158767 CCAAT -
>15204 chr1 30172783 30173382 ccaat -
>15219 chr1 30197886 30198485 CCAAT +
>15231 chr1 30213636 30214235 ccaat +
>15232 chr1 30213881 30214480 ccaat -
>15233 chr1 30213769 30214368 ccaat +
>15234 chr1 30214014 30214613 ccaat -
>15235 chr1 30216956 30217555 CCAAT +
>15236 chr1 30217201 30217800 CCAAT -
>15241 chr1 30221816 30222415 ccaat +
>15242 chr1 30222061 30222660 ccaat -
>15243 chr1 30222053 30222652 CCAAT +
>15247 chr1 30228114 30228713 CCAAT +
>15248 chr1 30228359 30228958 CCAAT -
>15249 chr1 30228166 30228765 CCAAT +
>15250 chr1 30228411 30229010 CCAAT -
>15251 chr1 30228205 30228804 CCAAT +
>15252 chr1 30228450 30229049 CCAAT -
>15253 chr1 30228554 30229153 ccaat +
>15254 chr1 30228799 30229398 ccaat -
>15255 chr1 30228596 30229195 ccaat +
>15256 chr1 30228841 30229440 ccaat -
>15261 chr1 30236012 30236611 ccaat +
>15262 chr1 30236257 30236856 ccaat -
>15263 chr1 30236025 30236624 ccaat +
>15264 chr1 30236270 30236869 ccaat -
>15265 chr1 30236245 30236844 CCAAT +
>15266 chr1 30236490 30237089 CCAAT -
>15270 chr1 30240494 30241093 ccaat -
>15271 chr1 30241974 30242573 ccaat +
>15272 chr1 30242219 30242818 ccaat -
>15273 chr1 30242240 30242839 ccaat +
>15275 chr1 30243589 30244188 CCAAT +
>15276 chr1 30243834 30244433 CCAAT -
>15277 chr1 30243600 30244199 ccaat +
>15278 chr1 30243845 30244444 ccaat -
>15279 chr1 30243641 30244240 ccaat +
>15280 chr1 30243886 30244485 ccaat -
>15281 chr1 30243650 30244249 ccaat +
>15282 chr1 30243895 30244494 ccaat -
>15283 chr1 30247941 30248540 CCAAT +
>15291 chr1 30269353 30269952 CCAAT +
>15292 chr1 30269598 30270197 CCAAT -
>15293 chr1 30269390 30269989 CCAAT +
>15294 chr1 30269635 30270234 CCAAT -
>15301 chr1 30290472 30291071 CCAAT +
>15302 chr1 30290717 30291316 CCAAT -
>15303 chr1 30292738 30293337 ccaat +
>15306 chr1 30295050 30295649 CCAAT -
>15307 chr1 30295093 30295692 CCAAT +
>15310 chr1 30296177 30296776 ccaat -
>15316 chr1 30303483 30304082 ccaat -
>15324 chr1 30316915 30317514 CCAAT -
>15329 chr1 30327559 30328158 CCAAT +
>15335 chr1 30358908 30359507 ccaat +
>15338 chr1 30359755 30360354 CCAAT -
>15339 chr1 30362885 30363484 ccaat +
>15340 chr1 30363130 30363729 ccaat -
>15341 chr1 30362954 30363553 ccaat +
>15342 chr1 30363199 30363798 ccaat -
>15343 chr1 30363309 30363908 ccaat +
>15345 chr1 30363367 30363966 ccaat +
>15348 chr1 30365820 30366419 CCAAT -
>15349 chr1 30366700 30367299 CCAAT +
>15350 chr1 30366945 30367544 CCAAT -
>15353 chr1 30373966 30374565 CCAAT +
>15354 chr1 30374211 30374810 CCAAT -
>15361 chr1 30386475 30387074 ccaat +
>15362 chr1 30386720 30387319 ccaat -
>15363 chr1 30387851 30388450 ccaat +
>15364 chr1 30388096 30388695 ccaat -
>15365 chr1 30390040 30390639 ccaat +
>15367 chr1 30396245 30396844 ccaat +
>15370 chr1 30397635 30398234 ccaat -
>15371 chr1 30397729 30398328 ccaat +
>15372 chr1 30397974 30398573 ccaat -
>15373 chr1 30398380 30398979 ccaat +
>15374 chr1 30398625 30399224 ccaat -
>15375 chr1 30398527 30399126 ccaat +
>15376 chr1 30398772 30399371 ccaat -
>15377 chr1 30400272 30400871 ccaat +
>15379 chr1 30414888 30415487 CCAAT +
>15389 chr1 30432647 30433246 ccaat +
>15397 chr1 30449183 30449782 ccaat +
>15400 chr1 30453751 30454350 ccaat -
>15408 chr1 30468957 30469556 CCAAT -
>15411 chr1 30471435 30472034 CCAAT +
>15412 chr1 30471680 30472279 CCAAT -
>15415 chr1 30481381 30481980 CCAAT +
>15416 chr1 30481626 30482225 CCAAT -
>15417 chr1 30485281 30485880 ccaat +
>15418 chr1 30485526 30486125 ccaat -
>15420 chr1 30486867 30487466 ccaat -
>15422 chr1 30489278 30489877 CCAAT -
>15423 chr1 30489245 30489844 CCAAT +
>15431 chr1 30497171 30497770 ccaat +
>15434 chr1 30498980 30499579 CCAAT -
>15436 chr1 30499005 30499604 CCAAT -
>15441 chr1 30513413 30514012 ccaat +
>15443 chr1 30517329 30517928 CCAAT +
>15445 chr1 30522800 30523399 CCAAT +
>15446 chr1 30523045 30523644 CCAAT -
>15449 chr1 30524722 30525321 ccaat +
>15450 chr1 30524967 30525566 ccaat -
>15451 chr1 30525668 30526267 ccaat +
>15453 chr1 30527655 30528254 ccaat +
>15460 chr1 30545673 30546272 CCAAT -
>15464 chr1 30546438 30547037 ccaat -
>15465 chr1 30549998 30550597 ccaat +
>15466 chr1 30550243 30550842 ccaat -
>15468 chr1 30552524 30553123 ccaat -
>15488 chr1 30585185 30585784 ccaat -
>15489 chr1 30585130 30585729 ccaat +
>15491 chr1 30585211 30585810 CCAAT +
>15493 chr1 30601291 30601890 ccaat +
>15497 chr1 30612182 30612781 ccaat +
>15498 chr1 30612427 30613026 ccaat -
>15514 chr1 30641736 30642335 CCAAT -
>15515 chr1 30641794 30642393 ccaat +
>15516 chr1 30642039 30642638 ccaat -
>15517 chr1 30642013 30642612 ccaat +
>15519 chr1 30645244 30645843 ccaat +
>15525 chr1 30651479 30652078 CCAAT +
>15526 chr1 30651724 30652323 CCAAT -
>15528 chr1 30664309 30664908 CCAAT -
>15529 chr1 30664535 30665134 CCAAT +
>15531 chr1 30666611 30667210 ccaat +
>15532 chr1 30666856 30667455 ccaat -
>15533 chr1 30669217 30669816 CCAAT +
>15534 chr1 30669462 30670061 CCAAT -
>15535 chr1 30681063 30681662 CCaat +
>15536 chr1 30681308 30681907 CCaat -
>15537 chr1 30681307 30681906 ccaat +
>15538 chr1 30681552 30682151 ccaat -
>15539 chr1 30681512 30682111 ccaat +
>15543 chr1 30682900 30683499 ccaat +
>15544 chr1 30683145 30683744 ccaat -
>15547 chr1 30685920 30686519 ccaat +
>15548 chr1 30686165 30686764 ccaat -
>15558 chr1 30693609 30694208 ccaat -
>15561 chr1 30696697 30697296 ccaat +
>15562 chr1 30696942 30697541 ccaat -
>15568 chr1 30712476 30713075 CCAAT -
>15569 chr1 30712492 30713091 CCAAT +
>15570 chr1 30712737 30713336 CCAAT -
>15571 chr1 30712850 30713449 ccaat +
>15585 chr1 30741357 30741956 ccaat +
>15586 chr1 30741602 30742201 ccaat -
>15590 chr1 30742689 30743288 ccaat -
>15591 chr1 30742759 30743358 ccaat +
>15592 chr1 30743004 30743603 ccaat -
>15593 chr1 30743024 30743623 ccaat +
>15595 chr1 30746400 30746999 ccaat +
>15596 chr1 30746645 30747244 ccaat -
>15611 chr1 30771192 30771791 CCAAT +
>15617 chr1 30778275 30778874 ccaat +
>15620 chr1 30782372 30782971 ccaat -
>15621 chr1 30782211 30782810 ccaat +
>15622 chr1 30782456 30783055 ccaat -
>15623 chr1 30789210 30789809 ccaat +
>15624 chr1 30789455 30790054 ccaat -
>15625 chr1 30789415 30790014 CCAAT +
>15627 chr1 30789669 30790268 ccaat +
>15637 chr1 30807841 30808440 ccaat +
>15641 chr1 30835583 30836182 CCAAT +
>15642 chr1 30835828 30836427 CCAAT -
>15645 chr1 30846241 30846840 ccaat +
>15646 chr1 30846486 30847085 ccaat -
>15656 chr1 30853221 30853820 ccaat -
>15657 chr1 30853237 30853836 ccaat +
>15658 chr1 30853482 30854081 ccaat -
>15670 chr1 30872624 30873223 ccaat -
>15675 chr1 30882322 30882921 ccaat +
>15676 chr1 30882567 30883166 ccaat -
>15683 chr1 30886737 30887336 CCAAT +
>15688 chr1 30891650 30892249 ccaat -
>15689 chr1 30893962 30894561 ccaat +
>15699 chr1 30914570 30915169 ccaat +
>15700 chr1 30914815 30915414 ccaat -
>15706 chr1 30923228 30923827 CCAAT -
>15709 chr1 30927913 30928512 CCAAT +
>15710 chr1 30928158 30928757 CCAAT -
>15711 chr1 30928172 30928771 CCAAT +
>15712 chr1 30928417 30929016 CCAAT -
>15713 chr1 30930585 30931184 CCAAT +
>15714 chr1 30930830 30931429 CCAAT -
>15722 chr1 30951323 30951922 ccaat -
>15725 chr1 30956217 30956816 CCAAT +
>15726 chr1 30956462 30957061 CCAAT -
>15733 chr1 30972440 30973039 ccAAT +
>15743 chr1 30979694 30980293 ccaaT +
>15755 chr1 31004115 31004714 CCAAT +
>15756 chr1 31004360 31004959 CCAAT -
>15764 chr1 31023889 31024488 ccaat -
>15777 chr1 31054422 31055021 ccaat +
>15785 chr1 31064967 31065566 CCAAT +
>15786 chr1 31065212 31065811 CCAAT -
>15787 chr1 31069572 31070171 CCAAT +
>15788 chr1 31069817 31070416 CCAAT -
>15789 chr1 31071288 31071887 CCAAT +
>15796 chr1 31075218 31075817 ccaat -
>15805 chr1 31099237 31099836 ccaat +
>15806 chr1 31099482 31100081 ccaat -
>15808 chr1 31105605 31106204 CCAAT -
>15817 chr1 31116341 31116940 CCAAT +
>15818 chr1 31116586 31117185 CCAAT -
>15821 chr1 31131269 31131868 ccaat +
>15829 chr1 31174903 31175502 CCAAT +
>15830 chr1 31175148 31175747 CCAAT -
>15839 chr1 31195212 31195811 CCAAT +
>15841 chr1 31195852 31196451 ccaat +
>15842 chr1 31196097 31196696 ccaat -
>15846 chr1 31205536 31206135 ccaat -
>15851 chr1 31219244 31219843 CCAAT +
>15852 chr1 31219489 31220088 CCAAT -
>15853 chr1 31219249 31219848 CCAAT +
>15854 chr1 31219494 31220093 CCAAT -
>15855 chr1 31219254 31219853 CCAAT +
>15856 chr1 31219499 31220098 CCAAT -
>15858 chr1 31224548 31225147 CCAAT -
>15859 chr1 31224364 31224963 CCAAT +
>15860 chr1 31224609 31225208 CCAAT -
>15865 chr1 31240470 31241069 CCAAT +
>15868 chr1 31241984 31242583 CCAAT -
>15874 chr1 31251367 31251966 CCAAT -
>15876 chr1 31251859 31252458 CCAAT -
>15877 chr1 31251941 31252540 CCAAT +
>15878 chr1 31252186 31252785 CCAAT -
>15879 chr1 31252349 31252948 CCAAT +
>15880 chr1 31252594 31253193 CCAAT -
>15881 chr1 31257175 31257774 CCAAT +
>15882 chr1 31257420 31258019 CCAAT -
>15884 chr1 31258816 31259415 CCAAT -
>15891 chr1 31264178 31264777 ccaat +
>15893 chr1 31265044 31265643 ccaat +
>15894 chr1 31265289 31265888 ccaat -
>15895 chr1 31265139 31265738 ccaat +
>15896 chr1 31265384 31265983 ccaat -
>15904 chr1 31294276 31294875 ccaat -
>15911 chr1 31300971 31301570 CCAAT +
>15917 chr1 31307675 31308274 CCAAT +
>15919 chr1 31317457 31318056 ccaat +
>15920 chr1 31317702 31318301 ccaat -
>15921 chr1 31317504 31318103 ccaat +
>15922 chr1 31317749 31318348 ccaat -
>15940 chr1 31333396 31333995 ccaat -
>15941 chr1 31335514 31336113 CCAAT +
>15963 chr1 31397583 31398182 ccaat +
>15964 chr1 31397828 31398427 ccaat -
>15965 chr1 31400981 31401580 ccaat +
>15978 chr1 31418096 31418695 ccaat -
>15983 chr1 31425845 31426444 CCAAT +
>15984 chr1 31426090 31426689 CCAAT -
>15986 chr1 31429945 31430544 ccaat -
>16002 chr1 31454230 31454829 ccaat -
>16003 chr1 31458193 31458792 ccaat +
>16004 chr1 31458438 31459037 ccaat -
>16007 chr1 31473289 31473888 CCAAT +
>16024 chr1 31506411 31507010 ccaat -
>16025 chr1 31509941 31510540 CCAAT +
>16026 chr1 31510186 31510785 CCAAT -
>16027 chr1 31510052 31510651 CCAAT +
>16028 chr1 31510297 31510896 CCAAT -
>16033 chr1 31515171 31515770 ccAAT +
>16034 chr1 31515416 31516015 ccAAT -
>16035 chr1 31515193 31515792 CCAAT +
>16036 chr1 31515438 31516037 CCAAT -
>16037 chr1 31516947 31517546 ccAAT +
>16039 chr1 31532640 31533239 CCAAT +
>16040 chr1 31532885 31533484 CCAAT -
>16041 chr1 31532823 31533422 ccaat +
>16043 chr1 31541874 31542473 CCAAT +
>16044 chr1 31542119 31542718 CCAAT -
>16045 chr1 31543562 31544161 ccaat +
>16049 chr1 31545761 31546360 ccaat +
>16054 chr1 31555803 31556402 ccaat -
>16059 chr1 31572106 31572705 ccaat +
>16060 chr1 31572351 31572950 ccaat -
>16061 chr1 31572341 31572940 ccaat +
>16067 chr1 31599747 31600346 CCAAT +
>16071 chr1 31606989 31607588 ccaat +
>16085 chr1 31633920 31634519 CCAAT +
>16086 chr1 31634165 31634764 CCAAT -
>16099 chr1 31683984 31684583 CCAAT +
>16102 chr1 31684673 31685272 CCAAT -
>16106 chr1 31689694 31690293 ccaat -
>16111 chr1 31699912 31700511 ccaat +
>16113 chr1 31701784 31702383 ccaat +
>16114 chr1 31702029 31702628 ccaat -
>16124 chr1 31718062 31718661 ccaat -
>16126 chr1 31721357 31721956 ccaat -
>16128 chr1 31726258 31726857 ccaat -
>16134 chr1 31735274 31735873 ccaat -
>16144 chr1 31767638 31768237 CCAAT -
>16145 chr1 31767729 31768328 ccaat +
>16146 chr1 31767974 31768573 ccaat -
>16155 chr1 31782312 31782911 CCAAT +
>16156 chr1 31782557 31783156 CCAAT -
>16157 chr1 31782405 31783004 CCAAT +
>16158 chr1 31782650 31783249 CCAAT -
>16161 chr1 31787981 31788580 ccaat +
>16162 chr1 31788226 31788825 ccaat -
>16175 chr1 31830017 31830616 CCAAT +
>16176 chr1 31830262 31830861 CCAAT -
>16180 chr1 31835106 31835705 ccaat -
>16185 chr1 31846511 31847110 ccaat +
>16186 chr1 31846756 31847355 ccaat -
>16188 chr1 31849387 31849986 ccaat -
>16190 chr1 31860067 31860666 CCAAT -
>16193 chr1 31865081 31865680 CCAAT +
>16194 chr1 31865326 31865925 CCAAT -
>16199 chr1 31876115 31876714 ccaat +
>16200 chr1 31876360 31876959 ccaat -
>16201 chr1 31876518 31877117 CCAAT +
>16211 chr1 31893320 31893919 ccaat +
>16217 chr1 31898506 31899105 CCAAT +
>16218 chr1 31898751 31899350 CCAAT -
>16249 chr1 31947971 31948570 ccaat +
>16253 chr1 31957277 31957876 CCAAT +
>16254 chr1 31957522 31958121 CCAAT -
>16255 chr1 31960220 31960819 ccaat +
>16256 chr1 31960465 31961064 ccaat -
>16257 chr1 31960292 31960891 ccaat +
>16258 chr1 31960537 31961136 ccaat -
>16259 chr1 31963005 31963604 CCAAT +
>16270 chr1 31974636 31975235 CCAAT -
>16273 chr1 31980846 31981445 CCAAT +
>16274 chr1 31981091 31981690 CCAAT -
>16279 chr1 31988593 31989192 CCAAT +
>16280 chr1 31988838 31989437 CCAAT -
>16281 chr1 31994777 31995376 ccaat +
>16282 chr1 31995022 31995621 ccaat -
>16283 chr1 31997307 31997906 CCAAT +
>16284 chr1 31997552 31998151 CCAAT -
>16285 chr1 32000307 32000906 CCAAT +
>16286 chr1 32000552 32001151 CCAAT -
>16289 chr1 32005222 32005821 CCAAT +
>16292 chr1 32017862 32018461 CCAAT -
>16293 chr1 32021023 32021622 CCAAT +
>16294 chr1 32021268 32021867 CCAAT -
>16297 chr1 32046768 32047367 ccaat +
>16298 chr1 32047013 32047612 ccaat -
>16299 chr1 32053935 32054534 CCAAT +
>16302 chr1 32056162 32056761 Ccaat -
>16303 chr1 32056220 32056819 CCAAT +
>16304 chr1 32056465 32057064 CCAAT -
>16309 chr1 32070841 32071440 CCAat +
>16313 chr1 32073631 32074230 CCAAT +
>16314 chr1 32073876 32074475 CCAAT -
>16319 chr1 32089960 32090559 ccAAt +
>16320 chr1 32090205 32090804 ccAAt -
>16325 chr1 32104869 32105468 CCAAT +
>16326 chr1 32105114 32105713 CCAAT -
>16330 chr1 32123353 32123952 ccaat -
>16331 chr1 32123488 32124087 ccaat +
>16348 chr1 32146724 32147323 CCAAT -
>16349 chr1 32152281 32152880 CCAAT +
>16350 chr1 32152526 32153125 CCAAT -
>16360 chr1 32185166 32185765 ccaat -
>16362 chr1 32196160 32196759 CCAAT -
>16377 chr1 32232853 32233452 ccaat +
>16378 chr1 32233098 32233697 ccaat -
>16379 chr1 32232948 32233547 ccaat +
>16380 chr1 32233193 32233792 ccaat -
>16383 chr1 32242667 32243266 ccaat +
>16384 chr1 32242912 32243511 ccaat -
>16385 chr1 32243182 32243781 ccaat +
>16393 chr1 32265969 32266568 Ccaat +
>16394 chr1 32266214 32266813 Ccaat -
>16397 chr1 32278656 32279255 CCAAT +
>16398 chr1 32278901 32279500 CCAAT -
>16399 chr1 32278721 32279320 CCAAT +
>16400 chr1 32278966 32279565 CCAAT -
>16401 chr1 32287945 32288544 ccaat +
>16402 chr1 32288190 32288789 ccaat -
>16406 chr1 32297731 32298330 CCAAT -
>16416 chr1 32333009 32333608 CCAAT -
>16417 chr1 32333108 32333707 CCAAT +
>16418 chr1 32333353 32333952 CCAAT -
>16419 chr1 32345756 32346355 CCAAT +
>16420 chr1 32346001 32346600 CCAAT -
>16423 chr1 32349792 32350391 ccaat +
>16430 chr1 32357665 32358264 ccaat -
>16433 chr1 32367487 32368086 ccaat +
>16434 chr1 32367732 32368331 ccaat -
>16436 chr1 32373378 32373977 ccaat -
>16441 chr1 32396309 32396908 ccaat +
>16445 chr1 32417796 32418395 CCAAT +
>16446 chr1 32418041 32418640 CCAAT -
>16447 chr1 32418154 32418753 CCAAT +
>16465 chr1 32458839 32459438 CCAAT +
>16466 chr1 32459084 32459683 CCAAT -
>16467 chr1 32459205 32459804 ccaat +
>16468 chr1 32459450 32460049 ccaat -
>16471 chr1 32471877 32472476 ccaat +
>16479 chr1 32485649 32486248 CCAAT +
>16485 chr1 32520643 32521242 CCAAT +
>16495 chr1 32540424 32541023 CCAAT +
>16496 chr1 32540669 32541268 CCAAT -
>16513 chr1 32574075 32574674 CCAAT +
>16514 chr1 32574320 32574919 CCAAT -
>16521 chr1 32585367 32585966 CCAAT +
>16524 chr1 32617575 32618174 CCAAT -
>16535 chr1 32647028 32647627 ccaat +
>16536 chr1 32647273 32647872 ccaat -
>16538 chr1 32649560 32650159 ccaat -
>16539 chr1 32651018 32651617 ccaat +
>16540 chr1 32651263 32651862 ccaat -
>16541 chr1 32655796 32656395 ccaat +
>16542 chr1 32656041 32656640 ccaat -
>16553 chr1 32667276 32667875 ccaat +
>16554 chr1 32667521 32668120 ccaat -
>16555 chr1 32667367 32667966 ccaat +
>16556 chr1 32667612 32668211 ccaat -
>16561 chr1 32679958 32680557 ccaat +
>16562 chr1 32680203 32680802 ccaat -
>16565 chr1 32682296 32682895 ccaat +
>16566 chr1 32682541 32683140 ccaat -
>16567 chr1 32682553 32683152 ccaat +
>16569 chr1 32688455 32689054 ccaat +
>16570 chr1 32688700 32689299 ccaat -
>16571 chr1 32688462 32689061 ccaat +
>16572 chr1 32688707 32689306 ccaat -
>16575 chr1 32706181 32706780 ccaat +
>16578 chr1 32707657 32708256 ccaat -
>16579 chr1 32720633 32721232 ccaat +
>16580 chr1 32720878 32721477 ccaat -
>16586 chr1 32722899 32723498 ccaat -
>16587 chr1 32722887 32723486 CCAAT +
>16603 chr1 32754406 32755005 ccaat +
>16604 chr1 32754651 32755250 ccaat -
>16605 chr1 32758112 32758711 CCAAT +
>16606 chr1 32758357 32758956 CCAAT -
>16607 chr1 32759757 32760356 ccaat +
>16608 chr1 32760002 32760601 ccaat -
>16609 chr1 32759914 32760513 ccaat +
>16616 chr1 32768525 32769124 CCAAT -
>16627 chr1 32787317 32787916 CCAAT +
>16635 chr1 32797981 32798580 ccaat +
>16641 chr1 32802236 32802835 CCAAT +
>16642 chr1 32802481 32803080 CCAAT -
>16644 chr1 32803913 32804512 CCAAT -
>16645 chr1 32804021 32804620 ccaat +
>16647 chr1 32820023 32820622 ccaat +
>16651 chr1 32822224 32822823 ccaat +
>16653 chr1 32826868 32827467 ccaat +
>16654 chr1 32827113 32827712 ccaat -
>16655 chr1 32840617 32841216 ccAAT +
>16656 chr1 32840862 32841461 ccAAT -
>16659 chr1 32850091 32850690 CCAAT +
>16669 chr1 32856670 32857269 ccaat +
>16670 chr1 32856915 32857514 ccaat -
>16671 chr1 32856725 32857324 ccaat +
>16672 chr1 32856970 32857569 ccaat -
>16673 chr1 32856884 32857483 ccaat +
>16674 chr1 32857129 32857728 ccaat -
>16681 chr1 32869933 32870532 ccaat +
>16686 chr1 32874187 32874786 ccaat -
>16691 chr1 32902597 32903196 CCAAT +
>16696 chr1 32919132 32919731 CCAAT -
>16702 chr1 32938093 32938692 CCAAT -
>16703 chr1 32938524 32939123 ccaat +
>16706 chr1 32943446 32944045 ccaat -
>16707 chr1 32943999 32944598 CCAAT +
>16728 chr1 33022800 33023399 CCAAT -
>16730 chr1 33030220 33030819 CCAAT -
>16731 chr1 33030287 33030886 ccaat +
>16732 chr1 33030532 33031131 ccaat -
>16734 chr1 33037339 33037938 ccaat -
>16735 chr1 33037472 33038071 ccaat +
>16736 chr1 33037717 33038316 ccaat -
>16741 chr1 33049542 33050141 CCAAT +
>16754 chr1 33082227 33082826 ccAAT -
>16761 chr1 33114970 33115569 CCAAT +
>16764 chr1 33121349 33121948 ccaat -
>16765 chr1 33127248 33127847 ccaat +
>16766 chr1 33127493 33128092 ccaat -
>16774 chr1 33160821 33161420 ccaat -
>16780 chr1 33167329 33167928 ccaat -
>16782 chr1 33169131 33169730 ccaat -
>16789 chr1 33179362 33179961 CCAAT +
>16790 chr1 33179607 33180206 CCAAT -
>16791 chr1 33181693 33182292 CCAAT +
>16792 chr1 33181938 33182537 CCAAT -
>16797 chr1 33182754 33183353 ccaat +
>16798 chr1 33182999 33183598 ccaat -
>16799 chr1 33184195 33184794 CCAAT +
>16800 chr1 33184440 33185039 CCAAT -
>16801 chr1 33184252 33184851 CCAAT +
>16802 chr1 33184497 33185096 CCAAT -
>16803 chr1 33184962 33185561 ccaat +
>16804 chr1 33185207 33185806 ccaat -
>16818 chr1 33230079 33230678 CCAAT -
>16819 chr1 33231575 33232174 ccaat +
>16820 chr1 33231820 33232419 ccaat -
>16834 chr1 33262568 33263167 CCAAT -
>16844 chr1 33285029 33285628 ccaat -
>16846 chr1 33294116 33294715 ccaat -
>16849 chr1 33300320 33300919 ccaat +
>16850 chr1 33300565 33301164 ccaat -
>16853 chr1 33310483 33311082 CCAAT +
>16854 chr1 33310728 33311327 CCAAT -
>16856 chr1 33318011 33318610 ccaat -
>16857 chr1 33318806 33319405 CCAAT +
>16858 chr1 33319051 33319650 CCAAT -
>16859 chr1 33320678 33321277 CCAAT +
>16860 chr1 33320923 33321522 CCAAT -
>16861 chr1 33320695 33321294 CCAAT +
>16862 chr1 33320940 33321539 CCAAT -
>16865 chr1 33332724 33333323 CCAAT +
>16866 chr1 33332969 33333568 CCAAT -
>16868 chr1 33335701 33336300 CCaat -
>16872 chr1 33343666 33344265 ccaat -
>16876 chr1 33348026 33348625 ccaat -
>16877 chr1 33357733 33358332 CCAAT +
>16878 chr1 33357978 33358577 CCAAT -
>16879 chr1 33365237 33365836 CCAAT +
>16880 chr1 33365482 33366081 CCAAT -
>16884 chr1 33372438 33373037 CCAAT -
>16898 chr1 33394387 33394986 ccaat -
>16903 chr1 33409321 33409920 ccaat +
>16904 chr1 33409566 33410165 ccaat -
>16907 chr1 33422847 33423446 ccAAT +
>16911 chr1 33434765 33435364 ccaat +
>16912 chr1 33435010 33435609 ccaat -
>16913 chr1 33435098 33435697 ccaat +
>16917 chr1 33445107 33445706 ccaat +
>16918 chr1 33445352 33445951 ccaat -
>16919 chr1 33451823 33452422 ccaat +
>16930 chr1 33464930 33465529 ccaat -
>16931 chr1 33465080 33465679 ccaat +
>16937 chr1 33467658 33468257 CCAAt +
>16938 chr1 33467903 33468502 CCAAt -
>16939 chr1 33469182 33469781 ccaat +
>16940 chr1 33469427 33470026 ccaat -
>16941 chr1 33469494 33470093 ccaat +
>16942 chr1 33469739 33470338 ccaat -
>16943 chr1 33469892 33470491 ccaat +
>16944 chr1 33470137 33470736 ccaat -
>16945 chr1 33469947 33470546 ccaat +
>16946 chr1 33470192 33470791 ccaat -
>16947 chr1 33472533 33473132 ccaat +
>16950 chr1 33475787 33476386 ccaat -
>16951 chr1 33476252 33476851 ccaat +
>16952 chr1 33476497 33477096 ccaat -
>16953 chr1 33476322 33476921 CCAAT +
>16954 chr1 33476567 33477166 CCAAT -
>16955 chr1 33477486 33478085 ccaat +
>16967 chr1 33505736 33506335 ccaat +
>16968 chr1 33505981 33506580 ccaat -
>16970 chr1 33522393 33522992 ccaat -
>16972 chr1 33522532 33523131 CCAAT -
>16974 chr1 33524122 33524721 CCAAT -
>16988 chr1 33559338 33559937 CCAAT -
>16995 chr1 33575200 33575799 ccaat +
>16999 chr1 33577648 33578247 ccaat +
>17001 chr1 33580546 33581145 CCAAT +
>17002 chr1 33580791 33581390 CCAAT -
>17003 chr1 33580633 33581232 CCAAT +
>17004 chr1 33580878 33581477 CCAAT -
>17005 chr1 33586731 33587330 ccaat +
>17006 chr1 33586976 33587575 ccaat -
>17007 chr1 33586900 33587499 CCAAT +
>17008 chr1 33587145 33587744 CCAAT -
>17009 chr1 33586988 33587587 CCAAT +
>17010 chr1 33587233 33587832 CCAAT -
>17012 chr1 33591340 33591939 ccaat -
>17033 chr1 33668926 33669525 CCAAT +
>17034 chr1 33669171 33669770 CCAAT -
>17035 chr1 33676341 33676940 CCAAT +
>17036 chr1 33676586 33677185 CCAAT -
>17037 chr1 33678267 33678866 ccaat +
>17038 chr1 33678512 33679111 ccaat -
>17039 chr1 33678567 33679166 CCAAT +
>17053 chr1 33726371 33726970 CCAAT +
>17059 chr1 33728367 33728966 ccAAT +
>17060 chr1 33728612 33729211 ccAAT -
>17061 chr1 33728524 33729123 ccaat +
>17062 chr1 33728769 33729368 ccaat -
>17068 chr1 33739962 33740561 CCAAT -
>17071 chr1 33741440 33742039 ccaat +
>17074 chr1 33750547 33751146 CCAAT -
>17076 chr1 33755324 33755923 CCAAT -
>17077 chr1 33756555 33757154 ccaat +
>17078 chr1 33756800 33757399 ccaat -
>17081 chr1 33758962 33759561 CCAAT +
>17082 chr1 33759207 33759806 CCAAT -
>17083 chr1 33764940 33765539 CCAAT +
>17089 chr1 33776363 33776962 CCAAT +
>17090 chr1 33776608 33777207 CCAAT -
>17091 chr1 33776499 33777098 ccaat +
>17092 chr1 33776744 33777343 ccaat -
>17101 chr1 33788526 33789125 CCAAT +
>17102 chr1 33788771 33789370 CCAAT -
>17103 chr1 33789795 33790394 ccaat +
>17104 chr1 33790040 33790639 ccaat -
>17105 chr1 33789849 33790448 ccaat +
>17106 chr1 33790094 33790693 ccaat -
>17111 chr1 33800535 33801134 ccaat +
>17112 chr1 33800780 33801379 ccaat -
>17113 chr1 33806868 33807467 CCAAT +
>17114 chr1 33807113 33807712 CCAAT -
>17115 chr1 33807001 33807600 CCAAT +
>17116 chr1 33807246 33807845 CCAAT -
>17127 chr1 33825697 33826296 CCAAT +
>17128 chr1 33825942 33826541 CCAAT -
>17132 chr1 33838401 33839000 CCAAT -
>17135 chr1 33840052 33840651 CCAAT +
>17136 chr1 33840297 33840896 CCAAT -
>17137 chr1 33840202 33840801 CCAAT +
>17138 chr1 33840447 33841046 CCAAT -
>17140 chr1 33853004 33853603 CCAAT -
>17141 chr1 33853002 33853601 CCAAT +
>17142 chr1 33853247 33853846 CCAAT -
>17143 chr1 33857172 33857771 CCAAT +
>17144 chr1 33857417 33858016 CCAAT -
>17146 chr1 33858971 33859570 CCAAT -
>17147 chr1 33859239 33859838 CCAAT +
>17148 chr1 33859484 33860083 CCAAT -
>17149 chr1 33859550 33860149 CCAAT +
>17157 chr1 33864979 33865578 CCAAT +
>17159 chr1 33865126 33865725 CCAAT +
>17164 chr1 33876446 33877045 CCAAT -
>17167 chr1 33882115 33882714 CCAAT +
>17172 chr1 33883860 33884459 ccaat -
>17175 chr1 33887101 33887700 ccaat +
>17179 chr1 33893416 33894015 ccaat +
>17180 chr1 33893661 33894260 ccaat -
>17183 chr1 33899865 33900464 CCAAT +
>17184 chr1 33900110 33900709 CCAAT -
>17189 chr1 33909368 33909967 CCAAT +
>17196 chr1 33912918 33913517 ccaat -
>17198 chr1 33914006 33914605 ccaat -
>17199 chr1 33914076 33914675 ccaat +
>17200 chr1 33914321 33914920 ccaat -
>17201 chr1 33914342 33914941 ccaat +
>17202 chr1 33914587 33915186 ccaat -
>17206 chr1 33917124 33917723 CCAAT -
>17208 chr1 33920554 33921153 CCAAT -
>17215 chr1 33931096 33931695 ccaat +
>17227 chr1 33962584 33963183 CCAAT +
>17231 chr1 33965319 33965918 ccaat +
>17233 chr1 33966093 33966692 CCAAT +
>17234 chr1 33966338 33966937 CCAAT -
>17242 chr1 33987410 33988009 ccAAT -
>17243 chr1 33992900 33993499 CCAAT +
>17248 chr1 33996117 33996716 ccaat -
>17253 chr1 34017588 34018187 ccaat +
>17255 chr1 34022984 34023583 ccaat +
>17257 chr1 34026799 34027398 CCAAT +
>17261 chr1 34028129 34028728 ccaat +
>17262 chr1 34028374 34028973 ccaat -
>17263 chr1 34028197 34028796 ccaat +
>17264 chr1 34028442 34029041 ccaat -
>17265 chr1 34030529 34031128 CCAAT +
>17284 chr1 34065973 34066572 CCAAT -
>17291 chr1 34070877 34071476 ccaat +
>17292 chr1 34071122 34071721 ccaat -
>17293 chr1 34071305 34071904 ccaat +
>17297 chr1 34078869 34079468 CCAAT +
>17298 chr1 34079114 34079713 CCAAT -
>17301 chr1 34086107 34086706 ccaat +
>17303 chr1 34086487 34087086 CCAAT +
>17312 chr1 34093344 34093943 ccaat -
>17317 chr1 34107609 34108208 CCAAT +
>17323 chr1 34111509 34112108 ccaat +
>17325 chr1 34113251 34113850 ccaat +
>17326 chr1 34113496 34114095 ccaat -
>17327 chr1 34115728 34116327 CCAAT +
>17328 chr1 34115973 34116572 CCAAT -
>17329 chr1 34121619 34122218 CCAAT +
>17330 chr1 34121864 34122463 CCAAT -
>17337 chr1 34138898 34139497 CCAAT +
>17338 chr1 34139143 34139742 CCAAT -
>17347 chr1 34148133 34148732 CCAAT +
>17348 chr1 34148378 34148977 CCAAT -
>17349 chr1 34148334 34148933 ccaat +
>17350 chr1 34148579 34149178 ccaat -
>17351 chr1 34149020 34149619 CCAAT +
>17361 chr1 34171971 34172570 CCAAT +
>17363 chr1 34175551 34176150 ccaat +
>17368 chr1 34185102 34185701 CCAAT -
>17374 chr1 34192938 34193537 ccaat -
>17376 chr1 34195865 34196464 CCAAT -
>17379 chr1 34197027 34197626 CCAAT +
>17380 chr1 34197272 34197871 CCAAT -
>17381 chr1 34198856 34199455 CCAAT +
>17388 chr1 34209372 34209971 CCAAT -
>17389 chr1 34210278 34210877 ccaat +
>17390 chr1 34210523 34211122 ccaat -
>17398 chr1 34225102 34225701 CCAAT -
>17399 chr1 34225059 34225658 ccaat +
>17412 chr1 34242034 34242633 ccaat -
>17413 chr1 34242079 34242678 ccaat +
>17414 chr1 34242324 34242923 ccaat -
>17415 chr1 34242655 34243254 CCAAT +
>17420 chr1 34244055 34244654 ccaat -
>17421 chr1 34244149 34244748 CCAAT +
>17426 chr1 34249554 34250153 CCAAT -
>17427 chr1 34249497 34250096 ccaat +
>17432 chr1 34261174 34261773 CCAAT -
>17434 chr1 34261226 34261825 CCAAT -
>17436 chr1 34263797 34264396 CCAAT -
>17440 chr1 34275119 34275718 ccaat -
>17444 chr1 34283898 34284497 CCAAT -
>17445 chr1 34283980 34284579 ccaat +
>17456 chr1 34289964 34290563 ccaat -
>17457 chr1 34293207 34293806 ccaat +
>17458 chr1 34293452 34294051 ccaat -
>17461 chr1 34298869 34299468 ccaat +
>17462 chr1 34299114 34299713 ccaat -
>17463 chr1 34301013 34301612 ccaat +
>17464 chr1 34301258 34301857 ccaat -
>17469 chr1 34311874 34312473 ccaat +
>17470 chr1 34312119 34312718 ccaat -
>17473 chr1 34314579 34315178 ccaat +
>17477 chr1 34328513 34329112 ccaat +
>17481 chr1 34333636 34334235 ccaat +
>17482 chr1 34333881 34334480 ccaat -
>17483 chr1 34334064 34334663 ccaat +
>17500 chr1 34361254 34361853 ccaat -
>17501 chr1 34361272 34361871 ccaat +
>17502 chr1 34361517 34362116 ccaat -
>17503 chr1 34361322 34361921 ccaat +
>17504 chr1 34361567 34362166 ccaat -
>17507 chr1 34370685 34371284 ccaat +
>17508 chr1 34370930 34371529 ccaat -
>17510 chr1 34374707 34375306 CCAAT -
>17511 chr1 34374671 34375270 CCAAT +
>17513 chr1 34382395 34382994 CCAAT +
>17514 chr1 34382640 34383239 CCAAT -
>17515 chr1 34382714 34383313 CCAAT +
>17516 chr1 34382959 34383558 CCAAT -
>17517 chr1 34382796 34383395 CCAAT +
>17518 chr1 34383041 34383640 CCAAT -
>17519 chr1 34393993 34394592 CCAAT +
>17538 chr1 34432634 34433233 ccaat -
>17540 chr1 34435987 34436586 CCAAT -
>17541 chr1 34439194 34439793 CCAAT +
>17542 chr1 34439439 34440038 CCAAT -
>17544 chr1 34440857 34441456 ccaat -
>17546 chr1 34441558 34442157 ccaat -
>17548 chr1 34441893 34442492 CCAAT -
>17551 chr1 34450066 34450665 CCAAT +
>17555 chr1 34457260 34457859 ccaat +
>17556 chr1 34457505 34458104 ccaat -
>17557 chr1 34457350 34457949 ccaat +
>17558 chr1 34457595 34458194 ccaat -
>17560 chr1 34461061 34461660 CCAAT -
>17562 chr1 34461068 34461667 CCAAT -
>17563 chr1 34461204 34461803 CCAAT +
>17572 chr1 34470221 34470820 ccaat -
>17574 chr1 34470278 34470877 ccaat -
>17576 chr1 34473851 34474450 ccaat -
>17578 chr1 34475246 34475845 CCAAT -
>17582 chr1 34484843 34485442 ccaat -
>17590 chr1 34491566 34492165 ccaat -
>17610 chr1 34529008 34529607 ccaat -
>17611 chr1 34534579 34535178 ccaat +
>17612 chr1 34534824 34535423 ccaat -
>17614 chr1 34535674 34536273 ccaat -
>17622 chr1 34554845 34555444 ccaat -
>17624 chr1 34554877 34555476 ccaat -
>17625 chr1 34555159 34555758 ccaat +
>17628 chr1 34560485 34561084 CCAAT -
>17631 chr1 34564560 34565159 CCAAT +
>17632 chr1 34564805 34565404 CCAAT -
>17639 chr1 34572765 34573364 ccaat +
>17643 chr1 34579126 34579725 ccaat +
>17645 chr1 34585104 34585703 CCAAT +
>17646 chr1 34585349 34585948 CCAAT -
>17647 chr1 34587558 34588157 CCAAT +
>17649 chr1 34600456 34601055 ccaat +
>17653 chr1 34607165 34607764 CCAAT +
>17654 chr1 34607410 34608009 CCAAT -
>17656 chr1 34608629 34609228 ccaat -
>17657 chr1 34614808 34615407 CCAAT +
>17661 chr1 34632523 34633122 CCAAT +
>17662 chr1 34632768 34633367 CCAAT -
>17663 chr1 34632662 34633261 CCAAT +
>17664 chr1 34632907 34633506 CCAAT -
>17666 chr1 34634122 34634721 ccaat -
>17667 chr1 34634077 34634676 ccaat +
>17668 chr1 34634322 34634921 ccaat -
>17673 chr1 34645107 34645706 CCAAT +
>17674 chr1 34645352 34645951 CCAAT -
>17675 chr1 34645379 34645978 ccaat +
>17676 chr1 34645624 34646223 ccaat -
>17677 chr1 34645455 34646054 CCAAT +
>17678 chr1 34645700 34646299 CCAAT -
>17681 chr1 34647364 34647963 ccaat +
>17682 chr1 34647609 34648208 ccaat -
>17697 chr1 34659155 34659754 ccaat +
>17700 chr1 34659560 34660159 ccaat -
>17701 chr1 34660624 34661223 CCAAT +
>17705 chr1 34664395 34664994 CCAAT +
>17706 chr1 34664640 34665239 CCAAT -
>17710 chr1 34669682 34670281 CCAAT -
>17714 chr1 34681584 34682183 CCAAT -
>17715 chr1 34682738 34683337 CCAAT +
>17721 chr1 34687810 34688409 CCAAT +
>17732 chr1 34700593 34701192 ccaat -
>17733 chr1 34700710 34701309 CCAAT +
>17735 chr1 34701972 34702571 CCAAT +
>17736 chr1 34702217 34702816 CCAAT -
>17739 chr1 34706203 34706802 CCAAT +
>17740 chr1 34706448 34707047 CCAAT -
>17743 chr1 34708279 34708878 CCAAT +
>17744 chr1 34708524 34709123 CCAAT -
>17747 chr1 34714271 34714870 CCAAT +
>17748 chr1 34714516 34715115 CCAAT -
>17757 chr1 34733357 34733956 CCAAT +
>17759 chr1 34735378 34735977 ccaat +
>17761 chr1 34741036 34741635 CCAAT +
>17765 chr1 34742548 34743147 ccaat +
>17767 chr1 34747935 34748534 ccaat +
>17770 chr1 34753237 34753836 ccaat -
>17771 chr1 34753223 34753822 ccaat +
>17772 chr1 34753468 34754067 ccaat -
>17781 chr1 34765114 34765713 CCAAT +
>17782 chr1 34765359 34765958 CCAAT -
>17785 chr1 34769181 34769780 ccaat +
>17788 chr1 34770196 34770795 ccaat -
>17791 chr1 34772495 34773094 CCAAT +
>17799 chr1 34793781 34794380 ccaat +
>17801 chr1 34796354 34796953 ccaat +
>17802 chr1 34796599 34797198 ccaat -
>17803 chr1 34797008 34797607 CCAAT +
>17806 chr1 34803104 34803703 CCAAT -
>17818 chr1 34827513 34828112 CCAAT -
>17819 chr1 34827733 34828332 CCAAT +
>17820 chr1 34827978 34828577 CCAAT -
>17821 chr1 34827857 34828456 CCAAT +
>17822 chr1 34828102 34828701 CCAAT -
>17825 chr1 34838279 34838878 CCAAT +
>17826 chr1 34838524 34839123 CCAAT -
>17828 chr1 34839014 34839613 ccaat -
>17835 chr1 34847854 34848453 CCAAT +
>17836 chr1 34848099 34848698 CCAAT -
>17844 chr1 34866239 34866838 ccaat -
>17849 chr1 34882190 34882789 ccaat +
>17850 chr1 34882435 34883034 ccaat -
>17858 chr1 34890137 34890736 CCAAT -
>17863 chr1 34898277 34898876 ccaat +
>17868 chr1 34902362 34902961 ccaat -
>17871 chr1 34908849 34909448 ccaat +
>17873 chr1 34910234 34910833 ccaat +
>17874 chr1 34910479 34911078 ccaat -
>17879 chr1 34922224 34922823 CCAAT +
>17880 chr1 34922469 34923068 CCAAT -
>17886 chr1 34931669 34932268 CCAAT -
>17887 chr1 34931838 34932437 CCAAT +
>17895 chr1 34946239 34946838 CCAAT +
>17896 chr1 34946484 34947083 CCAAT -
>17897 chr1 34946444 34947043 ccaat +
>17899 chr1 34946910 34947509 CCAAT +
>17900 chr1 34947155 34947754 CCAAT -
>17901 chr1 34946976 34947575 CCAAT +
>17902 chr1 34947221 34947820 CCAAT -
>17903 chr1 34947271 34947870 ccaat +
>17904 chr1 34947516 34948115 ccaat -
>17913 chr1 34958257 34958856 CCAAT +
>17914 chr1 34958502 34959101 CCAAT -
>17915 chr1 34958400 34958999 ccaat +
>17916 chr1 34958645 34959244 ccaat -
>17919 chr1 34969246 34969845 ccaat +
>17920 chr1 34969491 34970090 ccaat -
>17923 chr1 34972880 34973479 CCAAT +
>17925 chr1 34976310 34976909 ccaat +
>17937 chr1 34987718 34988317 ccaat +
>17938 chr1 34987963 34988562 ccaat -
>17939 chr1 34987784 34988383 ccaat +
>17940 chr1 34988029 34988628 ccaat -
>17941 chr1 34987848 34988447 CCAAT +
>17942 chr1 34988093 34988692 CCAAT -
>17943 chr1 34988744 34989343 CCAAT +
>17944 chr1 34988989 34989588 CCAAT -
>17949 chr1 34997420 34998019 CCAAT +
>17950 chr1 34997665 34998264 CCAAT -
>17965 chr1 35015055 35015654 CCAAT +
>17966 chr1 35015300 35015899 CCAAT -
>17976 chr1 35047048 35047647 ccaat -
>17981 chr1 35050524 35051123 ccaat +
>18006 chr1 35080994 35081593 CCAAT -
>18015 chr1 35088602 35089201 CCAAT +
>18018 chr1 35092589 35093188 ccaat -
>18025 chr1 35095128 35095727 CCAAT +
>18029 chr1 35099273 35099872 ccaat +
>18030 chr1 35099518 35100117 ccaat -
>18031 chr1 35099281 35099880 ccaat +
>18032 chr1 35099526 35100125 ccaat -
>18035 chr1 35101102 35101701 ccaat +
>18049 chr1 35127613 35128212 ccaat +
>18050 chr1 35127858 35128457 ccaat -
>18055 chr1 35136258 35136857 CCAAT +
>18056 chr1 35136503 35137102 CCAAT -
>18058 chr1 35137379 35137978 ccAAT -
>18059 chr1 35138583 35139182 ccaat +
>18060 chr1 35138828 35139427 ccaat -
>18069 chr1 35150209 35150808 CCAAT +
>18071 chr1 35150319 35150918 CCAAT +
>18080 chr1 35155660 35156259 CCAAT -
>18081 chr1 35155765 35156364 CCAAT +
>18090 chr1 35170213 35170812 CCAAT -
>18095 chr1 35172133 35172732 ccaat +
>18097 chr1 35173605 35174204 ccaat +
>18098 chr1 35173850 35174449 ccaat -
>18099 chr1 35173763 35174362 ccaat +
>18100 chr1 35174008 35174607 ccaat -
>18104 chr1 35184133 35184732 CCAAT -
>18105 chr1 35184183 35184782 CCAAT +
>18106 chr1 35184428 35185027 CCAAT -
>18111 chr1 35193459 35194058 ccaat +
>18112 chr1 35193704 35194303 ccaat -
>18121 chr1 35208250 35208849 ccaat +
>18122 chr1 35208495 35209094 ccaat -
>18141 chr1 35245396 35245995 CCAAT +
>18154 chr1 35281591 35282190 ccaat -
>18155 chr1 35281621 35282220 ccaat +
>18161 chr1 35296259 35296858 ccaat +
>18162 chr1 35296504 35297103 ccaat -
>18163 chr1 35296376 35296975 ccaat +
>18164 chr1 35296621 35297220 ccaat -
>18165 chr1 35296415 35297014 ccaat +
>18166 chr1 35296660 35297259 ccaat -
>18170 chr1 35301471 35302070 ccaat -
>18177 chr1 35311896 35312495 ccaat +
>18178 chr1 35312141 35312740 ccaat -
>18183 chr1 35322545 35323144 CCAAT +
>18200 chr1 35367133 35367732 ccaat -
>18201 chr1 35367283 35367882 ccaat +
>18215 chr1 35405890 35406489 ccaat +
>18217 chr1 35407064 35407663 ccaat +
>18224 chr1 35413709 35414308 CCAAT -
>18225 chr1 35413865 35414464 CCAAT +
>18231 chr1 35420099 35420698 CCAAT +
>18232 chr1 35420344 35420943 CCAAT -
>18235 chr1 35429821 35430420 CCAAT +
>18237 chr1 35430992 35431591 CCAAT +
>18238 chr1 35431237 35431836 CCAAT -
>18239 chr1 35431549 35432148 CCAAT +
>18240 chr1 35431794 35432393 CCAAT -
>18241 chr1 35431859 35432458 ccaat +
>18246 chr1 35448107 35448706 ccaat -
>18247 chr1 35448185 35448784 CCAAT +
>18248 chr1 35448430 35449029 CCAAT -
>18256 chr1 35463009 35463608 ccaat -
>18257 chr1 35464626 35465225 ccaat +
>18259 chr1 35467532 35468131 ccaat +
>18260 chr1 35467777 35468376 ccaat -
>18261 chr1 35467587 35468186 ccaat +
>18262 chr1 35467832 35468431 ccaat -
>18264 chr1 35472178 35472777 ccaat -
>18268 chr1 35481715 35482314 ccaat -
>18273 chr1 35493718 35494317 ccaat +
>18288 chr1 35521514 35522113 ccaat -
>18289 chr1 35525296 35525895 CCAAT +
>18290 chr1 35525541 35526140 CCAAT -
>18294 chr1 35537288 35537887 ccaat -
>18295 chr1 35537362 35537961 ccaat +
>18296 chr1 35537607 35538206 ccaat -
>18297 chr1 35537465 35538064 ccaat +
>18298 chr1 35537710 35538309 ccaat -
>18300 chr1 35558280 35558879 ccaat -
>18301 chr1 35566271 35566870 ccaat +
>18302 chr1 35566516 35567115 ccaat -
>18303 chr1 35574471 35575070 ccaat +
>18304 chr1 35574716 35575315 ccaat -
>18311 chr1 35630052 35630651 CCAAT +
>18312 chr1 35630297 35630896 CCAAT -
>18316 chr1 35653544 35654143 CCAAT -
>18322 chr1 35661296 35661895 CCAAT -
>18335 chr1 35678182 35678781 CCAAT +
>18341 chr1 35683723 35684322 CCAAT +
>18345 chr1 35691229 35691828 CCAAT +
>18346 chr1 35691474 35692073 CCAAT -
>18347 chr1 35691516 35692115 CCAAT +
>18351 chr1 35695615 35696214 CCAAT +
>18352 chr1 35695860 35696459 CCAAT -
>18358 chr1 35709044 35709643 CCAAT -
>18359 chr1 35708984 35709583 CCAAT +
>18360 chr1 35709229 35709828 CCAAT -
>18362 chr1 35711602 35712201 CCAAT -
>18367 chr1 35730093 35730692 ccaat +
>18371 chr1 35738098 35738697 CCAAT +
>18372 chr1 35738343 35738942 CCAAT -
>18373 chr1 35741036 35741635 ccaat +
>18375 chr1 35742262 35742861 ccaat +
>18376 chr1 35742507 35743106 ccaat -
>18378 chr1 35745711 35746310 CCAAT -
>18381 chr1 35754032 35754631 ccaat +
>18392 chr1 35776415 35777014 ccaat -
>18394 chr1 35780015 35780614 CCAAT -
>18396 chr1 35787337 35787936 ccaat -
>18397 chr1 35787389 35787988 CCAAT +
>18398 chr1 35787634 35788233 CCAAT -
>18401 chr1 35800320 35800919 CCAAT +
>18402 chr1 35800565 35801164 CCAAT -
>18403 chr1 35816365 35816964 CCAAT +
>18408 chr1 35823276 35823875 ccaat -
>18410 chr1 35824896 35825495 ccaat -
>18413 chr1 35827578 35828177 CCAAT +
>18414 chr1 35827823 35828422 CCAAT -
>18419 chr1 35847876 35848475 CCAAT +
>18425 chr1 35854143 35854742 CCAAT +
>18426 chr1 35854388 35854987 CCAAT -
>18439 chr1 35880317 35880916 CCAAT +
>18440 chr1 35880562 35881161 CCAAT -
>18441 chr1 35880414 35881013 ccaat +
>18442 chr1 35880659 35881258 ccaat -
>18443 chr1 35880668 35881267 ccaat +
>18453 chr1 35892007 35892606 CCAAT +
>18454 chr1 35892252 35892851 CCAAT -
>18459 chr1 35904371 35904970 CCAAT +
>18460 chr1 35904616 35905215 CCAAT -
>18465 chr1 35912141 35912740 ccaat +
>18467 chr1 35913638 35914237 ccaat +
>18468 chr1 35913883 35914482 ccaat -
>18469 chr1 35913756 35914355 ccaat +
>18470 chr1 35914001 35914600 ccaat -
>18473 chr1 35923201 35923800 CCAAT +
>18474 chr1 35923446 35924045 CCAAT -
>18475 chr1 35923240 35923839 CCAAT +
>18476 chr1 35923485 35924084 CCAAT -
>18481 chr1 35933946 35934545 ccaat +
>18486 chr1 35948292 35948891 cCAAT -
>18487 chr1 35948818 35949417 CCAAT +
>18493 chr1 35955337 35955936 CCAAT +
>18494 chr1 35955582 35956181 CCAAT -
>18505 chr1 35975583 35976182 CCAAT +
>18508 chr1 35982675 35983274 ccaat -
>18509 chr1 35984699 35985298 CCAAT +
>18511 chr1 35984768 35985367 CCAAT +
>18524 chr1 36009904 36010503 ccAAT -
>18536 chr1 36027191 36027790 ccaat -
>18538 chr1 36027345 36027944 ccaat -
>18542 chr1 36044292 36044891 CCAAT -
>18546 chr1 36054623 36055222 ccaat -
>18547 chr1 36054725 36055324 CCAAT +
>18555 chr1 36081041 36081640 ccaat +
>18556 chr1 36081286 36081885 ccaat -
>18557 chr1 36081190 36081789 CCAAT +
>18558 chr1 36081435 36082034 CCAAT -
>18562 chr1 36088540 36089139 ccaat -
>18563 chr1 36088359 36088958 ccaat +
>18564 chr1 36088604 36089203 ccaat -
>18565 chr1 36094645 36095244 CCAAT +
>18571 chr1 36104841 36105440 ccaat +
>18575 chr1 36111384 36111983 CCAAT +
>18580 chr1 36116624 36117223 CCAAT -
>18581 chr1 36126272 36126871 CCAAT +
>18583 chr1 36126288 36126887 CCAAT +
>18586 chr1 36128026 36128625 ccAAT -
>18588 chr1 36128334 36128933 ccAAT -
>18593 chr1 36140683 36141282 CCAAT +
>18605 chr1 36157144 36157743 CCAAT +
>18606 chr1 36157389 36157988 CCAAT -
>18616 chr1 36205863 36206462 ccaat -
>18639 chr1 36308066 36308665 CCAAT +
>18640 chr1 36308311 36308910 CCAAT -
>18643 chr1 36318488 36319087 CCAAT +
>18644 chr1 36318733 36319332 CCAAT -
>18660 chr1 36371013 36371612 ccaat -
>18662 chr1 36373173 36373772 CCAAT -
>18677 chr1 36388428 36389027 CCAAT +
>18683 chr1 36396783 36397382 ccaat +
>18684 chr1 36397028 36397627 ccaat -
>18685 chr1 36397641 36398240 CCAAT +
>18686 chr1 36397886 36398485 CCAAT -
>18687 chr1 36397680 36398279 CCAAT +
>18688 chr1 36397925 36398524 CCAAT -
>18691 chr1 36404455 36405054 ccaat +
>18692 chr1 36404700 36405299 ccaat -
>18707 chr1 36426086 36426685 CCAAT +
>18708 chr1 36426331 36426930 CCAAT -
>18711 chr1 36434949 36435548 ccaat +
>18712 chr1 36435194 36435793 ccaat -
>18713 chr1 36434990 36435589 ccaat +
>18714 chr1 36435235 36435834 ccaat -
>18715 chr1 36435118 36435717 ccaat +
>18716 chr1 36435363 36435962 ccaat -
>18717 chr1 36435156 36435755 ccaat +
>18718 chr1 36435401 36436000 ccaat -
>18731 chr1 36453049 36453648 ccaat +
>18732 chr1 36453294 36453893 ccaat -
>18759 chr1 36523750 36524349 CCAAT +
>18764 chr1 36535969 36536568 ccaat -
>18770 chr1 36558457 36559056 CCAAT -
>18772 chr1 36563342 36563941 ccaat -
>18773 chr1 36563274 36563873 ccaat +
>18776 chr1 36565844 36566443 CCAAT -
>18777 chr1 36566938 36567537 ccaat +
>18778 chr1 36567183 36567782 ccaat -
>18793 chr1 36590136 36590735 ccaat +
>18794 chr1 36590381 36590980 ccaat -
>18803 chr1 36610375 36610974 CCAAT +
>18804 chr1 36610620 36611219 CCAAT -
>18806 chr1 36621457 36622056 CCAAT -
>18807 chr1 36621407 36622006 ccaat +
>18809 chr1 36624042 36624641 CCAAT +
>18819 chr1 36636677 36637276 ccaat +
>18820 chr1 36636922 36637521 ccaat -
>18821 chr1 36636731 36637330 ccaat +
>18822 chr1 36636976 36637575 ccaat -
>18823 chr1 36636853 36637452 CCAAT +
>18824 chr1 36637098 36637697 CCAAT -
>18825 chr1 36639384 36639983 ccaat +
>18826 chr1 36639629 36640228 ccaat -
>18827 chr1 36640514 36641113 ccaat +
>18835 chr1 36649843 36650442 ccaat +
>18836 chr1 36650088 36650687 ccaat -
>18845 chr1 36684818 36685417 CCAAT +
>18847 chr1 36687265 36687864 CCAAT +
>18849 chr1 36688260 36688859 CCAAT +
>18850 chr1 36688505 36689104 CCAAT -
>18859 chr1 36702142 36702741 CCAAT +
>18860 chr1 36702387 36702986 CCAAT -
>18861 chr1 36702434 36703033 CCAAT +
>18862 chr1 36702679 36703278 CCAAT -
>18877 chr1 36734959 36735558 ccaat +
>18878 chr1 36735204 36735803 ccaat -
>18881 chr1 36740763 36741362 ccaat +
>18882 chr1 36741008 36741607 ccaat -
>18888 chr1 36752151 36752750 CCAAT -
>18891 chr1 36765714 36766313 ccaat +
>18892 chr1 36765959 36766558 ccaat -
>18894 chr1 36769238 36769837 ccaat -
>18895 chr1 36769191 36769790 ccaat +
>18897 chr1 36770099 36770698 ccaat +
>18898 chr1 36770344 36770943 ccaat -
>18901 chr1 36772443 36773042 CCAAT +
>18905 chr1 36788558 36789157 ccaat +
>18908 chr1 36789756 36790355 ccaat -
>18910 chr1 36794778 36795377 ccaat -
>18911 chr1 36794896 36795495 CCAAT +
>18916 chr1 36803003 36803602 ccaat -
>18917 chr1 36804119 36804718 ccaat +
>18918 chr1 36804364 36804963 ccaat -
>18919 chr1 36804165 36804764 ccaat +
>18920 chr1 36804410 36805009 ccaat -
>18921 chr1 36804830 36805429 CCAAT +
>18922 chr1 36805075 36805674 CCAAT -
>18923 chr1 36815936 36816535 ccaat +
>18925 chr1 36817524 36818123 CCAAT +
>18927 chr1 36823561 36824160 CCAAT +
>18931 chr1 36835719 36836318 ccaat +
>18932 chr1 36835964 36836563 ccaat -
>18936 chr1 36848145 36848744 CCAAT -
>18938 chr1 36848505 36849104 CCAAT -
>18939 chr1 36848594 36849193 ccaat +
>18940 chr1 36848839 36849438 ccaat -
>18942 chr1 36849649 36850248 CCAAT -
>18945 chr1 36863498 36864097 CCAAT +
>18949 chr1 36873961 36874560 CCAAT +
>18950 chr1 36874206 36874805 CCAAT -
>18951 chr1 36877463 36878062 ccaat +
>18952 chr1 36877708 36878307 ccaat -
>18953 chr1 36877555 36878154 ccaat +
>18954 chr1 36877800 36878399 ccaat -
>18960 chr1 36885643 36886242 ccaat -
>18963 chr1 36887590 36888189 ccaat +
>18967 chr1 36891311 36891910 ccaat +
>18968 chr1 36891556 36892155 ccaat -
>18977 chr1 36905393 36905992 CCAAT +
>18978 chr1 36905638 36906237 CCAAT -
>18979 chr1 36906259 36906858 ccaat +
>18980 chr1 36906504 36907103 ccaat -
>18982 chr1 36907644 36908243 CCAAT -
>18995 chr1 36935189 36935788 CCAAT +
>18996 chr1 36935434 36936033 CCAAT -
>18997 chr1 36935357 36935956 ccaat +
>18998 chr1 36935602 36936201 ccaat -
>18999 chr1 36938701 36939300 CCAAT +
>19000 chr1 36938946 36939545 CCAAT -
>19007 chr1 36961974 36962573 CCAAT +
>19008 chr1 36962219 36962818 CCAAT -
>19009 chr1 36962120 36962719 CCAAT +
>19010 chr1 36962365 36962964 CCAAT -
>19011 chr1 36964228 36964827 ccaat +
>19012 chr1 36964473 36965072 ccaat -
>19013 chr1 36964369 36964968 ccaat +
>19014 chr1 36964614 36965213 ccaat -
>19018 chr1 36966239 36966838 CCAAT -
>19019 chr1 36969234 36969833 ccaat +
>19028 chr1 36981801 36982400 CCAAT -
>19029 chr1 36981710 36982309 CCAAT +
>19030 chr1 36981955 36982554 CCAAT -
>19031 chr1 36981761 36982360 CCAAT +
>19033 chr1 36986925 36987524 CCAAT +
>19037 chr1 36996042 36996641 ccaat +
>19038 chr1 36996287 36996886 ccaat -
>19043 chr1 37008330 37008929 CCAAT +
>19048 chr1 37017813 37018412 ccaat -
>19049 chr1 37019732 37020331 ccaat +
>19052 chr1 37026141 37026740 CCAAT -
>19054 chr1 37042359 37042958 ccaat -
>19061 chr1 37047261 37047860 ccaAT +
>19062 chr1 37047506 37048105 ccaAT -
>19066 chr1 37052211 37052810 CCAAT -
>19068 chr1 37052250 37052849 CCAAT -
>19071 chr1 37063095 37063694 CCAAT +
>19076 chr1 37066865 37067464 CCAAT -
>19077 chr1 37066815 37067414 CCAAT +
>19083 chr1 37088524 37089123 CCAAT +
>19084 chr1 37088769 37089368 CCAAT -
>19089 chr1 37103207 37103806 CCAAT +
>19093 chr1 37113712 37114311 ccaat +
>19094 chr1 37113957 37114556 ccaat -
>19100 chr1 37123969 37124568 CCAAT -
>19103 chr1 37141476 37142075 ccaat +
>19107 chr1 37147691 37148290 CCAAT +
>19110 chr1 37151721 37152320 CCAAT -
>19111 chr1 37154967 37155566 ccaat +
>19112 chr1 37155212 37155811 ccaat -
>19118 chr1 37170326 37170925 CCAAT -
>19119 chr1 37170335 37170934 CCAAT +
>19123 chr1 37173631 37174230 CCAAT +
>19132 chr1 37184755 37185354 ccaat -
>19135 chr1 37188188 37188787 CCAAT +
>19136 chr1 37188433 37189032 CCAAT -
>19137 chr1 37188254 37188853 CCAAT +
>19138 chr1 37188499 37189098 CCAAT -
>19139 chr1 37192172 37192771 CCAAT +
>19140 chr1 37192417 37193016 CCAAT -
>19149 chr1 37202660 37203259 CCAAT +
>19153 chr1 37212455 37213054 ccaat +
>19156 chr1 37214477 37215076 CCAAT -
>19157 chr1 37214730 37215329 CCAAT +
>19159 chr1 37215612 37216211 CCAAT +
>19160 chr1 37215857 37216456 CCAAT -
>19161 chr1 37217048 37217647 CCAAT +
>19162 chr1 37217293 37217892 CCAAT -
>19163 chr1 37217061 37217660 CCAAT +
>19164 chr1 37217306 37217905 CCAAT -
>19165 chr1 37217160 37217759 CCAAT +
>19166 chr1 37217405 37218004 CCAAT -
>19172 chr1 37221618 37222217 ccaat -
>19173 chr1 37221761 37222360 CCAAT +
>19174 chr1 37222006 37222605 CCAAT -
>19175 chr1 37224037 37224636 ccaat +
>19177 chr1 37231214 37231813 ccaat +
>19178 chr1 37231459 37232058 ccaat -
>19180 chr1 37235082 37235681 CCAAT -
>19181 chr1 37235616 37236215 CCAAT +
>19183 chr1 37237464 37238063 CCAAT +
>19184 chr1 37237709 37238308 CCAAT -
>19191 chr1 37242471 37243070 CCAAT +
>19193 chr1 37246589 37247188 CCAAT +
>19195 chr1 37246755 37247354 ccaat +
>19196 chr1 37247000 37247599 ccaat -
>19199 chr1 37252392 37252991 CCAAT +
>19200 chr1 37252637 37253236 CCAAT -
>19206 chr1 37255661 37256260 CCAAT -
>19207 chr1 37255815 37256414 ccaat +
>19208 chr1 37256060 37256659 ccaat -
>19215 chr1 37271574 37272173 CCAAT +
>19216 chr1 37271819 37272418 CCAAT -
>19220 chr1 37273877 37274476 CCAAT -
>19223 chr1 37278426 37279025 CCAAT +
>19225 chr1 37280545 37281144 CCAAT +
>19227 chr1 37281249 37281848 CCAAT +
>19235 chr1 37292934 37293533 CCAAT +
>19237 chr1 37295111 37295710 CCAAT +
>19238 chr1 37295356 37295955 CCAAT -
>19245 chr1 37299874 37300473 CCAAT +
>19272 chr1 37327018 37327617 ccaat -
>19273 chr1 37327014 37327613 ccaat +
>19275 chr1 37327456 37328055 ccaat +
>19279 chr1 37329900 37330499 ccaat +
>19280 chr1 37330145 37330744 ccaat -
>19283 chr1 37334652 37335251 ccaat +
>19284 chr1 37334897 37335496 ccaat -
>19285 chr1 37334677 37335276 ccaat +
>19286 chr1 37334922 37335521 ccaat -
>19287 chr1 37338275 37338874 ccaat +
>19288 chr1 37338520 37339119 ccaat -
>19289 chr1 37338458 37339057 ccAAT +
>19290 chr1 37338703 37339302 ccAAT -
>19291 chr1 37338517 37339116 CCAAT +
>19292 chr1 37338762 37339361 CCAAT -
>19297 chr1 37345406 37346005 ccaat +
>19302 chr1 37346368 37346967 ccaat -
>19304 chr1 37350168 37350767 ccaat -
>19306 chr1 37350836 37351435 ccaat -
>19307 chr1 37350887 37351486 cCAAT +
>19308 chr1 37351132 37351731 cCAAT -
>19311 chr1 37351801 37352400 CCAAT +
>19321 chr1 37372304 37372903 CCAAT +
>19323 chr1 37376541 37377140 CCAAT +
>19324 chr1 37376786 37377385 CCAAT -
>19331 chr1 37381907 37382506 CCAAT +
>19332 chr1 37382152 37382751 CCAAT -
>19345 chr1 37407376 37407975 CCAAT +
>19348 chr1 37410393 37410992 CCAAT -
>19351 chr1 37415882 37416481 CCAAT +
>19357 chr1 37424215 37424814 CCAAT +
>19358 chr1 37424460 37425059 CCAAT -
>19360 chr1 37427670 37428269 CCAAT -
>19366 chr1 37448369 37448968 ccaat -
>19370 chr1 37449449 37450048 ccaat -
>19371 chr1 37449519 37450118 ccaat +
>19372 chr1 37449764 37450363 ccaat -
>19373 chr1 37449785 37450384 ccaat +
>19380 chr1 37465746 37466345 ccaat -
>19381 chr1 37465909 37466508 ccaat +
>19384 chr1 37467700 37468299 ccaat -
>19388 chr1 37473962 37474561 CCAAT -
>19394 chr1 37481363 37481962 CCAAT -
>19396 chr1 37485279 37485878 CCAAT -
>19397 chr1 37485276 37485875 ccaat +
>19398 chr1 37485521 37486120 ccaat -
>19399 chr1 37485589 37486188 CCAAT +
>19407 chr1 37496726 37497325 CCAAT +
>19408 chr1 37496971 37497570 CCAAT -
>19410 chr1 37498183 37498782 CCAAT -
>19413 chr1 37500896 37501495 CCAAT +
>19414 chr1 37501141 37501740 CCAAT -
>19417 chr1 37501862 37502461 CCAAT +
>19418 chr1 37502107 37502706 CCAAT -
>19420 chr1 37503485 37504084 CCAAT -
>19422 chr1 37503497 37504096 CCAAT -
>19423 chr1 37503503 37504102 CCAAT +
>19429 chr1 37512656 37513255 CCAAT +
>19431 chr1 37513242 37513841 CCAAT +
>19438 chr1 37518623 37519222 ccaat -
>19439 chr1 37518746 37519345 ccaat +
>19441 chr1 37521030 37521629 ccaat +
>19447 chr1 37524795 37525394 CCAAT +
>19448 chr1 37525040 37525639 CCAAT -
>19449 chr1 37524998 37525597 ccaat +
>19460 chr1 37538211 37538810 CCAAT -
>19461 chr1 37538294 37538893 CCAAT +
>19462 chr1 37538539 37539138 CCAAT -
>19463 chr1 37538604 37539203 ccaat +
>19471 chr1 37552654 37553253 CCAAT +
>19472 chr1 37552899 37553498 CCAAT -
>19475 chr1 37561921 37562520 ccaat +
>19476 chr1 37562166 37562765 ccaat -
>19479 chr1 37569727 37570326 CCAAT +
>19482 chr1 37570579 37571178 CCAAT -
>19483 chr1 37571055 37571654 CCAAT +
>19484 chr1 37571300 37571899 CCAAT -
>19486 chr1 37579603 37580202 ccaat -
>19487 chr1 37581054 37581653 CCAAT +
>19488 chr1 37581299 37581898 CCAAT -
>19498 chr1 37597334 37597933 CCAAT -
>19501 chr1 37604623 37605222 ccaat +
>19503 chr1 37606446 37607045 ccaat +
>19504 chr1 37606691 37607290 ccaat -
>19513 chr1 37629428 37630027 CCAAT +
>19514 chr1 37629673 37630272 CCAAT -
>19516 chr1 37633438 37634037 CCAAT -
>19517 chr1 37633442 37634041 CCAAT +
>19521 chr1 37642540 37643139 CCAAT +
>19522 chr1 37642785 37643384 CCAAT -
>19524 chr1 37652595 37653194 CCAAT -
>19525 chr1 37652767 37653366 CCAAT +
>19526 chr1 37653012 37653611 CCAAT -
>19527 chr1 37658256 37658855 ccaat +
>19528 chr1 37658501 37659100 ccaat -
>19533 chr1 37661823 37662422 CCAAT +
>19534 chr1 37662068 37662667 CCAAT -
>19541 chr1 37670259 37670858 CCAAT +
>19562 chr1 37698640 37699239 ccaat -
>19569 chr1 37721841 37722440 CCAAT +
>19570 chr1 37722086 37722685 CCAAT -
>19571 chr1 37724260 37724859 CCAAT +
>19577 chr1 37743404 37744003 CCAAT +
>19578 chr1 37743649 37744248 CCAAT -
>19584 chr1 37749031 37749630 ccaat -
>19586 chr1 37751542 37752141 CCAAT -
>19590 chr1 37756784 37757383 ccaat -
>19591 chr1 37756708 37757307 ccaat +
>19592 chr1 37756953 37757552 ccaat -
>19593 chr1 37756746 37757345 ccaat +
>19594 chr1 37756991 37757590 ccaat -
>19603 chr1 37773985 37774584 CCAAT +
>19619 chr1 37791215 37791814 ccaat +
>19624 chr1 37804556 37805155 CCAAT -
>19625 chr1 37807228 37807827 CCAAT +
>19626 chr1 37807473 37808072 CCAAT -
>19627 chr1 37807329 37807928 CCAAT +
>19628 chr1 37807574 37808173 CCAAT -
>19631 chr1 37809322 37809921 ccaat +
>19633 chr1 37814284 37814883 CCAAT +
>19636 chr1 37815503 37816102 ccaat -
>19639 chr1 37820426 37821025 CCAAT +
>19641 chr1 37824044 37824643 ccaat +
>19645 chr1 37828959 37829558 CCAAT +
>19646 chr1 37829204 37829803 CCAAT -
>19647 chr1 37829064 37829663 CCAAT +
>19648 chr1 37829309 37829908 CCAAT -
>19655 chr1 37847563 37848162 ccaat +
>19656 chr1 37847808 37848407 ccaat -
>19657 chr1 37849564 37850163 CCAAT +
>19658 chr1 37849809 37850408 CCAAT -
>19659 chr1 37849677 37850276 ccaat +
>19660 chr1 37849922 37850521 ccaat -
>19665 chr1 37868710 37869309 ccaat +
>19667 chr1 37872045 37872644 CCAAT +
>19670 chr1 37875296 37875895 CCAAT -
>19672 chr1 37877870 37878469 ccaat -
>19673 chr1 37878514 37879113 ccaat +
>19674 chr1 37878759 37879358 ccaat -
>19675 chr1 37879092 37879691 ccaat +
>19676 chr1 37879337 37879936 ccaat -
>19699 chr1 37910165 37910764 ccaat +
>19700 chr1 37910410 37911009 ccaat -
>19701 chr1 37910180 37910779 ccaat +
>19702 chr1 37910425 37911024 ccaat -
>19705 chr1 37916886 37917485 CCAAT +
>19709 chr1 37924713 37925312 ccaat +
>19721 chr1 37970372 37970971 ccaat +
>19722 chr1 37970617 37971216 ccaat -
>19726 chr1 37974854 37975453 ccaat -
>19728 chr1 37975501 37976100 ccaat -
>19735 chr1 37995210 37995809 CCAAT +
>19736 chr1 37995455 37996054 CCAAT -
>19742 chr1 38002746 38003345 CCAAT -
>19743 chr1 38002712 38003311 CCAAT +
>19744 chr1 38002957 38003556 CCAAT -
>19745 chr1 38003034 38003633 CCAAT +
>19746 chr1 38003279 38003878 CCAAT -
>19747 chr1 38003065 38003664 CCAAT +
>19748 chr1 38003310 38003909 CCAAT -
>19750 chr1 38005112 38005711 CCAAT -
>19754 chr1 38016757 38017356 CCAAT -
>19763 chr1 38034124 38034723 CCAAT +
>19767 chr1 38039635 38040234 ccaat +
>19768 chr1 38039880 38040479 ccaat -
>19769 chr1 38039779 38040378 CCAAT +
>19770 chr1 38040024 38040623 CCAAT -
>19780 chr1 38048681 38049280 CCAAT -
>19783 chr1 38051990 38052589 CCAAT +
>19784 chr1 38052235 38052834 CCAAT -
>19785 chr1 38053384 38053983 CCAAT +
>19786 chr1 38053629 38054228 CCAAT -
>19794 chr1 38058806 38059405 ccaat -
>19795 chr1 38058649 38059248 ccaat +
>19796 chr1 38058894 38059493 ccaat -
>19804 chr1 38075075 38075674 CCAAT -
>19805 chr1 38082861 38083460 CCAAT +
>19806 chr1 38083106 38083705 CCAAT -
>19808 chr1 38087321 38087920 ccaat -
>19813 chr1 38100000 38100599 CCAAT +
>19814 chr1 38100245 38100844 CCAAT -
>19815 chr1 38105585 38106184 CCAAT +
>19823 chr1 38121096 38121695 CCAAT +
>19826 chr1 38130528 38131127 CCAAT -
>19827 chr1 38130542 38131141 CCAAT +
>19828 chr1 38130787 38131386 CCAAT -
>19830 chr1 38147278 38147877 ccaat -
>19831 chr1 38151222 38151821 ccaat +
>19832 chr1 38151467 38152066 ccaat -
>19833 chr1 38151386 38151985 ccaat +
>19834 chr1 38151631 38152230 ccaat -
>19849 chr1 38200483 38201082 CCAAT +
>19851 chr1 38200571 38201170 CCAAT +
>19859 chr1 38208643 38209242 ccaat +
>19860 chr1 38208888 38209487 ccaat -
>19861 chr1 38209169 38209768 ccaat +
>19864 chr1 38209976 38210575 ccaat -
>19865 chr1 38210045 38210644 ccaat +
>19866 chr1 38210290 38210889 ccaat -
>19867 chr1 38210311 38210910 ccaat +
>19868 chr1 38210556 38211155 ccaat -
>19884 chr1 38234530 38235129 CCAAT -
>19885 chr1 38234651 38235250 CCAAT +
>19891 chr1 38248103 38248702 ccaat +
>19893 chr1 38248581 38249180 CCAAT +
>19901 chr1 38264582 38265181 ccAAT +
>19902 chr1 38264827 38265426 ccAAT -
>19905 chr1 38275571 38276170 CCAAT +
>19906 chr1 38275816 38276415 CCAAT -
>19912 chr1 38284576 38285175 CCAAT -
>19919 chr1 38302417 38303016 ccaat +
>19921 chr1 38302966 38303565 CCAAT +
>19922 chr1 38303211 38303810 CCAAT -
>19923 chr1 38304387 38304986 ccaat +
>19924 chr1 38304632 38305231 ccaat -
>19931 chr1 38322270 38322869 CCAAT +
>19935 chr1 38326988 38327587 CCAAT +
>19936 chr1 38327233 38327832 CCAAT -
>19938 chr1 38331737 38332336 CCAAT -
>19939 chr1 38331989 38332588 CCAAT +
>19940 chr1 38332234 38332833 CCAAT -
>19941 chr1 38332032 38332631 CCAAT +
>19942 chr1 38332277 38332876 CCAAT -
>19943 chr1 38332254 38332853 CCAAT +
>19949 chr1 38345505 38346104 CCAAT +
>19950 chr1 38345750 38346349 CCAAT -
>19951 chr1 38353997 38354596 CCAAT +
>19952 chr1 38354242 38354841 CCAAT -
>19953 chr1 38355444 38356043 CCAAT +
>19954 chr1 38355689 38356288 CCAAT -
>19961 chr1 38385830 38386429 ccaat +
>19963 chr1 38386531 38387130 ccaat +
>19964 chr1 38386776 38387375 ccaat -
>19965 chr1 38386781 38387380 ccaat +
>19975 chr1 38396458 38397057 ccaat +
>19976 chr1 38396703 38397302 ccaat -
>19977 chr1 38396612 38397211 ccaat +
>19978 chr1 38396857 38397456 ccaat -
>19982 chr1 38408318 38408917 CCAAT -
>19983 chr1 38408155 38408754 CCAAT +
>19984 chr1 38408400 38408999 CCAAT -
>19985 chr1 38408592 38409191 CCAAT +
>19986 chr1 38408837 38409436 CCAAT -
>19988 chr1 38409427 38410026 CCAAT -
>19989 chr1 38409407 38410006 CCAAT +
>19990 chr1 38409652 38410251 CCAAT -
>19991 chr1 38409747 38410346 CCAAT +
>19992 chr1 38409992 38410591 CCAAT -
>19993 chr1 38410154 38410753 ccaat +
>19994 chr1 38410399 38410998 ccaat -
>19996 chr1 38411353 38411952 ccaat -
>19997 chr1 38411404 38412003 CCAAT +
>19998 chr1 38411649 38412248 CCAAT -
>19999 chr1 38411550 38412149 ccaat +
>20000 chr1 38411795 38412394 ccaat -
>20003 chr1 38417604 38418203 ccaat +
>20004 chr1 38417849 38418448 ccaat -
>20005 chr1 38418608 38419207 ccaat +
>20007 chr1 38418894 38419493 ccaat +
>20018 chr1 38435432 38436031 CCAAT -
>20021 chr1 38451341 38451940 CCAAT +
>20025 chr1 38460711 38461310 CCAAT +
>20034 chr1 38482552 38483151 CCAAT -
>20046 chr1 38521082 38521681 CCAAT -
>20058 chr1 38547231 38547830 CCAAT -
>20060 chr1 38549300 38549899 ccaat -
>20061 chr1 38549279 38549878 ccaat +
>20062 chr1 38549524 38550123 ccaat -
>20064 chr1 38553346 38553945 ccaat -
>20065 chr1 38557138 38557737 ccaat +
>20066 chr1 38557383 38557982 ccaat -
>20067 chr1 38561854 38562453 ccaat +
>20068 chr1 38562099 38562698 ccaat -
>20069 chr1 38561959 38562558 ccaat +
>20070 chr1 38562204 38562803 ccaat -
>20071 chr1 38564547 38565146 CCAAT +
>20072 chr1 38564792 38565391 CCAAT -
>20074 chr1 38570040 38570639 CCAAT -
>20075 chr1 38570180 38570779 ccaat +
>20087 chr1 38590949 38591548 ccaat +
>20088 chr1 38591194 38591793 ccaat -
>20089 chr1 38591082 38591681 CCAAT +
>20094 chr1 38594350 38594949 ccaat -
>20095 chr1 38599386 38599985 CCAAT +
>20096 chr1 38599631 38600230 CCAAT -
>20098 chr1 38600271 38600870 ccaat -
>20101 chr1 38603942 38604541 CCAAT +
>20102 chr1 38604187 38604786 CCAAT -
>20103 chr1 38608571 38609170 CCAAT +
>20105 chr1 38611710 38612309 ccaat +
>20106 chr1 38611955 38612554 ccaat -
>20107 chr1 38613046 38613645 ccaat +
>20108 chr1 38613291 38613890 ccaat -
>20110 chr1 38618791 38619390 ccaat -
>20111 chr1 38628413 38629012 ccaat +
>20114 chr1 38646090 38646689 ccaat -
>20115 chr1 38651134 38651733 ccaat +
>20116 chr1 38651379 38651978 ccaat -
>20117 chr1 38651310 38651909 ccaat +
>20120 chr1 38657661 38658260 CCAAT -
>20121 chr1 38662416 38663015 CCAAT +
>20123 chr1 38664958 38665557 ccaat +
>20128 chr1 38679594 38680193 CCAAT -
>20131 chr1 38688065 38688664 CCAAT +
>20132 chr1 38688310 38688909 CCAAT -
>20133 chr1 38688227 38688826 ccaat +
>20134 chr1 38688472 38689071 ccaat -
>20138 chr1 38690688 38691287 CCAAT -
>20139 chr1 38692652 38693251 CCAAT +
>20142 chr1 38693556 38694155 CCAAT -
>20143 chr1 38696068 38696667 ccaat +
>20157 chr1 38727733 38728332 CCAAT +
>20158 chr1 38727978 38728577 CCAAT -
>20159 chr1 38731216 38731815 ccaat +
>20160 chr1 38731461 38732060 ccaat -
>20163 chr1 38746643 38747242 CCAAT +
>20164 chr1 38746888 38747487 CCAAT -
>20171 chr1 38757778 38758377 ccaat +
>20175 chr1 38763774 38764373 CCAAT +
>20176 chr1 38764019 38764618 CCAAT -
>20177 chr1 38764753 38765352 CCAAT +
>20178 chr1 38764998 38765597 CCAAT -
>20191 chr1 38780238 38780837 CCAAT +
>20192 chr1 38780483 38781082 CCAAT -
>20193 chr1 38780256 38780855 CCAAT +
>20194 chr1 38780501 38781100 CCAAT -
>20195 chr1 38780397 38780996 CCAAT +
>20196 chr1 38780642 38781241 CCAAT -
>20197 chr1 38782631 38783230 CCAAT +
>20198 chr1 38782876 38783475 CCAAT -
>20199 chr1 38782945 38783544 CCAAT +
>20203 chr1 38789851 38790450 CCAAT +
>20204 chr1 38790096 38790695 CCAAT -
>20208 chr1 38796854 38797453 CCAAT -
>20217 chr1 38811655 38812254 CCAAT +
>20218 chr1 38811900 38812499 CCAAT -
>20219 chr1 38811678 38812277 CCAAT +
>20220 chr1 38811923 38812522 CCAAT -
>20222 chr1 38813553 38814152 CCAAT -
>20223 chr1 38817956 38818555 ccaat +
>20226 chr1 38822244 38822843 CCAAT -
>20227 chr1 38822329 38822928 CCAAT +
>20239 chr1 38838690 38839289 ccaat +
>20240 chr1 38838935 38839534 ccaat -
>20244 chr1 38846952 38847551 ccaat -
>20248 chr1 38852215 38852814 CCAAT -
>20251 chr1 38857744 38858343 ccaat +
>20252 chr1 38857989 38858588 ccaat -
>20253 chr1 38857763 38858362 ccaat +
>20254 chr1 38858008 38858607 ccaat -
>20255 chr1 38857908 38858507 ccaat +
>20256 chr1 38858153 38858752 ccaat -
>20265 chr1 38862184 38862783 ccaat +
>20266 chr1 38862429 38863028 ccaat -
>20271 chr1 38875573 38876172 CCAAT +
>20272 chr1 38875818 38876417 CCAAT -
>20280 chr1 38886582 38887181 CCAAT -
>20281 chr1 38891519 38892118 CCAAT +
>20282 chr1 38891764 38892363 CCAAT -
>20283 chr1 38895142 38895741 CCAAT +
>20284 chr1 38895387 38895986 CCAAT -
>20285 chr1 38895154 38895753 CCAAT +
>20286 chr1 38895399 38895998 CCAAT -
>20287 chr1 38895614 38896213 CCAAT +
>20293 chr1 38903838 38904437 ccaat +
>20295 chr1 38908378 38908977 CCAAT +
>20298 chr1 38911420 38912019 CCAAT -
>20299 chr1 38911500 38912099 ccaat +
>20300 chr1 38911745 38912344 ccaat -
>20301 chr1 38912044 38912643 CCAAT +
>20303 chr1 38912097 38912696 CCAAT +
>20305 chr1 38912851 38913450 CCAAT +
>20311 chr1 38917026 38917625 ccaat +
>20312 chr1 38917271 38917870 ccaat -
>20316 chr1 38921374 38921973 ccaat -
>20321 chr1 38927071 38927670 ccaat +
>20322 chr1 38927316 38927915 ccaat -
>20323 chr1 38927085 38927684 ccaat +
>20324 chr1 38927330 38927929 ccaat -
>20327 chr1 38933714 38934313 CCAAT +
>20328 chr1 38933959 38934558 CCAAT -
>20329 chr1 38933821 38934420 CCAAT +
>20330 chr1 38934066 38934665 CCAAT -
>20340 chr1 38939560 38940159 CCAAT -
>20344 chr1 38950160 38950759 ccaat -
>20346 chr1 38952604 38953203 CCAAT -
>20353 chr1 38963465 38964064 ccaat +
>20354 chr1 38963710 38964309 ccaat -
>20355 chr1 38963504 38964103 ccaat +
>20356 chr1 38963749 38964348 ccaat -
>20358 chr1 38965245 38965844 CCAAT -
>20362 chr1 38972045 38972644 CCAAT -
>20364 chr1 38972067 38972666 CCAAT -
>20365 chr1 38973201 38973800 ccaat +
>20372 chr1 38982227 38982826 ccaat -
>20375 chr1 38983764 38984363 ccaat +
>20376 chr1 38984009 38984608 ccaat -
>20380 chr1 38987592 38988191 CCAAT -
>20381 chr1 38987593 38988192 ccaat +
>20382 chr1 38987838 38988437 ccaat -
>20383 chr1 38987777 38988376 CCAAT +
>20385 chr1 38988289 38988888 ccaat +
>20386 chr1 38988534 38989133 ccaat -
>20387 chr1 38988316 38988915 ccaat +
>20388 chr1 38988561 38989160 ccaat -
>20389 chr1 38988356 38988955 ccaat +
>20390 chr1 38988601 38989200 ccaat -
>20391 chr1 38991573 38992172 CCAAT +
>20392 chr1 38991818 38992417 CCAAT -
>20399 chr1 39001040 39001639 CCAAT +
>20400 chr1 39001285 39001884 CCAAT -
>20401 chr1 39005883 39006482 ccaat +
>20404 chr1 39006746 39007345 ccaat -
>20405 chr1 39006635 39007234 ccaat +
>20406 chr1 39006880 39007479 ccaat -
>20410 chr1 39007889 39008488 ccaat -
>20413 chr1 39010570 39011169 CCAAT +
>20414 chr1 39010815 39011414 CCAAT -
>20415 chr1 39010633 39011232 CCAAT +
>20416 chr1 39010878 39011477 CCAAT -
>20417 chr1 39011086 39011685 ccaat +
>20424 chr1 39019060 39019659 CCAAT -
>20433 chr1 39034727 39035326 ccaat +
>20434 chr1 39034972 39035571 ccaat -
>20437 chr1 39053072 39053671 ccaat +
>20440 chr1 39054528 39055127 CCAAT -
>20442 chr1 39054684 39055283 CCAAT -
>20444 chr1 39055630 39056229 CCAAT -
>20445 chr1 39055579 39056178 CCAAT +
>20446 chr1 39055824 39056423 CCAAT -
>20447 chr1 39056884 39057483 CCAAT +
>20448 chr1 39057129 39057728 CCAAT -
>20455 chr1 39069583 39070182 CCAAT +
>20461 chr1 39075114 39075713 CCAAT +
>20462 chr1 39075359 39075958 CCAAT -
>20463 chr1 39081925 39082524 CCAAT +
>20464 chr1 39082170 39082769 CCAAT -
>20465 chr1 39082069 39082668 CCAAT +
>20466 chr1 39082314 39082913 CCAAT -
>20467 chr1 39094455 39095054 CCAAT +
>20468 chr1 39094700 39095299 CCAAT -
>20474 chr1 39107671 39108270 ccaat -
>20479 chr1 39113417 39114016 CCAAT +
>20484 chr1 39114679 39115278 CCAAT -
>20489 chr1 39124473 39125072 CCAAT +
>20490 chr1 39124718 39125317 CCAAT -
>20496 chr1 39130729 39131328 CCAAT -
>20497 chr1 39130789 39131388 ccaat +
>20499 chr1 39135458 39136057 ccaat +
>20506 chr1 39160987 39161586 ccaat -
>20507 chr1 39161038 39161637 ccaat +
>20508 chr1 39161283 39161882 ccaat -
>20509 chr1 39163735 39164334 CCAAT +
>20510 chr1 39163980 39164579 CCAAT -
>20511 chr1 39163991 39164590 CCAAT +
>20515 chr1 39167503 39168102 CCAAT +
>20516 chr1 39167748 39168347 CCAAT -
>20519 chr1 39185009 39185608 ccaat +
>20520 chr1 39185254 39185853 ccaat -
>20525 chr1 39195261 39195860 ccaat +
>20529 chr1 39198917 39199516 ccaat +
>20530 chr1 39199162 39199761 ccaat -
>20531 chr1 39198924 39199523 ccaat +
>20532 chr1 39199169 39199768 ccaat -
>20533 chr1 39199078 39199677 ccaat +
>20534 chr1 39199323 39199922 ccaat -
>20535 chr1 39199085 39199684 ccaat +
>20536 chr1 39199330 39199929 ccaat -
>20537 chr1 39200129 39200728 CCAAT +
>20538 chr1 39200374 39200973 CCAAT -
>20543 chr1 39222734 39223333 CCAAT +
>20544 chr1 39222979 39223578 CCAAT -
>20545 chr1 39222784 39223383 CCAAT +
>20546 chr1 39223029 39223628 CCAAT -
>20548 chr1 39225433 39226032 ccaat -
>20552 chr1 39245312 39245911 CCAAT -
>20562 chr1 39275809 39276408 ccaat -
>20565 chr1 39279147 39279746 ccaat +
>20566 chr1 39279392 39279991 ccaat -
>20567 chr1 39279216 39279815 ccaat +
>20568 chr1 39279461 39280060 ccaat -
>20569 chr1 39280147 39280746 ccaat +
>20573 chr1 39285685 39286284 CCAAT +
>20574 chr1 39285930 39286529 CCAAT -
>20575 chr1 39285714 39286313 CCAAT +
>20576 chr1 39285959 39286558 CCAAT -
>20585 chr1 39301159 39301758 ccAAT +
>20586 chr1 39301404 39302003 ccAAT -
>20595 chr1 39308772 39309371 CCAAT +
>20596 chr1 39309017 39309616 CCAAT -
>20597 chr1 39311279 39311878 ccaat +
>20598 chr1 39311524 39312123 ccaat -
>20601 chr1 39320570 39321169 CCAAT +
>20611 chr1 39331939 39332538 ccaat +
>20612 chr1 39332184 39332783 ccaat -
>20613 chr1 39336037 39336636 CCAAT +
>20614 chr1 39336282 39336881 CCAAT -
>20616 chr1 39346016 39346615 CCAAT -
>20617 chr1 39351373 39351972 CCAAT +
>20618 chr1 39351618 39352217 CCAAT -
>20624 chr1 39395468 39396067 CCAAT -
>20626 chr1 39395535 39396134 CCAAT -
>20642 chr1 39439240 39439839 ccaat -
>20651 chr1 39465131 39465730 CCAAT +
>20652 chr1 39465376 39465975 CCAAT -
>20653 chr1 39465153 39465752 CCAAT +
>20654 chr1 39465398 39465997 CCAAT -
>20657 chr1 39471383 39471982 CCAAT +
>20658 chr1 39471628 39472227 CCAAT -
>20662 chr1 39477536 39478135 CCAAT -
>20668 chr1 39491776 39492375 ccaat -
>20672 chr1 39498099 39498698 ccaat -
>20674 chr1 39498176 39498775 ccaat -
>20675 chr1 39506251 39506850 CCAAT +
>20676 chr1 39506496 39507095 CCAAT -
>20681 chr1 39530498 39531097 CCAAT +
>20682 chr1 39530743 39531342 CCAAT -
>20683 chr1 39532703 39533302 CCAAT +
>20684 chr1 39532948 39533547 CCAAT -
>20685 chr1 39537069 39537668 CCAAT +
>20686 chr1 39537314 39537913 CCAAT -
>20689 chr1 39540887 39541486 CCAAT +
>20690 chr1 39541132 39541731 CCAAT -
>20691 chr1 39549202 39549801 CCAAT +
>20693 chr1 39555972 39556571 CCAAT +
>20694 chr1 39556217 39556816 CCAAT -
>20695 chr1 39556292 39556891 CCAAT +
>20701 chr1 39570168 39570767 CCAAT +
>20703 chr1 39573323 39573922 CCAAT +
>20704 chr1 39573568 39574167 CCAAT -
>20705 chr1 39573633 39574232 CCAAT +
>20709 chr1 39579703 39580302 CCAAT +
>20710 chr1 39579948 39580547 CCAAT -
>20711 chr1 39579855 39580454 ccaat +
>20712 chr1 39580100 39580699 ccaat -
>20713 chr1 39580252 39580851 ccaat +
>20714 chr1 39580497 39581096 ccaat -
>20728 chr1 39627299 39627898 CCAAT -
>20731 chr1 39646165 39646764 CCAAT +
>20732 chr1 39646410 39647009 CCAAT -
>20733 chr1 39652540 39653139 CCAAT +
>20734 chr1 39652785 39653384 CCAAT -
>20742 chr1 39680926 39681525 CCAAT -
>20744 chr1 39686193 39686792 CCAAT -
>20753 chr1 39712037 39712636 ccaat +
>20757 chr1 39732085 39732684 CCAAT +
>20758 chr1 39732330 39732929 CCAAT -
>20765 chr1 39757882 39758481 CCAAT +
>20766 chr1 39758127 39758726 CCAAT -
>20773 chr1 39773156 39773755 ccaat +
>20774 chr1 39773401 39774000 ccaat -
>20775 chr1 39773216 39773815 ccaat +
>20776 chr1 39773461 39774060 ccaat -
>20777 chr1 39773266 39773865 ccaat +
>20778 chr1 39773511 39774110 ccaat -
>20793 chr1 39800456 39801055 CCAAT +
>20794 chr1 39800701 39801300 CCAAT -
>20795 chr1 39801108 39801707 CCAAT +
>20796 chr1 39801353 39801952 CCAAT -
>20797 chr1 39801136 39801735 CCAAT +
>20798 chr1 39801381 39801980 CCAAT -
>20800 chr1 39804420 39805019 CCAAT -
>20801 chr1 39804493 39805092 CCAAT +
>20819 chr1 39841701 39842300 ccaat +
>20820 chr1 39841946 39842545 ccaat -
>20821 chr1 39841743 39842342 ccaat +
>20822 chr1 39841988 39842587 ccaat -
>20823 chr1 39841767 39842366 ccaat +
>20824 chr1 39842012 39842611 ccaat -
>20825 chr1 39843535 39844134 ccaat +
>20826 chr1 39843780 39844379 ccaat -
>20827 chr1 39843585 39844184 ccaat +
>20828 chr1 39843830 39844429 ccaat -
>20835 chr1 39869249 39869848 ccaat +
>20838 chr1 39869943 39870542 CCAAT -
>20843 chr1 39881811 39882410 ccaat +
>20844 chr1 39882056 39882655 ccaat -
>20845 chr1 39881977 39882576 CCAAT +
>20848 chr1 39884109 39884708 ccaat -
>20850 chr1 39886405 39887004 ccaat -
>20855 chr1 39897693 39898292 CCAAT +
>20857 chr1 39901598 39902197 CCAAT +
>20858 chr1 39901843 39902442 CCAAT -
>20861 chr1 39905578 39906177 CCAAT +
>20862 chr1 39905823 39906422 CCAAT -
>20863 chr1 39905606 39906205 ccaat +
>20864 chr1 39905851 39906450 ccaat -
>20865 chr1 39907977 39908576 CCAAT +
>20866 chr1 39908222 39908821 CCAAT -
>20870 chr1 39912581 39913180 ccaat -
>20871 chr1 39912621 39913220 ccaat +
>20875 chr1 39915706 39916305 CCAAT +
>20876 chr1 39915951 39916550 CCAAT -
>20886 chr1 39943608 39944207 ccaAT -
>20890 chr1 39947973 39948572 ccaat -
>20893 chr1 39952354 39952953 ccaat +
>20895 chr1 39952442 39953041 ccaat +
>20896 chr1 39952687 39953286 ccaat -
>20899 chr1 39955624 39956223 CCAAT +
>20902 chr1 39959043 39959642 ccaat -
>20903 chr1 39960364 39960963 ccaat +
>20904 chr1 39960609 39961208 ccaat -
>20905 chr1 39960438 39961037 ccaat +
>20906 chr1 39960683 39961282 ccaat -
>20908 chr1 39964091 39964690 ccaat -
>20912 chr1 39967989 39968588 CCAAT -
>20917 chr1 39985465 39986064 ccaat +
>20920 chr1 39992370 39992969 ccaat -
>20922 chr1 40001523 40002122 CCAAT -
>20928 chr1 40007334 40007933 CCAAT -
>20935 chr1 40024232 40024831 CCAAT +
>20936 chr1 40024477 40025076 CCAAT -
>20939 chr1 40026588 40027187 CCAAT +
>20940 chr1 40026833 40027432 CCAAT -
>20941 chr1 40026755 40027354 CCAAT +
>20942 chr1 40027000 40027599 CCAAT -
>20959 chr1 40064405 40065004 CCAAT +
>20968 chr1 40070976 40071575 CCAAT -
>20975 chr1 40080938 40081537 CCAAT +
>20976 chr1 40081183 40081782 CCAAT -
>20977 chr1 40081256 40081855 CCAAT +
>20978 chr1 40081501 40082100 CCAAT -
>20984 chr1 40085709 40086308 CCAAT -
>20987 chr1 40092078 40092677 CCAAT +
>20989 chr1 40093060 40093659 CCAAT +
>20990 chr1 40093305 40093904 CCAAT -
>20991 chr1 40093152 40093751 CCAAT +
>20992 chr1 40093397 40093996 CCAAT -
>20995 chr1 40099863 40100462 ccaat +
>20997 chr1 40101115 40101714 ccaat +
>21009 chr1 40137016 40137615 CCAAT +
>21010 chr1 40137261 40137860 CCAAT -
>21011 chr1 40138696 40139295 CCAAT +
>21026 chr1 40161463 40162062 ccaat -
>21028 chr1 40166782 40167381 ccaat -
>21029 chr1 40166973 40167572 CCAAT +
>21030 chr1 40167218 40167817 CCAAT -
>21035 chr1 40177949 40178548 CCAAT +
>21041 chr1 40189305 40189904 ccAAT +
>21042 chr1 40189550 40190149 ccAAT -
>21043 chr1 40189513 40190112 ccaat +
>21044 chr1 40189758 40190357 ccaat -
>21059 chr1 40214036 40214635 CCAAT +
>21060 chr1 40214281 40214880 CCAAT -
>21061 chr1 40215987 40216586 ccaat +
>21062 chr1 40216232 40216831 ccaat -
>21064 chr1 40221114 40221713 ccaat -
>21075 chr1 40242327 40242926 ccaat +
>21076 chr1 40242572 40243171 ccaat -
>21078 chr1 40245776 40246375 ccaat -
>21079 chr1 40247749 40248348 CCAAT +
>21080 chr1 40247994 40248593 CCAAT -
>21085 chr1 40263675 40264274 ccaat +
>21086 chr1 40263920 40264519 ccaat -
>21088 chr1 40266558 40267157 ccaat -
>21089 chr1 40266596 40267195 ccaat +
>21105 chr1 40289811 40290410 CCAAT +
>21106 chr1 40290056 40290655 CCAAT -
>21109 chr1 40298696 40299295 CCAAT +
>21110 chr1 40298941 40299540 CCAAT -
>21118 chr1 40315711 40316310 ccaat -
>21124 chr1 40323476 40324075 ccaat -
>21125 chr1 40325629 40326228 CCAAT +
>21135 chr1 40337691 40338290 ccaat +
>21137 chr1 40339322 40339921 CCAAT +
>21138 chr1 40339567 40340166 CCAAT -
>21144 chr1 40344605 40345204 ccaat -
>21149 chr1 40348725 40349324 ccaat +
>21154 chr1 40350436 40351035 ccaat -
>21159 chr1 40372377 40372976 CCAAT +
>21164 chr1 40375815 40376414 ccaat -
>21165 chr1 40385781 40386380 ccaat +
>21171 chr1 40410778 40411377 ccaat +
>21172 chr1 40411023 40411622 ccaat -
>21173 chr1 40410817 40411416 ccaat +
>21174 chr1 40411062 40411661 ccaat -
>21176 chr1 40411578 40412177 CCAAT -
>21179 chr1 40424791 40425390 CCAAT +
>21185 chr1 40443785 40444384 ccaat +
>21186 chr1 40444030 40444629 ccaat -
>21187 chr1 40443929 40444528 ccaat +
>21188 chr1 40444174 40444773 ccaat -
>21190 chr1 40453615 40454214 ccaat -
>21191 chr1 40470428 40471027 ccaat +
>21192 chr1 40470673 40471272 ccaat -
>21198 chr1 40483953 40484552 ccaat -
>21199 chr1 40484007 40484606 ccaat +
>21201 chr1 40484016 40484615 ccaat +
>21203 chr1 40493258 40493857 ccaat +
>21204 chr1 40493503 40494102 ccaat -
>21206 chr1 40503979 40504578 CCAAT -
>21216 chr1 40539632 40540231 CCAAT -
>21217 chr1 40539639 40540238 CCAAT +
>21218 chr1 40539884 40540483 CCAAT -
>21219 chr1 40539916 40540515 CCAAT +
>21221 chr1 40558607 40559206 CCAAT +
>21223 chr1 40558641 40559240 CCAAT +
>21224 chr1 40558886 40559485 CCAAT -
>21233 chr1 40567372 40567971 ccaat +
>21237 chr1 40577599 40578198 CCAAT +
>21243 chr1 40595346 40595945 ccaat +
>21246 chr1 40600015 40600614 ccaat -
>21251 chr1 40606150 40606749 ccaat +
>21252 chr1 40606395 40606994 ccaat -
>21257 chr1 40609524 40610123 ccaat +
>21258 chr1 40609769 40610368 ccaat -
>21261 chr1 40626251 40626850 ccaat +
>21262 chr1 40626496 40627095 ccaat -
>21263 chr1 40626292 40626891 ccaat +
>21264 chr1 40626537 40627136 ccaat -
>21265 chr1 40626471 40627070 ccaat +
>21266 chr1 40626716 40627315 ccaat -
>21267 chr1 40626509 40627108 ccaat +
>21268 chr1 40626754 40627353 ccaat -
>21278 chr1 40648643 40649242 CCAAT -
>21280 chr1 40648696 40649295 CCAAT -
>21281 chr1 40650674 40651273 CCAAT +
>21282 chr1 40650919 40651518 CCAAT -
>21283 chr1 40659852 40660451 CCAAT +
>21289 chr1 40676333 40676932 ccaat +
>21290 chr1 40676578 40677177 ccaat -
>21291 chr1 40677026 40677625 CCAAT +
>21292 chr1 40677271 40677870 CCAAT -
>21295 chr1 40679059 40679658 CCAAT +
>21296 chr1 40679304 40679903 CCAAT -
>21311 chr1 40721232 40721831 ccaat +
>21316 chr1 40728793 40729392 CCAAT -
>21331 chr1 40772868 40773467 ccaat +
>21335 chr1 40779459 40780058 CCAAT +
>21337 chr1 40779938 40780537 ccaat +
>21339 chr1 40781738 40782337 CCAAT +
>21340 chr1 40781983 40782582 CCAAT -
>21341 chr1 40781897 40782496 CCAAT +
>21342 chr1 40782142 40782741 CCAAT -
>21343 chr1 40800660 40801259 ccaat +
>21344 chr1 40800905 40801504 ccaat -
>21347 chr1 40813819 40814418 ccaat +
>21348 chr1 40814064 40814663 ccaat -
>21349 chr1 40813850 40814449 ccaat +
>21350 chr1 40814095 40814694 ccaat -
>21351 chr1 40814812 40815411 ccaat +
>21352 chr1 40815057 40815656 ccaat -
>21354 chr1 40815673 40816272 ccaat -
>21359 chr1 40822239 40822838 ccaat +
>21361 chr1 40830635 40831234 ccaat +
>21362 chr1 40830880 40831479 ccaat -
>21363 chr1 40837539 40838138 ccaat +
>21367 chr1 40846702 40847301 CCAAT +
>21368 chr1 40846947 40847546 CCAAT -
>21369 chr1 40846856 40847455 CCAAT +
>21370 chr1 40847101 40847700 CCAAT -
>21384 chr1 40871859 40872458 ccaat -
>21391 chr1 40886772 40887371 CCAAT +
>21403 chr1 40908715 40909314 ccAAT +
>21404 chr1 40908960 40909559 ccAAT -
>21406 chr1 40909815 40910414 ccaat -
>21414 chr1 40917805 40918404 ccaat -
>21425 chr1 40946769 40947368 CCAAT +
>21426 chr1 40947014 40947613 CCAAT -
>21427 chr1 40946821 40947420 CCAAT +
>21428 chr1 40947066 40947665 CCAAT -
>21429 chr1 40947069 40947668 CCAAT +
>21430 chr1 40947314 40947913 CCAAT -
>21431 chr1 40947110 40947709 CCAAT +
>21432 chr1 40947355 40947954 CCAAT -
>21443 chr1 41011505 41012104 CCAAT +
>21444 chr1 41011750 41012349 CCAAT -
>21449 chr1 41024090 41024689 CCAAT +
>21450 chr1 41024335 41024934 CCAAT -
>21451 chr1 41036088 41036687 CCAAT +
>21452 chr1 41036333 41036932 CCAAT -
>21453 chr1 41041139 41041738 ccaat +
>21454 chr1 41041384 41041983 ccaat -
>21460 chr1 41047584 41048183 ccaat -
>21461 chr1 41049006 41049605 ccaat +
>21468 chr1 41078091 41078690 CCAAT -
>21475 chr1 41085324 41085923 ccaat +
>21476 chr1 41085569 41086168 ccaat -
>21477 chr1 41085335 41085934 ccaat +
>21478 chr1 41085580 41086179 ccaat -
>21479 chr1 41085389 41085988 ccaat +
>21480 chr1 41085634 41086233 ccaat -
>21481 chr1 41085520 41086119 ccaat +
>21486 chr1 41093027 41093626 CCAAT -
>21492 chr1 41110515 41111114 CCAAT -
>21495 chr1 41114837 41115436 ccaat +
>21496 chr1 41115082 41115681 ccaat -
>21503 chr1 41132678 41133277 ccaat +
>21504 chr1 41132923 41133522 ccaat -
>21505 chr1 41133200 41133799 ccaat +
>21506 chr1 41133445 41134044 ccaat -
>21509 chr1 41135816 41136415 CCAAT +
>21514 chr1 41137626 41138225 CCAAT -
>21515 chr1 41137624 41138223 CCAAT +
>21516 chr1 41137869 41138468 CCAAT -
>21535 chr1 41174563 41175162 ccaat +
>21536 chr1 41174808 41175407 ccaat -
>21546 chr1 41193952 41194551 ccaat -
>21549 chr1 41205768 41206367 ccaat +
>21550 chr1 41206013 41206612 ccaat -
>21551 chr1 41206059 41206658 ccaat +
>21561 chr1 41217784 41218383 CCAAT +
>21562 chr1 41218029 41218628 CCAAT -
>21563 chr1 41217816 41218415 CCAAT +
>21564 chr1 41218061 41218660 CCAAT -
>21566 chr1 41237751 41238350 ccaat -
>21576 chr1 41273961 41274560 ccaat -
>21585 chr1 41294880 41295479 ccaat +
>21586 chr1 41295125 41295724 ccaat -
>21588 chr1 41304219 41304818 ccaat -
>21589 chr1 41304223 41304822 ccaat +
>21593 chr1 41310992 41311591 ccaat +
>21594 chr1 41311237 41311836 ccaat -
>21604 chr1 41329505 41330104 ccaat -
>21605 chr1 41329560 41330159 ccaat +
>21606 chr1 41329805 41330404 ccaat -
>21607 chr1 41329601 41330200 ccaat +
>21608 chr1 41329846 41330445 ccaat -
>21609 chr1 41329827 41330426 ccaat +
>21614 chr1 41332442 41333041 ccaat -
>21615 chr1 41339004 41339603 ccaat +
>21616 chr1 41339249 41339848 ccaat -
>21618 chr1 41344257 41344856 ccAAT -
>21619 chr1 41344319 41344918 ccaat +
>21620 chr1 41344564 41345163 ccaat -
>21621 chr1 41345010 41345609 CCAAT +
>21622 chr1 41345255 41345854 CCAAT -
>21623 chr1 41345196 41345795 CCAAT +
>21625 chr1 41355730 41356329 ccaat +
>21631 chr1 41362597 41363196 ccaat +
>21633 chr1 41372008 41372607 ccaat +
>21634 chr1 41372253 41372852 ccaat -
>21635 chr1 41372158 41372757 ccaat +
>21637 chr1 41378428 41379027 ccaat +
>21639 chr1 41378548 41379147 ccaat +
>21640 chr1 41378793 41379392 ccaat -
>21641 chr1 41387149 41387748 ccaat +
>21642 chr1 41387394 41387993 ccaat -
>21643 chr1 41390409 41391008 CCAAT +
>21644 chr1 41390654 41391253 CCAAT -
>21647 chr1 41400317 41400916 ccaat +
>21648 chr1 41400562 41401161 ccaat -
>21651 chr1 41407693 41408292 ccaat +
>21653 chr1 41408942 41409541 ccaat +
>21654 chr1 41409187 41409786 ccaat -
>21655 chr1 41408971 41409570 ccaat +
>21656 chr1 41409216 41409815 ccaat -
>21659 chr1 41417527 41418126 ccaat +
>21660 chr1 41417772 41418371 ccaat -
>21661 chr1 41417661 41418260 ccaat +
>21662 chr1 41417906 41418505 ccaat -
>21666 chr1 41418631 41419230 ccaat -
>21668 chr1 41418897 41419496 ccaat -
>21671 chr1 41423821 41424420 CCAAT +
>21674 chr1 41426515 41427114 ccaat -
>21678 chr1 41436402 41437001 CCAAT -
>21681 chr1 41446515 41447114 ccaat +
>21682 chr1 41446760 41447359 ccaat -
>21691 chr1 41467849 41468448 ccaat +
>21692 chr1 41468094 41468693 ccaat -
>21693 chr1 41467951 41468550 ccaat +
>21694 chr1 41468196 41468795 ccaat -
>21698 chr1 41489082 41489681 ccaat -
>21700 chr1 41498211 41498810 ccaat -
>21701 chr1 41498467 41499066 ccaat +
>21711 chr1 41526293 41526892 CCAAT +
>21712 chr1 41526538 41527137 CCAAT -
>21713 chr1 41526453 41527052 ccaat +
>21714 chr1 41526698 41527297 ccaat -
>21718 chr1 41543241 41543840 ccaat -
>21721 chr1 41547006 41547605 ccaat +
>21722 chr1 41547251 41547850 ccaat -
>21730 chr1 41571600 41572199 ccaat -
>21732 chr1 41578986 41579585 ccaat -
>21733 chr1 41595954 41596553 CCAAT +
>21734 chr1 41596199 41596798 CCAAT -
>21741 chr1 41623140 41623739 CCAAT +
>21742 chr1 41623385 41623984 CCAAT -
>21752 chr1 41640202 41640801 CCAAT -
>21758 chr1 41657651 41658250 CCAAT -
>21762 chr1 41660373 41660972 CCAAT -
>21775 chr1 41676125 41676724 ccaat +
>21776 chr1 41676370 41676969 ccaat -
>21777 chr1 41678352 41678951 ccaat +
>21778 chr1 41678597 41679196 ccaat -
>21779 chr1 41678405 41679004 ccaat +
>21780 chr1 41678650 41679249 ccaat -
>21781 chr1 41678584 41679183 CCAAT +
>21783 chr1 41679115 41679714 ccaat +
>21784 chr1 41679360 41679959 ccaat -
>21792 chr1 41694203 41694802 CCAAT -
>21795 chr1 41697127 41697726 ccaat +
>21796 chr1 41697372 41697971 ccaat -
>21802 chr1 41702771 41703370 ccaat -
>21813 chr1 41720583 41721182 CCAAT +
>21814 chr1 41720828 41721427 CCAAT -
>21818 chr1 41731443 41732042 CCAAT -
>21819 chr1 41731729 41732328 ccaat +
>21823 chr1 41753680 41754279 ccaat +
>21824 chr1 41753925 41754524 ccaat -
>21825 chr1 41757013 41757612 CCAAT +
>21829 chr1 41779111 41779710 CCAAT +
>21830 chr1 41779356 41779955 CCAAT -
>21833 chr1 41786913 41787512 ccaat +
>21834 chr1 41787158 41787757 ccaat -
>21837 chr1 41795010 41795609 ccaat +
>21838 chr1 41795255 41795854 ccaat -
>21839 chr1 41795085 41795684 CCAAT +
>21840 chr1 41795330 41795929 CCAAT -
>21843 chr1 41800636 41801235 ccaat +
>21844 chr1 41800881 41801480 ccaat -
>21859 chr1 41824819 41825418 ccaat +
>21860 chr1 41825064 41825663 ccaat -
>21863 chr1 41831461 41832060 ccaat +
>21866 chr1 41834504 41835103 CCAAT -
>21870 chr1 41842876 41843475 ccaat -
>21871 chr1 41842942 41843541 ccaat +
>21875 chr1 41846180 41846779 CCAAT +
>21876 chr1 41846425 41847024 CCAAT -
>21880 chr1 41848223 41848822 ccaat -
>21883 chr1 41855683 41856282 CCAAT +
>21884 chr1 41855928 41856527 CCAAT -
>21885 chr1 41861525 41862124 CCAAT +
>21886 chr1 41861770 41862369 CCAAT -
>21890 chr1 41875437 41876036 CCAAT -
>21894 chr1 41890789 41891388 CCAAT -
>21910 chr1 41914634 41915233 CCAAT -
>21911 chr1 41914677 41915276 ccaat +
>21914 chr1 41918404 41919003 CCAAT -
>21924 chr1 41961769 41962368 CCAAT -
>21927 chr1 41971149 41971748 CCAAT +
>21933 chr1 41996741 41997340 CCAAT +
>21935 chr1 41999957 42000556 ccaat +
>21936 chr1 42000202 42000801 ccaat -
>21941 chr1 42007502 42008101 ccaat +
>21942 chr1 42007747 42008346 ccaat -
>21943 chr1 42007518 42008117 ccaat +
>21944 chr1 42007763 42008362 ccaat -
>21949 chr1 42016551 42017150 ccaat +
>21950 chr1 42016796 42017395 ccaat -
>21958 chr1 42029477 42030076 ccaat -
>21959 chr1 42029590 42030189 ccaat +
>21974 chr1 42056200 42056799 ccaat -
>21975 chr1 42067167 42067766 CCAAT +
>21976 chr1 42067412 42068011 CCAAT -
>21982 chr1 42070948 42071547 ccaat -
>21983 chr1 42070997 42071596 CCAAT +
>21988 chr1 42073720 42074319 CCAAT -
>21989 chr1 42074092 42074691 CCAAT +
>21993 chr1 42080384 42080983 CCAAT +
>22002 chr1 42086323 42086922 CCAAT -
>22009 chr1 42103140 42103739 CCAAT +
>22010 chr1 42103385 42103984 CCAAT -
>22011 chr1 42104913 42105512 CCAAT +
>22012 chr1 42105158 42105757 CCAAT -
>22013 chr1 42105680 42106279 ccaat +
>22014 chr1 42105925 42106524 ccaat -
>22015 chr1 42105820 42106419 ccaat +
>22016 chr1 42106065 42106664 ccaat -
>22017 chr1 42115120 42115719 CCAAT +
>22018 chr1 42115365 42115964 CCAAT -
>22019 chr1 42117342 42117941 CCAAT +
>22020 chr1 42117587 42118186 CCAAT -
>22021 chr1 42117352 42117951 CCAAT +
>22022 chr1 42117597 42118196 CCAAT -
>22023 chr1 42117470 42118069 CCAAT +
>22024 chr1 42117715 42118314 CCAAT -
>22025 chr1 42119232 42119831 ccaat +
>22030 chr1 42122667 42123266 CCAAT -
>22032 chr1 42128055 42128654 CCAAT -
>22033 chr1 42127892 42128491 ccaat +
>22034 chr1 42128137 42128736 ccaat -
>22043 chr1 42149631 42150230 CCAAT +
>22044 chr1 42149876 42150475 CCAAT -
>22046 chr1 42151452 42152051 CCAAT -
>22047 chr1 42151582 42152181 CCAAT +
>22058 chr1 42164004 42164603 ccaat -
>22059 chr1 42165361 42165960 CCAAT +
>22064 chr1 42175688 42176287 ccaat -
>22065 chr1 42175711 42176310 CCAAT +
>22073 chr1 42195343 42195942 ccAAT +
>22079 chr1 42199248 42199847 CCAAT +
>22080 chr1 42199493 42200092 CCAAT -
>22081 chr1 42199657 42200256 CCAAT +
>22083 chr1 42199694 42200293 CCAAT +
>22086 chr1 42201414 42202013 ccaat -
>22087 chr1 42201624 42202223 CCAAT +
>22088 chr1 42201869 42202468 CCAAT -
>22089 chr1 42204130 42204729 ccaat +
>22090 chr1 42204375 42204974 ccaat -
>22091 chr1 42206432 42207031 ccaat +
>22103 chr1 42217878 42218477 CCAAT +
>22104 chr1 42218123 42218722 CCAAT -
>22105 chr1 42218192 42218791 ccaat +
>22108 chr1 42220863 42221462 CCAAT -
>22113 chr1 42225811 42226410 ccaat +
>22115 chr1 42229444 42230043 ccaat +
>22116 chr1 42229689 42230288 ccaat -
>22117 chr1 42229872 42230471 ccaat +
>22119 chr1 42232182 42232781 ccaat +
>22120 chr1 42232427 42233026 ccaat -
>22121 chr1 42238645 42239244 CCAAT +
>22125 chr1 42244134 42244733 CCAAT +
>22130 chr1 42254316 42254915 CCAAT -
>22131 chr1 42261624 42262223 ccaat +
>22133 chr1 42266438 42267037 CCAAT +
>22134 chr1 42266683 42267282 CCAAT -
>22135 chr1 42266776 42267375 ccaat +
>22137 chr1 42267690 42268289 CCAAT +
>22138 chr1 42267935 42268534 CCAAT -
>22147 chr1 42277695 42278294 ccaat +
>22148 chr1 42277940 42278539 ccaat -
>22149 chr1 42277777 42278376 ccaat +
>22150 chr1 42278022 42278621 ccaat -
>22151 chr1 42277971 42278570 ccaat +
>22157 chr1 42287952 42288551 ccaat +
>22158 chr1 42288197 42288796 ccaat -
>22159 chr1 42288715 42289314 ccaat +
>22160 chr1 42288960 42289559 ccaat -
>22164 chr1 42301343 42301942 ccaat -
>22165 chr1 42301413 42302012 ccaat +
>22166 chr1 42301658 42302257 ccaat -
>22167 chr1 42301674 42302273 ccaat +
>22170 chr1 42304416 42305015 ccaat -
>22175 chr1 42323327 42323926 CCAAT +
>22176 chr1 42323572 42324171 CCAAT -
>22179 chr1 42326225 42326824 CCAAT +
>22183 chr1 42334167 42334766 ccaat +
>22184 chr1 42334412 42335011 ccaat -
>22185 chr1 42334250 42334849 ccaat +
>22186 chr1 42334495 42335094 ccaat -
>22187 chr1 42335534 42336133 ccaat +
>22188 chr1 42335779 42336378 ccaat -
>22189 chr1 42341737 42342336 CCAAT +
>22192 chr1 42343867 42344466 CCAAT -
>22194 chr1 42350988 42351587 CCAAT -
>22195 chr1 42350863 42351462 CCAAT +
>22196 chr1 42351108 42351707 CCAAT -
>22209 chr1 42372766 42373365 ccaat +
>22210 chr1 42373011 42373610 ccaat -
>22215 chr1 42380020 42380619 CCAAT +
>22216 chr1 42380265 42380864 CCAAT -
>22217 chr1 42380153 42380752 ccaat +
>22219 chr1 42382016 42382615 CCAAT +
>22220 chr1 42382261 42382860 CCAAT -
>22230 chr1 42401228 42401827 CCAAT -
>22231 chr1 42401099 42401698 CCAAT +
>22232 chr1 42401344 42401943 CCAAT -
>22233 chr1 42401160 42401759 CCAAT +
>22234 chr1 42401405 42402004 CCAAT -
>22235 chr1 42401213 42401812 CCAAT +
>22236 chr1 42401458 42402057 CCAAT -
>22240 chr1 42414614 42415213 CCAAT -
>22241 chr1 42414618 42415217 CCAAT +
>22245 chr1 42428118 42428717 CCAAT +
>22246 chr1 42428363 42428962 CCAAT -
>22247 chr1 42428207 42428806 CCAAT +
>22248 chr1 42428452 42429051 CCAAT -
>22249 chr1 42447449 42448048 ccaat +
>22255 chr1 42458542 42459141 ccaat +
>22256 chr1 42458787 42459386 ccaat -
>22257 chr1 42460519 42461118 CCAAT +
>22258 chr1 42460764 42461363 CCAAT -
>22269 chr1 42488337 42488936 CCAAT +
>22271 chr1 42491001 42491600 ccaat +
>22272 chr1 42491246 42491845 ccaat -
>22273 chr1 42491267 42491866 ccaat +
>22275 chr1 42493670 42494269 ccaat +
>22276 chr1 42493915 42494514 ccaat -
>22278 chr1 42498848 42499447 CCAAT -
>22279 chr1 42507558 42508157 ccaat +
>22284 chr1 42511244 42511843 CCAAT -
>22285 chr1 42514261 42514860 ccaat +
>22286 chr1 42514506 42515105 ccaat -
>22293 chr1 42537850 42538449 ccaat +
>22296 chr1 42547255 42547854 CCAAT -
>22297 chr1 42547210 42547809 ccaat +
>22300 chr1 42551229 42551828 ccaat -
>22301 chr1 42551245 42551844 ccaat +
>22302 chr1 42551490 42552089 ccaat -
>22305 chr1 42568638 42569237 ccaat +
>22307 chr1 42568766 42569365 CCAAT +
>22311 chr1 42574247 42574846 ccaat +
>22313 chr1 42586414 42587013 CCAAT +
>22314 chr1 42586659 42587258 CCAAT -
>22315 chr1 42586512 42587111 CCAAT +
>22316 chr1 42586757 42587356 CCAAT -
>22317 chr1 42588248 42588847 ccaat +
>22321 chr1 42592280 42592879 ccaat +
>22329 chr1 42601885 42602484 ccaat +
>22330 chr1 42602130 42602729 ccaat -
>22336 chr1 42604328 42604927 CCAAT -
>22341 chr1 42606092 42606691 ccaat +
>22343 chr1 42606157 42606756 ccaat +
>22348 chr1 42610815 42611414 ccaat -
>22355 chr1 42636845 42637444 CCAAT +
>22356 chr1 42637090 42637689 CCAAT -
>22366 chr1 42670636 42671235 CCAAT -
>22377 chr1 42695229 42695828 CCAAT +
>22378 chr1 42695474 42696073 CCAAT -
>22381 chr1 42700943 42701542 CCAAT +
>22382 chr1 42701188 42701787 CCAAT -
>22383 chr1 42701002 42701601 CCAAT +
>22384 chr1 42701247 42701846 CCAAT -
>22386 chr1 42705172 42705771 ccaat -
>22401 chr1 42797044 42797643 ccaat +
>22402 chr1 42797289 42797888 ccaat -
>22403 chr1 42797453 42798052 ccaat +
>22406 chr1 42798172 42798771 ccaat -
>22408 chr1 42799253 42799852 ccaat -
>22409 chr1 42799330 42799929 ccaat +
>22413 chr1 42807856 42808455 ccaat +
>22415 chr1 42814395 42814994 CCAAT +
>22416 chr1 42814640 42815239 CCAAT -
>22422 chr1 42825987 42826586 ccaat -
>22424 chr1 42826152 42826751 ccaat -
>22425 chr1 42828099 42828698 ccaat +
>22427 chr1 42830753 42831352 ccaat +
>22429 chr1 42831969 42832568 ccaat +
>22431 chr1 42837928 42838527 ccaat +
>22439 chr1 42857332 42857931 ccaat +
>22440 chr1 42857577 42858176 ccaat -
>22446 chr1 42874860 42875459 ccaat -
>22447 chr1 42875171 42875770 CCAAT +
>22448 chr1 42875416 42876015 CCAAT -
>22456 chr1 42906339 42906938 CCAAT -
>22457 chr1 42906440 42907039 ccaat +
>22463 chr1 42920116 42920715 CCAAT +
>22464 chr1 42920361 42920960 CCAAT -
>22465 chr1 42920148 42920747 CCAAT +
>22466 chr1 42920393 42920992 CCAAT -
>22468 chr1 42924843 42925442 ccaat -
>22469 chr1 42927848 42928447 ccaat +
>22470 chr1 42928093 42928692 ccaat -
>22471 chr1 42941751 42942350 CCAAT +
>22472 chr1 42941996 42942595 CCAAT -
>22473 chr1 42941991 42942590 CCAAT +
>22475 chr1 42946104 42946703 ccaat +
>22476 chr1 42946349 42946948 ccaat -
>22477 chr1 42948997 42949596 ccaat +
>22478 chr1 42949242 42949841 ccaat -
>22480 chr1 42954264 42954863 ccaat -
>22482 chr1 42955939 42956538 ccaat -
>22483 chr1 42955931 42956530 ccaat +
>22487 chr1 42965342 42965941 CCAAT +
>22488 chr1 42965587 42966186 CCAAT -
>22491 chr1 42966690 42967289 ccaat +
>22492 chr1 42966935 42967534 ccaat -
>22500 chr1 42983381 42983980 ccaat -
>22501 chr1 42983393 42983992 CCAAT +
>22502 chr1 42983638 42984237 CCAAT -
>22506 chr1 42986509 42987108 CCAAT -
>22509 chr1 43000352 43000951 CCAAT +
>22510 chr1 43000597 43001196 CCAAT -
>22520 chr1 43022361 43022960 CCAAT -
>22534 chr1 43043551 43044150 ccaat -
>22536 chr1 43043576 43044175 ccaat -
>22537 chr1 43043664 43044263 ccaat +
>22552 chr1 43080861 43081460 CCAAT -
>22553 chr1 43084358 43084957 CCAAT +
>22554 chr1 43084603 43085202 CCAAT -
>22555 chr1 43084388 43084987 CCAAT +
>22556 chr1 43084633 43085232 CCAAT -
>22557 chr1 43091874 43092473 ccaat +
>22558 chr1 43092119 43092718 ccaat -
>22565 chr1 43101555 43102154 ccaat +
>22566 chr1 43101800 43102399 ccaat -
>22567 chr1 43101659 43102258 ccaat +
>22568 chr1 43101904 43102503 ccaat -
>22569 chr1 43105144 43105743 ccaat +
>22576 chr1 43108425 43109024 ccaat -
>22577 chr1 43108523 43109122 ccaat +
>22578 chr1 43108768 43109367 ccaat -
>22585 chr1 43119332 43119931 ccaat +
>22586 chr1 43119577 43120176 ccaat -
>22591 chr1 43127676 43128275 CCAAT +
>22592 chr1 43127921 43128520 CCAAT -
>22597 chr1 43140999 43141598 CCAAT +
>22599 chr1 43141137 43141736 CCAAT +
>22605 chr1 43145319 43145918 ccaat +
>22606 chr1 43145564 43146163 ccaat -
>22611 chr1 43149302 43149901 ccaat +
>22612 chr1 43149547 43150146 ccaat -
>22613 chr1 43149398 43149997 ccaat +
>22614 chr1 43149643 43150242 ccaat -
>22615 chr1 43149589 43150188 ccaat +
>22616 chr1 43149834 43150433 ccaat -
>22617 chr1 43149886 43150485 ccaat +
>22618 chr1 43150131 43150730 ccaat -
>22619 chr1 43150055 43150654 ccaat +
>22620 chr1 43150300 43150899 ccaat -
>22623 chr1 43163665 43164264 ccaat +
>22624 chr1 43163910 43164509 ccaat -
>22635 chr1 43180172 43180771 ccaat +
>22636 chr1 43180417 43181016 ccaat -
>22656 chr1 43248989 43249588 ccaat -
>22669 chr1 43262547 43263146 ccaat +
>22670 chr1 43262792 43263391 ccaat -
>22685 chr1 43286285 43286884 CCAAT +
>22686 chr1 43286530 43287129 CCAAT -
>22695 chr1 43305346 43305945 CCAAT +
>22701 chr1 43313593 43314192 ccaat +
>22703 chr1 43314053 43314652 ccaat +
>22707 chr1 43318378 43318977 ccaat +
>22708 chr1 43318623 43319222 ccaat -
>22709 chr1 43323018 43323617 ccaat +
>22716 chr1 43328616 43329215 ccaat -
>22723 chr1 43344680 43345279 ccaat +
>22724 chr1 43344925 43345524 ccaat -
>22733 chr1 43369751 43370350 CCAAT +
>22736 chr1 43374996 43375595 ccaat -
>22737 chr1 43375008 43375607 CCAAT +
>22741 chr1 43385444 43386043 CCAAT +
>22742 chr1 43385689 43386288 CCAAT -
>22748 chr1 43396942 43397541 CCAAT -
>22753 chr1 43408457 43409056 CCAAT +
>22754 chr1 43408702 43409301 CCAAT -
>22755 chr1 43408782 43409381 CCAAT +
>22756 chr1 43409027 43409626 CCAAT -
>22757 chr1 43410842 43411441 ccaat +
>22760 chr1 43421918 43422517 CCAAT -
>22762 chr1 43422810 43423409 CCAAT -
>22763 chr1 43427794 43428393 ccaat +
>22767 chr1 43448745 43449344 CCAAT +
>22784 chr1 43487764 43488363 ccaat -
>22785 chr1 43487663 43488262 ccaat +
>22786 chr1 43487908 43488507 ccaat -
>22787 chr1 43487854 43488453 ccaat +
>22788 chr1 43488099 43488698 ccaat -
>22789 chr1 43489052 43489651 ccaat +
>22790 chr1 43489297 43489896 ccaat -
>22791 chr1 43490898 43491497 ccaat +
>22792 chr1 43491143 43491742 ccaat -
>22793 chr1 43491053 43491652 CCAAT +
>22794 chr1 43491298 43491897 CCAAT -
>22805 chr1 43498730 43499329 ccaat +
>22806 chr1 43498975 43499574 ccaat -
>22807 chr1 43498755 43499354 ccaat +
>22808 chr1 43499000 43499599 ccaat -
>22809 chr1 43498795 43499394 ccaat +
>22810 chr1 43499040 43499639 ccaat -
>22811 chr1 43498820 43499419 ccaat +
>22812 chr1 43499065 43499664 ccaat -
>22813 chr1 43503113 43503712 ccaat +
>22814 chr1 43503358 43503957 ccaat -
>22818 chr1 43505918 43506517 CCAAT -
>22819 chr1 43508463 43509062 CCAAT +
>22820 chr1 43508708 43509307 CCAAT -
>22822 chr1 43511782 43512381 CCAAT -
>22824 chr1 43514989 43515588 CCAAT -
>22829 chr1 43530278 43530877 CCAAT +
>22830 chr1 43530523 43531122 CCAAT -
>22831 chr1 43530459 43531058 ccaat +
>22832 chr1 43530704 43531303 ccaat -
>22833 chr1 43540969 43541568 ccaat +
>22835 chr1 43546978 43547577 CCAAT +
>22836 chr1 43547223 43547822 CCAAT -
>22853 chr1 43596719 43597318 CCAAT +
>22854 chr1 43596964 43597563 CCAAT -
>22855 chr1 43596764 43597363 CCAAT +
>22856 chr1 43597009 43597608 CCAAT -
>22865 chr1 43620724 43621323 CCAAT +
>22866 chr1 43620969 43621568 CCAAT -
>22867 chr1 43627200 43627799 CCAAT +
>22868 chr1 43627445 43628044 CCAAT -
>22875 chr1 43641345 43641944 CCAAT +
>22876 chr1 43641590 43642189 CCAAT -
>22879 chr1 43650643 43651242 ccaat +
>22888 chr1 43683340 43683939 CCAAT -
>22889 chr1 43683335 43683934 CCAAT +
>22890 chr1 43683580 43684179 CCAAT -
>22891 chr1 43692544 43693143 CCAAT +
>22892 chr1 43692789 43693388 CCAAT -
>22893 chr1 43692601 43693200 CCAAT +
>22894 chr1 43692846 43693445 CCAAT -
>22895 chr1 43693344 43693943 CCAAT +
>22898 chr1 43695857 43696456 ccaat -
>22899 chr1 43697252 43697851 ccaat +
>22900 chr1 43697497 43698096 ccaat -
>22903 chr1 43710016 43710615 ccaat +
>22913 chr1 43723511 43724110 ccaat +
>22914 chr1 43723756 43724355 ccaat -
>22918 chr1 43735675 43736274 CCAAT -
>22919 chr1 43737002 43737601 CCAAT +
>22921 chr1 43741603 43742202 ccaat +
>22924 chr1 43748031 43748630 CCAAT -
>22935 chr1 43766840 43767439 ccaat +
>22936 chr1 43767085 43767684 ccaat -
>22937 chr1 43767030 43767629 CCAAT +
>22939 chr1 43767757 43768356 CCAAT +
>22940 chr1 43768002 43768601 CCAAT -
>22941 chr1 43779631 43780230 CCAAT +
>22943 chr1 43783819 43784418 CCAAT +
>22951 chr1 43813756 43814355 CCAAT +
>22952 chr1 43814001 43814600 CCAAT -
>22955 chr1 43837077 43837676 ccaat +
>22957 chr1 43840216 43840815 CCAAT +
>22959 chr1 43857497 43858096 CCAAT +
>22960 chr1 43857742 43858341 CCAAT -
>22962 chr1 43860245 43860844 CCAAT -
>22963 chr1 43861126 43861725 CCAAT +
>22972 chr1 43885474 43886073 CCAAT -
>22973 chr1 43888216 43888815 CCAAT +
>22974 chr1 43888461 43889060 CCAAT -
>22975 chr1 43888276 43888875 CCAAT +
>22976 chr1 43888521 43889120 CCAAT -
>22981 chr1 43895744 43896343 ccaat +
>22985 chr1 43911944 43912543 ccaat +
>22986 chr1 43912189 43912788 ccaat -
>22987 chr1 43912200 43912799 CCAAT +
>22990 chr1 43915561 43916160 ccaat -
>22991 chr1 43915730 43916329 CCAAT +
>22992 chr1 43915975 43916574 CCAAT -
>22997 chr1 43943632 43944231 CCAAT +
>22999 chr1 43951913 43952512 ccaat +
>23001 chr1 43954858 43955457 ccaat +
>23003 chr1 43956971 43957570 ccaat +
>23004 chr1 43957216 43957815 ccaat -
>23007 chr1 43972739 43973338 CCAAT +
>23010 chr1 43981709 43982308 CCAAT -
>23023 chr1 44033307 44033906 CCAAT +
>23043 chr1 44069269 44069868 ccaat +
>23044 chr1 44069514 44070113 ccaat -
>23045 chr1 44079930 44080529 ccaat +
>23046 chr1 44080175 44080774 ccaat -
>23047 chr1 44080310 44080909 ccaat +
>23051 chr1 44106774 44107373 CCAAT +
>23052 chr1 44107019 44107618 CCAAT -
>23063 chr1 44130464 44131063 CCAAT +
>23064 chr1 44130709 44131308 CCAAT -
>23066 chr1 44135543 44136142 ccaat -
>23067 chr1 44137704 44138303 CCAAT +
>23068 chr1 44137949 44138548 CCAAT -
>23069 chr1 44137768 44138367 CCAAT +
>23070 chr1 44138013 44138612 CCAAT -
>23079 chr1 44160152 44160751 ccaat +
>23080 chr1 44160397 44160996 ccaat -
>23081 chr1 44160451 44161050 ccaat +
>23091 chr1 44186386 44186985 CCAAT +
>23092 chr1 44186631 44187230 CCAAT -
>23096 chr1 44198871 44199470 CCAAT -
>23101 chr1 44216210 44216809 CCAAT +
>23102 chr1 44216455 44217054 CCAAT -
>23103 chr1 44216608 44217207 CCAAT +
>23104 chr1 44216853 44217452 CCAAT -
>23105 chr1 44216727 44217326 CCAAT +
>23106 chr1 44216972 44217571 CCAAT -
>23107 chr1 44219492 44220091 CCAAT +
>23108 chr1 44219737 44220336 CCAAT -
>23111 chr1 44223191 44223790 CCAAT +
>23112 chr1 44223436 44224035 CCAAT -
>23133 chr1 44270372 44270971 CCAAT +
>23137 chr1 44272507 44273106 CCAAT +
>23138 chr1 44272752 44273351 CCAAT -
>23140 chr1 44283938 44284537 CCAAT -
>23144 chr1 44288350 44288949 CCAAT -
>23146 chr1 44294008 44294607 ccaat -
>23149 chr1 44305628 44306227 CCAAT +
>23150 chr1 44305873 44306472 CCAAT -
>23152 chr1 44309183 44309782 ccaat -
>23154 chr1 44309207 44309806 ccaat -
>23167 chr1 44354845 44355444 ccaat +
>23168 chr1 44355090 44355689 ccaat -
>23169 chr1 44355007 44355606 ccaat +
>23170 chr1 44355252 44355851 ccaat -
>23171 chr1 44355133 44355732 ccaat +
>23176 chr1 44374616 44375215 ccaat -
>23181 chr1 44391184 44391783 CCAAT +
>23182 chr1 44391429 44392028 CCAAT -
>23186 chr1 44402685 44403284 ccaat -
>23188 chr1 44402835 44403434 ccaat -
>23194 chr1 44408787 44409386 ccaat -
>23200 chr1 44413649 44414248 ccaat -
>23217 chr1 44462568 44463167 CCAAT +
>23223 chr1 44467338 44467937 CCAAT +
>23224 chr1 44467583 44468182 CCAAT -
>23227 chr1 44471005 44471604 ccaat +
>23229 chr1 44471643 44472242 ccaat +
>23230 chr1 44471888 44472487 ccaat -
>23231 chr1 44472029 44472628 ccaat +
>23232 chr1 44472274 44472873 ccaat -
>23233 chr1 44472153 44472752 ccaat +
>23237 chr1 44476133 44476732 CCAAT +
>23238 chr1 44476378 44476977 CCAAT -
>23239 chr1 44476296 44476895 CCAAT +
>23240 chr1 44476541 44477140 CCAAT -
>23241 chr1 44482820 44483419 CCAAT +
>23242 chr1 44483065 44483664 CCAAT -
>23243 chr1 44483101 44483700 CCAAT +
>23244 chr1 44483346 44483945 CCAAT -
>23245 chr1 44483334 44483933 ccaat +
>23246 chr1 44483579 44484178 ccaat -
>23248 chr1 44486022 44486621 CCAAT -
>23264 chr1 44510024 44510623 CCAAT -
>23271 chr1 44517607 44518206 ccaat +
>23272 chr1 44517852 44518451 ccaat -
>23273 chr1 44517675 44518274 CCAAT +
>23274 chr1 44517920 44518519 CCAAT -
>23277 chr1 44525002 44525601 ccaat +
>23278 chr1 44525247 44525846 ccaat -
>23279 chr1 44526908 44527507 CCAAT +
>23280 chr1 44527153 44527752 CCAAT -
>23281 chr1 44526985 44527584 CCAAT +
>23282 chr1 44527230 44527829 CCAAT -
>23283 chr1 44526999 44527598 CCAAT +
>23284 chr1 44527244 44527843 CCAAT -
>23285 chr1 44533600 44534199 CCAAT +
>23287 chr1 44539914 44540513 CCAAT +
>23310 chr1 44571774 44572373 CCAAT -
>23322 chr1 44585514 44586113 CCAAT -
>23325 chr1 44591936 44592535 CCAAT +
>23327 chr1 44592020 44592619 CCAAT +
>23329 chr1 44593181 44593780 CCAAT +
>23330 chr1 44593426 44594025 CCAAT -
>23331 chr1 44594856 44595455 CCAAT +
>23335 chr1 44599606 44600205 CCAAT +
>23345 chr1 44613991 44614590 CCAAT +
>23346 chr1 44614236 44614835 CCAAT -
>23347 chr1 44614106 44614705 CCAAT +
>23348 chr1 44614351 44614950 CCAAT -
>23350 chr1 44618793 44619392 CCAAT -
>23357 chr1 44626394 44626993 ccaat +
>23358 chr1 44626639 44627238 ccaat -
>23363 chr1 44635663 44636262 ccaat +
>23364 chr1 44635908 44636507 ccaat -
>23365 chr1 44635787 44636386 ccaat +
>23366 chr1 44636032 44636631 ccaat -
>23367 chr1 44637447 44638046 CCAAT +
>23372 chr1 44649110 44649709 CCAAT -
>23381 chr1 44673580 44674179 ccaat +
>23384 chr1 44675261 44675860 CCAAT -
>23396 chr1 44718137 44718736 ccaat -
>23397 chr1 44724650 44725249 ccaat +
>23398 chr1 44724895 44725494 ccaat -
>23409 chr1 44740492 44741091 ccaat +
>23413 chr1 44744747 44745346 CCAAT +
>23414 chr1 44744992 44745591 CCAAT -
>23415 chr1 44744807 44745406 CCAAT +
>23416 chr1 44745052 44745651 CCAAT -
>23422 chr1 44751049 44751648 CCAAT -
>23424 chr1 44751156 44751755 CCAAT -
>23425 chr1 44751709 44752308 CCAAT +
>23430 chr1 44760484 44761083 ccaat -
>23431 chr1 44760460 44761059 CCAAT +
>23432 chr1 44760705 44761304 CCAAT -
>23440 chr1 44783631 44784230 CCAAT -
>23463 chr1 44840982 44841581 CCAAT +
>23465 chr1 44844200 44844799 CCAAT +
>23474 chr1 44848804 44849403 ccaat -
>23475 chr1 44849061 44849660 CCAAT +
>23476 chr1 44849306 44849905 CCAAT -
>23477 chr1 44855316 44855915 CCAAT +
>23478 chr1 44855561 44856160 CCAAT -
>23485 chr1 44874882 44875481 CCAAT +
>23491 chr1 44896207 44896806 ccaat +
>23492 chr1 44896452 44897051 ccaat -
>23501 chr1 44912319 44912918 CCAAT +
>23502 chr1 44912564 44913163 CCAAT -
>23505 chr1 44923802 44924401 CCAAT +
>23506 chr1 44924047 44924646 CCAAT -
>23511 chr1 44934050 44934649 CCAAT +
>23512 chr1 44934295 44934894 CCAAT -
>23537 chr1 44982549 44983148 ccaat +
>23538 chr1 44982794 44983393 ccaat -
>23559 chr1 45021739 45022338 ccaat +
>23560 chr1 45021984 45022583 ccaat -
>23568 chr1 45041607 45042206 CCAAT -
>23575 chr1 45073748 45074347 CCAAT +
>23576 chr1 45073993 45074592 CCAAT -
>23577 chr1 45074030 45074629 ccaat +
>23581 chr1 45077259 45077858 CCAAT +
>23582 chr1 45077504 45078103 CCAAT -
>23583 chr1 45081950 45082549 CCAAT +
>23593 chr1 45095569 45096168 CCAAT +
>23594 chr1 45095814 45096413 CCAAT -
>23601 chr1 45112592 45113191 CCAAT +
>23603 chr1 45112643 45113242 CCAAT +
>23607 chr1 45120042 45120641 ccaat +
>23609 chr1 45121200 45121799 ccaat +
>23610 chr1 45121445 45122044 ccaat -
>23611 chr1 45121426 45122025 ccaat +
>23612 chr1 45121671 45122270 ccaat -
>23613 chr1 45124487 45125086 ccaat +
>23614 chr1 45124732 45125331 ccaat -
>23615 chr1 45124571 45125170 ccaat +
>23616 chr1 45124816 45125415 ccaat -
>23617 chr1 45128138 45128737 ccaat +
>23618 chr1 45128383 45128982 ccaat -
>23621 chr1 45131900 45132499 CCAAT +
>23622 chr1 45132145 45132744 CCAAT -
>23633 chr1 45158226 45158825 ccaat +
>23643 chr1 45165402 45166001 ccaAT +
>23644 chr1 45165647 45166246 ccaAT -
>23645 chr1 45182160 45182759 CCAAT +
>23649 chr1 45186672 45187271 CCAAT +
>23651 chr1 45189551 45190150 ccaat +
>23653 chr1 45195658 45196257 ccaat +
>23655 chr1 45200185 45200784 CCAAT +
>23656 chr1 45200430 45201029 CCAAT -
>23673 chr1 45232841 45233440 CCAAT +
>23675 chr1 45240364 45240963 CCAAT +
>23676 chr1 45240609 45241208 CCAAT -
>23698 chr1 45288464 45289063 CCAAT -
>23700 chr1 45288499 45289098 CCAAT -
>23701 chr1 45288436 45289035 CCAAT +
>23703 chr1 45299550 45300149 ccaat +
>23706 chr1 45301024 45301623 ccaat -
>23708 chr1 45301118 45301717 ccaat -
>23709 chr1 45301053 45301652 ccaat +
>23711 chr1 45304124 45304723 ccaat +
>23712 chr1 45304369 45304968 ccaat -
>23719 chr1 45336685 45337284 ccaat +
>23720 chr1 45336930 45337529 ccaat -
>23721 chr1 45337346 45337945 ccaat +
>23724 chr1 45338017 45338616 ccaat -
>23725 chr1 45337920 45338519 ccaat +
>23726 chr1 45338165 45338764 ccaat -
>23727 chr1 45338087 45338686 ccaat +
>23728 chr1 45338332 45338931 ccaat -
>23729 chr1 45338354 45338953 ccaat +
>23741 chr1 45375881 45376480 CCAAT +
>23742 chr1 45376126 45376725 CCAAT -
>23744 chr1 45382633 45383232 ccaat -
>23747 chr1 45403764 45404363 ccaat +
>23748 chr1 45404009 45404608 ccaat -
>23750 chr1 45404755 45405354 ccaat -
>23751 chr1 45404776 45405375 ccaat +
>23753 chr1 45412842 45413441 ccaat +
>23754 chr1 45413087 45413686 ccaat -
>23755 chr1 45414497 45415096 CCAAT +
>23757 chr1 45414530 45415129 CCAAT +
>23762 chr1 45417738 45418337 ccaat -
>23766 chr1 45422368 45422967 ccaat -
>23767 chr1 45422438 45423037 ccaat +
>23768 chr1 45422683 45423282 ccaat -
>23769 chr1 45422704 45423303 ccaat +
>23771 chr1 45434706 45435305 ccaat +
>23772 chr1 45434951 45435550 ccaat -
>23773 chr1 45434882 45435481 ccaat +
>23774 chr1 45435127 45435726 ccaat -
>23775 chr1 45434906 45435505 ccaat +
>23776 chr1 45435151 45435750 ccaat -
>23777 chr1 45434930 45435529 ccaat +
>23778 chr1 45435175 45435774 ccaat -
>23784 chr1 45449421 45450020 ccaat -
>23785 chr1 45449449 45450048 ccaat +
>23788 chr1 45458216 45458815 ccaat -
>23790 chr1 45466808 45467407 ccaat -
>23791 chr1 45471453 45472052 ccaat +
>23792 chr1 45471698 45472297 ccaat -
>23797 chr1 45475438 45476037 ccaat +
>23798 chr1 45475683 45476282 ccaat -
>23799 chr1 45479863 45480462 ccaat +
>23801 chr1 45480699 45481298 ccaat +
>23809 chr1 45497550 45498149 ccaat +
>23812 chr1 45497918 45498517 CCAAT -
>23813 chr1 45498062 45498661 ccaat +
>23814 chr1 45498307 45498906 ccaat -
>23821 chr1 45509468 45510067 ccaat +
>23834 chr1 45526671 45527270 ccaat -
>23835 chr1 45526741 45527340 ccaat +
>23836 chr1 45526986 45527585 ccaat -
>23849 chr1 45555485 45556084 ccaat +
>23851 chr1 45561977 45562576 ccaat +
>23852 chr1 45562222 45562821 ccaat -
>23853 chr1 45562089 45562688 ccaat +
>23854 chr1 45562334 45562933 ccaat -
>23857 chr1 45566383 45566982 CCAAT +
>23858 chr1 45566628 45567227 CCAAT -
>23861 chr1 45577500 45578099 ccaat +
>23862 chr1 45577745 45578344 ccaat -
>23863 chr1 45577903 45578502 CCAAT +
>23876 chr1 45593079 45593678 ccaat -
>23881 chr1 45604652 45605251 CCAAT +
>23882 chr1 45604897 45605496 CCAAT -
>23892 chr1 45626174 45626773 CCAAT -
>23893 chr1 45635049 45635648 ccaat +
>23894 chr1 45635294 45635893 ccaat -
>23895 chr1 45635074 45635673 ccaat +
>23896 chr1 45635319 45635918 ccaat -
>23897 chr1 45635083 45635682 ccaat +
>23898 chr1 45635328 45635927 ccaat -
>23906 chr1 45650247 45650846 CCAAT -
>23919 chr1 45664101 45664700 ccaat +
>23920 chr1 45664346 45664945 ccaat -
>23921 chr1 45664123 45664722 ccaat +
>23922 chr1 45664368 45664967 ccaat -
>23929 chr1 45683055 45683654 ccaat +
>23930 chr1 45683300 45683899 ccaat -
>23931 chr1 45686541 45687140 ccaat +
>23932 chr1 45686786 45687385 ccaat -
>23934 chr1 45688407 45689006 ccaat -
>23936 chr1 45696712 45697311 cCAAT -
>23937 chr1 45708762 45709361 ccaat +
>23939 chr1 45711800 45712399 ccaat +
>23942 chr1 45714162 45714761 ccaat -
>23943 chr1 45714337 45714936 ccaat +
>23944 chr1 45714582 45715181 ccaat -
>23949 chr1 45729133 45729732 CCAAT +
>23950 chr1 45729378 45729977 CCAAT -
>23951 chr1 45729193 45729792 CCAAT +
>23952 chr1 45729438 45730037 CCAAT -
>23953 chr1 45729372 45729971 CCAAT +
>23954 chr1 45729617 45730216 CCAAT -
>23955 chr1 45729416 45730015 CCAAT +
>23956 chr1 45729661 45730260 CCAAT -
>23959 chr1 45737242 45737841 CCAAT +
>23960 chr1 45737487 45738086 CCAAT -
>23961 chr1 45737307 45737906 CCAAT +
>23962 chr1 45737552 45738151 CCAAT -
>23964 chr1 45739937 45740536 ccaat -
>23965 chr1 45739959 45740558 ccaat +
>23976 chr1 45778733 45779332 CCAAT -
>23983 chr1 45793512 45794111 ccaat +
>23984 chr1 45793757 45794356 ccaat -
>23994 chr1 45817857 45818456 ccaat -
>23995 chr1 45818036 45818635 ccaat +
>23996 chr1 45818281 45818880 ccaat -
>23997 chr1 45818136 45818735 ccaat +
>23998 chr1 45818381 45818980 ccaat -
>24000 chr1 45821601 45822200 CCAAT -
>24005 chr1 45846472 45847071 CCAAT +
>24006 chr1 45846717 45847316 CCAAT -
>24018 chr1 45866193 45866792 CCAAT -
>24026 chr1 45876696 45877295 CCAAT -
>24027 chr1 45876606 45877205 ccAAT +
>24028 chr1 45876851 45877450 ccAAT -
>24039 chr1 45899653 45900252 CCAAT +
>24040 chr1 45899898 45900497 CCAAT -
>24055 chr1 45937082 45937681 CCAAT +
>24056 chr1 45937327 45937926 CCAAT -
>24058 chr1 45956805 45957404 CCAAT -
>24060 chr1 45967021 45967620 ccaat -
>24061 chr1 45967998 45968597 ccaat +
>24064 chr1 45971320 45971919 ccaat -
>24065 chr1 45971482 45972081 ccaat +
>24066 chr1 45971727 45972326 ccaat -
>24070 chr1 45979442 45980041 CCAAT -
>24073 chr1 45990414 45991013 ccaat +
>24074 chr1 45990659 45991258 ccaat -
>24075 chr1 45990826 45991425 ccaat +
>24076 chr1 45991071 45991670 ccaat -
>24077 chr1 45990865 45991464 ccaat +
>24078 chr1 45991110 45991709 ccaat -
>24082 chr1 45996267 45996866 ccaat -
>24084 chr1 45998378 45998977 ccaat -
>24085 chr1 45998292 45998891 ccaat +
>24086 chr1 45998537 45999136 ccaat -
>24091 chr1 46007780 46008379 ccaat +
>24099 chr1 46030011 46030610 ccaat +
>24100 chr1 46030256 46030855 ccaat -
>24104 chr1 46036068 46036667 ccaat -
>24105 chr1 46036127 46036726 CCAAT +
>24106 chr1 46036372 46036971 CCAAT -
>24107 chr1 46036457 46037056 ccaat +
>24112 chr1 46040349 46040948 ccaat -
>24114 chr1 46051577 46052176 ccaat -
>24116 chr1 46053874 46054473 ccaat -
>24117 chr1 46054267 46054866 ccaat +
>24119 chr1 46056013 46056612 ccaat +
>24121 chr1 46060974 46061573 CCAAT +
>24124 chr1 46068556 46069155 cCAAT -
>24125 chr1 46076039 46076638 ccaat +
>24126 chr1 46076284 46076883 ccaat -
>24127 chr1 46076347 46076946 ccaat +
>24129 chr1 46079029 46079628 ccaat +
>24131 chr1 46085294 46085893 CCAAT +
>24137 chr1 46105445 46106044 ccaat +
>24141 chr1 46113423 46114022 ccaat +
>24142 chr1 46113668 46114267 ccaat -
>24144 chr1 46117468 46118067 ccaat -
>24145 chr1 46117438 46118037 ccaat +
>24146 chr1 46117683 46118282 ccaat -
>24155 chr1 46138918 46139517 ccaat +
>24156 chr1 46139163 46139762 ccaat -
>24157 chr1 46152059 46152658 CCAAT +
>24158 chr1 46152304 46152903 CCAAT -
>24159 chr1 46152207 46152806 CCAAT +
>24160 chr1 46152452 46153051 CCAAT -
>24162 chr1 46165534 46166133 ccaat -
>24164 chr1 46172120 46172719 ccaat -
>24166 chr1 46172805 46173404 ccaat -
>24167 chr1 46172754 46173353 ccaat +
>24168 chr1 46172999 46173598 ccaat -
>24169 chr1 46172854 46173453 ccaat +
>24170 chr1 46173099 46173698 ccaat -
>24179 chr1 46198122 46198721 ccaat +
>24183 chr1 46216407 46217006 ccaat +
>24184 chr1 46216652 46217251 ccaat -
>24190 chr1 46220282 46220881 CCAAT -
>24191 chr1 46220296 46220895 ccaat +
>24197 chr1 46251780 46252379 CCAAT +
>24198 chr1 46252025 46252624 CCAAT -
>24199 chr1 46253622 46254221 ccaat +
>24200 chr1 46253867 46254466 ccaat -
>24202 chr1 46254295 46254894 ccaat -
>24203 chr1 46254370 46254969 ccaat +
>24204 chr1 46254615 46255214 ccaat -
>24205 chr1 46254629 46255228 ccaat +
>24212 chr1 46259830 46260429 CCAAT -
>24216 chr1 46277657 46278256 CCAAT -
>24217 chr1 46277669 46278268 CCAAT +
>24218 chr1 46277914 46278513 CCAAT -
>24219 chr1 46278063 46278662 CCAAT +
>24222 chr1 46279881 46280480 CCAAT -
>24228 chr1 46286199 46286798 ccaat -
>24230 chr1 46286256 46286855 ccaat -
>24231 chr1 46287451 46288050 CCAAT +
>24233 chr1 46287474 46288073 CCAAT +
>24241 chr1 46296517 46297116 ccaat +
>24242 chr1 46296762 46297361 ccaat -
>24243 chr1 46296550 46297149 ccaat +
>24244 chr1 46296795 46297394 ccaat -
>24251 chr1 46307752 46308351 ccaat +
>24255 chr1 46312157 46312756 ccaat +
>24257 chr1 46312660 46313259 ccaat +
>24259 chr1 46313542 46314141 ccaat +
>24260 chr1 46313787 46314386 ccaat -
>24261 chr1 46313699 46314298 ccaat +
>24262 chr1 46313944 46314543 ccaat -
>24263 chr1 46313881 46314480 ccaat +
>24264 chr1 46314126 46314725 ccaat -
>24265 chr1 46314241 46314840 ccaat +
>24273 chr1 46334860 46335459 ccaat +
>24274 chr1 46335105 46335704 ccaat -
>24275 chr1 46347619 46348218 ccaat +
>24276 chr1 46347864 46348463 ccaat -
>24283 chr1 46352047 46352646 ccaat +
>24285 chr1 46360628 46361227 CCAAT +
>24286 chr1 46360873 46361472 CCAAT -
>24287 chr1 46370715 46371314 CCAAT +
>24288 chr1 46370960 46371559 CCAAT -
>24289 chr1 46370954 46371553 CCAAT +
>24290 chr1 46371199 46371798 CCAAT -
>24291 chr1 46371644 46372243 CCAAT +
>24292 chr1 46371889 46372488 CCAAT -
>24294 chr1 46376340 46376939 CCAAT -
>24297 chr1 46386377 46386976 ccaat +
>24311 chr1 46413568 46414167 CCAAT +
>24312 chr1 46413813 46414412 CCAAT -
>24314 chr1 46420605 46421204 ccaat -
>24317 chr1 46422908 46423507 CCAAT +
>24318 chr1 46423153 46423752 CCAAT -
>24326 chr1 46450009 46450608 ccaat -
>24333 chr1 46485525 46486124 CCAAT +
>24334 chr1 46485770 46486369 CCAAT -
>24343 chr1 46512480 46513079 CCAAT +
>24344 chr1 46512725 46513324 CCAAT -
>24350 chr1 46533055 46533654 ccaat -
>24354 chr1 46541694 46542293 CCAAT -
>24359 chr1 46552321 46552920 ccaat +
>24360 chr1 46552566 46553165 ccaat -
>24366 chr1 46564896 46565495 ccaat -
>24367 chr1 46564935 46565534 ccaat +
>24376 chr1 46577617 46578216 ccaat -
>24377 chr1 46577601 46578200 CCAAT +
>24378 chr1 46577846 46578445 CCAAT -
>24382 chr1 46582858 46583457 CCAAT -
>24383 chr1 46582885 46583484 CCAAT +
>24385 chr1 46588852 46589451 ccaat +
>24387 chr1 46590719 46591318 CCAAT +
>24388 chr1 46590964 46591563 CCAAT -
>24393 chr1 46596908 46597507 ccaat +
>24396 chr1 46599761 46600360 CCAAT -
>24397 chr1 46599639 46600238 CCAAT +
>24398 chr1 46599884 46600483 CCAAT -
>24399 chr1 46599692 46600291 CCAAT +
>24400 chr1 46599937 46600536 CCAAT -
>24401 chr1 46600008 46600607 CCAAT +
>24411 chr1 46611416 46612015 ccaat +
>24412 chr1 46611661 46612260 ccaat -
>24413 chr1 46611501 46612100 ccaat +
>24414 chr1 46611746 46612345 ccaat -
>24415 chr1 46611540 46612139 ccaat +
>24416 chr1 46611785 46612384 ccaat -
>24418 chr1 46615872 46616471 ccaat -
>24421 chr1 46623720 46624319 ccaat +
>24422 chr1 46623965 46624564 ccaat -
>24425 chr1 46635700 46636299 ccAat +
>24429 chr1 46659547 46660146 ccaat +
>24435 chr1 46675782 46676381 ccaat +
>24444 chr1 46700368 46700967 CCAAT -
>24447 chr1 46705543 46706142 CCAAT +
>24448 chr1 46705788 46706387 CCAAT -
>24449 chr1 46705907 46706506 CCAAT +
>24451 chr1 46707289 46707888 CCAAT +
>24453 chr1 46716190 46716789 CCAAT +
>24454 chr1 46716435 46717034 CCAAT -
>24455 chr1 46719336 46719935 CCAAT +
>24459 chr1 46733544 46734143 ccaat +
>24460 chr1 46733789 46734388 ccaat -
>24461 chr1 46735692 46736291 CCAAT +
>24464 chr1 46737608 46738207 ccaat -
>24468 chr1 46745723 46746322 ccaat -
>24469 chr1 46748024 46748623 CCAAT +
>24480 chr1 46760038 46760637 ccAAT -
>24485 chr1 46775153 46775752 CCAAT +
>24486 chr1 46775398 46775997 CCAAT -
>24487 chr1 46775252 46775851 CCAAT +
>24488 chr1 46775497 46776096 CCAAT -
>24490 chr1 46778369 46778968 CCAAT -
>24496 chr1 46789163 46789762 CCAAT -
>24501 chr1 46813022 46813621 CCAAT +
>24505 chr1 46818863 46819462 ccaat +
>24507 chr1 46819161 46819760 ccaat +
>24508 chr1 46819406 46820005 ccaat -
>24509 chr1 46820313 46820912 CCAAT +
>24510 chr1 46820558 46821157 CCAAT -
>24511 chr1 46820463 46821062 CCAAT +
>24512 chr1 46820708 46821307 CCAAT -
>24513 chr1 46822043 46822642 CCAAT +
>24514 chr1 46822288 46822887 CCAAT -
>24515 chr1 46825367 46825966 ccaat +
>24516 chr1 46825612 46826211 ccaat -
>24517 chr1 46825677 46826276 CCAAT +
>24518 chr1 46825922 46826521 CCAAT -
>24520 chr1 46826192 46826791 ccaat -
>24524 chr1 46832187 46832786 CCAAT -
>24525 chr1 46833442 46834041 CCAAT +
>24526 chr1 46833687 46834286 CCAAT -
>24527 chr1 46834668 46835267 CCAAT +
>24550 chr1 46860192 46860791 ccaaT -
>24551 chr1 46865124 46865723 ccaat +
>24552 chr1 46865369 46865968 ccaat -
>24563 chr1 46887804 46888403 ccaat +
>24564 chr1 46888049 46888648 ccaat -
>24565 chr1 46888043 46888642 CCAAT +
>24567 chr1 46893200 46893799 CCAAT +
>24568 chr1 46893445 46894044 CCAAT -
>24569 chr1 46896275 46896874 CCAAT +
>24570 chr1 46896520 46897119 CCAAT -
>24571 chr1 46896651 46897250 CCAAT +
>24572 chr1 46896896 46897495 CCAAT -
>24573 chr1 46913309 46913908 CCAAT +
>24578 chr1 46928234 46928833 CCAAT -
>24580 chr1 46930704 46931303 ccaat -
>24582 chr1 46931704 46932303 CCAAT -
>24589 chr1 46939488 46940087 CCAAT +
>24595 chr1 46957638 46958237 ccaat +
>24596 chr1 46957883 46958482 ccaat -
>24599 chr1 46958686 46959285 ccaat +
>24600 chr1 46958931 46959530 ccaat -
>24601 chr1 46958970 46959569 CCAAT +
>24606 chr1 46969368 46969967 ccaat -
>24607 chr1 46970071 46970670 ccaat +
>24608 chr1 46970316 46970915 ccaat -
>24609 chr1 46970243 46970842 ccaat +
>24610 chr1 46970488 46971087 ccaat -
>24611 chr1 46970393 46970992 ccaat +
>24612 chr1 46970638 46971237 ccaat -
>24613 chr1 46970706 46971305 ccaat +
>24617 chr1 46979963 46980562 CCAAT +
>24618 chr1 46980208 46980807 CCAAT -
>24619 chr1 46980343 46980942 CCAAT +
>24624 chr1 46988894 46989493 ccaat -
>24625 chr1 46988835 46989434 CCAAT +
>24629 chr1 46995159 46995758 ccaat +
>24630 chr1 46995404 46996003 ccaat -
>24636 chr1 47009247 47009846 CCAAT -
>24637 chr1 47009316 47009915 ccaat +
>24638 chr1 47009561 47010160 ccaat -
>24643 chr1 47035347 47035946 ccaat +
>24644 chr1 47035592 47036191 ccaat -
>24645 chr1 47035453 47036052 CCAAT +
>24646 chr1 47035698 47036297 CCAAT -
>24647 chr1 47043516 47044115 CCAAT +
>24648 chr1 47043761 47044360 CCAAT -
>24661 chr1 47078006 47078605 ccaat +
>24662 chr1 47078251 47078850 ccaat -
>24663 chr1 47078151 47078750 ccaat +
>24664 chr1 47078396 47078995 ccaat -
>24667 chr1 47086960 47087559 ccaat +
>24668 chr1 47087205 47087804 ccaat -
>24669 chr1 47087481 47088080 ccaat +
>24672 chr1 47088288 47088887 ccaat -
>24673 chr1 47088360 47088959 ccaat +
>24674 chr1 47088605 47089204 ccaat -
>24675 chr1 47088626 47089225 ccaat +
>24690 chr1 47114559 47115158 ccaat -
>24691 chr1 47114656 47115255 ccaat +
>24692 chr1 47114901 47115500 ccaat -
>24693 chr1 47114820 47115419 ccaat +
>24694 chr1 47115065 47115664 ccaat -
>24698 chr1 47118185 47118784 ccaat -
>24699 chr1 47118255 47118854 ccaat +
>24700 chr1 47118500 47119099 ccaat -
>24701 chr1 47118518 47119117 ccaat +
>24702 chr1 47118763 47119362 ccaat -
>24705 chr1 47120154 47120753 ccaat +
>24714 chr1 47141302 47141901 ccaat -
>24715 chr1 47141321 47141920 ccaat +
>24719 chr1 47143998 47144597 ccaat +
>24720 chr1 47144243 47144842 ccaat -
>24721 chr1 47145025 47145624 ccaat +
>24728 chr1 47165233 47165832 CCAAT -
>24729 chr1 47169875 47170474 CCAAT +
>24730 chr1 47170120 47170719 CCAAT -
>24732 chr1 47171162 47171761 CCAAT -
>24736 chr1 47178271 47178870 ccaat -
>24740 chr1 47184371 47184970 ccaat -
>24742 chr1 47191590 47192189 ccaat -
>24749 chr1 47196535 47197134 ccaat +
>24750 chr1 47196780 47197379 ccaat -
>24751 chr1 47196601 47197200 ccaat +
>24752 chr1 47196846 47197445 ccaat -
>24753 chr1 47196829 47197428 ccaat +
>24761 chr1 47207280 47207879 CCAAT +
>24762 chr1 47207525 47208124 CCAAT -
>24763 chr1 47207316 47207915 CCAAT +
>24764 chr1 47207561 47208160 CCAAT -
>24770 chr1 47217668 47218267 ccaat -
>24771 chr1 47217702 47218301 ccaat +
>24772 chr1 47217947 47218546 ccaat -
>24773 chr1 47217852 47218451 ccaat +
>24774 chr1 47218097 47218696 ccaat -
>24775 chr1 47218166 47218765 ccaat +
>24776 chr1 47218411 47219010 ccaat -
>24787 chr1 47240266 47240865 CCAAT +
>24788 chr1 47240511 47241110 CCAAT -
>24789 chr1 47240302 47240901 CCAAT +
>24790 chr1 47240547 47241146 CCAAT -
>24791 chr1 47241974 47242573 ccaat +
>24795 chr1 47247858 47248457 ccaat +
>24796 chr1 47248103 47248702 ccaat -
>24798 chr1 47248530 47249129 ccaat -
>24799 chr1 47248600 47249199 ccaat +
>24800 chr1 47248845 47249444 ccaat -
>24801 chr1 47248862 47249461 ccaat +
>24802 chr1 47249107 47249706 ccaat -
>24805 chr1 47254585 47255184 ccaat +
>24806 chr1 47254830 47255429 ccaat -
>24807 chr1 47255991 47256590 ccaat +
>24812 chr1 47268736 47269335 CCAAT -
>24814 chr1 47271566 47272165 CCAAT -
>24815 chr1 47283125 47283724 CCAAT +
>24816 chr1 47283370 47283969 CCAAT -
>24817 chr1 47305842 47306441 CCAAT +
>24827 chr1 47328843 47329442 ccaat +
>24828 chr1 47329088 47329687 ccaat -
>24832 chr1 47347111 47347710 CCAAT -
>24834 chr1 47351729 47352328 ccaat -
>24839 chr1 47359063 47359662 ccaat +
>24840 chr1 47359308 47359907 ccaat -
>24842 chr1 47363778 47364377 ccaat -
>24847 chr1 47376835 47377434 CCAAT +
>24850 chr1 47383463 47384062 CCAAT -
>24851 chr1 47383409 47384008 CCAAT +
>24852 chr1 47383654 47384253 CCAAT -
>24853 chr1 47384592 47385191 CCAAT +
>24854 chr1 47384837 47385436 CCAAT -
>24855 chr1 47384765 47385364 CCAAT +
>24856 chr1 47385010 47385609 CCAAT -
>24857 chr1 47387765 47388364 ccaat +
>24858 chr1 47388010 47388609 ccaat -
>24863 chr1 47398806 47399405 CCAAT +
>24864 chr1 47399051 47399650 CCAAT -
>24866 chr1 47405270 47405869 ccaat -
>24867 chr1 47405109 47405708 ccaat +
>24868 chr1 47405354 47405953 ccaat -
>24872 chr1 47408603 47409202 ccaat -
>24875 chr1 47412198 47412797 CCAAT +
>24883 chr1 47418995 47419594 CCAAT +
>24895 chr1 47444628 47445227 ccaat +
>24896 chr1 47444873 47445472 ccaat -
>24897 chr1 47450623 47451222 ccaat +
>24901 chr1 47456503 47457102 CCAAT +
>24902 chr1 47456748 47457347 CCAAT -
>24909 chr1 47472346 47472945 ccaat +
>24910 chr1 47472591 47473190 ccaat -
>24911 chr1 47480195 47480794 ccaat +
>24917 chr1 47487810 47488409 ccaat +
>24923 chr1 47494271 47494870 ccaat +
>24924 chr1 47494516 47495115 ccaat -
>24926 chr1 47495218 47495817 ccaat -
>24927 chr1 47502406 47503005 CCAAT +
>24928 chr1 47502651 47503250 CCAAT -
>24931 chr1 47508816 47509415 ccAAT +
>24932 chr1 47509061 47509660 ccAAT -
>24936 chr1 47525258 47525857 ccaat -
>24941 chr1 47552120 47552719 CCAAT +
>24942 chr1 47552365 47552964 CCAAT -
>24943 chr1 47552153 47552752 CCAAT +
>24944 chr1 47552398 47552997 CCAAT -
>24948 chr1 47556038 47556637 ccaat -
>24955 chr1 47573039 47573638 CCAAT +
>24956 chr1 47573284 47573883 CCAAT -
>24961 chr1 47595621 47596220 ccAAT +
>24962 chr1 47595866 47596465 ccAAT -
>24963 chr1 47599039 47599638 ccaat +
>24964 chr1 47599284 47599883 ccaat -
>24965 chr1 47599395 47599994 ccaat +
>24974 chr1 47633498 47634097 ccaat -
>24975 chr1 47633661 47634260 CCAAT +
>24982 chr1 47636575 47637174 ccaat -
>24983 chr1 47641497 47642096 CCAAT +
>24984 chr1 47641742 47642341 CCAAT -
>24985 chr1 47641626 47642225 CCAAT +
>24986 chr1 47641871 47642470 CCAAT -
>24987 chr1 47641968 47642567 ccaat +
>24991 chr1 47645822 47646421 ccaat +
>24992 chr1 47646067 47646666 ccaat -
>24994 chr1 47650642 47651241 CCAAT -
>24998 chr1 47667069 47667668 ccaat -
>24999 chr1 47667151 47667750 CCAAT +
>25005 chr1 47691539 47692138 ccaat +
>25012 chr1 47699816 47700415 CCAAT -
>25013 chr1 47700140 47700739 CCAAT +
>25014 chr1 47700385 47700984 CCAAT -
>25015 chr1 47700342 47700941 CCAAT +
>25018 chr1 47701115 47701714 CCAAT -
>25019 chr1 47707026 47707625 CCAAT +
>25020 chr1 47707271 47707870 CCAAT -
>25021 chr1 47707250 47707849 CCAAT +
>25024 chr1 47709153 47709752 CCAAT -
>25026 chr1 47709934 47710533 CCAAT -
>25027 chr1 47717512 47718111 CCAAT +
>25039 chr1 47735960 47736559 CCAAT +
>25042 chr1 47739139 47739738 CCAAT -
>25046 chr1 47749187 47749786 CCAAT -
>25047 chr1 47749233 47749832 CCAAT +
>25048 chr1 47749478 47750077 CCAAT -
>25049 chr1 47749356 47749955 CCAAT +
>25050 chr1 47749601 47750200 CCAAT -
>25057 chr1 47781031 47781630 ccaat +
>25058 chr1 47781276 47781875 ccaat -
>25059 chr1 47785023 47785622 CCAAT +
>25060 chr1 47785268 47785867 CCAAT -
>25061 chr1 47785411 47786010 ccaat +
>25063 chr1 47789732 47790331 CCAAT +
>25064 chr1 47789977 47790576 CCAAT -
>25068 chr1 47795009 47795608 CCAAT -
>25069 chr1 47795099 47795698 CCAAT +
>25070 chr1 47795344 47795943 CCAAT -
>25071 chr1 47795129 47795728 CCAAT +
>25072 chr1 47795374 47795973 CCAAT -
>25074 chr1 47795918 47796517 CCAAT -
>25075 chr1 47795980 47796579 ccaat +
>25077 chr1 47798662 47799261 CCAAT +
>25081 chr1 47816855 47817454 CCAAT +
>25085 chr1 47834041 47834640 ccaat +
>25087 chr1 47841044 47841643 ccaat +
>25088 chr1 47841289 47841888 ccaat -
>25089 chr1 47841081 47841680 ccaat +
>25090 chr1 47841326 47841925 ccaat -
>25093 chr1 47845532 47846131 ccaat +
>25094 chr1 47845777 47846376 ccaat -
>25095 chr1 47847514 47848113 ccaat +
>25096 chr1 47847759 47848358 ccaat -
>25097 chr1 47858149 47858748 ccaat +
>25098 chr1 47858394 47858993 ccaat -
>25099 chr1 47858506 47859105 ccaat +
>25104 chr1 47863421 47864020 CCAAT -
>25106 chr1 47863452 47864051 CCAAT -
>25123 chr1 47892485 47893084 CCAAT +
>25124 chr1 47892730 47893329 CCAAT -
>25125 chr1 47892602 47893201 CCAAT +
>25126 chr1 47892847 47893446 CCAAT -
>25127 chr1 47895867 47896466 ccaat +
>25128 chr1 47896112 47896711 ccaat -
>25133 chr1 47898869 47899468 ccaat +
>25137 chr1 47922253 47922852 ccaat +
>25138 chr1 47922498 47923097 ccaat -
>25139 chr1 47925364 47925963 CCAAT +
>25140 chr1 47925609 47926208 CCAAT -
>25145 chr1 47935583 47936182 CCAAT +
>25146 chr1 47935828 47936427 CCAAT -
>25149 chr1 47943745 47944344 CCAAT +
>25150 chr1 47943990 47944589 CCAAT -
>25162 chr1 47965281 47965880 CCAAT -
>25163 chr1 47965225 47965824 CCAAT +
>25168 chr1 47969060 47969659 CCAAT -
>25204 chr1 48048610 48049209 ccaat -
>25217 chr1 48081212 48081811 ccaat +
>25219 chr1 48087079 48087678 ccaat +
>25226 chr1 48099098 48099697 ccaat -
>25228 chr1 48102074 48102673 ccaat -
>25236 chr1 48107868 48108467 ccaat -
>25237 chr1 48107816 48108415 CCAAT +
>25239 chr1 48107955 48108554 CCAAT +
>25242 chr1 48118205 48118804 ccaat -
>25243 chr1 48118213 48118812 CCAAT +
>25248 chr1 48122314 48122913 ccaat -
>25249 chr1 48122740 48123339 ccaat +
>25266 chr1 48146505 48147104 ccaat -
>25267 chr1 48148747 48149346 ccaat +
>25278 chr1 48174275 48174874 CCAAT -
>25288 chr1 48181130 48181729 ccaat -
>25290 chr1 48182461 48183060 CCAAT -
>25295 chr1 48197525 48198124 ccaat +
>25296 chr1 48197770 48198369 ccaat -
>25297 chr1 48197659 48198258 ccaat +
>25298 chr1 48197904 48198503 ccaat -
>25300 chr1 48198649 48199248 ccaat -
>25301 chr1 48198666 48199265 ccaat +
>25309 chr1 48209289 48209888 CCAAT +
>25310 chr1 48209534 48210133 CCAAT -
>25311 chr1 48209338 48209937 CCAAT +
>25312 chr1 48209583 48210182 CCAAT -
>25316 chr1 48211962 48212561 ccaat -
>25317 chr1 48211990 48212589 ccaat +
>25319 chr1 48217323 48217922 CCAAT +
>25326 chr1 48221661 48222260 CCAAT -
>25327 chr1 48221736 48222335 CCAAT +
>25330 chr1 48223296 48223895 CCAAT -
>25332 chr1 48223803 48224402 CCAAT -
>25348 chr1 48259020 48259619 ccaat -
>25350 chr1 48261056 48261655 CCAAT -
>25351 chr1 48261196 48261795 CCAAT +
>25353 chr1 48263132 48263731 CCAAT +
>25354 chr1 48263377 48263976 CCAAT -
>25361 chr1 48277392 48277991 CCAAT +
>25362 chr1 48277637 48278236 CCAAT -
>25365 chr1 48294552 48295151 CCAAT +
>25366 chr1 48294797 48295396 CCAAT -
>25367 chr1 48294585 48295184 CCAAT +
>25368 chr1 48294830 48295429 CCAAT -
>25373 chr1 48327919 48328518 ccaat +
>25374 chr1 48328164 48328763 ccaat -
>25379 chr1 48336904 48337503 CCAAT +
>25380 chr1 48337149 48337748 CCAAT -
>25381 chr1 48341936 48342535 CCAAT +
>25382 chr1 48342181 48342780 CCAAT -
>25383 chr1 48342091 48342690 CCAAT +
>25384 chr1 48342336 48342935 CCAAT -
>25385 chr1 48342498 48343097 CCAAT +
>25386 chr1 48342743 48343342 CCAAT -
>25388 chr1 48343407 48344006 CCAAT -
>25401 chr1 48354805 48355404 ccaat +
>25402 chr1 48355050 48355649 ccaat -
>25403 chr1 48359030 48359629 CCAAT +
>25404 chr1 48359275 48359874 CCAAT -
>25405 chr1 48361953 48362552 ccaat +
>25406 chr1 48362198 48362797 ccaat -
>25407 chr1 48380663 48381262 CCAAT +
>25408 chr1 48380908 48381507 CCAAT -
>25409 chr1 48381015 48381614 ccaat +
>25410 chr1 48381260 48381859 ccaat -
>25415 chr1 48391438 48392037 ccaat +
>25416 chr1 48391683 48392282 ccaat -
>25417 chr1 48391866 48392465 ccaat +
>25423 chr1 48404943 48405542 ccaat +
>25427 chr1 48426826 48427425 ccaat +
>25428 chr1 48427071 48427670 ccaat -
>25429 chr1 48427088 48427687 ccaat +
>25430 chr1 48427333 48427932 ccaat -
>25431 chr1 48429390 48429989 ccaat +
>25433 chr1 48435160 48435759 CCAAT +
>25434 chr1 48435405 48436004 CCAAT -
>25439 chr1 48454825 48455424 CCAAT +
>25447 chr1 48482381 48482980 CCAAT +
>25449 chr1 48485852 48486451 CCAAT +
>25450 chr1 48486097 48486696 CCAAT -
>25455 chr1 48492884 48493483 ccaat +
>25457 chr1 48496152 48496751 ccaat +
>25466 chr1 48519303 48519902 ccaat -
>25467 chr1 48519373 48519972 ccaat +
>25468 chr1 48519618 48520217 ccaat -
>25469 chr1 48519639 48520238 ccaat +
>25471 chr1 48520766 48521365 ccaat +
>25476 chr1 48525221 48525820 ccaat -
>25477 chr1 48525612 48526211 ccaat +
>25478 chr1 48525857 48526456 ccaat -
>25494 chr1 48552573 48553172 ccaat -
>25495 chr1 48552855 48553454 ccaat +
>25496 chr1 48553100 48553699 ccaat -
>25497 chr1 48552989 48553588 ccaat +
>25498 chr1 48553234 48553833 ccaat -
>25500 chr1 48553659 48554258 ccaat -
>25503 chr1 48562886 48563485 CCAAT +
>25504 chr1 48563131 48563730 CCAAT -
>25505 chr1 48563110 48563709 CCAAT +
>25506 chr1 48563355 48563954 CCAAT -
>25507 chr1 48563558 48564157 CCAAT +
>25509 chr1 48563832 48564431 CCAAT +
>25520 chr1 48590201 48590800 ccaat -
>25522 chr1 48602274 48602873 ccaat -
>25524 chr1 48606515 48607114 ccaat -
>25528 chr1 48626283 48626882 ccaat -
>25529 chr1 48626327 48626926 ccaat +
>25533 chr1 48648648 48649247 ccaat +
>25534 chr1 48648893 48649492 ccaat -
>25535 chr1 48655464 48656063 ccaat +
>25536 chr1 48655709 48656308 ccaat -
>25537 chr1 48655777 48656376 CCAAT +
>25539 chr1 48657955 48658554 ccaat +
>25540 chr1 48658200 48658799 ccaat -
>25543 chr1 48673212 48673811 ccaat +
>25544 chr1 48673457 48674056 ccaat -
>25545 chr1 48673251 48673850 ccaat +
>25546 chr1 48673496 48674095 ccaat -
>25547 chr1 48673274 48673873 ccaat +
>25548 chr1 48673519 48674118 ccaat -
>25549 chr1 48673315 48673914 ccaat +
>25550 chr1 48673560 48674159 ccaat -
>25551 chr1 48673340 48673939 ccaat +
>25552 chr1 48673585 48674184 ccaat -
>25553 chr1 48673381 48673980 ccaat +
>25554 chr1 48673626 48674225 ccaat -
>25555 chr1 48673472 48674071 ccaat +
>25556 chr1 48673717 48674316 ccaat -
>25557 chr1 48673513 48674112 ccaat +
>25558 chr1 48673758 48674357 ccaat -
>25559 chr1 48675754 48676353 ccaat +
>25560 chr1 48675999 48676598 ccaat -
>25561 chr1 48675795 48676394 ccaat +
>25562 chr1 48676040 48676639 ccaat -
>25563 chr1 48675819 48676418 ccaat +
>25564 chr1 48676064 48676663 ccaat -
>25565 chr1 48675843 48676442 ccaat +
>25566 chr1 48676088 48676687 ccaat -
>25573 chr1 48679844 48680443 ccaat +
>25575 chr1 48682041 48682640 ccaat +
>25576 chr1 48682286 48682885 ccaat -
>25577 chr1 48682082 48682681 ccaat +
>25578 chr1 48682327 48682926 ccaat -
>25579 chr1 48682107 48682706 ccaat +
>25580 chr1 48682352 48682951 ccaat -
>25581 chr1 48682146 48682745 ccaat +
>25582 chr1 48682391 48682990 ccaat -
>25583 chr1 48682171 48682770 ccaat +
>25584 chr1 48682416 48683015 ccaat -
>25585 chr1 48682212 48682811 ccaat +
>25586 chr1 48682457 48683056 ccaat -
>25587 chr1 48682237 48682836 ccaat +
>25588 chr1 48682482 48683081 ccaat -
>25589 chr1 48682262 48682861 ccaat +
>25590 chr1 48682507 48683106 ccaat -
>25591 chr1 48682301 48682900 ccaat +
>25592 chr1 48682546 48683145 ccaat -
>25593 chr1 48682326 48682925 ccaat +
>25594 chr1 48682571 48683170 ccaat -
>25595 chr1 48682367 48682966 ccaat +
>25596 chr1 48682612 48683211 ccaat -
>25597 chr1 48682391 48682990 ccaat +
>25598 chr1 48682636 48683235 ccaat -
>25599 chr1 48682415 48683014 ccaat +
>25600 chr1 48682660 48683259 ccaat -
>25609 chr1 48710779 48711378 CCAAT +
>25611 chr1 48710784 48711383 CCAAT +
>25619 chr1 48722630 48723229 CCAAT +
>25620 chr1 48722875 48723474 CCAAT -
>25621 chr1 48725437 48726036 ccaat +
>25622 chr1 48725682 48726281 ccaat -
>25623 chr1 48725586 48726185 ccaat +
>25624 chr1 48725831 48726430 ccaat -
>25625 chr1 48728749 48729348 ccaat +
>25626 chr1 48728994 48729593 ccaat -
>25627 chr1 48729899 48730498 CCAAT +
>25631 chr1 48739926 48740525 ccaat +
>25636 chr1 48741370 48741969 ccaat -
>25637 chr1 48745135 48745734 ccaat +
>25638 chr1 48745380 48745979 ccaat -
>25639 chr1 48746780 48747379 ccaat +
>25647 chr1 48755708 48756307 ccaat +
>25649 chr1 48755886 48756485 ccaat +
>25655 chr1 48766647 48767246 CCAAT +
>25656 chr1 48766892 48767491 CCAAT -
>25662 chr1 48775041 48775640 CCAAT -
>25674 chr1 48794322 48794921 CCAAT -
>25677 chr1 48796332 48796931 ccaat +
>25678 chr1 48796577 48797176 ccaat -
>25679 chr1 48796519 48797118 ccaat +
>25681 chr1 48797564 48798163 CCAAT +
>25683 chr1 48799314 48799913 CCAAT +
>25684 chr1 48799559 48800158 CCAAT -
>25685 chr1 48799486 48800085 ccaat +
>25686 chr1 48799731 48800330 ccaat -
>25687 chr1 48799752 48800351 ccaat +
>25689 chr1 48801054 48801653 CCAAT +
>25690 chr1 48801299 48801898 CCAAT -
>25701 chr1 48818535 48819134 CCAAT +
>25704 chr1 48819369 48819968 CCAAT -
>25713 chr1 48829896 48830495 CCAAT +
>25714 chr1 48830141 48830740 CCAAT -
>25719 chr1 48845953 48846552 CCAAT +
>25720 chr1 48846198 48846797 CCAAT -
>25725 chr1 48852908 48853507 CCAAT +
>25727 chr1 48857665 48858264 CCAAT +
>25728 chr1 48857910 48858509 CCAAT -
>25741 chr1 48878954 48879553 CCAAT +
>25742 chr1 48879199 48879798 CCAAT -
>25763 chr1 48904107 48904706 CCAAT +
>25765 chr1 48905163 48905762 ccaat +
>25770 chr1 48911481 48912080 CCAAT -
>25771 chr1 48911497 48912096 CCAAT +
>25772 chr1 48911742 48912341 CCAAT -
>25781 chr1 48942700 48943299 ccaat +
>25782 chr1 48942945 48943544 ccaat -
>25792 chr1 48963448 48964047 ccaat -
>25806 chr1 48979035 48979634 CCAAT -
>25807 chr1 48979135 48979734 ccaat +
>25808 chr1 48979380 48979979 ccaat -
>25817 chr1 48991598 48992197 ccaat +
>25826 chr1 49003381 49003980 ccaat -
>25830 chr1 49014129 49014728 CCAAT -
>25831 chr1 49014840 49015439 CCAAT +
>25832 chr1 49015085 49015684 CCAAT -
>25833 chr1 49016062 49016661 ccaat +
>25836 chr1 49017292 49017891 CCAAT -
>25837 chr1 49018426 49019025 ccaat +
>25841 chr1 49025268 49025867 CCAAT +
>25842 chr1 49025513 49026112 CCAAT -
>25843 chr1 49031840 49032439 CCAAT +
>25849 chr1 49038865 49039464 ccaat +
>25850 chr1 49039110 49039709 ccaat -
>25851 chr1 49038987 49039586 ccaat +
>25852 chr1 49039232 49039831 ccaat -
>25869 chr1 49070879 49071478 ccaat +
>25870 chr1 49071124 49071723 ccaat -
>25876 chr1 49078271 49078870 CCAAT -
>25886 chr1 49092762 49093361 ccaat -
>25887 chr1 49092837 49093436 ccaat +
>25888 chr1 49093082 49093681 ccaat -
>25895 chr1 49108887 49109486 CCAAT +
>25896 chr1 49109132 49109731 CCAAT -
>25897 chr1 49108943 49109542 CCAAT +
>25898 chr1 49109188 49109787 CCAAT -
>25899 chr1 49112874 49113473 ccaat +
>25901 chr1 49113618 49114217 ccaat +
>25913 chr1 49158209 49158808 CCAAT +
>25914 chr1 49158454 49159053 CCAAT -
>25920 chr1 49167142 49167741 CCAAT -
>25925 chr1 49171640 49172239 CCAAT +
>25926 chr1 49171885 49172484 CCAAT -
>25927 chr1 49173180 49173779 CCAAT +
>25928 chr1 49173425 49174024 CCAAT -
>25930 chr1 49175115 49175714 ccaat -
>25932 chr1 49181152 49181751 CCAAT -
>25933 chr1 49181210 49181809 CCAAT +
>25936 chr1 49185421 49186020 ccaat -
>25937 chr1 49187570 49188169 CCAAT +
>25938 chr1 49187815 49188414 CCAAT -
>25939 chr1 49193254 49193853 CCAAT +
>25940 chr1 49193499 49194098 CCAAT -
>25941 chr1 49194014 49194613 CCAAT +
>25942 chr1 49194259 49194858 CCAAT -
>25943 chr1 49194258 49194857 CCAAT +
>25949 chr1 49202326 49202925 CCAAT +
>25950 chr1 49202571 49203170 CCAAT -
>25951 chr1 49215684 49216283 ccaat +
>25952 chr1 49215929 49216528 ccaat -
>25953 chr1 49215718 49216317 ccaat +
>25954 chr1 49215963 49216562 ccaat -
>25971 chr1 49247325 49247924 ccaat +
>25972 chr1 49247570 49248169 ccaat -
>25973 chr1 49247753 49248352 ccaat +
>25986 chr1 49266544 49267143 ccaat -
>25987 chr1 49269909 49270508 ccaat +
>25988 chr1 49270154 49270753 ccaat -
>25990 chr1 49272085 49272684 CCAAT -
>25994 chr1 49273743 49274342 ccaat -
>25997 chr1 49279596 49280195 CCAAT +
>25998 chr1 49279841 49280440 CCAAT -
>25999 chr1 49279682 49280281 CCAAT +
>26000 chr1 49279927 49280526 CCAAT -
>26005 chr1 49291158 49291757 ccaat +
>26008 chr1 49296590 49297189 ccaat -
>26010 chr1 49297963 49298562 ccaat -
>26011 chr1 49297961 49298560 ccaat +
>26013 chr1 49298247 49298846 ccaat +
>26017 chr1 49309499 49310098 ccaat +
>26021 chr1 49311988 49312587 ccaat +
>26029 chr1 49320150 49320749 CCAAT +
>26030 chr1 49320395 49320994 CCAAT -
>26031 chr1 49320562 49321161 ccaat +
>26032 chr1 49320807 49321406 ccaat -
>26033 chr1 49323316 49323915 ccaat +
>26037 chr1 49328736 49329335 ccaat +
>26042 chr1 49331183 49331782 CCAAT -
>26043 chr1 49331185 49331784 CCAAT +
>26044 chr1 49331430 49332029 CCAAT -
>26046 chr1 49332806 49333405 ccaat -
>26047 chr1 49332873 49333472 ccaat +
>26048 chr1 49333118 49333717 ccaat -
>26049 chr1 49333139 49333738 ccaat +
>26050 chr1 49333384 49333983 ccaat -
>26051 chr1 49333337 49333936 ccaat +
>26055 chr1 49340949 49341548 CCAAT +
>26057 chr1 49340989 49341588 CCAAT +
>26059 chr1 49345690 49346289 CCAAT +
>26060 chr1 49345935 49346534 CCAAT -
>26066 chr1 49360576 49361175 CCAAT -
>26071 chr1 49378303 49378902 CCAAT +
>26072 chr1 49378548 49379147 CCAAT -
>26074 chr1 49382287 49382886 CCAAT -
>26083 chr1 49406274 49406873 CCAAT +
>26094 chr1 49423650 49424249 CCAAT -
>26095 chr1 49423642 49424241 CCAAT +
>26097 chr1 49423757 49424356 CCAAT +
>26098 chr1 49424002 49424601 CCAAT -
>26103 chr1 49429419 49430018 ccaat +
>26106 chr1 49434206 49434805 ccaat -
>26110 chr1 49442949 49443548 CCAAT -
>26111 chr1 49444649 49445248 CCAAT +
>26114 chr1 49451720 49452319 ccaat -
>26116 chr1 49454299 49454898 CCAAT -
>26122 chr1 49476929 49477528 ccaat -
>26123 chr1 49478933 49479532 ccaat +
>26124 chr1 49479178 49479777 ccaat -
>26125 chr1 49479042 49479641 ccaat +
>26126 chr1 49479287 49479886 ccaat -
>26127 chr1 49479153 49479752 ccaat +
>26128 chr1 49479398 49479997 ccaat -
>26131 chr1 49491968 49492567 ccaat +
>26135 chr1 49498471 49499070 ccaat +
>26136 chr1 49498716 49499315 ccaat -
>26137 chr1 49498605 49499204 ccaat +
>26138 chr1 49498850 49499449 ccaat -
>26139 chr1 49498848 49499447 ccaat +
>26140 chr1 49499093 49499692 ccaat -
>26141 chr1 49499033 49499632 ccaat +
>26142 chr1 49499278 49499877 ccaat -
>26143 chr1 49499348 49499947 ccaat +
>26144 chr1 49499593 49500192 ccaat -
>26145 chr1 49499614 49500213 ccaat +
>26147 chr1 49506811 49507410 ccaat +
>26148 chr1 49507056 49507655 ccaat -
>26149 chr1 49506963 49507562 ccaat +
>26150 chr1 49507208 49507807 ccaat -
>26152 chr1 49517975 49518574 ccaat -
>26153 chr1 49519419 49520018 CCAAT +
>26154 chr1 49519664 49520263 CCAAT -
>26156 chr1 49519801 49520400 ccaat -
>26159 chr1 49524086 49524685 ccaat +
>26160 chr1 49524331 49524930 ccaat -
>26161 chr1 49524401 49525000 ccaat +
>26162 chr1 49524646 49525245 ccaat -
>26163 chr1 49524667 49525266 ccaat +
>26170 chr1 49535615 49536214 ccaat -
>26171 chr1 49535599 49536198 CCAAT +
>26172 chr1 49535844 49536443 CCAAT -
>26173 chr1 49539701 49540300 ccaat +
>26177 chr1 49552906 49553505 ccaat +
>26178 chr1 49553151 49553750 ccaat -
>26180 chr1 49564096 49564695 ccaat -
>26185 chr1 49578092 49578691 CCAAT +
>26189 chr1 49586484 49587083 ccaat +
>26190 chr1 49586729 49587328 ccaat -
>26191 chr1 49586627 49587226 CCAAT +
>26192 chr1 49586872 49587471 CCAAT -
>26195 chr1 49593811 49594410 CCAAT +
>26201 chr1 49602986 49603585 CCAAT +
>26204 chr1 49608006 49608605 ccaat -
>26205 chr1 49608776 49609375 ccaat +
>26206 chr1 49609021 49609620 ccaat -
>26207 chr1 49609010 49609609 ccaat +
>26208 chr1 49609255 49609854 ccaat -
>26213 chr1 49616605 49617204 ccaat +
>26216 chr1 49617404 49618003 CCAAT -
>26217 chr1 49618040 49618639 ccaat +
>26218 chr1 49618285 49618884 ccaat -
>26219 chr1 49618299 49618898 ccaat +
>26223 chr1 49622242 49622841 ccaat +
>26226 chr1 49641147 49641746 ccaat -
>26231 chr1 49649334 49649933 ccaat +
>26233 chr1 49651343 49651942 CCAAT +
>26235 chr1 49666630 49667229 CCAAT +
>26237 chr1 49671099 49671698 ccaat +
>26239 chr1 49676393 49676992 CCAAT +
>26240 chr1 49676638 49677237 CCAAT -
>26242 chr1 49679945 49680544 ccaat -
>26244 chr1 49679953 49680552 ccaat -
>26247 chr1 49689035 49689634 ccaat +
>26257 chr1 49719788 49720387 ccaat +
>26258 chr1 49720033 49720632 ccaat -
>26263 chr1 49747134 49747733 ccaat +
>26264 chr1 49747379 49747978 ccaat -
>26269 chr1 49756211 49756810 ccaat +
>26270 chr1 49756456 49757055 ccaat -
>26272 chr1 49759312 49759911 ccaat -
>26277 chr1 49775369 49775968 ccaat +
>26279 chr1 49779677 49780276 ccaat +
>26280 chr1 49779922 49780521 ccaat -
>26281 chr1 49779718 49780317 ccaat +
>26282 chr1 49779963 49780562 ccaat -
>26283 chr1 49779796 49780395 ccaat +
>26284 chr1 49780041 49780640 ccaat -
>26285 chr1 49779837 49780436 ccaat +
>26286 chr1 49780082 49780681 ccaat -
>26287 chr1 49779878 49780477 ccaat +
>26288 chr1 49780123 49780722 ccaat -
>26289 chr1 49779940 49780539 ccaat +
>26290 chr1 49780185 49780784 ccaat -
>26291 chr1 49779965 49780564 ccaat +
>26292 chr1 49780210 49780809 ccaat -
>26293 chr1 49779989 49780588 ccaat +
>26294 chr1 49780234 49780833 ccaat -
>26295 chr1 49780013 49780612 ccaat +
>26296 chr1 49780258 49780857 ccaat -
>26297 chr1 49780935 49781534 CCAAT +
>26298 chr1 49781180 49781779 CCAAT -
>26299 chr1 49781939 49782538 ccaat +
>26300 chr1 49782184 49782783 ccaat -
>26301 chr1 49793368 49793967 ccaat +
>26302 chr1 49793613 49794212 ccaat -
>26303 chr1 49793409 49794008 ccaat +
>26304 chr1 49793654 49794253 ccaat -
>26306 chr1 49797637 49798236 ccaat -
>26307 chr1 49806653 49807252 ccaat +
>26309 chr1 49814192 49814791 ccaat +
>26311 chr1 49814882 49815481 ccaat +
>26312 chr1 49815127 49815726 ccaat -
>26313 chr1 49815132 49815731 ccaat +
>26315 chr1 49817002 49817601 ccaat +
>26328 chr1 49839347 49839946 ccaat -
>26329 chr1 49839351 49839950 ccaat +
>26334 chr1 49854913 49855512 ccaat -
>26336 chr1 49856526 49857125 ccaat -
>26337 chr1 49856523 49857122 ccaat +
>26338 chr1 49856768 49857367 ccaat -
>26339 chr1 49856843 49857442 ccaat +
>26340 chr1 49857088 49857687 ccaat -
>26341 chr1 49857125 49857724 ccaat +
>26343 chr1 49857158 49857757 ccaat +
>26345 chr1 49860570 49861169 ccaat +
>26347 chr1 49863508 49864107 CCAAT +
>26348 chr1 49863753 49864352 CCAAT -
>26349 chr1 49863628 49864227 CCAAT +
>26350 chr1 49863873 49864472 CCAAT -
>26352 chr1 49864784 49865383 ccaat -
>26353 chr1 49864899 49865498 CCAAT +
>26354 chr1 49865144 49865743 CCAAT -
>26355 chr1 49865273 49865872 ccaat +
>26359 chr1 49866481 49867080 ccaat +
>26361 chr1 49866632 49867231 ccaat +
>26362 chr1 49866877 49867476 ccaat -
>26365 chr1 49876679 49877278 ccaat +
>26366 chr1 49876924 49877523 ccaat -
>26367 chr1 49876717 49877316 CCAAT +
>26368 chr1 49876962 49877561 CCAAT -
>26370 chr1 49893585 49894184 ccaat -
>26372 chr1 49894414 49895013 ccaat -
>26373 chr1 49894303 49894902 ccaat +
>26374 chr1 49894548 49895147 ccaat -
>26376 chr1 49894976 49895575 ccaat -
>26377 chr1 49895046 49895645 ccaat +
>26378 chr1 49895291 49895890 ccaat -
>26379 chr1 49895312 49895911 ccaat +
>26380 chr1 49895557 49896156 ccaat -
>26383 chr1 49897065 49897664 ccaat +
>26384 chr1 49897310 49897909 ccaat -
>26386 chr1 49904750 49905349 CCAAT -
>26389 chr1 49945663 49946262 ccaat +
>26391 chr1 49954333 49954932 ccaat +
>26392 chr1 49954578 49955177 ccaat -
>26393 chr1 49954502 49955101 ccaat +
>26394 chr1 49954747 49955346 ccaat -
>26395 chr1 49954652 49955251 ccaat +
>26396 chr1 49954897 49955496 ccaat -
>26399 chr1 49958879 49959478 ccaat +
>26400 chr1 49959124 49959723 ccaat -
>26401 chr1 49958946 49959545 ccaat +
>26402 chr1 49959191 49959790 ccaat -
>26403 chr1 49958970 49959569 ccaat +
>26404 chr1 49959215 49959814 ccaat -
>26405 chr1 49958995 49959594 ccaat +
>26406 chr1 49959240 49959839 ccaat -
>26407 chr1 49959337 49959936 CCAAT +
>26409 chr1 49967863 49968462 ccaat +
>26410 chr1 49968108 49968707 ccaat -
>26415 chr1 49979347 49979946 ccaat +
>26416 chr1 49979592 49980191 ccaat -
>26418 chr1 49980020 49980619 ccaat -
>26419 chr1 49980090 49980689 ccaat +
>26420 chr1 49980335 49980934 ccaat -
>26421 chr1 49980356 49980955 ccaat +
>26426 chr1 49982520 49983119 ccaat -
>26427 chr1 49991543 49992142 ccaat +
>26428 chr1 49991788 49992387 ccaat -
>26429 chr1 49996512 49997111 ccaat +
>26430 chr1 49996757 49997356 ccaat -
>26431 chr1 49996526 49997125 ccaat +
>26432 chr1 49996771 49997370 ccaat -
>26433 chr1 50020735 50021334 ccaat +
>26435 chr1 50027373 50027972 ccaat +
>26440 chr1 50036132 50036731 ccAAT -
>26442 chr1 50036185 50036784 CCAAT -
>26443 chr1 50036130 50036729 ccaat +
>26445 chr1 50054527 50055126 CCAAT +
>26446 chr1 50054772 50055371 CCAAT -
>26451 chr1 50066508 50067107 ccaat +
>26452 chr1 50066753 50067352 ccaat -
>26453 chr1 50067990 50068589 ccaat +
>26455 chr1 50070583 50071182 ccaat +
>26456 chr1 50070828 50071427 ccaat -
>26461 chr1 50080940 50081539 CCAAT +
>26462 chr1 50081185 50081784 CCAAT -
>26467 chr1 50099898 50100497 ccaat +
>26468 chr1 50100143 50100742 ccaat -
>26469 chr1 50104288 50104887 ccaat +
>26471 chr1 50105624 50106223 ccaat +
>26480 chr1 50146655 50147254 ccaat -
>26481 chr1 50154292 50154891 ccaat +
>26483 chr1 50155871 50156470 ccaat +
>26484 chr1 50156116 50156715 ccaat -
>26485 chr1 50156399 50156998 ccaat +
>26488 chr1 50157204 50157803 ccaat -
>26489 chr1 50157277 50157876 ccaat +
>26490 chr1 50157522 50158121 ccaat -
>26491 chr1 50157543 50158142 ccaat +
>26493 chr1 50159813 50160412 ccaat +
>26494 chr1 50160058 50160657 ccaat -
>26496 chr1 50164653 50165252 ccaat -
>26497 chr1 50165387 50165986 ccaat +
>26501 chr1 50176293 50176892 ccaat +
>26502 chr1 50176538 50177137 ccaat -
>26504 chr1 50177136 50177735 ccaat -
>26505 chr1 50177157 50177756 ccaat +
>26506 chr1 50177402 50178001 ccaat -
>26507 chr1 50177235 50177834 ccaat +
>26508 chr1 50177480 50178079 ccaat -
>26509 chr1 50193610 50194209 CCAAT +
>26515 chr1 50220533 50221132 ccaat +
>26516 chr1 50220778 50221377 ccaat -
>26517 chr1 50221678 50222277 ccaat +
>26522 chr1 50230822 50231421 CCAAT -
>26523 chr1 50236922 50237521 ccaat +
>26531 chr1 50264469 50265068 ccaat +
>26535 chr1 50266183 50266782 ccaat +
>26537 chr1 50279143 50279742 CCAAT +
>26538 chr1 50279388 50279987 CCAAT -
>26539 chr1 50281698 50282297 CCAAT +
>26542 chr1 50282055 50282654 CCAAT -
>26543 chr1 50285114 50285713 CCAAT +
>26544 chr1 50285359 50285958 CCAAT -
>26545 chr1 50286946 50287545 CCAAT +
>26547 chr1 50292693 50293292 ccaat +
>26548 chr1 50292938 50293537 ccaat -
>26550 chr1 50293073 50293672 ccaat -
>26551 chr1 50293031 50293630 ccaat +
>26565 chr1 50315179 50315778 ccaat +
>26572 chr1 50338571 50339170 ccaat -
>26573 chr1 50338500 50339099 ccaat +
>26575 chr1 50338564 50339163 ccaat +
>26579 chr1 50346695 50347294 CCAAT +
>26580 chr1 50346940 50347539 CCAAT -
>26581 chr1 50346762 50347361 CCAAT +
>26582 chr1 50347007 50347606 CCAAT -
>26583 chr1 50347020 50347619 CCAAT +
>26584 chr1 50347265 50347864 CCAAT -
>26593 chr1 50388821 50389420 CCAAT +
>26594 chr1 50389066 50389665 CCAAT -
>26595 chr1 50396151 50396750 ccaat +
>26596 chr1 50396396 50396995 ccaat -
>26597 chr1 50402738 50403337 ccaat +
>26598 chr1 50402983 50403582 ccaat -
>26599 chr1 50404013 50404612 ccaat +
>26603 chr1 50406180 50406779 ccaat +
>26604 chr1 50406425 50407024 ccaat -
>26605 chr1 50407379 50407978 ccaat +
>26606 chr1 50407624 50408223 ccaat -
>26609 chr1 50414719 50415318 CCAAT +
>26611 chr1 50415985 50416584 CCAAT +
>26614 chr1 50418092 50418691 ccaat -
>26615 chr1 50418023 50418622 CCAAT +
>26616 chr1 50418268 50418867 CCAAT -
>26618 chr1 50418995 50419594 ccaat -
>26619 chr1 50426322 50426921 CCAAT +
>26620 chr1 50426567 50427166 CCAAT -
>26621 chr1 50426381 50426980 CCAAT +
>26622 chr1 50426626 50427225 CCAAT -
>26623 chr1 50429286 50429885 CCAAT +
>26625 chr1 50438203 50438802 ccaat +
>26629 chr1 50448028 50448627 CCAAT +
>26632 chr1 50450228 50450827 CCAAT -
>26642 chr1 50464223 50464822 ccaat -
>26644 chr1 50464256 50464855 ccaat -
>26647 chr1 50465717 50466316 CCAAT +
>26648 chr1 50465962 50466561 CCAAT -
>26649 chr1 50465851 50466450 ccaat +
>26650 chr1 50466096 50466695 ccaat -
>26651 chr1 50468233 50468832 CCAAT +
>26652 chr1 50468478 50469077 CCAAT -
>26653 chr1 50468322 50468921 CCAAT +
>26654 chr1 50468567 50469166 CCAAT -
>26656 chr1 50473652 50474251 ccaat -
>26658 chr1 50475712 50476311 ccaat -
>26661 chr1 50481406 50482005 CCAAT +
>26662 chr1 50481651 50482250 CCAAT -
>26663 chr1 50482407 50483006 CCAAT +
>26664 chr1 50482652 50483251 CCAAT -
>26665 chr1 50496035 50496634 CCAAT +
>26667 chr1 50504516 50505115 ccaat +
>26668 chr1 50504761 50505360 ccaat -
>26669 chr1 50504866 50505465 ccaat +
>26672 chr1 50509471 50510070 CCAAT -
>26675 chr1 50516506 50517105 CCAAT +
>26676 chr1 50516751 50517350 CCAAT -
>26677 chr1 50519329 50519928 ccaat +
>26678 chr1 50519574 50520173 ccaat -
>26679 chr1 50519769 50520368 ccaat +
>26680 chr1 50520014 50520613 ccaat -
>26691 chr1 50542812 50543411 CCAAT +
>26692 chr1 50543057 50543656 CCAAT -
>26707 chr1 50567476 50568075 ccaat +
>26708 chr1 50567721 50568320 ccaat -
>26709 chr1 50567538 50568137 ccaat +
>26710 chr1 50567783 50568382 ccaat -
>26721 chr1 50589573 50590172 CCAAT +
>26722 chr1 50589818 50590417 CCAAT -
>26725 chr1 50590758 50591357 ccaat +
>26727 chr1 50591091 50591690 ccaat +
>26733 chr1 50599320 50599919 ccaat +
>26735 chr1 50600207 50600806 ccaat +
>26738 chr1 50600980 50601579 ccaat -
>26739 chr1 50600975 50601574 ccaat +
>26740 chr1 50601220 50601819 ccaat -
>26741 chr1 50601146 50601745 ccaat +
>26744 chr1 50609574 50610173 ccaat -
>26759 chr1 50630369 50630968 ccaat +
>26760 chr1 50630614 50631213 ccaat -
>26766 chr1 50639282 50639881 ccaat -
>26772 chr1 50681837 50682436 ccaat -
>26773 chr1 50681985 50682584 CCAAT +
>26774 chr1 50682230 50682829 CCAAT -
>26775 chr1 50683044 50683643 ccaat +
>26777 chr1 50683169 50683768 ccaat +
>26785 chr1 50693374 50693973 CCAAT +
>26796 chr1 50700633 50701232 CCAAT -
>26802 chr1 50711933 50712532 CCAAT -
>26803 chr1 50711903 50712502 ccaat +
>26804 chr1 50712148 50712747 ccaat -
>26808 chr1 50719691 50720290 ccaat -
>26809 chr1 50719713 50720312 ccaat +
>26810 chr1 50719958 50720557 ccaat -
>26815 chr1 50746955 50747554 ccaat +
>26817 chr1 50753144 50753743 ccaat +
>26824 chr1 50766285 50766884 CCAAT -
>26834 chr1 50799722 50800321 ccaat -
>26835 chr1 50799747 50800346 CCAAT +
>26836 chr1 50799992 50800591 CCAAT -
>26841 chr1 50832522 50833121 ccaat +
>26842 chr1 50832767 50833366 ccaat -
>26851 chr1 50846807 50847406 CCAAT +
>26852 chr1 50847052 50847651 CCAAT -
>26853 chr1 50846975 50847574 ccaat +
>26854 chr1 50847220 50847819 ccaat -
>26855 chr1 50847006 50847605 CCAAT +
>26858 chr1 50853095 50853694 ccaat -
>26859 chr1 50853115 50853714 ccaat +
>26860 chr1 50853360 50853959 ccaat -
>26861 chr1 50857718 50858317 ccaat +
>26863 chr1 50874538 50875137 ccaat +
>26864 chr1 50874783 50875382 ccaat -
>26865 chr1 50875083 50875682 ccaat +
>26866 chr1 50875328 50875927 ccaat -
>26872 chr1 50885353 50885952 ccaat -
>26874 chr1 50885437 50886036 ccaat -
>26877 chr1 50889894 50890493 CCAAT +
>26878 chr1 50890139 50890738 CCAAT -
>26879 chr1 50890299 50890898 CCAAT +
>26882 chr1 50893461 50894060 CCAAT -
>26883 chr1 50893426 50894025 CCAAT +
>26886 chr1 50902379 50902978 ccAAT -
>26889 chr1 50905099 50905698 CCAAT +
>26890 chr1 50905344 50905943 CCAAT -
>26891 chr1 50905203 50905802 CCAAT +
>26892 chr1 50905448 50906047 CCAAT -
>26897 chr1 50925171 50925770 ccaat +
>26898 chr1 50925416 50926015 ccaat -
>26901 chr1 50954362 50954961 ccaat +
>26902 chr1 50954607 50955206 ccaat -
>26903 chr1 50954403 50955002 ccaat +
>26904 chr1 50954648 50955247 ccaat -
>26905 chr1 50954428 50955027 ccaat +
>26906 chr1 50954673 50955272 ccaat -
>26907 chr1 50954469 50955068 ccaat +
>26908 chr1 50954714 50955313 ccaat -
>26909 chr1 50954494 50955093 ccaat +
>26910 chr1 50954739 50955338 ccaat -
>26911 chr1 50954560 50955159 ccaat +
>26912 chr1 50954805 50955404 ccaat -
>26913 chr1 50954601 50955200 ccaat +
>26914 chr1 50954846 50955445 ccaat -
>26920 chr1 50972450 50973049 ccaat -
>26923 chr1 50985564 50986163 ccaat +
>26924 chr1 50985809 50986408 ccaat -
>26925 chr1 50985849 50986448 ccaat +
>26928 chr1 50987346 50987945 CCAAT -
>26929 chr1 50992922 50993521 ccaat +
>26930 chr1 50993167 50993766 ccaat -
>26931 chr1 50999136 50999735 ccaat +
>26932 chr1 50999381 50999980 ccaat -
>26934 chr1 51000124 51000723 ccaat -
>26935 chr1 51000145 51000744 ccaat +
>26940 chr1 51018269 51018868 ccaat -
>26941 chr1 51018367 51018966 CCAAT +
>26942 chr1 51018612 51019211 CCAAT -
>26943 chr1 51018406 51019005 CCAAT +
>26944 chr1 51018651 51019250 CCAAT -
>26945 chr1 51029643 51030242 ccaat +
>26946 chr1 51029888 51030487 ccaat -
>26947 chr1 51031161 51031760 ccaat +
>26948 chr1 51031406 51032005 ccaat -
>26952 chr1 51045621 51046220 ccaat -
>26953 chr1 51047673 51048272 ccaat +
>26954 chr1 51047918 51048517 ccaat -
>26955 chr1 51050039 51050638 ccaat +
>26956 chr1 51050284 51050883 ccaat -
>26961 chr1 51071319 51071918 ccaat +
>26967 chr1 51086908 51087507 ccaat +
>26968 chr1 51087153 51087752 ccaat -
>26974 chr1 51111055 51111654 ccaat -
>26986 chr1 51170276 51170875 ccaat -
>26995 chr1 51187311 51187910 ccaat +
>26999 chr1 51195579 51196178 CCAAT +
>27000 chr1 51195824 51196423 CCAAT -
>27015 chr1 51236444 51237043 ccaat +
>27017 chr1 51254086 51254685 ccaat +
>27022 chr1 51260791 51261390 ccaat -
>27023 chr1 51260901 51261500 ccaat +
>27024 chr1 51261146 51261745 ccaat -
>27028 chr1 51268525 51269124 ccaat -
>27031 chr1 51271618 51272217 CCAAT +
>27032 chr1 51271863 51272462 CCAAT -
>27035 chr1 51276130 51276729 ccaat +
>27036 chr1 51276375 51276974 ccaat -
>27037 chr1 51278639 51279238 ccaat +
>27043 chr1 51282497 51283096 CCAAT +
>27044 chr1 51282742 51283341 CCAAT -
>27054 chr1 51303413 51304012 ccaat -
>27055 chr1 51304137 51304736 ccaat +
>27056 chr1 51304382 51304981 ccaat -
>27060 chr1 51309619 51310218 ccaat -
>27062 chr1 51324855 51325454 ccaat -
>27075 chr1 51361080 51361679 ccaat +
>27076 chr1 51361325 51361924 ccaat -
>27078 chr1 51380269 51380868 ccaat -
>27090 chr1 51405038 51405637 ccaat -
>27093 chr1 51415841 51416440 ccaat +
>27094 chr1 51416086 51416685 ccaat -
>27095 chr1 51415882 51416481 ccaat +
>27096 chr1 51416127 51416726 ccaat -
>27097 chr1 51416001 51416600 ccaat +
>27098 chr1 51416246 51416845 ccaat -
>27099 chr1 51416026 51416625 ccaat +
>27100 chr1 51416271 51416870 ccaat -
>27101 chr1 51416050 51416649 ccaat +
>27102 chr1 51416295 51416894 ccaat -
>27103 chr1 51416074 51416673 ccaat +
>27104 chr1 51416319 51416918 ccaat -
>27105 chr1 51416098 51416697 ccaat +
>27106 chr1 51416343 51416942 ccaat -
>27117 chr1 51452249 51452848 ccaat +
>27118 chr1 51452494 51453093 ccaat -
>27122 chr1 51460583 51461182 ccaat -
>27125 chr1 51467539 51468138 ccaat +
>27136 chr1 51496847 51497446 CCAAT -
>27137 chr1 51501020 51501619 ccaat +
>27138 chr1 51501265 51501864 ccaat -
>27139 chr1 51520011 51520610 CCAAT +
>27140 chr1 51520256 51520855 CCAAT -
>27156 chr1 51545630 51546229 ccaat -
>27157 chr1 51545673 51546272 ccaat +
>27163 chr1 51560196 51560795 CCAAT +
>27164 chr1 51560441 51561040 CCAAT -
>27169 chr1 51564778 51565377 CCAAT +
>27176 chr1 51568600 51569199 CCAAT -
>27177 chr1 51580076 51580675 CCAAT +
>27189 chr1 51587486 51588085 CCAAT +
>27191 chr1 51589615 51590214 ccaat +
>27192 chr1 51589860 51590459 ccaat -
>27199 chr1 51619552 51620151 ccaat +
>27200 chr1 51619797 51620396 ccaat -
>27203 chr1 51626632 51627231 ccaat +
>27204 chr1 51626877 51627476 ccaat -
>27205 chr1 51626766 51627365 ccaat +
>27206 chr1 51627011 51627610 ccaat -
>27207 chr1 51627009 51627608 ccaat +
>27208 chr1 51627254 51627853 ccaat -
>27209 chr1 51627194 51627793 ccaat +
>27210 chr1 51627439 51628038 ccaat -
>27211 chr1 51627509 51628108 ccaat +
>27212 chr1 51627754 51628353 ccaat -
>27213 chr1 51627771 51628370 ccaat +
>27219 chr1 51649791 51650390 ccaat +
>27229 chr1 51664207 51664806 ccaat +
>27230 chr1 51664452 51665051 ccaat -
>27231 chr1 51664474 51665073 ccaat +
>27234 chr1 51674426 51675025 ccaat -
>27235 chr1 51688236 51688835 ccaat +
>27244 chr1 51710243 51710842 ccaat -
>27245 chr1 51714017 51714616 ccaat +
>27246 chr1 51714262 51714861 ccaat -
>27251 chr1 51722204 51722803 ccaat +
>27257 chr1 51743129 51743728 ccaat +
>27260 chr1 51761829 51762428 CCAAT -
>27265 chr1 51767437 51768036 ccaat +
>27266 chr1 51767682 51768281 ccaat -
>27267 chr1 51769446 51770045 ccaat +
>27269 chr1 51781082 51781681 CCAAT +
>27272 chr1 51796704 51797303 ccaat -
>27273 chr1 51799943 51800542 CCAAT +
>27274 chr1 51800188 51800787 CCAAT -
>27275 chr1 51800286 51800885 ccaat +
>27289 chr1 51812269 51812868 ccaat +
>27291 chr1 51815102 51815701 ccaat +
>27297 chr1 51830343 51830942 CCAAT +
>27298 chr1 51830588 51831187 CCAAT -
>27299 chr1 51830359 51830958 CCAAT +
>27300 chr1 51830604 51831203 CCAAT -
>27303 chr1 51835744 51836343 ccaat +
>27315 chr1 51855222 51855821 CCAAT +
>27316 chr1 51855467 51856066 CCAAT -
>27317 chr1 51855252 51855851 CCAAT +
>27318 chr1 51855497 51856096 CCAAT -
>27319 chr1 51858037 51858636 CCAAT +
>27320 chr1 51858282 51858881 CCAAT -
>27321 chr1 51869093 51869692 ccaat +
>27322 chr1 51869338 51869937 ccaat -
>27325 chr1 51900052 51900651 CCAAT +
>27326 chr1 51900297 51900896 CCAAT -
>27327 chr1 51900395 51900994 ccaat +
>27344 chr1 51964087 51964686 ccaat -
>27345 chr1 51967519 51968118 CCAAT +
>27346 chr1 51967764 51968363 CCAAT -
>27347 chr1 51967561 51968160 CCAAT +
>27348 chr1 51967806 51968405 CCAAT -
>27349 chr1 51967603 51968202 CCAAT +
>27350 chr1 51967848 51968447 CCAAT -
>27359 chr1 52005439 52006038 CCAAT +
>27360 chr1 52005684 52006283 CCAAT -
>27362 chr1 52010247 52010846 CCAAT -
>27374 chr1 52033656 52034255 CCAAT -
>27384 chr1 52052710 52053309 CCAAT -
>27386 chr1 52057198 52057797 ccaat -
>27387 chr1 52063757 52064356 ccaat +
>27393 chr1 52097908 52098507 CCAAT +
>27394 chr1 52098153 52098752 CCAAT -
>27398 chr1 52115083 52115682 ccaat -
>27401 chr1 52116654 52117253 CCAAT +
>27402 chr1 52116899 52117498 CCAAT -
>27403 chr1 52116695 52117294 CCAAT +
>27404 chr1 52116940 52117539 CCAAT -
>27410 chr1 52123852 52124451 CCAAT -
>27413 chr1 52131308 52131907 ccaat +
>27414 chr1 52131553 52132152 ccaat -
>27415 chr1 52132419 52133018 ccaat +
>27416 chr1 52132664 52133263 ccaat -
>27417 chr1 52132697 52133296 ccaat +
>27418 chr1 52132942 52133541 ccaat -
>27423 chr1 52150566 52151165 ccaat +
>27424 chr1 52150811 52151410 ccaat -
>27431 chr1 52162609 52163208 CCAAT +
>27432 chr1 52162854 52163453 CCAAT -
>27433 chr1 52162731 52163330 CCAAT +
>27434 chr1 52162976 52163575 CCAAT -
>27436 chr1 52164522 52165121 ccaat -
>27449 chr1 52177036 52177635 ccaat +
>27459 chr1 52194813 52195412 ccaAT +
>27467 chr1 52230937 52231536 ccaat +
>27468 chr1 52231182 52231781 ccaat -
>27469 chr1 52235967 52236566 CCAAT +
>27470 chr1 52236212 52236811 CCAAT -
>27475 chr1 52249575 52250174 CCAAT +
>27476 chr1 52249820 52250419 CCAAT -
>27477 chr1 52249735 52250334 ccaat +
>27487 chr1 52270230 52270829 CCAAT +
>27489 chr1 52270266 52270865 CCAAT +
>27495 chr1 52279789 52280388 CCAAT +
>27496 chr1 52280034 52280633 CCAAT -
>27497 chr1 52282301 52282900 ccaat +
>27498 chr1 52282546 52283145 ccaat -
>27499 chr1 52282689 52283288 ccaat +
>27505 chr1 52308777 52309376 ccAAT +
>27506 chr1 52309022 52309621 ccAAT -
>27507 chr1 52310350 52310949 ccaat +
>27508 chr1 52310595 52311194 ccaat -
>27516 chr1 52327412 52328011 CCAAT -
>27517 chr1 52329102 52329701 CCAAT +
>27518 chr1 52329347 52329946 CCAAT -
>27523 chr1 52337370 52337969 CCAAT +
>27524 chr1 52337615 52338214 CCAAT -
>27525 chr1 52337394 52337993 CCAAT +
>27526 chr1 52337639 52338238 CCAAT -
>27530 chr1 52351473 52352072 ccAAT -
>27531 chr1 52357423 52358022 ccaat +
>27532 chr1 52357668 52358267 ccaat -
>27544 chr1 52375899 52376498 ccaat -
>27553 chr1 52405544 52406143 CCAAT +
>27568 chr1 52452737 52453336 ccaat -
>27569 chr1 52452643 52453242 ccaat +
>27570 chr1 52452888 52453487 ccaat -
>27571 chr1 52452694 52453293 ccaat +
>27572 chr1 52452939 52453538 ccaat -
>27577 chr1 52462902 52463501 ccaat +
>27578 chr1 52463147 52463746 ccaat -
>27587 chr1 52478663 52479262 ccaat +
>27588 chr1 52478908 52479507 ccaat -
>27589 chr1 52478680 52479279 ccaat +
>27590 chr1 52478925 52479524 ccaat -
>27591 chr1 52480170 52480769 ccAAT +
>27593 chr1 52481042 52481641 ccaat +
>27595 chr1 52482809 52483408 ccaat +
>27596 chr1 52483054 52483653 ccaat -
>27600 chr1 52486791 52487390 ccaat -
>27602 chr1 52499207 52499806 ccaat -
>27607 chr1 52529529 52530128 ccaat +
>27609 chr1 52536812 52537411 ccaat +
>27610 chr1 52537057 52537656 ccaat -
>27613 chr1 52557143 52557742 ccaat +
>27614 chr1 52557388 52557987 ccaat -
>27617 chr1 52560583 52561182 ccaat +
>27618 chr1 52560828 52561427 ccaat -
>27625 chr1 52587269 52587868 CCAAT +
>27626 chr1 52587514 52588113 CCAAT -
>27627 chr1 52597453 52598052 CCAAT +
>27628 chr1 52597698 52598297 CCAAT -
>27629 chr1 52597822 52598421 CCAAT +
>27634 chr1 52612326 52612925 CCAAT -
>27635 chr1 52612222 52612821 CCAAT +
>27636 chr1 52612467 52613066 CCAAT -
>27654 chr1 52641286 52641885 ccaat -
>27658 chr1 52651945 52652544 CCAAT -
>27667 chr1 52675604 52676203 ccaat +
>27668 chr1 52675849 52676448 ccaat -
>27669 chr1 52690013 52690612 ccaat +
>27670 chr1 52690258 52690857 ccaat -
>27673 chr1 52702478 52703077 CCAAT +
>27674 chr1 52702723 52703322 CCAAT -
>27678 chr1 52708149 52708748 ccaat -
>27679 chr1 52726308 52726907 CCAAT +
>27687 chr1 52752092 52752691 ccaat +
>27703 chr1 52784023 52784622 ccaat +
>27707 chr1 52790420 52791019 CCAAT +
>27713 chr1 52798001 52798600 ccaat +
>27714 chr1 52798246 52798845 ccaat -
>27715 chr1 52803205 52803804 ccaat +
>27719 chr1 52809670 52810269 ccaat +
>27720 chr1 52809915 52810514 ccaat -
>27721 chr1 52809761 52810360 ccaat +
>27722 chr1 52810006 52810605 ccaat -
>27723 chr1 52809830 52810429 ccaat +
>27724 chr1 52810075 52810674 ccaat -
>27725 chr1 52809891 52810490 ccaat +
>27726 chr1 52810136 52810735 ccaat -
>27727 chr1 52809947 52810546 ccaat +
>27728 chr1 52810192 52810791 ccaat -
>27733 chr1 52819605 52820204 CCAAT +
>27734 chr1 52819850 52820449 CCAAT -
>27740 chr1 52822596 52823195 ccaat -
>27743 chr1 52824462 52825061 CCAAT +
>27745 chr1 52827045 52827644 ccaat +
>27746 chr1 52827290 52827889 ccaat -
>27747 chr1 52827117 52827716 ccaat +
>27748 chr1 52827362 52827961 ccaat -
>27752 chr1 52832866 52833465 ccaat -
>27754 chr1 52836569 52837168 ccaat -
>27755 chr1 52846318 52846917 CCAAT +
>27756 chr1 52846563 52847162 CCAAT -
>27757 chr1 52846467 52847066 CCAAT +
>27758 chr1 52846712 52847311 CCAAT -
>27759 chr1 52846588 52847187 ccaat +
>27760 chr1 52846833 52847432 ccaat -
>27761 chr1 52846967 52847566 CCAAT +
>27762 chr1 52847212 52847811 CCAAT -
>27763 chr1 52846981 52847580 CCAAT +
>27764 chr1 52847226 52847825 CCAAT -
>27765 chr1 52849585 52850184 CCAAT +
>27775 chr1 52864177 52864776 ccaat +
>27777 chr1 52871883 52872482 CCAAT +
>27780 chr1 52873015 52873614 CCAAT -
>27781 chr1 52873087 52873686 ccaat +
>27782 chr1 52873332 52873931 ccaat -
>27784 chr1 52878238 52878837 CCAAT -
>27792 chr1 52896447 52897046 CCAAT -
>27798 chr1 52909728 52910327 CCAAT -
>27803 chr1 52922017 52922616 ccaat +
>27804 chr1 52922262 52922861 ccaat -
>27805 chr1 52922049 52922648 ccaat +
>27810 chr1 52930252 52930851 ccaat -
>27811 chr1 52930364 52930963 ccaat +
>27815 chr1 52938567 52939166 ccaat +
>27816 chr1 52938812 52939411 ccaat -
>27817 chr1 52938716 52939315 CCAAT +
>27818 chr1 52938961 52939560 CCAAT -
>27819 chr1 52940896 52941495 CCAAT +
>27820 chr1 52941141 52941740 CCAAT -
>27824 chr1 52947707 52948306 CCAAT -
>27831 chr1 52968924 52969523 ccaat +
>27832 chr1 52969169 52969768 ccaat -
>27840 chr1 52996389 52996988 CCAAT -
>27842 chr1 53017951 53018550 CCAAT -
>27844 chr1 53019728 53020327 ccaAt -
>27847 chr1 53032173 53032772 CCAAT +
>27848 chr1 53032418 53033017 CCAAT -
>27849 chr1 53033207 53033806 ccaat +
>27853 chr1 53059808 53060407 CCAAT +
>27860 chr1 53069357 53069956 ccaat -
>27861 chr1 53069333 53069932 ccaat +
>27862 chr1 53069578 53070177 ccaat -
>27877 chr1 53095435 53096034 CCAAT +
>27878 chr1 53095680 53096279 CCAAT -
>27880 chr1 53101991 53102590 CCAAT -
>27892 chr1 53137089 53137688 CCAAT -
>27893 chr1 53137470 53138069 ccaat +
>27894 chr1 53137715 53138314 ccaat -
>27899 chr1 53151779 53152378 CCAAT +
>27900 chr1 53152024 53152623 CCAAT -
>27901 chr1 53151811 53152410 CCAAT +
>27902 chr1 53152056 53152655 CCAAT -
>27903 chr1 53152521 53153120 CCAAT +
>27904 chr1 53152766 53153365 CCAAT -
>27909 chr1 53163566 53164165 CCAAT +
>27910 chr1 53163811 53164410 CCAAT -
>27916 chr1 53184761 53185360 CCAAT -
>27919 chr1 53199118 53199717 ccaat +
>27920 chr1 53199363 53199962 ccaat -
>27926 chr1 53218344 53218943 ccaat -
>27927 chr1 53231274 53231873 CCAAT +
>27928 chr1 53231519 53232118 CCAAT -
>27930 chr1 53245660 53246259 ccaat -
>27931 chr1 53245943 53246542 ccaat +
>27932 chr1 53246188 53246787 ccaat -
>27933 chr1 53246077 53246676 ccaat +
>27934 chr1 53246322 53246921 ccaat -
>27935 chr1 53246505 53247104 ccaat +
>27936 chr1 53246750 53247349 ccaat -
>27937 chr1 53246820 53247419 ccaat +
>27938 chr1 53247065 53247664 ccaat -
>27939 chr1 53247082 53247681 ccaat +
>27940 chr1 53247327 53247926 ccaat -
>27958 chr1 53330344 53330943 CCAAT -
>27959 chr1 53330319 53330918 CCAAT +
>27960 chr1 53330564 53331163 CCAAT -
>27961 chr1 53331609 53332208 CCAAT +
>27966 chr1 53346967 53347566 CCAAT -
>27967 chr1 53352278 53352877 ccaat +
>27968 chr1 53352523 53353122 ccaat -
>27969 chr1 53352298 53352897 CCAAT +
>27970 chr1 53352543 53353142 CCAAT -
>27971 chr1 53361923 53362522 CCAAT +
>27979 chr1 53373891 53374490 ccaat +
>27980 chr1 53374136 53374735 ccaat -
>27981 chr1 53374135 53374734 ccaat +
>27983 chr1 53379472 53380071 ccaat +
>27984 chr1 53379717 53380316 ccaat -
>27992 chr1 53394672 53395271 ccaat -
>27993 chr1 53394906 53395505 ccaat +
>27994 chr1 53395151 53395750 ccaat -
>27996 chr1 53397331 53397930 ccaat -
>27997 chr1 53397470 53398069 ccaat +
>28001 chr1 53404344 53404943 CCAAT +
>28002 chr1 53404589 53405188 CCAAT -
>28005 chr1 53413505 53414104 ccaat +
>28006 chr1 53413750 53414349 ccaat -
>28007 chr1 53413585 53414184 CCAAT +
>28008 chr1 53413830 53414429 CCAAT -
>28009 chr1 53413828 53414427 CCAAT +
>28016 chr1 53423556 53424155 ccaat -
>28023 chr1 53444509 53445108 ccaat +
>28024 chr1 53444754 53445353 ccaat -
>28025 chr1 53444542 53445141 ccaat +
>28026 chr1 53444787 53445386 ccaat -
>28027 chr1 53445721 53446320 ccaat +
>28032 chr1 53461522 53462121 ccaat -
>28048 chr1 53498089 53498688 CCAAT -
>28065 chr1 53524382 53524981 CCAAT +
>28066 chr1 53524627 53525226 CCAAT -
>28068 chr1 53525127 53525726 ccaat -
>28069 chr1 53525171 53525770 CCAAT +
>28071 chr1 53533680 53534279 CCAAT +
>28073 chr1 53537210 53537809 CCAAT +
>28074 chr1 53537455 53538054 CCAAT -
>28075 chr1 53540526 53541125 ccaat +
>28089 chr1 53564240 53564839 CCAAT +
>28090 chr1 53564485 53565084 CCAAT -
>28092 chr1 53569225 53569824 CCAAT -
>28093 chr1 53569149 53569748 ccaat +
>28094 chr1 53569394 53569993 ccaat -
>28096 chr1 53570199 53570798 ccaat -
>28104 chr1 53598592 53599191 CCAAT -
>28105 chr1 53598603 53599202 ccaat +
>28107 chr1 53600326 53600925 CCAAT +
>28108 chr1 53600571 53601170 CCAAT -
>28114 chr1 53630559 53631158 CCAAT -
>28120 chr1 53640821 53641420 ccaat -
>28125 chr1 53661693 53662292 ccaat +
>28126 chr1 53661938 53662537 ccaat -
>28127 chr1 53664147 53664746 ccaat +
>28130 chr1 53667443 53668042 ccaat -
>28137 chr1 53685438 53686037 ccaat +
>28138 chr1 53685683 53686282 ccaat -
>28139 chr1 53685456 53686055 ccaat +
>28140 chr1 53685701 53686300 ccaat -
>28141 chr1 53685515 53686114 ccaat +
>28142 chr1 53685760 53686359 ccaat -
>28143 chr1 53686533 53687132 ccaat +
>28144 chr1 53686778 53687377 ccaat -
>28147 chr1 53692901 53693500 CCAAT +
>28148 chr1 53693146 53693745 CCAAT -
>28150 chr1 53697304 53697903 CCAAT -
>28151 chr1 53697190 53697789 CCAAT +
>28152 chr1 53697435 53698034 CCAAT -
>28153 chr1 53697292 53697891 CCAAT +
>28154 chr1 53697537 53698136 CCAAT -
>28157 chr1 53708774 53709373 CCAAT +
>28161 chr1 53711967 53712566 ccaat +
>28162 chr1 53712212 53712811 ccaat -
>28163 chr1 53712525 53713124 CCAAT +
>28164 chr1 53712770 53713369 CCAAT -
>28165 chr1 53714959 53715558 CCAAT +
>28173 chr1 53727734 53728333 ccaat +
>28182 chr1 53741255 53741854 CCAAT -
>28183 chr1 53741290 53741889 CCAAT +
>28185 chr1 53745367 53745966 CCAAT +
>28186 chr1 53745612 53746211 CCAAT -
>28189 chr1 53754077 53754676 CCAAT +
>28190 chr1 53754322 53754921 CCAAT -
>28198 chr1 53763494 53764093 CCAAT -
>28204 chr1 53772140 53772739 CCAAT -
>28207 chr1 53787696 53788295 ccaat +
>28209 chr1 53789837 53790436 CCAAT +
>28219 chr1 53806166 53806765 ccaat +
>28220 chr1 53806411 53807010 ccaat -
>28221 chr1 53806889 53807488 ccaat +
>28222 chr1 53807134 53807733 ccaat -
>28223 chr1 53817083 53817682 CCAAT +
>28224 chr1 53817328 53817927 CCAAT -
>28231 chr1 53827404 53828003 CCAAT +
>28234 chr1 53830794 53831393 CCAAT -
>28252 chr1 53871960 53872559 ccaat -
>28253 chr1 53872387 53872986 ccaat +
>28254 chr1 53872632 53873231 ccaat -
>28255 chr1 53872550 53873149 CCAAT +
>28256 chr1 53872795 53873394 CCAAT -
>28265 chr1 53900217 53900816 CCAAT +
>28268 chr1 53904540 53905139 CCAAT -
>28282 chr1 53953673 53954272 ccaat -
>28283 chr1 53957358 53957957 CCAAT +
>28284 chr1 53957603 53958202 CCAAT -
>28288 chr1 53965448 53966047 CCAAT -
>28289 chr1 53965437 53966036 CCAAT +
>28290 chr1 53965682 53966281 CCAAT -
>28291 chr1 53965545 53966144 CCAAT +
>28292 chr1 53965790 53966389 CCAAT -
>28301 chr1 53982600 53983199 ccaat +
>28309 chr1 53995891 53996490 ccaat +
>28312 chr1 54003594 54004193 CCAAT -
>28313 chr1 54003644 54004243 CCAAT +
>28324 chr1 54038236 54038835 ccaat -
>28325 chr1 54039592 54040191 CCAAT +
>28326 chr1 54039837 54040436 CCAAT -
>28327 chr1 54039879 54040478 CCAAT +
>28328 chr1 54040124 54040723 CCAAT -
>28338 chr1 54054344 54054943 ccaat -
>28346 chr1 54063373 54063972 ccaat -
>28381 chr1 54104094 54104693 CCAAT +
>28382 chr1 54104339 54104938 CCAAT -
>28383 chr1 54104308 54104907 CCAAT +
>28384 chr1 54104553 54105152 CCAAT -
>28385 chr1 54104418 54105017 CCAAT +
>28386 chr1 54104663 54105262 CCAAT -
>28388 chr1 54107557 54108156 ccaat -
>28389 chr1 54107499 54108098 CCAAT +
>28400 chr1 54128785 54129384 CCAAT -
>28402 chr1 54128863 54129462 CCAAT -
>28403 chr1 54128827 54129426 ccaat +
>28409 chr1 54134955 54135554 CCAAT +
>28411 chr1 54137116 54137715 CCAAT +
>28412 chr1 54137361 54137960 CCAAT -
>28416 chr1 54148258 54148857 CCAAT -
>28417 chr1 54148330 54148929 CCAAT +
>28425 chr1 54167038 54167637 ccaat +
>28426 chr1 54167283 54167882 ccaat -
>28427 chr1 54167447 54168046 CCAAT +
>28430 chr1 54174015 54174614 CCAAT -
>28437 chr1 54179229 54179828 ccAAT +
>28439 chr1 54200926 54201525 CCAAT +
>28441 chr1 54209419 54210018 CCAAT +
>28442 chr1 54209664 54210263 CCAAT -
>28446 chr1 54222814 54223413 ccaat -
>28448 chr1 54224459 54225058 ccaat -
>28449 chr1 54224481 54225080 ccaat +
>28450 chr1 54224726 54225325 ccaat -
>28463 chr1 54285891 54286490 CCAAT +
>28464 chr1 54286136 54286735 CCAAT -
>28469 chr1 54293840 54294439 ccaat +
>28473 chr1 54296006 54296605 ccaat +
>28475 chr1 54296147 54296746 ccaat +
>28483 chr1 54314057 54314656 ccaat +
>28485 chr1 54315210 54315809 ccaat +
>28486 chr1 54315455 54316054 ccaat -
>28487 chr1 54315296 54315895 ccaat +
>28488 chr1 54315541 54316140 ccaat -
>28492 chr1 54340073 54340672 ccaat -
>28499 chr1 54362712 54363311 ccaat +
>28503 chr1 54370710 54371309 ccaat +
>28507 chr1 54377288 54377887 CCAAT +
>28508 chr1 54377533 54378132 CCAAT -
>28509 chr1 54377454 54378053 CCAAT +
>28510 chr1 54377699 54378298 CCAAT -
>28517 chr1 54393839 54394438 ccaat +
>28519 chr1 54396019 54396618 CCAAT +
>28520 chr1 54396264 54396863 CCAAT -
>28521 chr1 54405387 54405986 ccaat +
>28522 chr1 54405632 54406231 ccaat -
>28523 chr1 54409364 54409963 CCAAT +
>28527 chr1 54422674 54423273 ccaat +
>28531 chr1 54447599 54448198 ccAAT +
>28538 chr1 54455927 54456526 ccaat -
>28539 chr1 54455945 54456544 CCAAT +
>28540 chr1 54456190 54456789 CCAAT -
>28542 chr1 54459842 54460441 ccaat -
>28544 chr1 54463663 54464262 CCAAT -
>28545 chr1 54466874 54467473 CCAAT +
>28557 chr1 54512102 54512701 CCAAt +
>28558 chr1 54512347 54512946 CCAAt -
>28565 chr1 54517308 54517907 CCAAT +
>28566 chr1 54517553 54518152 CCAAT -
>28581 chr1 54551051 54551650 CCAAT +
>28582 chr1 54551296 54551895 CCAAT -
>28594 chr1 54563605 54564204 CCAAT -
>28598 chr1 54574610 54575209 CCAAT -
>28602 chr1 54582410 54583009 CCAAT -
>28606 chr1 54587777 54588376 CCAAT -
>28608 chr1 54592431 54593030 CCAAT -
>28610 chr1 54592451 54593050 CCAAT -
>28611 chr1 54592605 54593204 CCAAT +
>28612 chr1 54592850 54593449 CCAAT -
>28635 chr1 54631100 54631699 CCAAT +
>28639 chr1 54638667 54639266 CCAAT +
>28641 chr1 54638723 54639322 CCAAT +
>28650 chr1 54658467 54659066 ccAAT -
>28651 chr1 54660061 54660660 ccaat +
>28652 chr1 54660306 54660905 ccaat -
>28653 chr1 54668293 54668892 CCAAT +
>28671 chr1 54691023 54691622 ccaat +
>28680 chr1 54707288 54707887 ccaat -
>28682 chr1 54711398 54711997 CCAAT -
>28687 chr1 54719350 54719949 CCAAT +
>28688 chr1 54719595 54720194 CCAAT -
>28693 chr1 54732641 54733240 CCAAT +
>28697 chr1 54752171 54752770 ccaat +
>28698 chr1 54752416 54753015 ccaat -
>28699 chr1 54752240 54752839 ccaat +
>28700 chr1 54752485 54753084 ccaat -
>28701 chr1 54752381 54752980 ccaat +
>28704 chr1 54759836 54760435 ccaat -
>28710 chr1 54768744 54769343 CCAAT -
>28711 chr1 54768559 54769158 CCAAT +
>28712 chr1 54768804 54769403 CCAAT -
>28719 chr1 54796016 54796615 ccaat +
>28720 chr1 54796261 54796860 ccaat -
>28729 chr1 54850123 54850722 ccaat +
>28730 chr1 54850368 54850967 ccaat -
>28731 chr1 54870628 54871227 ccaat +
>28732 chr1 54870873 54871472 ccaat -
>28733 chr1 54870742 54871341 ccaat +
>28734 chr1 54870987 54871586 ccaat -
>28735 chr1 54871043 54871642 ccaat +
>28737 chr1 54872459 54873058 ccaat +
>28747 chr1 54896538 54897137 ccaat +
>28751 chr1 54909706 54910305 CCAAT +
>28752 chr1 54909951 54910550 CCAAT -
>28756 chr1 54924682 54925281 CCAAT -
>28761 chr1 54934209 54934808 ccaat +
>28762 chr1 54934454 54935053 ccaat -
>28763 chr1 54947357 54947956 ccAAT +
>28765 chr1 54950424 54951023 ccaat +
>28768 chr1 54960904 54961503 CCAAT -
>28769 chr1 54968954 54969553 ccaat +
>28770 chr1 54969199 54969798 ccaat -
>28787 chr1 55002405 55003004 CCAAT +
>28788 chr1 55002650 55003249 CCAAT -
>28789 chr1 55002981 55003580 ccaat +
>28792 chr1 55005004 55005603 ccaat -
>28793 chr1 55010924 55011523 ccaat +
>28794 chr1 55011169 55011768 ccaat -
>28795 chr1 55016060 55016659 ccaat +
>28800 chr1 55023516 55024115 cCAAt -
>28801 chr1 55027284 55027883 CCAAT +
>28805 chr1 55040190 55040789 ccaat +
>28816 chr1 55049536 55050135 ccaat -
>28818 chr1 55049653 55050252 CCAAT -
>28819 chr1 55053229 55053828 ccaAT +
>28820 chr1 55053474 55054073 ccaAT -
>28830 chr1 55087538 55088137 CCAAT -
>28833 chr1 55097938 55098537 CCAAT +
>28835 chr1 55097982 55098581 CCAat +
>28841 chr1 55107366 55107965 ccaat +
>28847 chr1 55118417 55119016 ccaat +
>28849 chr1 55122291 55122890 CCAAT +
>28850 chr1 55122536 55123135 CCAAT -
>28851 chr1 55122621 55123220 ccaat +
>28856 chr1 55124439 55125038 CCAAT -
>28859 chr1 55125134 55125733 CCAAT +
>28860 chr1 55125379 55125978 CCAAT -
>28867 chr1 55134618 55135217 CCAAT +
>28868 chr1 55134863 55135462 CCAAT -
>28869 chr1 55134902 55135501 ccaat +
>28870 chr1 55135147 55135746 ccaat -
>28871 chr1 55135405 55136004 ccaat +
>28872 chr1 55135650 55136249 ccaat -
>28889 chr1 55168564 55169163 ccaat +
>28890 chr1 55168809 55169408 ccaat -
>28896 chr1 55181918 55182517 ccaat -
>28898 chr1 55181951 55182550 ccaat -
>28900 chr1 55193149 55193748 ccaat -
>28905 chr1 55207675 55208274 ccaat +
>28909 chr1 55218423 55219022 CCAAT +
>28910 chr1 55218668 55219267 CCAAT -
>28914 chr1 55233755 55234354 ccaat -
>28915 chr1 55239495 55240094 CCAAT +
>28919 chr1 55245698 55246297 CCAAT +
>28920 chr1 55245943 55246542 CCAAT -
>28921 chr1 55255197 55255796 ccaat +
>28922 chr1 55255442 55256041 ccaat -
>28924 chr1 55255919 55256518 CCAAT -
>28925 chr1 55262479 55263078 ccaat +
>28932 chr1 55265736 55266335 ccaat -
>28937 chr1 55274423 55275022 ccaat +
>28938 chr1 55274668 55275267 ccaat -
>28939 chr1 55274697 55275296 CCAAT +
>28940 chr1 55274942 55275541 CCAAT -
>28964 chr1 55341627 55342226 CCAAT -
>28969 chr1 55351437 55352036 ccaat +
>28979 chr1 55365859 55366458 CCAAT +
>28980 chr1 55366104 55366703 CCAAT -
>28981 chr1 55366239 55366838 CCAAT +
>28982 chr1 55366484 55367083 CCAAT -
>28988 chr1 55377243 55377842 CCAAT -
>28989 chr1 55388151 55388750 CCAAT +
>28990 chr1 55388396 55388995 CCAAT -
>28991 chr1 55392151 55392750 CCAAT +
>28992 chr1 55392396 55392995 CCAAT -
>28993 chr1 55392255 55392854 CCAAT +
>28994 chr1 55392500 55393099 CCAAT -
>28995 chr1 55393559 55394158 ccaat +
>28996 chr1 55393804 55394403 ccaat -
>28997 chr1 55415031 55415630 CCAAT +
>28998 chr1 55415276 55415875 CCAAT -
>29008 chr1 55451111 55451710 CCAAT -
>29009 chr1 55451046 55451645 CCAAT +
>29010 chr1 55451291 55451890 CCAAT -
>29012 chr1 55452419 55453018 CCAAT -
>29013 chr1 55452449 55453048 CCAAT +
>29019 chr1 55478887 55479486 ccaat +
>29021 chr1 55484727 55485326 CCAAT +
>29039 chr1 55532049 55532648 ccaat +
>29040 chr1 55532294 55532893 ccaat -
>29041 chr1 55532182 55532781 ccaat +
>29042 chr1 55532427 55533026 ccaat -
>29048 chr1 55536419 55537018 CCAAT -
>29057 chr1 55542218 55542817 CCAAT +
>29058 chr1 55542463 55543062 CCAAT -
>29060 chr1 55546864 55547463 CCAAT -
>29063 chr1 55561478 55562077 CCAAT +
>29065 chr1 55561555 55562154 CCAAT +
>29071 chr1 55583771 55584370 ccaat +
>29073 chr1 55587251 55587850 CCAAT +
>29074 chr1 55587496 55588095 CCAAT -
>29081 chr1 55599401 55600000 ccaat +
>29084 chr1 55601092 55601691 CCAAT -
>29087 chr1 55606917 55607516 CCAAT +
>29088 chr1 55607162 55607761 CCAAT -
>29090 chr1 55610093 55610692 ccAAT -
>29091 chr1 55610027 55610626 ccaat +
>29093 chr1 55610316 55610915 ccaat +
>29095 chr1 55611584 55612183 ccaat +
>29096 chr1 55611829 55612428 ccaat -
>29097 chr1 55611657 55612256 ccaat +
>29098 chr1 55611902 55612501 ccaat -
>29110 chr1 55642079 55642678 CCAAT -
>29113 chr1 55646110 55646709 ccaat +
>29114 chr1 55646355 55646954 ccaat -
>29120 chr1 55662398 55662997 ccaat -
>29121 chr1 55668475 55669074 ccaat +
>29125 chr1 55672236 55672835 ccaat +
>29126 chr1 55672481 55673080 ccaat -
>29127 chr1 55672408 55673007 ccaat +
>29128 chr1 55672653 55673252 ccaat -
>29129 chr1 55672554 55673153 ccaat +
>29130 chr1 55672799 55673398 ccaat -
>29133 chr1 55673974 55674573 ccaat +
>29134 chr1 55674219 55674818 ccaat -
>29135 chr1 55674702 55675301 CCAAT +
>29136 chr1 55674947 55675546 CCAAT -
>29137 chr1 55674828 55675427 CCAAT +
>29138 chr1 55675073 55675672 CCAAT -
>29143 chr1 55694923 55695522 ccaat +
>29144 chr1 55695168 55695767 ccaat -
>29145 chr1 55697839 55698438 ccaat +
>29148 chr1 55698549 55699148 ccaat -
>29149 chr1 55698569 55699168 ccaat +
>29150 chr1 55698814 55699413 ccaat -
>29155 chr1 55704699 55705298 CCAAT +
>29161 chr1 55710870 55711469 CCAAT +
>29163 chr1 55710942 55711541 CCAAT +
>29166 chr1 55729967 55730566 ccaat -
>29167 chr1 55729945 55730544 CCAAT +
>29171 chr1 55731451 55732050 CCAAT +
>29172 chr1 55731696 55732295 CCAAT -
>29179 chr1 55751351 55751950 ccaat +
>29188 chr1 55765800 55766399 CCAAT -
>29189 chr1 55766389 55766988 cCAAT +
>29190 chr1 55766634 55767233 cCAAT -
>29192 chr1 55773512 55774111 ccaat -
>29195 chr1 55778153 55778752 ccaat +
>29196 chr1 55778398 55778997 ccaat -
>29201 chr1 55789705 55790304 ccaat +
>29209 chr1 55794000 55794599 CCAAT +
>29210 chr1 55794245 55794844 CCAAT -
>29211 chr1 55794050 55794649 CCAAT +
>29212 chr1 55794295 55794894 CCAAT -
>29215 chr1 55799427 55800026 ccaat +
>29223 chr1 55817043 55817642 CCAAT +
>29224 chr1 55817288 55817887 CCAAT -
>29233 chr1 55830307 55830906 CCAAT +
>29234 chr1 55830552 55831151 CCAAT -
>29235 chr1 55830520 55831119 ccaat +
>29237 chr1 55839579 55840178 CCAAT +
>29238 chr1 55839824 55840423 CCAAT -
>29241 chr1 55848890 55849489 ccaat +
>29242 chr1 55849135 55849734 ccaat -
>29243 chr1 55856724 55857323 ccaat +
>29244 chr1 55856969 55857568 ccaat -
>29249 chr1 55860812 55861411 CCAAT +
>29250 chr1 55861057 55861656 CCAAT -
>29256 chr1 55875966 55876565 ccaAT -
>29257 chr1 55877705 55878304 CCAAT +
>29261 chr1 55879851 55880450 CCAAT +
>29263 chr1 55881162 55881761 ccaat +
>29271 chr1 55913357 55913956 ccaat +
>29273 chr1 55924298 55924897 ccaat +
>29275 chr1 55930647 55931246 CCAAT +
>29276 chr1 55930892 55931491 CCAAT -
>29281 chr1 55940274 55940873 CCAAT +
>29286 chr1 55946030 55946629 CCAAT -
>29289 chr1 55950151 55950750 CCAAT +
>29293 chr1 55951869 55952468 ccaat +
>29298 chr1 55961402 55962001 CCAAT -
>29299 chr1 55961404 55962003 CCAAT +
>29303 chr1 55970557 55971156 ccaat +
>29304 chr1 55970802 55971401 ccaat -
>29314 chr1 56001498 56002097 ccaat -
>29315 chr1 56001451 56002050 ccaat +
>29316 chr1 56001696 56002295 ccaat -
>29317 chr1 56001615 56002214 ccaat +
>29318 chr1 56001860 56002459 ccaat -
>29319 chr1 56001765 56002364 ccaat +
>29320 chr1 56002010 56002609 ccaat -
>29321 chr1 56002080 56002679 ccaat +
>29322 chr1 56002325 56002924 ccaat -
>29323 chr1 56002334 56002933 ccaat +
>29331 chr1 56010062 56010661 ccaat +
>29335 chr1 56014131 56014730 ccaat +
>29337 chr1 56017292 56017891 ccaat +
>29342 chr1 56019526 56020125 ccaat -
>29343 chr1 56020052 56020651 ccaat +
>29344 chr1 56020297 56020896 ccaat -
>29345 chr1 56020474 56021073 ccaat +
>29346 chr1 56020719 56021318 ccaat -
>29352 chr1 56025959 56026558 ccaat -
>29354 chr1 56026764 56027363 ccaat -
>29355 chr1 56026581 56027180 ccaat +
>29356 chr1 56026826 56027425 ccaat -
>29358 chr1 56027642 56028241 ccaat -
>29360 chr1 56027771 56028370 ccaat -
>29361 chr1 56027837 56028436 ccaat +
>29365 chr1 56032350 56032949 ccaat +
>29366 chr1 56032595 56033194 ccaat -
>29367 chr1 56032456 56033055 ccaat +
>29368 chr1 56032701 56033300 ccaat -
>29369 chr1 56043356 56043955 CCAAT +
>29370 chr1 56043601 56044200 CCAAT -
>29371 chr1 56043464 56044063 CCAAT +
>29372 chr1 56043709 56044308 CCAAT -
>29374 chr1 56050039 56050638 CCAAT -
>29376 chr1 56055317 56055916 CCAAT -
>29377 chr1 56055417 56056016 CCAAT +
>29378 chr1 56055662 56056261 CCAAT -
>29379 chr1 56055653 56056252 CCAAT +
>29383 chr1 56057817 56058416 CCAAT +
>29384 chr1 56058062 56058661 CCAAT -
>29386 chr1 56059843 56060442 ccaat -
>29388 chr1 56060521 56061120 CCAAT -
>29389 chr1 56060571 56061170 CCAAT +
>29394 chr1 56062424 56063023 CCAAT -
>29395 chr1 56064015 56064614 CCAAT +
>29399 chr1 56074285 56074884 CCAAT +
>29400 chr1 56074530 56075129 CCAAT -
>29405 chr1 56088836 56089435 CCAAT +
>29409 chr1 56092071 56092670 CCAAT +
>29411 chr1 56093756 56094355 ccaat +
>29412 chr1 56094001 56094600 ccaat -
>29413 chr1 56094097 56094696 CCAAT +
>29419 chr1 56102196 56102795 ccaat +
>29420 chr1 56102441 56103040 ccaat -
>29422 chr1 56102858 56103457 ccaat -
>29424 chr1 56102891 56103490 ccaat -
>29431 chr1 56112789 56113388 CCAAT +
>29432 chr1 56113034 56113633 CCAAT -
>29439 chr1 56128034 56128633 ccAAT +
>29440 chr1 56128279 56128878 ccAAT -
>29444 chr1 56149206 56149805 CCAAT -
>29446 chr1 56150849 56151448 ccaat -
>29447 chr1 56150872 56151471 ccaat +
>29455 chr1 56168253 56168852 ccaat +
>29456 chr1 56168498 56169097 ccaat -
>29466 chr1 56185636 56186235 ccaat -
>29467 chr1 56185574 56186173 ccaat +
>29469 chr1 56185643 56186242 ccaat +
>29470 chr1 56185888 56186487 ccaat -
>29473 chr1 56191953 56192552 CCAAT +
>29476 chr1 56206078 56206677 ccAAT -
>29477 chr1 56206009 56206608 CCAAT +
>29478 chr1 56206254 56206853 CCAAT -
>29487 chr1 56245980 56246579 CCAAT +
>29492 chr1 56249169 56249768 ccaat -
>29493 chr1 56249154 56249753 ccaat +
>29494 chr1 56249399 56249998 ccaat -
>29495 chr1 56249326 56249925 ccaat +
>29500 chr1 56259725 56260324 ccaat -
>29502 chr1 56262706 56263305 ccaat -
>29503 chr1 56262695 56263294 CCAAT +
>29505 chr1 56262797 56263396 CCAAT +
>29506 chr1 56263042 56263641 CCAAT -
>29509 chr1 56264889 56265488 ccaat +
>29513 chr1 56266725 56267324 CCAAT +
>29515 chr1 56273112 56273711 ccaat +
>29520 chr1 56287952 56288551 ccaat -
>29533 chr1 56299636 56300235 CCAAT +
>29534 chr1 56299881 56300480 CCAAT -
>29535 chr1 56302084 56302683 CCAAT +
>29536 chr1 56302329 56302928 CCAAT -
>29537 chr1 56304430 56305029 CCAAT +
>29540 chr1 56305791 56306390 CCAAT -
>29541 chr1 56306704 56307303 ccaat +
>29542 chr1 56306949 56307548 ccaat -
>29543 chr1 56306758 56307357 ccaat +
>29544 chr1 56307003 56307602 ccaat -
>29550 chr1 56333692 56334291 ccaat -
>29551 chr1 56333858 56334457 CCAAT +
>29557 chr1 56354424 56355023 ccaat +
>29558 chr1 56354669 56355268 ccaat -
>29559 chr1 56354878 56355477 ccaat +
>29560 chr1 56355123 56355722 ccaat -
>29561 chr1 56354888 56355487 ccaat +
>29562 chr1 56355133 56355732 ccaat -
>29565 chr1 56365005 56365604 ccaat +
>29566 chr1 56365250 56365849 ccaat -
>29572 chr1 56374025 56374624 ccaat -
>29573 chr1 56383462 56384061 ccaat +
>29574 chr1 56383707 56384306 ccaat -
>29575 chr1 56383504 56384103 ccaat +
>29576 chr1 56383749 56384348 ccaat -
>29580 chr1 56389472 56390071 CCAAT -
>29582 chr1 56389492 56390091 CCAAT -
>29585 chr1 56395428 56396027 CCAAT +
>29587 chr1 56395867 56396466 CCAAT +
>29589 chr1 56396037 56396636 ccaat +
>29591 chr1 56399120 56399719 CCAAT +
>29592 chr1 56399365 56399964 CCAAT -
>29593 chr1 56399131 56399730 CCAAT +
>29594 chr1 56399376 56399975 CCAAT -
>29595 chr1 56399578 56400177 CCAAT +
>29596 chr1 56399823 56400422 CCAAT -
>29597 chr1 56399598 56400197 CCAAT +
>29598 chr1 56399843 56400442 CCAAT -
>29599 chr1 56401853 56402452 ccaat +
>29600 chr1 56402098 56402697 ccaat -
>29602 chr1 56412834 56413433 ccaat -
>29609 chr1 56429625 56430224 CCAAT +
>29612 chr1 56436426 56437025 CCAAT -
>29616 chr1 56440152 56440751 ccaat -
>29617 chr1 56440297 56440896 CCAAT +
>29618 chr1 56440542 56441141 CCAAT -
>29620 chr1 56446108 56446707 CCAAT -
>29627 chr1 56455963 56456562 CCAAT +
>29629 chr1 56456045 56456644 CCAAT +
>29642 chr1 56471871 56472470 CCAAT -
>29643 chr1 56474560 56475159 CCAAT +
>29644 chr1 56474805 56475404 CCAAT -
>29648 chr1 56490765 56491364 ccaat -
>29649 chr1 56493242 56493841 CCAAT +
>29650 chr1 56493487 56494086 CCAAT -
>29651 chr1 56493562 56494161 CCAAT +
>29652 chr1 56493807 56494406 CCAAT -
>29653 chr1 56493657 56494256 CCAAT +
>29654 chr1 56493902 56494501 CCAAT -
>29656 chr1 56494385 56494984 CCAAT -
>29657 chr1 56494398 56494997 CCAAT +
>29658 chr1 56494643 56495242 CCAAT -
>29661 chr1 56501921 56502520 ccaat +
>29664 chr1 56509699 56510298 ccaat -
>29677 chr1 56526850 56527449 CCAAT +
>29678 chr1 56527095 56527694 CCAAT -
>29679 chr1 56526914 56527513 CCAAT +
>29680 chr1 56527159 56527758 CCAAT -
>29681 chr1 56527738 56528337 ccaat +
>29682 chr1 56527983 56528582 ccaat -
>29685 chr1 56529990 56530589 CCAAT +
>29689 chr1 56537604 56538203 CCAAT +
>29701 chr1 56563579 56564178 ccaat +
>29703 chr1 56567276 56567875 CCaat +
>29704 chr1 56567521 56568120 CCaat -
>29705 chr1 56570597 56571196 CCAAT +
>29713 chr1 56580272 56580871 ccaat +
>29714 chr1 56580517 56581116 ccaat -
>29715 chr1 56581493 56582092 ccaat +
>29716 chr1 56581738 56582337 ccaat -
>29725 chr1 56604564 56605163 ccaat +
>29726 chr1 56604809 56605408 ccaat -
>29727 chr1 56604992 56605591 ccaat +
>29733 chr1 56612520 56613119 CCAAT +
>29734 chr1 56612765 56613364 CCAAT -
>29739 chr1 56627161 56627760 ccaat +
>29740 chr1 56627406 56628005 ccaat -
>29743 chr1 56628766 56629365 CCAAT +
>29748 chr1 56634914 56635513 CCAAT -
>29753 chr1 56640210 56640809 CCAAT +
>29757 chr1 56645204 56645803 CCAAT +
>29758 chr1 56645449 56646048 CCAAT -
>29759 chr1 56645245 56645844 CCAAT +
>29765 chr1 56648890 56649489 ccaat +
>29770 chr1 56656171 56656770 CCAAT -
>29771 chr1 56656236 56656835 CCAAT +
>29773 chr1 56662965 56663564 CCAAT +
>29777 chr1 56667839 56668438 CCAAT +
>29779 chr1 56668557 56669156 CCAAt +
>29780 chr1 56668802 56669401 CCAAt -
>29781 chr1 56684153 56684752 ccaat +
>29782 chr1 56684398 56684997 ccaat -
>29783 chr1 56684160 56684759 ccaat +
>29784 chr1 56684405 56685004 ccaat -
>29785 chr1 56686342 56686941 ccaat +
>29788 chr1 56690836 56691435 ccaat -
>29789 chr1 56690910 56691509 CCAAT +
>29793 chr1 56705482 56706081 CCAAT +
>29802 chr1 56717937 56718536 ccaat -
>29806 chr1 56719872 56720471 ccaat -
>29814 chr1 56734405 56735004 CCAAT -
>29815 chr1 56738089 56738688 ccaat +
>29816 chr1 56738334 56738933 ccaat -
>29818 chr1 56742026 56742625 ccaat -
>29828 chr1 56763539 56764138 CCAAT -
>29830 chr1 56768314 56768913 CCAAT -
>29831 chr1 56768564 56769163 CCAAT +
>29837 chr1 56785880 56786479 CCAAT +
>29841 chr1 56787787 56788386 CCAAT +
>29845 chr1 56793024 56793623 CCAAT +
>29846 chr1 56793269 56793868 CCAAT -
>29847 chr1 56793080 56793679 CCAAT +
>29848 chr1 56793325 56793924 CCAAT -
>29850 chr1 56809490 56810089 ccaat -
>29851 chr1 56809539 56810138 CCAAT +
>29852 chr1 56809784 56810383 CCAAT -
>29853 chr1 56809871 56810470 CCAAT +
>29855 chr1 56829562 56830161 CCAAT +
>29856 chr1 56829807 56830406 CCAAT -
>29857 chr1 56829575 56830174 CCAAT +
>29858 chr1 56829820 56830419 CCAAT -
>29861 chr1 56841282 56841881 ccaat +
>29863 chr1 56841753 56842352 ccaat +
>29867 chr1 56847840 56848439 ccaat +
>29868 chr1 56848085 56848684 ccaat -
>29870 chr1 56849058 56849657 ccaat -
>29871 chr1 56849460 56850059 ccaat +
>29872 chr1 56849705 56850304 ccaat -
>29874 chr1 56850129 56850728 ccaat -
>29875 chr1 56850199 56850798 ccaat +
>29876 chr1 56850444 56851043 ccaat -
>29877 chr1 56850465 56851064 ccaat +
>29883 chr1 56855946 56856545 CCAAT +
>29884 chr1 56856191 56856790 CCAAT -
>29887 chr1 56865734 56866333 ccaat +
>29888 chr1 56865979 56866578 ccaat -
>29892 chr1 56875105 56875704 ccaat -
>29898 chr1 56919667 56920266 ccaat -
>29901 chr1 56968453 56969052 ccaat +
>29903 chr1 56972679 56973278 ccaat +
>29904 chr1 56972924 56973523 ccaat -
>29905 chr1 56977024 56977623 ccaat +
>29906 chr1 56977269 56977868 ccaat -
>29907 chr1 56977122 56977721 CCAAT +
>29908 chr1 56977367 56977966 CCAAT -
>29924 chr1 57024027 57024626 ccaat -
>29925 chr1 57024004 57024603 ccaat +
>29927 chr1 57027070 57027669 ccaat +
>29928 chr1 57027315 57027914 ccaat -
>29929 chr1 57027434 57028033 ccaat +
>29930 chr1 57027679 57028278 ccaat -
>29937 chr1 57042256 57042855 CCAAT +
>29938 chr1 57042501 57043100 CCAAT -
>29939 chr1 57042894 57043493 ccaat +
>29940 chr1 57043139 57043738 ccaat -
>29944 chr1 57045627 57046226 CCAAT -
>29947 chr1 57068079 57068678 CCAAT +
>29948 chr1 57068324 57068923 CCAAT -
>29949 chr1 57068193 57068792 ccaat +
>29950 chr1 57068438 57069037 ccaat -
>29951 chr1 57068424 57069023 ccaat +
>29957 chr1 57071680 57072279 ccaat +
>29958 chr1 57071925 57072524 ccaat -
>29963 chr1 57086833 57087432 CCAAT +
>29966 chr1 57088055 57088654 CCAAT -
>29968 chr1 57099915 57100514 CCAAT -
>29969 chr1 57104533 57105132 CCAAT +
>29970 chr1 57104778 57105377 CCAAT -
>29973 chr1 57106982 57107581 ccaat +
>29974 chr1 57107227 57107826 ccaat -
>29980 chr1 57115183 57115782 ccaat -
>29981 chr1 57115262 57115861 CCAAT +
>29990 chr1 57132732 57133331 CCAAT -
>29991 chr1 57134315 57134914 ccaat +
>29993 chr1 57138444 57139043 ccaat +
>29994 chr1 57138689 57139288 ccaat -
>29995 chr1 57138597 57139196 CCAAT +
>29996 chr1 57138842 57139441 CCAAT -
>29997 chr1 57138995 57139594 CCAAT +
>29999 chr1 57141592 57142191 CCAAT +
>30001 chr1 57150573 57151172 CCAAT +
>30002 chr1 57150818 57151417 CCAAT -
>30003 chr1 57153128 57153727 CCAAT +
>30004 chr1 57153373 57153972 CCAAT -
>30007 chr1 57155923 57156522 CCAAT +
>30013 chr1 57159915 57160514 CCAAT +
>30017 chr1 57162120 57162719 CCAAT +
>30018 chr1 57162365 57162964 CCAAT -
>30019 chr1 57162185 57162784 CCAAT +
>30026 chr1 57165117 57165716 ccaat -
>30027 chr1 57168308 57168907 cCAAT +
>30028 chr1 57168553 57169152 cCAAT -
>30029 chr1 57168665 57169264 ccaat +
>30030 chr1 57168910 57169509 ccaat -
>30034 chr1 57170034 57170633 CCAAT -
>30035 chr1 57172677 57173276 CCAAT +
>30036 chr1 57172922 57173521 CCAAT -
>30042 chr1 57177329 57177928 CCAAT -
>30044 chr1 57190827 57191426 ccaat -
>30046 chr1 57196664 57197263 CCAAT -
>30047 chr1 57196670 57197269 CCAAT +
>30057 chr1 57210518 57211117 ccaat +
>30058 chr1 57210763 57211362 ccaat -
>30059 chr1 57212631 57213230 CCAAT +
>30064 chr1 57215122 57215721 ccaat -
>30073 chr1 57246178 57246777 CCAAT +
>30074 chr1 57246423 57247022 CCAAT -
>30075 chr1 57250142 57250741 ccaat +
>30077 chr1 57251767 57252366 ccaat +
>30079 chr1 57251784 57252383 ccaat +
>30083 chr1 57257563 57258162 CCAAT +
>30084 chr1 57257808 57258407 CCAAT -
>30090 chr1 57266079 57266678 ccaat -
>30091 chr1 57266209 57266808 ccaat +
>30094 chr1 57267848 57268447 ccaat -
>30095 chr1 57270684 57271283 CCAAT +
>30096 chr1 57270929 57271528 CCAAT -
>30097 chr1 57275728 57276327 ccaat +
>30102 chr1 57288938 57289537 ccaat -
>30108 chr1 57314618 57315217 CCAAT -
>30111 chr1 57321265 57321864 CCAAT +
>30112 chr1 57321510 57322109 CCAAT -
>30113 chr1 57321509 57322108 CCAAT +
>30115 chr1 57322657 57323256 CCAAT +
>30116 chr1 57322902 57323501 CCAAT -
>30117 chr1 57330415 57331014 ccaat +
>30118 chr1 57330660 57331259 ccaat -
>30134 chr1 57340368 57340967 CCAAT -
>30135 chr1 57343374 57343973 CCAAT +
>30136 chr1 57343619 57344218 CCAAT -
>30137 chr1 57343538 57344137 CCAAT +
>30138 chr1 57343783 57344382 CCAAT -
>30143 chr1 57353326 57353925 ccaat +
>30145 chr1 57354949 57355548 CCAAT +
>30146 chr1 57355194 57355793 CCAAT -
>30153 chr1 57368045 57368644 CCAAT +
>30155 chr1 57374569 57375168 CCAAT +
>30156 chr1 57374814 57375413 CCAAT -
>30157 chr1 57374578 57375177 CCAAT +
>30158 chr1 57374823 57375422 CCAAT -
>30168 chr1 57392145 57392744 ccaat -
>30169 chr1 57397659 57398258 CCAAT +
>30171 chr1 57398694 57399293 ccaat +
>30173 chr1 57402511 57403110 CCAAT +
>30174 chr1 57402756 57403355 CCAAT -
>30177 chr1 57404100 57404699 ccaat +
>30183 chr1 57412171 57412770 CCAAT +
>30184 chr1 57412416 57413015 CCAAT -
>30185 chr1 57412315 57412914 CCAAT +
>30186 chr1 57412560 57413159 CCAAT -
>30192 chr1 57424280 57424879 CCAAT -
>30193 chr1 57424299 57424898 CCAAT +
>30194 chr1 57424544 57425143 CCAAT -
>30195 chr1 57424401 57425000 CCAAT +
>30199 chr1 57432645 57433244 CCAAT +
>30200 chr1 57432890 57433489 CCAAT -
>30201 chr1 57439309 57439908 CCAAT +
>30202 chr1 57439554 57440153 CCAAT -
>30203 chr1 57439374 57439973 CCAAT +
>30204 chr1 57439619 57440218 CCAAT -
>30206 chr1 57443277 57443876 CCAAT -
>30211 chr1 57455514 57456113 CCAAT +
>30212 chr1 57455759 57456358 CCAAT -
>30216 chr1 57464061 57464660 ccaat -
>30218 chr1 57464672 57465271 ccaat -
>30219 chr1 57464727 57465326 CCAAT +
>30222 chr1 57465941 57466540 ccAAT -
>30225 chr1 57476797 57477396 CCAAT +
>30227 chr1 57476829 57477428 CCAAT +
>30242 chr1 57500047 57500646 CCAAT -
>30243 chr1 57500161 57500760 CCAAT +
>30244 chr1 57500406 57501005 CCAAT -
>30255 chr1 57509643 57510242 CCAAT +
>30257 chr1 57511946 57512545 CCAAT +
>30258 chr1 57512191 57512790 CCAAT -
>30259 chr1 57512026 57512625 CCAAT +
>30260 chr1 57512271 57512870 CCAAT -
>30261 chr1 57513790 57514389 ccaat +
>30262 chr1 57514035 57514634 ccaat -
>30273 chr1 57529356 57529955 CCAAT +
>30287 chr1 57554555 57555154 CCAAT +
>30291 chr1 57560175 57560774 CCAAT +
>30292 chr1 57560420 57561019 CCAAT -
>30300 chr1 57567282 57567881 ccaat -
>30304 chr1 57570611 57571210 CCAAT -
>30317 chr1 57587889 57588488 CCAAT +
>30318 chr1 57588134 57588733 CCAAT -
>30322 chr1 57589868 57590467 CCAAT -
>30326 chr1 57607351 57607950 CCAAT -
>30329 chr1 57620720 57621319 ccaat +
>30332 chr1 57621657 57622256 ccaat -
>30333 chr1 57627550 57628149 CCAAT +
>30334 chr1 57627795 57628394 CCAAT -
>30335 chr1 57627868 57628467 ccaat +
>30337 chr1 57630024 57630623 ccaat +
>30338 chr1 57630269 57630868 ccaat -
>30339 chr1 57630391 57630990 ccaat +
>30349 chr1 57664232 57664831 CCAAT +
>30350 chr1 57664477 57665076 CCAAT -
>30362 chr1 57679073 57679672 ccaat -
>30363 chr1 57682455 57683054 ccaat +
>30364 chr1 57682700 57683299 ccaat -
>30367 chr1 57692547 57693146 CCAAT +
>30368 chr1 57692792 57693391 CCAAT -
>30376 chr1 57714569 57715168 CCAAT -
>30377 chr1 57716400 57716999 CCAAT +
>30378 chr1 57716645 57717244 CCAAT -
>30379 chr1 57719011 57719610 ccaat +
>30380 chr1 57719256 57719855 ccaat -
>30381 chr1 57719123 57719722 CCAAT +
>30382 chr1 57719368 57719967 CCAAT -
>30387 chr1 57731679 57732278 CCAAT +
>30388 chr1 57731924 57732523 CCAAT -
>30391 chr1 57746470 57747069 ccaat +
>30394 chr1 57748317 57748916 ccaat -
>30397 chr1 57761299 57761898 ccaat +
>30400 chr1 57764517 57765116 CCAAT -
>30401 chr1 57768644 57769243 CCAAT +
>30402 chr1 57768889 57769488 CCAAT -
>30403 chr1 57768801 57769400 CCAAT +
>30404 chr1 57769046 57769645 CCAAT -
>30405 chr1 57769557 57770156 Ccaat +
>30406 chr1 57769802 57770401 Ccaat -
>30419 chr1 57792066 57792665 CCAAT +
>30420 chr1 57792311 57792910 CCAAT -
>30421 chr1 57796748 57797347 ccaat +
>30422 chr1 57796993 57797592 ccaat -
>30423 chr1 57798565 57799164 ccaat +
>30425 chr1 57799265 57799864 ccaat +
>30426 chr1 57799510 57800109 ccaat -
>30430 chr1 57804308 57804907 ccaat -
>30431 chr1 57804724 57805323 ccaat +
>30432 chr1 57804969 57805568 ccaat -
>30434 chr1 57805712 57806311 ccaat -
>30438 chr1 57810021 57810620 CCAAT -
>30451 chr1 57827279 57827878 CCAAT +
>30452 chr1 57827524 57828123 CCAAT -
>30453 chr1 57827641 57828240 ccaat +
>30457 chr1 57831769 57832368 ccaAT +
>30458 chr1 57832014 57832613 ccaAT -
>30462 chr1 57834946 57835545 CCAAT -
>30471 chr1 57871544 57872143 CCAAT +
>30473 chr1 57872762 57873361 ccaat +
>30475 chr1 57880999 57881598 CCAAT +
>30476 chr1 57881244 57881843 CCAAT -
>30479 chr1 57890173 57890772 ccaat +
>30480 chr1 57890418 57891017 ccaat -
>30481 chr1 57895229 57895828 CCAAT +
>30482 chr1 57895474 57896073 CCAAT -
>30485 chr1 57901128 57901727 ccaat +
>30486 chr1 57901373 57901972 ccaat -
>30488 chr1 57913053 57913652 ccaat -
>30500 chr1 57928658 57929257 ccaat -
>30501 chr1 57929013 57929612 ccaat +
>30502 chr1 57929258 57929857 ccaat -
>30503 chr1 57929079 57929678 ccaat +
>30504 chr1 57929324 57929923 ccaat -
>30505 chr1 57929120 57929719 ccaat +
>30506 chr1 57929365 57929964 ccaat -
>30507 chr1 57929145 57929744 ccaat +
>30508 chr1 57929390 57929989 ccaat -
>30509 chr1 57931207 57931806 ccaat +
>30510 chr1 57931452 57932051 ccaat -
>30511 chr1 57931273 57931872 ccaat +
>30512 chr1 57931518 57932117 ccaat -
>30513 chr1 57931335 57931934 ccaat +
>30514 chr1 57931580 57932179 ccaat -
>30515 chr1 57931359 57931958 ccaat +
>30516 chr1 57931604 57932203 ccaat -
>30525 chr1 57948852 57949451 ccaat +
>30526 chr1 57949097 57949696 ccaat -
>30527 chr1 57952833 57953432 ccaat +
>30528 chr1 57953078 57953677 ccaat -
>30537 chr1 57972213 57972812 ccaat +
>30538 chr1 57972458 57973057 ccaat -
>30539 chr1 57986715 57987314 CCAAT +
>30540 chr1 57986960 57987559 CCAAT -
>30545 chr1 57992765 57993364 CCAAT +
>30546 chr1 57993010 57993609 CCAAT -
>30549 chr1 57996638 57997237 CCAAT +
>30555 chr1 58031401 58032000 CCAAT +
>30556 chr1 58031646 58032245 CCAAT -
>30557 chr1 58031411 58032010 CCAAT +
>30558 chr1 58031656 58032255 CCAAT -
>30559 chr1 58032853 58033452 ccaat +
>30561 chr1 58036061 58036660 CCAAT +
>30562 chr1 58036306 58036905 CCAAT -
>30563 chr1 58040653 58041252 ccaat +
>30571 chr1 58044204 58044803 ccaat +
>30577 chr1 58051841 58052440 CCAAT +
>30583 chr1 58062425 58063024 CCAAT +
>30585 chr1 58063969 58064568 CCAAT +
>30586 chr1 58064214 58064813 CCAAT -
>30587 chr1 58064003 58064602 CCAAT +
>30588 chr1 58064248 58064847 CCAAT -
>30592 chr1 58069940 58070539 CCAAT -
>30593 chr1 58070156 58070755 CCAAT +
>30595 chr1 58078611 58079210 ccaat +
>30596 chr1 58078856 58079455 ccaat -
>30597 chr1 58078749 58079348 ccaat +
>30598 chr1 58078994 58079593 ccaat -
>30600 chr1 58080393 58080992 ccaat -
>30606 chr1 58089087 58089686 CCAAT -
>30615 chr1 58110769 58111368 CCAAT +
>30621 chr1 58126382 58126981 CCAAT +
>30622 chr1 58126627 58127226 CCAAT -
>30625 chr1 58144938 58145537 CCAAT +
>30626 chr1 58145183 58145782 CCAAT -
>30627 chr1 58146231 58146830 CCAAT +
>30632 chr1 58150177 58150776 ccaat -
>30633 chr1 58150318 58150917 ccaat +
>30634 chr1 58150563 58151162 ccaat -
>30635 chr1 58150633 58151232 ccaat +
>30636 chr1 58150878 58151477 ccaat -
>30637 chr1 58150899 58151498 ccaat +
>30638 chr1 58151144 58151743 ccaat -
>30639 chr1 58151093 58151692 ccaat +
>30651 chr1 58182913 58183512 CCAAT +
>30652 chr1 58183158 58183757 CCAAT -
>30653 chr1 58183040 58183639 CCAAT +
>30655 chr1 58186380 58186979 ccaat +
>30656 chr1 58186625 58187224 ccaat -
>30657 chr1 58186501 58187100 ccaat +
>30658 chr1 58186746 58187345 ccaat -
>30662 chr1 58191802 58192401 ccaat -
>30663 chr1 58192125 58192724 CCAAT +
>30670 chr1 58203405 58204004 CCAAT -
>30683 chr1 58221791 58222390 CCAAT +
>30691 chr1 58242629 58243228 CCAAT +
>30692 chr1 58242874 58243473 CCAAT -
>30694 chr1 58245381 58245980 CCAAT -
>30695 chr1 58245416 58246015 CCAAT +
>30702 chr1 58250240 58250839 CCAAT -
>30703 chr1 58250390 58250989 ccaat +
>30704 chr1 58250635 58251234 ccaat -
>30705 chr1 58250702 58251301 CCAAT +
>30709 chr1 58256346 58256945 CCAAT +
>30712 chr1 58258748 58259347 CCAAT -
>30714 chr1 58258899 58259498 ccaat -
>30715 chr1 58258908 58259507 CCAAT +
>30725 chr1 58275098 58275697 ccaat +
>30729 chr1 58281731 58282330 ccaat +
>30732 chr1 58290354 58290953 ccaat -
>30733 chr1 58295278 58295877 CCAAT +
>30734 chr1 58295523 58296122 CCAAT -
>30735 chr1 58295293 58295892 CCAAT +
>30736 chr1 58295538 58296137 CCAAT -
>30737 chr1 58295323 58295922 ccaat +
>30738 chr1 58295568 58296167 ccaat -
>30750 chr1 58307574 58308173 CCAAT -
>30751 chr1 58307580 58308179 ccaat +
>30758 chr1 58314139 58314738 CCAAT -
>30759 chr1 58315059 58315658 ccaat +
>30769 chr1 58334583 58335182 CCAAT +
>30770 chr1 58334828 58335427 CCAAT -
>30771 chr1 58340626 58341225 CCAAT +
>30772 chr1 58340871 58341470 CCAAT -
>30773 chr1 58340660 58341259 CCAAT +
>30774 chr1 58340905 58341504 CCAAT -
>30778 chr1 58348112 58348711 CCAAT -
>30779 chr1 58348173 58348772 ccaat +
>30783 chr1 58364276 58364875 CCAAT +
>30784 chr1 58364521 58365120 CCAAT -
>30788 chr1 58370576 58371175 CCAAT -
>30794 chr1 58377327 58377926 CCAAT -
>30797 chr1 58379464 58380063 ccaat +
>30798 chr1 58379709 58380308 ccaat -
>30800 chr1 58383840 58384439 CCAAT -
>30801 chr1 58384958 58385557 ccaat +
>30802 chr1 58385203 58385802 ccaat -
>30803 chr1 58385737 58386336 ccaat +
>30807 chr1 58390601 58391200 CCAAT +
>30809 chr1 58390663 58391262 ccaat +
>30817 chr1 58405081 58405680 ccaat +
>30818 chr1 58405326 58405925 ccaat -
>30819 chr1 58405106 58405705 ccaat +
>30820 chr1 58405351 58405950 ccaat -
>30821 chr1 58405147 58405746 ccaat +
>30822 chr1 58405392 58405991 ccaat -
>30823 chr1 58405188 58405787 ccaat +
>30824 chr1 58405433 58406032 ccaat -
>30825 chr1 58405213 58405812 ccaat +
>30826 chr1 58405458 58406057 ccaat -
>30827 chr1 58405254 58405853 ccaat +
>30828 chr1 58405499 58406098 ccaat -
>30829 chr1 58405279 58405878 ccaat +
>30830 chr1 58405524 58406123 ccaat -
>30831 chr1 58405320 58405919 ccaat +
>30832 chr1 58405565 58406164 ccaat -
>30835 chr1 58408264 58408863 ccaat +
>30836 chr1 58408509 58409108 ccaat -
>30837 chr1 58408484 58409083 ccaat +
>30839 chr1 58412523 58413122 ccaat +
>30840 chr1 58412768 58413367 ccaat -
>30841 chr1 58412563 58413162 ccaat +
>30842 chr1 58412808 58413407 ccaat -
>30843 chr1 58412604 58413203 ccaat +
>30844 chr1 58412849 58413448 ccaat -
>30845 chr1 58412670 58413269 ccaat +
>30846 chr1 58412915 58413514 ccaat -
>30847 chr1 58412695 58413294 ccaat +
>30848 chr1 58412940 58413539 ccaat -
>30849 chr1 58412736 58413335 ccaat +
>30850 chr1 58412981 58413580 ccaat -
>30851 chr1 58412761 58413360 ccaat +
>30852 chr1 58413006 58413605 ccaat -
>30853 chr1 58412802 58413401 ccaat +
>30854 chr1 58413047 58413646 ccaat -
>30855 chr1 58412826 58413425 ccaat +
>30856 chr1 58413071 58413670 ccaat -
>30858 chr1 58414730 58415329 ccaat -
>30865 chr1 58438100 58438699 CCAAT +
>30874 chr1 58444267 58444866 ccaat -
>30878 chr1 58457555 58458154 CCAAT -
>30885 chr1 58473840 58474439 CCAAT +
>30886 chr1 58474085 58474684 CCAAT -
>30887 chr1 58474195 58474794 CCAAT +
>30888 chr1 58474440 58475039 CCAAT -
>30900 chr1 58500866 58501465 ccaat -
>30902 chr1 58504740 58505339 ccaat -
>30903 chr1 58504871 58505470 ccaat +
>30904 chr1 58505116 58505715 ccaat -
>30905 chr1 58505313 58505912 ccaat +
>30906 chr1 58505558 58506157 ccaat -
>30908 chr1 58506049 58506648 CCAAT -
>30911 chr1 58512938 58513537 ccaat +
>30912 chr1 58513183 58513782 ccaat -
>30922 chr1 58538872 58539471 CCAAT -
>30923 chr1 58539232 58539831 ccaat +
>30926 chr1 58544735 58545334 ccaat -
>30927 chr1 58545248 58545847 CCAAT +
>30931 chr1 58546834 58547433 CCAAT +
>30932 chr1 58547079 58547678 CCAAT -
>30936 chr1 58550121 58550720 CCAAT -
>30938 chr1 58555086 58555685 CCAAT -
>30948 chr1 58558948 58559547 CCAAT -
>30951 chr1 58562745 58563344 ccaat +
>30952 chr1 58562990 58563589 ccaat -
>30953 chr1 58562882 58563481 ccaat +
>30954 chr1 58563127 58563726 ccaat -
>30955 chr1 58563943 58564542 CCAAT +
>30956 chr1 58564188 58564787 CCAAT -
>30957 chr1 58571097 58571696 CCAAT +
>30958 chr1 58571342 58571941 CCAAT -
>30959 chr1 58571974 58572573 ccaat +
>30960 chr1 58572219 58572818 ccaat -
>30961 chr1 58572011 58572610 ccaat +
>30962 chr1 58572256 58572855 ccaat -
>30964 chr1 58583389 58583988 CCAAT -
>30967 chr1 58589511 58590110 CCAAT +
>30968 chr1 58589756 58590355 CCAAT -
>30975 chr1 58601336 58601935 CCAAT +
>30976 chr1 58601581 58602180 CCAAT -
>30977 chr1 58601442 58602041 CCAAT +
>30978 chr1 58601687 58602286 CCAAT -
>30979 chr1 58601449 58602048 CCAAT +
>30980 chr1 58601694 58602293 CCAAT -
>30986 chr1 58603702 58604301 ccaat -
>30989 chr1 58605256 58605855 ccaat +
>30991 chr1 58605359 58605958 ccaat +
>30997 chr1 58608770 58609369 ccaat +
>31000 chr1 58610435 58611034 ccaat -
>31003 chr1 58622860 58623459 ccaat +
>31004 chr1 58623105 58623704 ccaat -
>31006 chr1 58623687 58624286 CCAAT -
>31019 chr1 58655055 58655654 CCAAT +
>31026 chr1 58670777 58671376 CCAAT -
>31027 chr1 58671842 58672441 ccaat +
>31034 chr1 58680704 58681303 CCAAT -
>31035 chr1 58680866 58681465 CCAAT +
>31036 chr1 58681111 58681710 CCAAT -
>31037 chr1 58680905 58681504 CCAAT +
>31038 chr1 58681150 58681749 CCAAT -
>31039 chr1 58683144 58683743 CCAAT +
>31045 chr1 58687918 58688517 ccaat +
>31047 chr1 58691986 58692585 CCAAT +
>31048 chr1 58692231 58692830 CCAAT -
>31050 chr1 58703179 58703778 CCAAT -
>31051 chr1 58703312 58703911 CCAAT +
>31052 chr1 58703557 58704156 CCAAT -
>31053 chr1 58703506 58704105 CCAAT +
>31059 chr1 58708921 58709520 ccaat +
>31061 chr1 58709724 58710323 ccaat +
>31075 chr1 58730714 58731313 ccaat +
>31076 chr1 58730959 58731558 ccaat -
>31078 chr1 58731387 58731986 ccaat -
>31079 chr1 58731457 58732056 ccaat +
>31080 chr1 58731702 58732301 ccaat -
>31081 chr1 58731723 58732322 ccaat +
>31083 chr1 58739999 58740598 CCAAT +
>31087 chr1 58761814 58762413 ccaat +
>31091 chr1 58768019 58768618 ccaat +
>31097 chr1 58774397 58774996 CCAAT +
>31098 chr1 58774642 58775241 CCAAT -
>31103 chr1 58794290 58794889 ccaat +
>31104 chr1 58794535 58795134 ccaat -
>31105 chr1 58794840 58795439 CCAAT +
>31106 chr1 58795085 58795684 CCAAT -
>31107 chr1 58795246 58795845 CCAAT +
>31109 chr1 58797107 58797706 ccaat +
>31113 chr1 58799004 58799603 ccaat +
>31114 chr1 58799249 58799848 ccaat -
>31115 chr1 58799255 58799854 ccaat +
>31119 chr1 58802664 58803263 ccaat +
>31120 chr1 58802909 58803508 ccaat -
>31131 chr1 58827163 58827762 ccaat +
>31132 chr1 58827408 58828007 ccaat -
>31133 chr1 58827502 58828101 CCAAT +
>31134 chr1 58827747 58828346 CCAAT -
>31136 chr1 58838192 58838791 ccaat -
>31137 chr1 58838347 58838946 ccaat +
>31142 chr1 58844683 58845282 ccaat -
>31143 chr1 58844714 58845313 ccaat +
>31148 chr1 58850034 58850633 ccaat -
>31149 chr1 58850760 58851359 ccaat +
>31151 chr1 58851726 58852325 ccaat +
>31152 chr1 58851971 58852570 ccaat -
>31153 chr1 58851947 58852546 ccaat +
>31154 chr1 58852192 58852791 ccaat -
>31155 chr1 58852052 58852651 ccaat +
>31156 chr1 58852297 58852896 ccaat -
>31157 chr1 58854147 58854746 ccaat +
>31158 chr1 58854392 58854991 ccaat -
>31159 chr1 58854399 58854998 CCAAT +
>31162 chr1 58856749 58857348 ccaat -
>31163 chr1 58861789 58862388 ccaat +
>31164 chr1 58862034 58862633 ccaat -
>31165 chr1 58861830 58862429 ccaat +
>31166 chr1 58862075 58862674 ccaat -
>31167 chr1 58861871 58862470 ccaat +
>31168 chr1 58862116 58862715 ccaat -
>31169 chr1 58861947 58862546 ccaat +
>31170 chr1 58862192 58862791 ccaat -
>31171 chr1 58861988 58862587 ccaat +
>31172 chr1 58862233 58862832 ccaat -
>31173 chr1 58862029 58862628 ccaat +
>31174 chr1 58862274 58862873 ccaat -
>31175 chr1 58862195 58862794 ccaat +
>31180 chr1 58865393 58865992 CCAAT -
>31183 chr1 58869273 58869872 CCAAT +
>31184 chr1 58869518 58870117 CCAAT -
>31189 chr1 58881593 58882192 ccaat +
>31190 chr1 58881838 58882437 ccaat -
>31194 chr1 58891596 58892195 CCAAT -
>31195 chr1 58891561 58892160 CCAAT +
>31203 chr1 58904951 58905550 CCAAT +
>31205 chr1 58914068 58914667 ccaat +
>31211 chr1 58931447 58932046 ccaat +
>31212 chr1 58931692 58932291 ccaat -
>31213 chr1 58931530 58932129 ccaat +
>31217 chr1 58936306 58936905 CCAAT +
>31218 chr1 58936551 58937150 CCAAT -
>31219 chr1 58936441 58937040 CCAAT +
>31220 chr1 58936686 58937285 CCAAT -
>31221 chr1 58936458 58937057 CCAAT +
>31222 chr1 58936703 58937302 CCAAT -
>31223 chr1 58950900 58951499 ccaat +
>31224 chr1 58951145 58951744 ccaat -
>31225 chr1 58951053 58951652 ccaat +
>31226 chr1 58951298 58951897 ccaat -
>31256 chr1 59005823 59006422 ccaat -
>31259 chr1 59012896 59013495 ccaat +
>31260 chr1 59013141 59013740 ccaat -
>31269 chr1 59028483 59029082 CCAAT +
>31270 chr1 59028728 59029327 CCAAT -
>31274 chr1 59044986 59045585 ccaat -
>31275 chr1 59050816 59051415 CCAAT +
>31276 chr1 59051061 59051660 CCAAT -
>31283 chr1 59080974 59081573 ccaat +
>31284 chr1 59081219 59081818 ccaat -
>31285 chr1 59082848 59083447 CCAAT +
>31286 chr1 59083093 59083692 CCAAT -
>31300 chr1 59104777 59105376 CCAAT -
>31301 chr1 59109108 59109707 ccaat +
>31302 chr1 59109353 59109952 ccaat -
>31307 chr1 59116492 59117091 ccaat +
>31313 chr1 59125140 59125739 CCAAT +
>31314 chr1 59125385 59125984 CCAAT -
>31315 chr1 59125832 59126431 CCAAT +
>31316 chr1 59126077 59126676 CCAAT -
>31322 chr1 59137858 59138457 CCAAT -
>31323 chr1 59137673 59138272 ccaat +
>31324 chr1 59137918 59138517 ccaat -
>31330 chr1 59161290 59161889 CCAAT -
>31331 chr1 59162750 59163349 CCAAT +
>31332 chr1 59162995 59163594 CCAAT -
>31333 chr1 59162926 59163525 CCAAT +
>31334 chr1 59163171 59163770 CCAAT -
>31335 chr1 59164841 59165440 CCAAT +
>31336 chr1 59165086 59165685 CCAAT -
>31337 chr1 59170771 59171370 CCAAT +
>31338 chr1 59171016 59171615 CCAAT -
>31342 chr1 59184479 59185078 ccaat -
>31343 chr1 59184477 59185076 ccaat +
>31344 chr1 59184722 59185321 ccaat -
>31351 chr1 59198908 59199507 ccaat +
>31352 chr1 59199153 59199752 ccaat -
>31354 chr1 59200238 59200837 ccaat -
>31355 chr1 59200308 59200907 ccaat +
>31356 chr1 59200553 59201152 ccaat -
>31357 chr1 59200574 59201173 ccaat +
>31362 chr1 59211601 59212200 CCAAT -
>31368 chr1 59222004 59222603 ccaat -
>31374 chr1 59228476 59229075 ccaat -
[truncated: 40,805,032 more chars]
