# Supplementary material for: Genome-wide analysis of regions similar to promoters of histone genes
Source: BMC Syst Biol. 2010 May 28;4(Suppl 1):S4. doi: 10.1186/1752-0509-4-S1-S4 (PMC2880410; doi:10.1186/1752-0509-4-S1-S4)
Supplement: Additional file 9 [file 1752-0509-4-S1-S4-S9.txt]

IDnum	M8	S8	L8_7	M7	S7	L7_6	M6	S6	L6_5	M5	S5	L5_4	M4	S4	L4_3	M3	S3	L3_2	M2	S2	L2_1	M1	S1	L1_0	Class
5	?	?	?	?	?	?	?	?	?	?	?	?	CAAT	minus	41	TATA	plus	274	CAAT	plus	123	H4TF2	plus	41	?
6	?	?	?	?	?	?	?	?	?	?	?	?	Oct1	plus	4	TATA	plus	201	H4TF2	minus	123	CAAT	minus	175	?
9	?	?	?	?	?	?	?	?	?	?	?	?	GC	plus	167	TATA	plus	78	Oct1	minus	32	CAAT	plus	175	?
10	?	?	?	?	?	?	?	?	?	?	?	?	?	?	?	GC	minus	381	CAAT	minus	32	Oct1	plus	136	?
11	?	?	?	?	?	?	?	?	?	?	?	?	CAAT	minus	311	Oct1	minus	0	CAAT	plus	117	RT1	minus	51	?
12	?	?	?	?	?	?	?	?	?	?	?	?	AC	minus	268	RT1	plus	117	CAAT	minus	0	Oct1	plus	172	?
14	?	?	?	?	?	?	?	?	?	?	?	?	?	?	?	Oct1	plus	290	AC	minus	0	CAAT	minus	175	?
15	?	?	?	?	?	?	?	?	?	?	?	?	CAAT	plus	41	CAAT	minus	310	CAAT	plus	44	AC	minus	125	?
18	?	?	?	?	?	?	?	?	?	?	?	?	?	?	?	ATFCREB	plus	379	CAAT	minus	13	CAAT	minus	175	?
20	?	?	?	?	?	?	?	?	?	?	?	?	?	?	?	ATFCREB	plus	379	CAAT	minus	13	CAAT	minus	158	?
26	?	?	?	?	?	?	?	?	?	?	?	?	?	?	?	Oct1	plus	124	CAAT	minus	130	CAAT	minus	175	?
27	?	?	?	?	?	?	?	?	?	?	?	?	?	?	?	CAAT	plus	130	CAAT	plus	124	Oct1	minus	44	?
28	?	?	?	?	?	?	?	?	?	?	?	?	?	?	?	Oct1	plus	124	CAAT	minus	130	CAAT	minus	41	?
29	?	?	?	?	?	?	?	?	?	?	?	?	?	?	?	Oct1	minus	132	TATA	plus	156	CAAT	plus	175	?
33	?	?	?	?	?	?	?	?	?	?	?	?	?	?	?	TATA	plus	15	CAAT	plus	121	CAAT	minus	50	?
34	?	?	?	?	?	?	?	?	?	?	?	?	AC	minus	37	CAAT	plus	142	CAAT	plus	121	CAAT	minus	175	?
38	?	?	?	?	?	?	?	?	?	?	?	?	?	?	?	CAAT	minus	39	Oct1	plus	306	CAAT	minus	175	?
39	?	?	?	?	?	?	?	?	?	?	?	?	Oct1	minus	39	CAAT	plus	288	CAAT	plus	155	CAAT	plus	16	?
43	?	?	?	?	?	?	?	?	?	?	?	?	?	?	?	E2F	plus	88	CAAT	minus	212	CAAT	plus	175	?
45	?	?	?	?	?	?	?	?	?	?	?	?	?	?	?	CAAT	plus	95	CAAT	minus	56	GC	plus	14	?
46	?	?	?	?	?	?	?	?	?	?	?	?	?	?	?	GC	minus	56	CAAT	plus	95	CAAT	minus	175	?
49	?	?	?	?	?	?	?	?	?	?	?	?	?	?	?	CAAT	minus	8	TATA	plus	165	CAAT	plus	175	?
52	?	?	?	?	?	?	?	?	?	TATA	plus	47	GC	minus	0	CAAT	plus	16	AC	plus	324	CAAT	minus	175	?
59	?	?	?	?	?	?	?	?	?	?	?	?	?	?	?	GC	plus	383	CAAT	plus	157	AC	plus	12	?
60	?	?	?	?	?	?	?	?	?	?	?	?	?	?	?	Oct1	plus	215	AC	minus	157	CAAT	minus	175	?
65	?	?	?	?	?	?	?	?	?	?	?	?	Oct1	plus	106	TATA	plus	53	CAAT	plus	119	CAAT	minus	52	?
66	?	?	?	?	?	?	?	?	?	?	?	?	?	?	?	CAAT	plus	119	CAAT	minus	164	Oct1	minus	4	?
69	?	?	?	?	?	?	?	?	?	?	?	?	TATA	plus	270	AC	plus	60	Oct1	plus	24	CAAT	plus	175	?
70	?	?	?	?	?	?	?	?	?	?	?	?	TATA	plus	115	CAAT	minus	24	Oct1	minus	60	AC	minus	78	?
77	?	?	?	?	?	?	?	?	?	?	?	?	?	?	?	GC	minus	190	AC	plus	79	CAAT	plus	175	?
85	?	?	?	?	?	?	?	?	?	?	?	?	ATFCREB	plus	292	AC	plus	67	CAAT	plus	83	CAAT	minus	88	?
86	?	?	?	?	?	?	?	?	?	CAAT	minus	194	Oct1	plus	91	CAAT	plus	83	CAAT	minus	67	AC	minus	102	?
87	?	?	?	?	?	?	?	?	?	?	?	?	CAAT	plus	83	CAAT	minus	91	Oct1	minus	194	CAAT	plus	175	?
89	?	?	?	?	?	?	?	?	?	?	?	?	?	?	?	GC	plus	256	CAAT	plus	85	AC	plus	84	?
90	?	?	?	?	?	?	?	?	?	?	?	?	TATA	plus	8	CAAT	plus	85	AC	minus	85	CAAT	minus	175	?
93	?	?	?	?	?	?	GC	minus	80	Oct1	minus	77	CAAT	plus	47	TATA	plus	4	RT1	minus	68	CAAT	minus	40	?
94	?	?	?	?	?	?	?	?	?	CAAT	plus	68	RT1	plus	56	CAAT	minus	77	Oct1	plus	80	GC	plus	5	?
95	?	?	?	?	?	?	?	?	?	?	?	?	?	?	?	Oct1	plus	222	CAAT	plus	134	TG	plus	35	?
96	?	?	?	?	?	?	?	?	?	?	?	?	?	?	?	Oct1	plus	45	TG	minus	134	CAAT	minus	175	?
98	?	?	?	?	?	?	?	?	?	?	?	?	?	?	?	CAAT	minus	312	Oct1	minus	33	CAAT	minus	175	?
99	?	?	?	?	?	?	?	?	?	?	?	?	?	?	?	Oct1	minus	39	CAAT	plus	291	CAAT	plus	175	?
103	?	?	?	?	?	?	?	?	?	?	?	?	?	?	?	CAAT	plus	95	CAAT	minus	56	GC	plus	14	?
104	?	?	?	?	?	?	?	?	?	?	?	?	AC	minus	178	GC	minus	56	CAAT	plus	95	CAAT	minus	175	?
107	?	?	?	?	?	?	?	?	?	?	?	?	?	?	?	CAAT	minus	8	TATA	plus	165	CAAT	plus	175	?
110	?	?	?	?	?	?	?	?	?	TATA	plus	47	GC	minus	0	CAAT	plus	16	AC	plus	324	CAAT	minus	175	?
122	?	?	?	?	?	?	?	?	?	?	?	?	?	?	?	Oct1	plus	323	TATA	plus	43	CAAT	minus	175	?
123	?	?	?	?	?	?	?	?	?	?	?	?	TATA	plus	260	GC	minus	0	CAAT	plus	16	AC	plus	153	?
124	?	?	?	?	?	?	?	?	?	?	?	?	CAAT	plus	324	AC	minus	16	CAAT	minus	0	GC	plus	169	?
129	?	?	?	?	?	?	?	?	?	?	?	?	?	?	?	Oct1	plus	148	CAAT	plus	163	CAAT	minus	8	?
130	?	?	?	?	?	?	?	?	?	?	?	?	?	?	?	CAAT	plus	163	CAAT	minus	148	Oct1	minus	20	?
131	?	?	?	?	?	?	?	?	?	?	?	?	?	?	?	CAAT	plus	10	AC	minus	22	Oct1	plus	130	?
132	?	?	?	?	?	?	?	?	?	?	?	?	?	?	?	Oct1	minus	22	AC	plus	10	CAAT	minus	175	?
133	?	?	?	?	?	?	?	?	?	?	?	?	?	?	?	AC	plus	291	TATA	plus	57	CAAT	plus	175	?
135	?	?	?	?	?	?	?	?	?	?	?	?	?	?	?	AC	minus	61	TG	plus	116	CAAT	plus	175	?
136	?	?	?	?	?	?	?	?	?	?	?	?	?	?	?	Oct1	minus	169	CAAT	minus	116	TG	minus	53	?
139	?	?	?	?	?	?	?	?	?	?	?	?	?	?	?	AC	plus	56	CAAT	minus	11	CAAT	plus	175	?
140	?	?	?	?	?	?	?	?	?	?	?	?	?	?	?	CAAT	minus	11	CAAT	plus	56	AC	minus	98	?
144	?	?	?	?	?	?	?	?	?	?	?	?	?	?	?	CAAT	minus	378	CAAT	minus	8	TATA	plus	162	?
147	?	?	?	?	?	?	?	?	?	?	?	?	AC	minus	178	GC	minus	56	CAAT	plus	95	CAAT	minus	76	?
148	?	?	?	?	?	?	?	?	?	?	?	?	?	?	?	CAAT	plus	95	CAAT	minus	56	GC	plus	113	?
151	?	?	?	?	?	?	?	?	?	?	?	?	?	?	?	CAAT	minus	212	CAAT	plus	88	E2F	minus	81	?
152	?	?	?	?	?	?	?	?	?	?	?	?	CAAT	minus	56	AC	plus	83	E2F	plus	88	CAAT	minus	175	?
153	?	?	?	?	?	?	?	?	?	?	?	?	?	?	?	E2F	minus	175	CAAT	plus	0	AC	plus	171	?
161	?	?	?	?	?	?	?	?	?	?	?	?	?	?	?	CAAT	plus	305	CAAT	plus	105	AC	plus	64	?
162	?	?	?	?	?	?	?	?	?	?	?	?	?	?	?	CAAT	plus	265	AC	minus	105	CAAT	minus	175	?
165	?	?	?	?	?	?	?	?	?	?	?	?	?	?	?	CAAT	plus	22	Oct1	plus	37	CAAT	minus	105	?
166	?	?	?	?	?	?	?	?	?	?	?	?	?	?	?	CAAT	plus	37	Oct1	minus	22	CAAT	minus	175	?
169	?	?	?	?	?	?	?	?	?	?	?	?	?	?	?	TATA	plus	182	CAAT	plus	112	Oct1	plus	56	?
172	?	?	?	?	?	?	?	?	?	?	?	?	TATA	plus	97	RT1	plus	257	Oct1	plus	0	CAAT	minus	175	?
174	?	?	?	?	?	?	?	?	?	?	?	?	?	?	?	TATA	plus	213	CAAT	minus	131	AC	plus	38	?
175	?	?	?	?	?	?	?	?	?	?	?	?	Oct1	plus	50	CAAT	minus	180	CAAT	plus	78	CAAT	plus	93	?
177	?	?	?	?	?	?	?	?	?	?	?	?	Oct1	plus	50	CAAT	minus	180	CAAT	plus	78	CAAT	plus	175	?
179	?	?	?	?	?	?	?	?	?	?	?	?	?	?	?	CAAT	plus	68	RT1	plus	56	CAAT	minus	40	?
180	?	?	?	?	?	?	GC	minus	81	Oct1	minus	77	CAAT	plus	56	RT1	minus	68	CAAT	minus	79	TATA	plus	91	?
181	?	?	?	?	?	?	?	?	?	?	?	?	?	?	?	TATA	plus	8	CAAT	plus	85	AC	minus	84	?
182	?	?	?	?	?	?	?	?	?	?	?	?	?	?	?	CAAT	plus	85	AC	plus	85	CAAT	minus	175	?
185	?	?	?	?	?	?	?	?	?	?	?	?	?	?	?	CAAT	minus	262	CAAT	plus	50	Oct1	minus	118	?
186	?	?	?	?	?	?	?	?	?	?	?	?	?	?	?	GC	minus	307	Oct1	plus	50	CAAT	minus	175	?
189	?	?	?	?	?	?	?	?	?	?	?	?	?	?	?	Oct1	plus	66	CAAT	plus	76	GC	minus	93	?
190	?	?	?	?	?	?	?	?	?	?	?	?	?	?	?	GC	plus	76	CAAT	minus	66	Oct1	minus	102	?
191	?	?	?	?	?	?	?	?	?	?	?	?	?	?	?	CAAT	plus	46	CAAT	plus	23	TG	minus	96	?
192	?	?	?	?	?	?	?	?	?	?	?	?	?	?	?	TG	plus	23	CAAT	minus	46	CAAT	minus	175	?
193	?	?	?	?	?	?	?	?	?	?	?	?	?	?	?	CAAT	plus	46	CAAT	plus	23	TG	minus	146	?
194	?	?	?	?	?	?	?	?	?	?	?	?	?	?	?	TG	plus	23	CAAT	minus	46	CAAT	minus	125	?
196	?	?	?	?	?	?	?	?	?	?	?	?	?	?	?	Oct1	plus	311	CAAT	minus	106	TATA	plus	64	?
197	?	?	?	?	?	?	?	?	?	?	?	?	?	?	?	CAAT	plus	37	Oct1	minus	22	CAAT	minus	105	?
198	?	?	?	?	?	?	?	?	?	?	?	?	?	?	?	CAAT	plus	22	Oct1	plus	37	CAAT	minus	175	?
200	?	?	?	?	?	?	?	?	?	?	?	?	CAAT	plus	105	AC	plus	265	CAAT	minus	68	Oct1	minus	100	?
205	?	?	?	?	?	?	?	?	?	?	?	?	?	?	?	GC	minus	57	Oct1	minus	159	CAAT	plus	175	?
207	?	?	?	?	?	?	?	?	?	?	?	?	?	?	?	CAAT	minus	106	ATFCREB	plus	167	CAAT	plus	175	?
210	?	?	?	?	?	?	?	?	?	?	?	?	CAAT	minus	148	AC	minus	0	CAAT	minus	228	CAAT	minus	175	?
211	?	?	?	?	?	?	?	?	?	?	?	?	CAAT	plus	228	CAAT	plus	0	AC	plus	148	CAAT	plus	19	?
212	?	?	?	?	?	?	?	?	?	?	?	?	E2F	plus	199	CAAT	minus	148	AC	minus	0	CAAT	minus	175	?
213	?	?	?	?	?	?	?	?	?	?	?	?	CAAT	plus	228	CAAT	plus	0	AC	plus	148	CAAT	plus	175	?
214	?	?	?	?	?	?	?	?	?	?	?	?	E2F	plus	199	CAAT	minus	148	AC	minus	0	CAAT	minus	19	?
215	?	?	?	?	?	?	?	?	?	?	?	?	?	?	?	AC	plus	69	Oct1	plus	8	CAAT	plus	175	?
216	?	?	?	?	?	?	?	?	?	?	?	?	GC	plus	326	CAAT	minus	8	Oct1	minus	69	AC	minus	85	?
217	?	?	?	?	?	?	?	?	?	?	?	?	AC	plus	83	E2F	plus	88	CAAT	minus	212	CAAT	plus	175	?
219	?	?	?	?	?	?	?	?	?	?	?	?	?	?	?	CAAT	plus	95	CAAT	minus	56	GC	plus	14	?
220	?	?	?	?	?	?	?	?	?	?	?	?	AC	minus	178	GC	minus	56	CAAT	plus	95	CAAT	minus	175	?
223	?	?	?	?	?	?	?	?	?	?	?	?	?	?	?	CAAT	minus	8	TATA	plus	165	CAAT	plus	175	?
225	?	?	?	?	?	?	?	?	?	?	?	?	TATA	plus	289	CAAT	minus	11	CAAT	plus	56	AC	minus	113	?
226	?	?	?	?	?	?	?	?	?	?	?	?	?	?	?	AC	plus	56	CAAT	minus	11	CAAT	plus	160	?
230	?	?	?	?	?	?	?	?	?	?	?	?	CAAT	minus	142	Oct1	plus	18	CAAT	minus	238	CAAT	minus	175	?
231	?	?	?	?	?	?	?	?	?	CAAT	plus	238	CAAT	plus	18	Oct1	minus	131	TATA	plus	6	CAAT	plus	4	?
232	?	?	?	?	?	?	?	?	?	?	?	?	CAAT	minus	146	CAAT	minus	142	Oct1	plus	18	CAAT	minus	175	?
233	?	?	?	?	?	?	?	?	?	CAAT	plus	260	Oct1	minus	131	TATA	plus	6	CAAT	plus	146	CAAT	plus	25	?
234	?	?	?	?	?	?	?	?	?	?	?	?	?	?	?	CAAT	minus	146	CAAT	minus	142	Oct1	plus	26	?
235	?	?	?	?	?	?	?	?	?	CAAT	plus	18	Oct1	minus	131	TATA	plus	6	CAAT	plus	146	CAAT	plus	175	?
236	?	?	?	?	?	?	?	?	?	?	?	?	?	?	?	Oct1	plus	266	CAAT	minus	146	CAAT	minus	25	?
239	?	?	?	?	?	?	?	?	?	?	?	?	AC	plus	92	Oct1	plus	50	TATA	plus	171	CAAT	plus	175	?
242	?	?	?	?	?	?	?	?	?	?	?	?	?	?	?	Oct1	plus	148	CAAT	plus	163	CAAT	minus	175	?
246	?	?	?	?	?	?	?	?	?	TATA	plus	47	GC	minus	0	CAAT	plus	16	AC	plus	324	CAAT	minus	175	?
259	?	?	?	?	?	?	?	?	?	?	?	?	?	?	?	GC	plus	383	CAAT	plus	157	AC	plus	12	?
260	?	?	?	?	?	?	?	?	?	?	?	?	?	?	?	Oct1	plus	183	AC	minus	157	CAAT	minus	175	?
265	?	?	?	?	?	?	?	?	?	?	?	?	Oct1	plus	106	TATA	plus	53	CAAT	plus	119	CAAT	minus	52	?
266	?	?	?	?	?	?	?	?	?	?	?	?	?	?	?	CAAT	plus	119	CAAT	minus	164	Oct1	minus	4	?
267	?	?	?	?	?	?	?	?	?	?	?	?	?	?	?	CAAT	plus	124	GC	minus	29	CAAT	minus	12	?
268	?	?	?	?	?	?	?	?	?	?	?	?	?	?	?	CAAT	plus	29	GC	plus	124	CAAT	minus	175	?
271	?	?	?	?	?	?	?	?	?	?	?	?	TATA	plus	270	AC	plus	60	Oct1	plus	24	CAAT	plus	175	?
272	?	?	?	?	?	?	?	?	?	?	?	?	TATA	plus	115	CAAT	minus	24	Oct1	minus	60	AC	minus	78	?
276	?	?	?	?	?	?	?	?	?	?	?	?	?	?	?	CAAT	minus	285	CAAT	minus	38	AC	minus	131	?
277	?	?	?	?	?	?	?	?	?	?	?	?	?	?	?	AC	plus	38	CAAT	plus	285	CAAT	plus	175	?
283	?	?	?	?	?	?	?	?	?	?	?	?	GC	minus	201	AC	plus	29	Oct1	minus	43	CAAT	plus	175	?
284	?	?	?	?	?	?	?	?	?	?	?	?	?	?	?	CAAT	minus	43	Oct1	plus	29	AC	minus	90	?
285	?	?	?	?	?	?	?	?	?	?	?	?	?	?	?	GC	plus	132	CAAT	minus	73	CAAT	plus	175	?
291	?	?	?	?	?	?	?	?	?	?	?	?	ATFCREB	plus	292	AC	plus	67	CAAT	plus	83	CAAT	minus	88	?
292	?	?	?	?	?	?	?	?	?	?	?	?	Oct1	plus	91	CAAT	plus	83	CAAT	minus	67	AC	minus	102	?
293	?	?	?	?	?	?	?	?	?	?	?	?	?	?	?	GC	minus	29	ATFCREB	minus	25	CAAT	plus	175	?
294	?	?	?	?	?	?	?	?	?	?	?	?	?	?	?	CAAT	minus	25	ATFCREB	plus	29	GC	plus	108	?
304	?	?	?	?	?	?	?	?	?	?	?	?	CAAT	minus	138	RT1	plus	13	TATA	plus	134	CAAT	minus	175	?
305	?	?	?	?	?	?	?	?	?	?	?	?	?	?	?	CAAT	plus	152	RT1	minus	138	CAAT	plus	175	?
306	?	?	?	?	?	?	?	?	?	?	?	?	?	?	?	CAAT	minus	138	RT1	plus	13	TATA	plus	12	?
307	?	?	?	?	?	?	?	?	?	?	?	?	GC	minus	55	Oct1	plus	214	CAAT	plus	30	CAAT	minus	141	?
308	?	?	?	?	?	?	?	?	?	?	?	?	?	?	?	AC	minus	215	CAAT	plus	30	CAAT	minus	175	?
311	?	?	?	?	?	?	?	?	?	?	?	?	?	?	?	RT1	minus	119	CAAT	minus	98	CAAT	plus	175	?
316	?	?	?	?	?	?	?	?	?	?	?	?	?	?	?	TATA	plus	281	CAAT	minus	150	AC	plus	19	?
320	?	?	?	?	?	?	?	?	?	?	?	?	?	?	?	TATA	plus	184	TG	minus	25	CAAT	minus	175	?
323	?	?	?	?	?	?	?	?	?	?	?	?	CAAT	minus	37	Oct1	minus	66	CAAT	minus	127	CAAT	plus	175	?
327	?	?	?	?	?	?	?	?	?	?	?	?	?	?	?	Oct1	plus	163	GC	plus	158	CAAT	plus	175	?
334	?	?	?	?	?	?	?	?	?	?	?	?	?	?	?	E2F	plus	204	CAAT	minus	143	GC	minus	26	?
335	?	?	?	?	?	?	?	?	?	?	?	?	?	?	?	GC	minus	168	CAAT	plus	91	ATFCREB	plus	77	?
336	?	?	?	?	?	?	?	?	?	?	?	?	CAAT	plus	170	CAAT	minus	135	ATFCREB	minus	91	CAAT	minus	175	?
337	?	?	?	?	?	?	?	?	?	?	?	?	GC	minus	168	CAAT	plus	91	ATFCREB	plus	135	CAAT	plus	175	?
338	?	?	?	?	?	?	?	?	?	?	?	?	GC	plus	24	CAAT	plus	170	CAAT	minus	135	ATFCREB	minus	33	?
346	?	?	?	?	?	?	?	?	?	?	?	?	E2F	minus	50	ATFCREB	minus	138	GC	plus	94	CAAT	minus	175	?
347	?	?	?	?	?	?	?	?	?	?	?	?	?	?	?	GC	minus	75	CAAT	plus	141	ATFCREB	minus	27	?
348	?	?	?	?	?	?	?	?	?	?	?	?	RT1	minus	34	GC	plus	206	ATFCREB	plus	141	CAAT	minus	175	?
364	?	?	?	?	?	?	?	?	?	?	?	?	?	?	?	GC	plus	117	Oct1	minus	275	CAAT	minus	175	?
369	?	?	?	?	?	?	?	?	?	?	?	?	?	?	?	CAAT	minus	3	CAAT	plus	73	GC	plus	96	?
370	?	?	?	?	?	?	?	?	?	?	?	?	?	?	?	GC	minus	73	CAAT	minus	3	CAAT	plus	168	?
383	?	?	?	?	?	?	?	?	?	?	?	?	GC	minus	228	CAAT	plus	117	CAAT	plus	37	CAAT	plus	13	?
384	?	?	?	?	?	?	?	?	?	?	?	?	GC	minus	12	CAAT	minus	20	CAAT	minus	20	CAAT	minus	513	?
385	?	?	?	?	?	?	?	?	?	?	?	?	GC	minus	269	CAAT	plus	76	CAAT	plus	37	CAAT	plus	54	?
386	?	?	?	?	?	?	?	?	?	?	?	?	GC	minus	12	CAAT	minus	20	CAAT	minus	20	CAAT	minus	472	?
387	?	?	?	?	?	?	?	?	?	?	?	?	GC	minus	269	CAAT	plus	76	CAAT	plus	37	CAAT	plus	134	?
388	?	?	?	?	?	?	?	?	?	?	?	?	GC	minus	12	CAAT	minus	20	CAAT	minus	20	CAAT	minus	392	?
389	?	?	?	?	?	?	?	?	?	?	?	?	GC	minus	269	CAAT	plus	76	CAAT	plus	37	CAAT	plus	175	?
390	?	?	?	?	?	?	?	?	?	?	?	?	GC	minus	12	CAAT	minus	20	CAAT	minus	20	CAAT	minus	351	?
391	?	?	?	?	?	?	?	?	?	?	?	?	CAAT	plus	172	CAAT	plus	9	TATA	plus	6	CAAT	plus	16	?
392	?	?	?	?	?	?	?	?	?	?	?	?	GC	minus	12	CAAT	minus	20	CAAT	minus	20	CAAT	minus	310	?
393	?	?	?	?	?	?	?	?	?	CAAT	plus	9	TATA	plus	6	CAAT	plus	20	CAAT	plus	12	GC	plus	109	?
394	?	?	?	?	?	?	?	?	?	?	?	?	GC	minus	12	CAAT	minus	20	CAAT	minus	20	CAAT	minus	175	?
395	?	?	?	?	?	?	?	?	?	CAAT	plus	9	TATA	plus	6	CAAT	plus	20	CAAT	plus	12	GC	plus	133	?
396	?	?	?	?	?	?	?	?	?	?	?	?	GC	minus	12	CAAT	minus	20	CAAT	minus	20	CAAT	minus	151	?
397	?	?	?	?	?	?	?	?	?	CAAT	plus	9	TATA	plus	6	CAAT	plus	20	CAAT	plus	12	GC	plus	157	?
398	?	?	?	?	?	?	?	?	?	?	?	?	GC	minus	12	CAAT	minus	20	CAAT	minus	20	CAAT	minus	127	?
416	?	?	?	?	?	?	?	?	?	?	?	?	?	?	?	CAAT	minus	25	CAAT	plus	217	CAAT	minus	175	?
417	?	?	?	?	?	?	?	?	?	?	?	?	?	?	?	CAAT	plus	217	CAAT	minus	25	CAAT	plus	175	?
420	?	?	?	?	?	?	?	?	?	?	?	?	?	?	?	CAAT	minus	7	GC	minus	29	TATA	plus	128	?
423	?	?	?	?	?	?	?	?	?	?	?	?	?	?	?	CAAT	plus	47	GC	plus	74	CAAT	plus	44	?
424	?	?	?	?	?	?	?	?	?	?	?	?	?	?	?	CAAT	minus	74	GC	minus	47	CAAT	minus	175	?
425	?	?	?	?	?	?	?	?	?	?	?	?	?	?	?	CAAT	plus	47	GC	plus	74	CAAT	plus	175	?
426	?	?	?	?	?	?	?	?	?	?	?	?	?	?	?	CAAT	minus	74	GC	minus	47	CAAT	minus	44	?
427	?	?	?	?	?	?	?	?	?	?	?	?	?	?	?	GC	minus	262	CAAT	plus	35	CAAT	minus	136	?
428	?	?	?	?	?	?	?	?	?	?	?	?	?	?	?	CAAT	plus	35	CAAT	minus	94	GC	minus	75	?
429	?	?	?	?	?	?	?	?	?	?	?	?	?	?	?	ATFCREB	plus	335	CAAT	plus	81	GC	minus	88	?
437	?	?	?	?	?	?	?	?	?	?	?	?	?	?	?	CAAT	plus	6	TG	minus	66	TATA	plus	92	?
438	?	?	?	?	?	?	?	?	?	?	?	?	?	?	?	TATA	plus	228	TG	plus	6	CAAT	minus	175	?
446	?	?	?	?	?	?	?	?	?	?	?	?	?	?	?	CAAT	minus	17	E2F	plus	212	CAAT	minus	175	?
447	?	?	?	?	?	?	?	?	?	?	?	?	?	?	?	CAAT	plus	212	E2F	minus	17	CAAT	plus	175	?
457	?	?	?	?	?	?	?	?	?	?	?	?	?	?	?	CAAT	minus	12	CAAT	plus	27	GC	plus	142	?
458	?	?	?	?	?	?	?	?	?	?	?	?	?	?	?	GC	minus	27	CAAT	minus	12	CAAT	plus	159	?
461	?	?	?	?	?	?	?	?	?	?	?	?	?	?	?	ATFCREB	minus	279	GC	minus	13	CAAT	plus	175	?
468	?	?	?	?	?	?	?	?	?	?	?	?	?	?	?	CAAT	minus	142	GC	minus	135	CAAT	minus	175	?
469	?	?	?	?	?	?	?	?	?	?	?	?	?	?	?	CAAT	plus	135	GC	plus	142	CAAT	plus	175	?
471	?	?	?	?	?	?	?	?	?	?	?	?	GC	minus	14	RT1	plus	68	AC	minus	306	CAAT	plus	175	?
473	?	?	?	?	?	?	?	?	?	?	?	?	GC	plus	248	AC	plus	113	CAAT	plus	8	CAAT	minus	163	?
474	?	?	?	?	?	?	?	?	?	?	?	?	?	?	?	CAAT	plus	8	CAAT	minus	113	AC	minus	56	?
476	?	?	?	?	?	?	?	?	?	?	?	?	?	?	?	CAAT	plus	93	AC	minus	165	CAAT	minus	175	?
479	?	?	?	?	?	?	?	?	?	?	?	?	?	?	?	CAAT	plus	278	CAAT	plus	136	E2F	minus	33	?
483	?	?	?	?	?	?	?	?	?	?	?	?	?	?	?	CAAT	plus	35	CAAT	minus	90	AC	minus	40	?
484	?	?	?	?	?	?	?	?	?	?	?	?	?	?	?	AC	plus	90	CAAT	plus	35	CAAT	minus	175	?
485	?	?	?	?	?	?	?	?	?	?	?	?	?	?	?	GC	minus	87	Oct1	plus	190	CAAT	plus	175	?
489	?	?	?	?	?	?	?	?	?	?	?	?	?	?	?	Oct1	minus	309	CAAT	plus	157	CAAT	minus	14	?
490	?	?	?	?	?	?	?	?	?	?	?	?	GC	minus	27	TG	minus	200	CAAT	plus	157	CAAT	minus	175	?
491	?	?	?	?	?	?	?	?	?	?	?	?	?	?	?	CAAT	plus	22	E2F	plus	74	CAAT	plus	69	?
492	?	?	?	?	?	?	?	?	?	?	?	?	CAAT	minus	278	CAAT	minus	74	E2F	minus	22	CAAT	minus	175	?
493	?	?	?	?	?	?	?	?	?	?	?	?	?	?	?	CAAT	plus	22	E2F	plus	74	CAAT	plus	175	?
494	?	?	?	?	?	?	?	?	?	?	?	?	CAAT	minus	278	CAAT	minus	74	E2F	minus	22	CAAT	minus	69	?
495	?	?	?	?	?	?	?	?	?	?	?	?	CAAT	plus	22	E2F	plus	74	CAAT	plus	278	CAAT	plus	175	?
500	?	?	?	?	?	?	?	?	?	?	?	?	?	?	?	GC	minus	5	TATA	plus	8	CAAT	minus	175	?
503	?	?	?	?	?	?	?	?	?	?	?	?	?	?	?	ATFCREB	plus	74	GC	minus	85	CAAT	plus	175	?
504	?	?	?	?	?	?	?	?	?	?	?	?	?	?	?	GC	minus	395	CAAT	minus	165	ATFCREB	minus	3	?
517	?	?	?	?	?	?	?	?	?	?	?	?	?	?	?	GC	minus	335	ATFCREB	minus	40	CAAT	plus	175	?
530	?	?	?	?	?	?	?	?	?	?	?	?	?	?	?	E2F	minus	92	GC	plus	292	CAAT	minus	175	?
531	?	?	?	?	?	?	?	?	?	GC	minus	92	E2F	plus	64	CAAT	plus	27	CAAT	plus	45	ATFCREB	plus	92	?
532	?	?	?	?	?	?	?	?	?	ATFCREB	minus	45	CAAT	minus	27	CAAT	minus	64	E2F	minus	92	GC	plus	7	?
533	?	?	?	?	?	?	?	?	?	GC	minus	92	E2F	plus	64	CAAT	plus	27	CAAT	plus	45	ATFCREB	plus	123	?
534	?	?	?	?	?	?	?	?	?	?	?	?	ATFCREB	minus	45	CAAT	minus	27	CAAT	minus	64	E2F	minus	74	?
535	?	?	?	?	?	?	?	?	?	?	?	?	?	?	?	AC	plus	284	CAAT	plus	162	TATA	plus	8	?
546	?	?	?	?	?	?	?	?	?	?	?	?	?	?	?	GC	plus	214	CAAT	minus	149	CAAT	minus	175	?
549	?	?	?	?	?	?	?	?	?	?	?	?	?	?	?	GC	minus	222	CAAT	plus	7	E2F	minus	162	?
553	?	?	?	?	?	?	?	?	?	?	?	?	?	?	?	GC	minus	400	CAAT	plus	112	TG	minus	57	?
554	?	?	?	?	?	?	?	?	?	?	?	?	?	?	?	GC	minus	82	TG	plus	112	CAAT	minus	175	?
556	?	?	?	?	?	?	?	?	?	?	?	?	?	?	?	CAAT	minus	226	GC	minus	99	CAAT	minus	175	?
557	?	?	?	?	?	?	?	?	?	?	?	?	CAAT	plus	99	GC	plus	160	TATA	plus	61	CAAT	plus	175	?
559	?	?	?	?	?	?	?	?	?	?	?	?	?	?	?	AC	minus	357	CAAT	plus	87	CAAT	plus	84	?
565	?	?	?	?	?	?	?	?	?	?	?	?	?	?	?	CAAT	plus	114	GC	minus	1	CAAT	plus	50	?
566	?	?	?	?	?	?	?	?	?	?	?	?	?	?	?	CAAT	minus	1	GC	plus	114	CAAT	minus	175	?
567	?	?	?	?	?	?	?	?	?	?	?	?	?	?	?	CAAT	plus	114	GC	minus	1	CAAT	plus	175	?
568	?	?	?	?	?	?	?	?	?	?	?	?	?	?	?	CAAT	minus	1	GC	plus	114	CAAT	minus	50	?
580	?	?	?	?	?	?	?	?	?	?	?	?	?	?	?	TATA	plus	161	CAAT	minus	79	GC	plus	90	?
581	?	?	?	?	?	?	?	?	?	?	?	?	?	?	?	AC	plus	354	CAAT	plus	37	TATA	plus	133	?
586	?	?	?	?	?	?	?	?	?	?	?	?	?	?	?	TATA	plus	161	CAAT	minus	79	GC	plus	90	?
591	?	?	?	?	?	?	?	?	?	TATA	plus	162	CAAT	minus	21	AC	plus	60	CAAT	plus	33	GC	plus	136	?
592	?	?	?	?	?	?	?	?	?	?	?	?	GC	plus	301	CAAT	minus	60	AC	minus	21	CAAT	plus	84	?
593	?	?	?	?	?	?	?	?	?	?	?	?	?	?	?	AC	plus	94	GC	minus	204	CAAT	plus	175	?
607	?	?	?	?	?	?	?	?	?	?	?	?	?	?	?	GC	minus	157	Oct1	plus	76	CAAT	plus	175	?
609	?	?	?	?	?	?	?	?	?	?	?	?	?	?	?	GC	plus	77	CAAT	plus	20	ATFCREB	plus	148	?
610	?	?	?	?	?	?	?	?	?	?	?	?	?	?	?	ATFCREB	minus	20	CAAT	minus	77	GC	minus	92	?
612	?	?	?	?	?	?	?	?	?	?	?	?	?	?	?	TG	plus	19	GC	plus	207	CAAT	minus	175	?
613	?	?	?	?	?	?	?	?	?	?	?	?	CAAT	minus	316	Oct1	minus	1	CAAT	plus	4	CAAT	plus	167	?
614	?	?	?	?	?	?	?	?	?	?	?	?	?	?	?	CAAT	minus	4	CAAT	minus	1	Oct1	plus	167	?
615	?	?	?	?	?	?	?	?	?	?	?	?	CAAT	minus	316	Oct1	minus	1	CAAT	plus	4	CAAT	plus	175	?
616	?	?	?	?	?	?	?	?	?	?	?	?	?	?	?	CAAT	minus	4	CAAT	minus	1	Oct1	plus	159	?
624	?	?	?	?	?	?	?	?	?	?	?	?	?	?	?	AC	minus	197	CAAT	minus	60	TATA	plus	110	?
626	?	?	?	?	?	?	?	?	?	?	?	?	?	?	?	Oct1	minus	60	GC	plus	303	CAAT	minus	175	?
633	?	?	?	?	?	?	?	?	?	?	?	?	ATFCREB	minus	107	CAAT	minus	285	CAAT	plus	25	CAAT	plus	146	?
634	?	?	?	?	?	?	?	?	?	?	?	?	ATFCREB	minus	38	CAAT	minus	165	CAAT	minus	25	CAAT	minus	175	?
635	?	?	?	?	?	?	?	?	?	?	?	?	?	?	?	CAAT	minus	285	CAAT	plus	25	CAAT	plus	175	?
636	?	?	?	?	?	?	?	?	?	?	?	?	ATFCREB	minus	38	CAAT	minus	165	CAAT	minus	25	CAAT	minus	146	?
637	?	?	?	?	?	?	?	?	?	?	?	?	CAAT	plus	25	CAAT	plus	165	CAAT	plus	38	ATFCREB	plus	130	?
638	?	?	?	?	?	?	?	?	?	?	?	?	AC	minus	239	ATFCREB	minus	38	CAAT	minus	165	CAAT	minus	6	?
639	?	?	?	?	?	?	?	?	?	GC	minus	136	TATA	plus	118	CAAT	minus	0	Oct1	plus	28	CAAT	plus	175	?
640	?	?	?	?	?	?	?	?	?	?	?	?	CAAT	minus	28	Oct1	minus	0	CAAT	plus	42	GC	minus	92	?
647	?	?	?	?	?	?	?	?	?	?	?	?	?	?	?	GC	minus	336	CAAT	plus	35	CAAT	minus	136	?
648	?	?	?	?	?	?	?	?	?	?	?	?	?	?	?	CAAT	plus	28	TATA	plus	2	CAAT	minus	175	?
658	?	?	?	?	?	?	?	?	?	?	?	?	?	?	?	GC	minus	313	CAAT	minus	120	AC	minus	49	?
663	?	?	?	?	?	?	?	?	?	?	?	?	?	?	?	CAAT	plus	322	CAAT	plus	77	TATA	plus	93	?
665	?	?	?	?	?	?	?	?	?	?	?	?	?	?	?	Oct1	minus	0	CAAT	plus	69	CAAT	plus	102	?
666	?	?	?	?	?	?	?	?	?	?	?	?	?	?	?	CAAT	minus	69	CAAT	minus	0	Oct1	plus	172	?
667	?	?	?	?	?	?	?	?	?	?	?	?	?	?	?	Oct1	minus	0	CAAT	plus	69	CAAT	plus	175	?
668	?	?	?	?	?	?	?	?	?	?	?	?	?	?	?	CAAT	minus	69	CAAT	minus	0	Oct1	plus	99	?
671	?	?	?	?	?	?	?	?	?	?	?	?	?	?	?	TATA	plus	46	ATFCREB	minus	172	CAAT	plus	175	?
679	?	?	?	?	?	?	?	?	?	?	?	?	?	?	?	CAAT	minus	49	GC	minus	223	CAAT	plus	175	?
682	?	?	?	?	?	?	?	?	?	?	?	?	?	?	?	Oct1	minus	228	E2F	minus	37	CAAT	minus	175	?
711	?	?	?	?	?	?	?	?	?	?	?	?	?	?	?	ATFCREB	minus	216	CAAT	plus	11	GC	minus	158	?
724	?	?	?	?	?	?	?	?	?	?	?	?	?	?	?	CAAT	minus	305	CAAT	minus	7	GC	plus	162	?
725	?	?	?	?	?	?	?	?	?	?	?	?	?	?	?	GC	minus	7	CAAT	plus	305	CAAT	plus	175	?
731	?	?	?	?	?	?	?	?	?	?	?	?	?	?	?	GC	minus	152	TG	plus	122	CAAT	plus	175	?
736	?	?	?	?	?	?	?	?	?	?	?	?	?	?	?	GC	plus	17	CAAT	plus	374	CAAT	minus	175	?
739	?	?	?	?	?	?	?	?	?	?	?	?	?	?	?	CAAT	plus	25	GC	minus	27	AC	minus	111	?
740	?	?	?	?	?	?	?	?	?	?	?	?	?	?	?	AC	plus	27	GC	plus	25	CAAT	minus	175	?
742	?	?	?	?	?	?	?	?	?	?	?	?	AC	minus	169	TG	minus	99	CAAT	minus	46	TATA	plus	124	?
744	?	?	?	?	?	?	?	?	?	?	?	?	?	?	?	CAAT	plus	220	CAAT	minus	141	E2F	minus	28	?
747	?	?	?	?	?	?	?	?	?	?	?	?	?	?	?	ATFCREB	plus	142	CAAT	plus	66	GC	plus	103	?
748	?	?	?	?	?	?	?	?	?	?	?	?	?	?	?	GC	minus	66	CAAT	minus	142	ATFCREB	minus	26	?
749	?	?	?	?	?	?	?	?	?	?	?	?	?	?	?	CAAT	minus	124	CAAT	plus	91	CAAT	plus	80	?
750	?	?	?	?	?	?	?	?	?	?	?	?	?	?	?	CAAT	minus	91	CAAT	minus	219	CAAT	plus	47	?
751	?	?	?	?	?	?	?	?	?	?	?	?	?	?	?	CAAT	minus	124	CAAT	plus	91	CAAT	plus	175	?
752	?	?	?	?	?	?	?	?	?	?	?	?	?	?	?	CAAT	minus	91	CAAT	minus	91	CAAT	minus	80	?
753	?	?	?	?	?	?	?	?	?	?	?	?	?	?	?	CAAT	minus	219	CAAT	plus	91	CAAT	plus	175	?
757	?	?	?	?	?	?	?	?	?	?	?	?	?	?	?	GC	plus	329	TG	plus	25	CAAT	plus	175	?
758	?	?	?	?	?	?	?	?	?	?	?	?	?	?	?	CAAT	minus	25	TG	minus	120	GC	plus	18	?
762	?	?	?	?	?	?	?	?	?	?	?	?	?	?	?	CAAT	plus	194	CAAT	minus	18	GC	minus	151	?
773	?	?	?	?	?	?	?	?	?	?	?	?	?	?	?	CAAT	minus	291	RT1	plus	90	CAAT	plus	175	?
779	?	?	?	?	?	?	?	?	?	?	?	?	?	?	?	AC	minus	317	CAAT	plus	10	GC	minus	159	?
780	?	?	?	?	?	?	?	?	?	?	?	?	?	?	?	Oct1	minus	361	GC	plus	10	CAAT	minus	175	?
788	?	?	?	?	?	?	?	?	?	?	?	?	?	?	?	TATA	plus	376	CAAT	minus	12	ATFCREB	plus	156	?
792	?	?	?	?	?	?	?	?	?	?	?	?	?	?	?	AC	plus	201	GC	plus	153	CAAT	minus	175	?
793	?	?	?	?	?	?	?	?	?	?	?	?	Oct1	plus	25	AC	minus	204	CAAT	minus	1	CAAT	plus	175	?
797	?	?	?	?	?	?	?	?	?	?	?	?	?	?	?	TATA	plus	33	Oct1	minus	0	CAAT	plus	175	?
800	?	?	?	?	?	?	?	?	?	?	?	?	?	?	?	GC	minus	213	CAAT	minus	159	CAAT	plus	12	?
803	?	?	?	?	?	?	?	?	?	?	?	?	Oct1	plus	2	GC	minus	320	CAAT	plus	11	ATFCREB	minus	157	?
804	?	?	?	?	?	?	?	?	?	?	?	?	?	?	?	GC	minus	53	ATFCREB	plus	11	CAAT	minus	175	?
816	?	?	?	?	?	?	?	?	?	?	?	?	?	?	?	Oct1	plus	325	CAAT	minus	106	CAAT	minus	65	?
819	?	?	?	?	?	?	?	?	?	?	?	?	?	?	?	TATA	plus	181	CAAT	plus	5	AC	plus	164	?
820	?	?	?	?	?	?	?	?	?	?	?	?	?	?	?	AC	minus	5	CAAT	minus	11	TATA	plus	159	?
823	?	?	?	?	?	?	?	?	?	?	?	?	?	?	?	GC	plus	162	CAAT	minus	110	CAAT	plus	175	?
824	?	?	?	?	?	?	?	?	?	?	?	?	?	?	?	GC	minus	173	CAAT	minus	110	CAAT	plus	61	?
828	?	?	?	?	?	?	?	?	?	?	?	?	?	?	?	GC	plus	101	Oct1	minus	293	CAAT	minus	175	?
833	?	?	?	?	?	?	?	?	?	?	?	?	?	?	?	GC	minus	407	CAAT	plus	135	TATA	plus	35	?
843	?	?	?	?	?	?	?	?	?	?	?	?	?	?	?	TG	minus	19	GC	plus	117	CAAT	plus	175	?
844	?	?	?	?	?	?	?	?	?	?	?	?	ATFCREB	plus	174	CAAT	minus	117	GC	minus	19	TG	plus	27	?
845	?	?	?	?	?	?	?	?	?	?	?	?	?	?	?	GC	plus	19	CAAT	minus	112	CAAT	plus	175	?
846	?	?	?	?	?	?	?	?	?	?	?	?	?	?	?	GC	minus	366	CAAT	minus	112	CAAT	plus	59	?
849	?	?	?	?	?	?	?	?	?	?	?	?	CAAT	minus	222	GC	plus	37	Oct1	minus	0	CAAT	plus	175	?
850	?	?	?	?	?	?	?	?	?	?	?	?	?	?	?	CAAT	minus	0	Oct1	plus	37	GC	minus	129	?
855	?	?	?	?	?	?	?	?	?	?	?	?	?	?	?	GC	plus	89	ATFCREB	minus	242	CAAT	plus	175	?
863	?	?	?	?	?	?	?	?	?	?	?	?	?	?	?	TATA	plus	62	CAAT	plus	143	Oct1	plus	25	?
864	?	?	?	?	?	?	RT1	minus	104	GC	plus	32	E2F	plus	55	Oct1	minus	143	CAAT	minus	62	TATA	plus	108	?
865	?	?	?	?	?	?	?	?	?	?	?	?	?	?	?	GC	minus	336	CAAT	plus	154	CAAT	plus	17	?
867	?	?	?	?	?	?	?	?	?	?	?	?	?	?	?	GC	plus	225	CAAT	plus	154	CAAT	plus	175	?
871	?	?	?	?	?	?	?	?	?	?	?	?	ATFCREB	plus	18	CAAT	minus	83	GC	plus	34	CAAT	plus	175	?
872	?	?	?	?	?	?	?	?	?	?	?	?	CAAT	minus	34	GC	minus	83	CAAT	plus	18	ATFCREB	minus	23	?
877	?	?	?	?	?	?	?	?	?	?	?	?	?	?	?	ATFCREB	plus	53	GC	minus	92	CAAT	plus	175	?
878	?	?	?	?	?	?	?	?	?	?	?	?	?	?	?	CAAT	minus	92	GC	plus	53	ATFCREB	minus	17	?
881	?	?	?	?	?	?	?	?	?	?	?	?	CAAT	minus	34	GC	minus	83	CAAT	plus	18	ATFCREB	minus	150	?
882	?	?	?	?	?	?	?	?	?	?	?	?	ATFCREB	plus	18	CAAT	minus	83	GC	plus	34	CAAT	plus	48	?
883	?	?	?	?	?	?	?	?	?	?	?	?	?	?	?	GC	minus	282	CAAT	plus	132	E2F	plus	37	?
884	?	?	?	?	?	?	?	?	?	?	?	?	?	?	?	GC	minus	160	E2F	minus	132	CAAT	minus	175	?
886	?	?	?	?	?	?	?	?	?	?	?	?	?	?	?	CAAT	plus	87	GC	minus	238	CAAT	minus	175	?
891	?	?	?	?	?	?	?	?	?	?	?	?	?	?	?	AC	plus	85	CAAT	plus	64	CAAT	plus	107	?
892	?	?	?	?	?	?	?	?	?	?	?	?	Oct1	plus	186	CAAT	minus	64	CAAT	minus	85	AC	minus	84	?
894	?	?	?	?	?	?	?	?	?	?	?	?	?	?	?	CAAT	minus	1	CAAT	plus	209	CAAT	minus	175	?
895	?	?	?	?	?	?	?	?	?	?	?	?	?	?	?	CAAT	plus	209	CAAT	minus	1	CAAT	plus	175	?
896	?	?	?	?	?	?	?	?	?	?	?	?	?	?	?	ATFCREB	plus	365	CAAT	minus	1	CAAT	plus	170	?
899	?	?	?	?	?	?	?	?	?	?	?	?	AC	plus	54	RT1	minus	163	GC	plus	179	CAAT	plus	175	?
901	?	?	?	?	?	?	?	?	?	?	?	?	?	?	?	AC	plus	128	Oct1	minus	0	CAAT	plus	175	?
902	?	?	?	?	?	?	?	?	?	GC	minus	175	CAAT	minus	0	Oct1	plus	24	TATA	plus	99	AC	minus	38	?
903	?	?	?	?	?	?	?	?	?	TATA	plus	65	Oct1	plus	175	CAAT	plus	82	CAAT	plus	0	TG	minus	83	?
904	?	?	?	?	?	?	?	?	?	CAAT	minus	67	Oct1	minus	35	TG	plus	0	CAAT	minus	82	CAAT	minus	175	?
905	?	?	?	?	?	?	TATA	plus	65	Oct1	plus	175	CAAT	plus	82	CAAT	plus	0	TG	minus	109	CAAT	plus	56	?
906	?	?	?	?	?	?	?	?	?	CAAT	minus	67	Oct1	minus	35	TG	plus	0	CAAT	minus	82	CAAT	minus	89	?
907	?	?	?	?	?	?	?	?	?	Oct1	plus	175	CAAT	plus	82	CAAT	plus	0	TG	minus	109	CAAT	plus	175	?
908	?	?	?	?	?	?	?	?	?	?	?	?	CAAT	minus	67	Oct1	minus	35	TG	plus	0	CAAT	minus	56	?
909	?	?	?	?	?	?	?	?	?	?	?	?	?	?	?	AC	plus	248	CAAT	plus	23	E2F	minus	146	?
912	?	?	?	?	?	?	?	?	?	?	?	?	?	?	?	CAAT	plus	210	CAAT	plus	311	CAAT	plus	61	?
914	?	?	?	?	?	?	?	?	?	?	?	?	?	?	?	CAAT	minus	390	CAAT	minus	26	GC	plus	143	?
915	?	?	?	?	?	?	?	?	?	?	?	?	CAAT	plus	390	CAAT	plus	99	GC	minus	30	CAAT	plus	36	?
916	?	?	?	?	?	?	?	?	?	?	?	?	CAAT	minus	30	GC	plus	41	CAAT	plus	54	CAAT	minus	175	?
917	?	?	?	?	?	?	?	?	?	?	?	?	CAAT	plus	54	CAAT	minus	41	GC	minus	30	CAAT	plus	175	?
918	?	?	?	?	?	?	?	?	?	?	?	?	CAAT	minus	30	GC	plus	41	CAAT	plus	54	CAAT	minus	36	?
920	?	?	?	?	?	?	?	?	?	?	?	?	?	?	?	Oct1	plus	205	CAAT	plus	38	CAAT	minus	175	?
925	?	?	?	?	?	?	?	?	?	?	?	?	?	?	?	GC	minus	197	CAAT	plus	162	CAAT	minus	9	?
926	?	?	?	?	?	?	?	?	?	?	?	?	?	?	?	Oct1	plus	10	CAAT	plus	162	CAAT	minus	175	?
929	?	?	?	?	?	?	?	?	?	?	?	?	?	?	?	GC	plus	67	E2F	plus	314	CAAT	plus	175	?
935	?	?	?	?	?	?	?	?	?	?	?	?	GC	minus	227	CAAT	plus	115	CAAT	plus	37	CAAT	plus	15	?
936	?	?	?	?	?	?	?	?	?	GC	minus	12	CAAT	minus	20	CAAT	minus	91	TATA	plus	85	CAAT	minus	175	?
937	?	?	?	?	?	?	?	?	?	?	?	?	GC	minus	227	CAAT	plus	181	CAAT	plus	20	CAAT	plus	85	?
938	?	?	?	?	?	?	?	?	?	GC	minus	12	CAAT	minus	20	CAAT	minus	91	TATA	plus	85	CAAT	minus	56	?
939	?	?	?	?	?	?	?	?	?	?	?	?	GC	minus	227	CAAT	plus	181	CAAT	plus	20	CAAT	plus	126	?
940	?	?	?	?	?	?	?	?	?	GC	minus	12	CAAT	minus	20	CAAT	minus	91	TATA	plus	85	CAAT	minus	15	?
941	?	?	?	?	?	?	?	?	?	?	?	?	CAAT	plus	181	CAAT	plus	20	CAAT	plus	12	GC	plus	133	?
942	?	?	?	?	?	?	?	?	?	GC	minus	12	CAAT	minus	20	CAAT	minus	62	CAAT	minus	25	TATA	plus	79	?
943	?	?	?	?	?	?	?	?	?	?	?	?	CAAT	plus	181	CAAT	plus	20	CAAT	plus	12	GC	plus	157	?
944	?	?	?	?	?	?	?	?	?	GC	minus	12	CAAT	minus	20	CAAT	minus	62	CAAT	minus	25	TATA	plus	55	?
949	?	?	?	?	?	?	?	?	?	?	?	?	?	?	?	GC	minus	303	CAAT	plus	33	CAAT	minus	138	?
953	?	?	?	?	?	?	?	?	?	?	?	?	?	?	?	Oct1	plus	27	CAAT	minus	146	CAAT	plus	175	?
954	?	?	?	?	?	?	?	?	?	?	?	?	?	?	?	CAAT	minus	384	CAAT	minus	146	CAAT	plus	25	?
955	?	?	?	?	?	?	?	?	?	?	?	?	CAAT	plus	59	CAAT	minus	18	Oct1	minus	34	CAAT	plus	49	?
956	?	?	?	?	?	?	?	?	?	?	?	?	CAAT	minus	14	CAAT	plus	107	Oct1	plus	18	CAAT	plus	238	?
957	?	?	?	?	?	?	?	?	?	?	?	?	CAAT	minus	18	Oct1	minus	107	CAAT	minus	14	CAAT	plus	84	?
958	?	?	?	?	?	?	GC	plus	35	E2F	minus	260	CAAT	minus	14	CAAT	plus	107	Oct1	plus	18	CAAT	plus	112	?
959	?	?	?	?	?	?	?	?	?	?	?	?	CAAT	minus	18	Oct1	minus	107	CAAT	minus	14	CAAT	plus	175	?
960	?	?	?	?	?	?	GC	plus	35	E2F	minus	260	CAAT	minus	14	CAAT	plus	107	Oct1	plus	18	CAAT	plus	21	?
962	?	?	?	?	?	?	?	?	?	?	?	?	?	?	?	ATFCREB	minus	385	CAAT	minus	132	TATA	plus	38	?
969	?	?	?	?	?	?	?	?	?	?	?	?	?	?	?	ATFCREB	plus	40	GC	minus	161	CAAT	plus	175	?
975	?	?	?	?	?	?	?	?	?	?	?	?	?	?	?	GC	plus	293	CAAT	minus	72	CAAT	plus	175	?
988	?	?	?	?	?	?	?	?	?	?	?	?	CAAT	plus	40	AC	minus	93	GC	plus	197	CAAT	minus	175	?
991	?	?	?	?	?	?	?	?	?	?	?	?	TATA	plus	35	CAAT	plus	115	AC	minus	16	GC	plus	32	?
992	?	?	?	?	?	?	?	?	?	?	?	?	?	?	?	GC	minus	16	AC	plus	115	CAAT	minus	175	?
996	?	?	?	?	?	?	?	?	?	?	?	?	?	?	?	AC	plus	216	ATFCREB	minus	81	CAAT	minus	175	?
999	?	?	?	?	?	?	?	?	?	?	?	?	?	?	?	TATA	plus	63	CAAT	plus	113	GC	minus	56	?
1000	?	?	?	?	?	?	?	?	?	?	?	?	?	?	?	CAAT	plus	227	GC	plus	113	CAAT	minus	175	?
1002	?	?	?	?	?	?	?	?	?	?	?	?	ATFCREB	minus	63	CAAT	plus	224	CAAT	minus	12	TATA	plus	158	?
1020	?	?	?	?	?	?	?	?	?	?	?	?	?	?	?	AC	plus	258	CAAT	minus	25	GC	plus	144	?
1021	?	?	?	?	?	?	?	?	?	?	?	?	?	?	?	AC	plus	80	GC	plus	262	CAAT	plus	175	?
1027	?	?	?	?	?	?	?	?	?	?	?	?	?	?	?	CAAT	minus	17	GC	plus	252	CAAT	plus	175	?
1033	?	?	?	?	?	?	?	?	?	?	?	?	?	?	?	E2F	plus	270	GC	minus	14	CAAT	plus	175	?
1039	?	?	?	?	?	?	?	?	?	?	?	?	?	?	?	GC	minus	238	CAAT	plus	60	CAAT	minus	111	?
1041	?	?	?	?	?	?	?	?	?	?	?	?	E2F	plus	129	Oct1	plus	47	H4TF2	minus	26	CAAT	plus	175	?
1042	?	?	?	?	?	?	?	?	?	?	?	?	?	?	?	CAAT	minus	26	H4TF2	plus	47	Oct1	minus	84	?
1066	?	?	?	?	?	?	?	?	?	?	?	?	?	?	?	TATA	plus	291	GC	plus	64	CAAT	minus	175	?
1071	?	?	?	?	?	?	?	?	?	?	?	?	?	?	?	ATFCREB	plus	322	CAAT	plus	23	GC	plus	146	?
1079	?	?	?	?	?	?	?	?	?	?	?	?	?	?	?	TATA	plus	213	CAAT	plus	15	GC	minus	154	?
1080	?	?	?	?	?	?	?	?	?	?	?	?	?	?	?	CAAT	plus	261	GC	plus	15	CAAT	minus	175	?
1083	?	?	?	?	?	?	?	?	?	?	?	?	?	?	?	Oct1	plus	287	CAAT	plus	161	GC	minus	8	?
1084	?	?	?	?	?	?	?	?	?	?	?	?	?	?	?	ATFCREB	plus	60	GC	plus	161	CAAT	minus	175	?
1089	?	?	?	?	?	?	?	?	?	?	?	?	?	?	?	AC	plus	23	CAAT	plus	165	GC	plus	4	?
1090	?	?	?	?	?	?	?	?	?	?	?	?	CAAT	minus	85	GC	minus	165	CAAT	minus	23	AC	minus	146	?
1091	?	?	?	?	?	?	?	?	?	AC	plus	23	CAAT	plus	165	GC	plus	43	TATA	plus	37	CAAT	plus	175	?
1093	?	?	?	?	?	?	GC	minus	154	CAAT	minus	76	Oct1	minus	73	CAAT	plus	134	CAAT	plus	25	AC	plus	6	?
1094	?	?	?	?	?	?	?	?	?	AC	minus	25	CAAT	minus	134	CAAT	minus	73	Oct1	plus	76	CAAT	plus	15	?
1095	?	?	?	?	?	?	?	?	?	CAAT	minus	76	Oct1	minus	73	CAAT	plus	134	CAAT	plus	25	AC	plus	144	?
1096	?	?	?	?	?	?	?	?	?	?	?	?	?	?	?	AC	minus	25	CAAT	minus	134	CAAT	minus	37	?
1101	?	?	?	?	?	?	?	?	?	?	?	?	?	?	?	E2F	plus	297	ATFCREB	minus	73	CAAT	plus	175	?
1103	?	?	?	?	?	?	?	?	?	?	?	?	ATFCREB	plus	275	CAAT	plus	16	AC	minus	44	GC	plus	103	?
1104	?	?	?	?	?	?	?	?	?	?	?	?	?	?	?	GC	minus	44	AC	plus	16	CAAT	minus	175	?
1105	?	?	?	?	?	?	?	?	?	E2F	plus	146	ATFCREB	plus	195	CAAT	plus	74	CAAT	minus	1	CAAT	minus	92	?
1106	?	?	?	?	?	?	?	?	?	?	?	?	?	?	?	CAAT	plus	1	CAAT	plus	74	CAAT	minus	175	?
1107	?	?	?	?	?	?	?	?	?	?	?	?	?	?	?	TG	minus	181	Oct1	minus	0	CAAT	plus	175	?
1108	?	?	?	?	?	?	?	?	?	?	?	?	CAAT	plus	222	CAAT	minus	0	Oct1	plus	0	TATA	plus	167	?
1109	?	?	?	?	?	?	?	?	?	?	?	?	?	?	?	CAAT	minus	4	GC	plus	253	CAAT	plus	175	?
1114	?	?	?	?	?	?	?	?	?	?	?	?	CAAT	minus	27	TATA	plus	226	CAAT	minus	15	AC	minus	154	?
1115	?	?	?	?	?	?	?	?	?	?	?	?	?	?	?	AC	plus	15	CAAT	plus	258	CAAT	plus	175	?
1117	?	?	?	?	?	?	?	?	?	?	?	?	?	?	?	GC	plus	276	CAAT	plus	86	CAAT	plus	85	?
1118	?	?	?	?	?	?	?	?	?	?	?	?	?	?	?	GC	minus	49	CAAT	minus	86	CAAT	minus	175	?
1119	?	?	?	?	?	?	?	?	?	?	?	?	?	?	?	GC	plus	276	CAAT	plus	86	CAAT	plus	175	?
1120	?	?	?	?	?	?	?	?	?	?	?	?	?	?	?	GC	minus	49	CAAT	minus	86	CAAT	minus	85	?
1123	?	?	?	?	?	?	?	?	?	?	?	?	?	?	?	GC	plus	119	ATFCREB	plus	77	CAAT	plus	175	?
1125	?	?	?	?	?	?	?	?	?	?	?	?	?	?	?	Oct1	plus	321	CAAT	plus	125	CAAT	minus	46	?
1126	?	?	?	?	?	?	?	?	?	?	?	?	?	?	?	CAAT	plus	172	CAAT	plus	125	CAAT	minus	175	?
1129	?	?	?	?	?	?	?	?	?	?	?	?	RT1	minus	73	CAAT	minus	280	CAAT	plus	150	Oct1	minus	18	?
1133	?	?	?	?	?	?	?	?	?	?	?	?	?	?	?	GC	plus	368	CAAT	plus	70	AC	plus	99	?
1139	?	?	?	?	?	?	?	?	?	?	?	?	?	?	?	Oct1	plus	34	GC	minus	196	CAAT	plus	175	?
1141	?	?	?	?	?	?	?	?	?	?	?	?	?	?	?	GC	minus	196	CAAT	plus	181	CAAT	plus	175	?
1146	?	?	?	?	?	?	?	?	?	?	?	?	?	?	?	GC	plus	189	Oct1	minus	178	CAAT	minus	175	?
1153	?	?	?	?	?	?	?	?	?	?	?	?	?	?	?	GC	plus	219	Oct1	minus	0	CAAT	plus	175	?
1154	?	?	?	?	?	?	?	?	?	?	?	?	?	?	?	CAAT	minus	246	CAAT	minus	0	Oct1	plus	172	?
1155	?	?	?	?	?	?	?	?	?	?	?	?	?	?	?	Oct1	minus	0	CAAT	plus	246	CAAT	plus	175	?
1156	?	?	?	?	?	?	?	?	?	?	?	?	?	?	?	GC	minus	47	E2F	plus	349	CAAT	minus	175	?
1158	?	?	?	?	?	?	?	?	?	?	?	?	CAAT	minus	48	ATFCREB	plus	340	CAAT	minus	88	GC	plus	81	?
1159	?	?	?	?	?	?	?	?	?	?	?	?	?	?	?	CAAT	plus	340	ATFCREB	minus	48	CAAT	plus	175	?
1176	?	?	?	?	?	?	?	?	?	?	?	?	?	?	?	CAAT	plus	4	TATA	plus	39	CAAT	minus	175	?
1181	?	?	?	?	?	?	?	?	?	?	?	?	?	?	?	GC	plus	108	CAAT	plus	16	AC	minus	153	?
1182	?	?	?	?	?	?	?	?	?	?	?	?	?	?	?	AC	plus	16	CAAT	minus	108	GC	minus	61	?
1193	?	?	?	?	?	?	?	?	?	?	?	?	?	?	?	CAAT	plus	366	CAAT	plus	71	GC	plus	98	?
1200	?	?	?	?	?	?	?	?	?	?	?	?	?	?	?	GC	plus	395	TATA	plus	4	CAAT	minus	175	?
1201	?	?	?	?	?	?	?	?	?	?	?	?	?	?	?	E2F	plus	17	GC	minus	386	CAAT	plus	175	?
1210	?	?	?	?	?	?	?	?	?	?	?	?	?	?	?	RT1	minus	2	CAAT	plus	259	CAAT	minus	175	?
1215	?	?	?	?	?	?	?	?	?	?	?	?	?	?	?	GC	minus	192	CAAT	plus	5	CAAT	minus	166	?
1219	?	?	?	?	?	?	?	?	?	?	?	?	?	?	?	GC	plus	69	ATFCREB	plus	168	CAAT	plus	175	?
1225	?	?	?	?	?	?	?	?	?	?	?	?	GC	minus	188	E2F	minus	33	CAAT	plus	60	CAAT	plus	111	?
1226	?	?	?	?	?	?	?	?	?	?	?	?	CAAT	minus	60	CAAT	minus	33	E2F	plus	31	GC	minus	99	?
1227	?	?	?	?	?	?	?	?	?	?	?	?	GC	minus	188	E2F	minus	33	CAAT	plus	60	CAAT	plus	175	?
1228	?	?	?	?	?	?	?	?	?	?	?	?	CAAT	minus	60	CAAT	minus	33	E2F	plus	31	GC	minus	35	?
1233	?	?	?	?	?	?	?	?	?	?	?	?	?	?	?	GC	minus	277	AC	minus	69	CAAT	plus	175	?
1234	?	?	?	?	?	?	?	?	?	?	?	?	?	?	?	GC	plus	168	CAAT	minus	69	AC	plus	100	?
1239	?	?	?	?	?	?	?	?	?	?	?	?	?	?	?	CAAT	minus	155	CAAT	plus	90	ATFCREB	plus	78	?
1240	?	?	?	?	?	?	?	?	?	?	?	?	GC	minus	138	ATFCREB	minus	90	CAAT	minus	155	CAAT	plus	16	?
1246	?	?	?	?	?	?	?	?	?	?	?	?	?	?	?	CAAT	minus	335	CAAT	minus	81	GC	plus	88	?
1252	?	?	?	?	?	?	?	?	?	?	?	?	?	?	?	GC	plus	322	CAAT	minus	69	Oct1	plus	99	?
1255	?	?	?	?	?	?	?	?	?	?	?	?	GC	minus	96	CAAT	plus	24	CAAT	plus	60	CAAT	plus	83	?
1256	?	?	?	?	?	?	?	?	?	?	?	?	CAAT	minus	60	CAAT	minus	24	CAAT	minus	96	GC	plus	73	?
1257	?	?	?	?	?	?	?	?	?	?	?	?	GC	minus	96	CAAT	plus	24	CAAT	plus	60	CAAT	plus	111	?
1258	?	?	?	?	?	?	?	?	?	?	?	?	CAAT	minus	60	CAAT	minus	24	CAAT	minus	96	GC	plus	45	?
1259	?	?	?	?	?	?	?	?	?	?	?	?	GC	minus	96	CAAT	plus	24	CAAT	plus	60	CAAT	plus	175	?
1260	?	?	?	?	?	?	?	?	?	?	?	?	GC	minus	15	CAAT	minus	60	CAAT	minus	24	CAAT	minus	83	?
1265	?	?	?	?	?	?	?	?	?	?	?	?	?	?	?	GC	plus	210	AC	plus	90	CAAT	plus	175	?
1268	?	?	?	?	?	?	?	?	?	?	?	?	?	?	?	AC	minus	233	E2F	plus	128	CAAT	minus	175	?
1269	?	?	?	?	?	?	?	?	?	?	?	?	?	?	?	GC	plus	211	E2F	plus	186	CAAT	plus	175	?
1272	?	?	?	?	?	?	?	?	?	?	?	?	?	?	?	GC	minus	76	CAAT	plus	307	CAAT	minus	175	?
1283	?	?	?	?	?	?	?	?	?	?	?	?	?	?	?	RT1	plus	206	CAAT	plus	120	CAAT	plus	51	?
1284	?	?	?	?	?	?	?	?	?	?	?	?	?	?	?	AC	plus	87	CAAT	minus	120	CAAT	minus	175	?
1285	?	?	?	?	?	?	?	?	?	?	?	?	RT1	plus	206	CAAT	plus	120	CAAT	plus	87	AC	minus	82	?
1286	?	?	?	?	?	?	?	?	?	?	?	?	?	?	?	AC	plus	87	CAAT	minus	120	CAAT	minus	51	?
1289	?	?	?	?	?	?	?	?	?	?	?	?	?	?	?	GC	minus	151	CAAT	minus	160	CAAT	plus	175	?
1290	?	?	?	?	?	?	?	?	?	?	?	?	?	?	?	ATFCREB	plus	220	CAAT	minus	160	CAAT	plus	11	?
1301	?	?	?	?	?	?	CAAT	minus	99	TG	plus	78	CAAT	minus	52	Oct1	plus	52	TATA	plus	106	CAAT	plus	175	?
1302	?	?	?	?	?	?	?	?	?	?	?	?	?	?	?	AC	minus	347	CAAT	minus	163	Oct1	minus	5	?
1303	?	?	?	?	?	?	?	?	?	?	?	?	AC	plus	303	GC	minus	13	CAAT	plus	30	ATFCREB	minus	138	?
1304	?	?	?	?	?	?	?	?	?	?	?	?	?	?	?	ATFCREB	plus	30	CAAT	minus	13	GC	plus	156	?
1309	?	?	?	?	?	?	?	?	?	?	?	?	?	?	?	Oct1	minus	0	CAAT	plus	65	CAAT	plus	106	?
1310	?	?	?	?	?	?	?	?	?	?	?	?	?	?	?	CAAT	minus	65	CAAT	minus	0	Oct1	plus	172	?
1311	?	?	?	?	?	?	?	?	?	?	?	?	?	?	?	Oct1	minus	0	CAAT	plus	65	CAAT	plus	175	?
1312	?	?	?	?	?	?	?	?	?	?	?	?	?	?	?	CAAT	minus	65	CAAT	minus	0	Oct1	plus	103	?
1313	?	?	?	?	?	?	?	?	?	?	?	?	?	?	?	Oct1	plus	108	CAAT	plus	61	GC	minus	108	?
1314	?	?	?	?	?	?	?	?	?	?	?	?	?	?	?	GC	plus	61	CAAT	minus	108	Oct1	minus	60	?
1321	?	?	?	?	?	?	?	?	?	?	?	?	?	?	?	TG	minus	267	CAAT	plus	25	GC	plus	144	?
1327	?	?	?	?	?	?	?	?	?	?	?	?	?	?	?	Oct1	plus	292	CAAT	minus	91	CAAT	plus	175	?
1328	?	?	?	?	?	?	?	?	?	CAAT	plus	81	TATA	plus	107	E2F	plus	202	CAAT	minus	91	CAAT	plus	80	?
1331	?	?	?	?	?	?	?	?	?	?	?	?	?	?	?	GC	plus	69	AC	plus	318	CAAT	plus	175	?
1335	?	?	?	?	?	?	?	?	?	?	?	?	?	?	?	CAAT	plus	72	AC	plus	63	CAAT	minus	30	?
1336	?	?	?	?	?	?	?	?	?	?	?	?	?	?	?	CAAT	plus	63	AC	minus	72	CAAT	minus	175	?
1337	?	?	?	?	?	?	?	?	?	?	?	?	?	?	?	Oct1	minus	309	GC	plus	76	CAAT	plus	175	?
1338	?	?	?	?	?	?	?	?	?	?	?	?	?	?	?	AC	minus	293	CAAT	minus	76	GC	minus	93	?
1339	?	?	?	?	?	?	?	?	?	RT1	plus	85	CAAT	minus	51	CAAT	minus	158	CAAT	plus	28	AC	minus	141	?
1340	?	?	?	?	?	?	?	?	?	?	?	?	TATA	plus	361	AC	plus	28	CAAT	minus	158	CAAT	plus	13	?
1344	?	?	?	?	?	?	?	?	?	?	?	?	?	?	?	Oct1	plus	125	AC	plus	250	CAAT	minus	175	?
1345	?	?	?	?	?	?	?	?	?	?	?	?	RT1	plus	200	GC	minus	111	CAAT	plus	73	TG	minus	96	?
1346	?	?	?	?	?	?	?	?	?	?	?	?	TATA	plus	111	TG	plus	73	CAAT	minus	111	GC	plus	58	?
1353	?	?	?	?	?	?	?	?	?	?	?	?	?	?	?	CAAT	plus	31	TATA	plus	35	CAAT	plus	100	?
1355	?	?	?	?	?	?	?	?	?	?	?	?	?	?	?	CAAT	plus	31	TATA	plus	35	CAAT	plus	175	?
1356	?	?	?	?	?	?	?	?	?	?	?	?	?	?	?	CAAT	minus	409	CAAT	minus	71	CAAT	minus	100	?
1357	?	?	?	?	?	?	?	?	?	?	?	?	?	?	?	CAAT	plus	409	CAAT	plus	69	AC	plus	100	?
1367	?	?	?	?	?	?	?	?	?	?	?	?	?	?	?	GC	minus	185	ATFCREB	minus	7	CAAT	plus	175	?
1368	?	?	?	?	?	?	?	?	?	?	?	?	?	?	?	CAAT	minus	7	ATFCREB	plus	147	GC	plus	8	?
1369	?	?	?	?	?	?	?	?	?	?	?	?	?	?	?	Oct1	minus	174	CAAT	minus	221	CAAT	plus	175	?
1373	?	?	?	?	?	?	?	?	?	?	?	?	CAAT	minus	84	CAAT	plus	36	Oct1	minus	26	CAAT	minus	102	?
1374	?	?	?	?	?	?	?	?	?	?	?	?	CAAT	minus	14	CAAT	plus	26	Oct1	plus	124	CAAT	plus	87	?
1375	?	?	?	?	?	?	?	?	?	?	?	?	CAAT	minus	84	CAAT	plus	36	Oct1	minus	26	CAAT	minus	193	?
1376	?	?	?	?	?	?	?	?	?	?	?	?	CAAT	minus	14	CAAT	plus	26	Oct1	plus	36	CAAT	minus	84	?
1379	?	?	?	?	?	?	?	?	?	?	?	?	?	?	?	CAAT	minus	200	CAAT	plus	160	Oct1	plus	8	?
1381	?	?	?	?	?	?	?	?	?	?	?	?	GC	minus	106	CAAT	minus	64	CAAT	minus	38	CAAT	minus	250	?
1382	?	?	?	?	?	?	?	?	?	?	?	?	GC	minus	337	CAAT	minus	71	CAAT	plus	38	CAAT	plus	58	?
1385	?	?	?	?	?	?	?	?	?	?	?	?	ATFCREB	plus	199	CAAT	minus	68	CAAT	minus	122	CAAT	plus	175	?
1387	?	?	?	?	?	?	?	?	?	?	?	?	ATFCREB	minus	115	GC	plus	187	CAAT	minus	44	CAAT	plus	175	?
1388	?	?	?	?	?	?	?	?	?	?	?	?	Oct1	plus	246	GC	minus	98	CAAT	minus	44	CAAT	plus	127	?
1389	?	?	?	?	?	?	?	?	?	?	?	?	GC	plus	142	Oct1	minus	229	CAAT	plus	36	CAAT	plus	135	?
1391	?	?	?	?	?	?	?	?	?	?	?	?	?	?	?	Oct1	minus	229	CAAT	plus	36	CAAT	plus	175	?
1392	?	?	?	?	?	?	?	?	?	?	?	?	?	?	?	GC	minus	382	CAAT	minus	36	CAAT	minus	135	?
1397	?	?	?	?	?	?	?	?	?	?	?	?	?	?	?	GC	minus	242	CAAT	minus	95	CAAT	plus	175	?
1398	?	?	?	?	?	?	?	?	?	?	?	?	?	?	?	CAAT	plus	331	CAAT	minus	95	CAAT	plus	76	?
1408	?	?	?	?	?	?	?	?	?	?	?	?	?	?	?	TG	minus	360	CAAT	minus	52	TATA	plus	118	?
1411	?	?	?	?	?	?	?	?	?	?	?	?	?	?	?	CAAT	minus	46	CAAT	plus	16	CAAT	minus	155	?
1412	?	?	?	?	?	?	?	?	?	?	?	?	?	?	?	CAAT	plus	16	CAAT	minus	46	CAAT	plus	125	?
1419	?	?	?	?	?	?	?	?	?	?	?	?	?	?	?	CAAT	plus	0	CAAT	minus	49	CAAT	minus	119	?
1420	?	?	?	?	?	?	?	?	?	?	?	?	?	?	?	CAAT	plus	130	CAAT	plus	49	CAAT	plus	178	?
1429	?	?	?	?	?	?	?	?	?	?	?	?	?	?	?	AC	plus	5	CAAT	plus	120	CAAT	minus	51	?
1430	?	?	?	?	?	?	?	?	?	?	?	?	CAAT	plus	142	CAAT	plus	120	CAAT	minus	5	AC	minus	164	?
1434	?	?	?	?	?	?	?	?	?	?	?	?	?	?	?	Oct1	plus	236	CAAT	minus	103	GC	minus	66	?
1435	?	?	?	?	?	?	?	?	?	?	?	?	?	?	?	GC	minus	77	CAAT	plus	52	TG	minus	117	?
1436	?	?	?	?	?	?	?	?	?	?	?	?	?	?	?	TG	plus	52	CAAT	minus	77	GC	plus	92	?
1443	?	?	?	?	?	?	?	?	?	?	?	?	?	?	?	CAAT	minus	76	CAAT	plus	163	CAAT	plus	8	?
1444	?	?	?	?	?	?	?	?	?	?	?	?	CAAT	minus	182	CAAT	minus	76	CAAT	plus	16	TATA	plus	74	?
1445	?	?	?	?	?	?	?	?	?	?	?	?	?	?	?	CAAT	minus	76	CAAT	plus	182	CAAT	plus	156	?
1446	?	?	?	?	?	?	?	?	?	?	?	?	?	?	?	CAAT	minus	15	CAAT	minus	163	CAAT	minus	8	?
1447	?	?	?	?	?	?	?	?	?	?	?	?	?	?	?	CAAT	minus	76	CAAT	plus	182	CAAT	plus	175	?
1450	?	?	?	?	?	?	?	?	?	?	?	?	Oct1	minus	56	CAAT	plus	16	RT1	minus	206	CAAT	minus	175	?
1451	?	?	?	?	?	?	?	?	?	GC	plus	58	CAAT	minus	12	CAAT	minus	0	Oct1	plus	246	CAAT	plus	175	?
1453	?	?	?	?	?	?	?	?	?	?	?	?	?	?	?	CAAT	minus	41	TG	plus	263	CAAT	plus	175	?
1457	?	?	?	?	?	?	?	?	?	?	?	?	?	?	?	CAAT	minus	227	CAAT	minus	119	CAAT	plus	175	?
1458	?	?	?	?	?	?	?	?	?	?	?	?	Oct1	plus	227	CAAT	minus	119	CAAT	plus	15	CAAT	plus	33	?
1460	?	?	?	?	?	?	?	?	?	?	?	?	?	?	?	CAAT	minus	255	CAAT	plus	89	CAAT	minus	175	?
1461	?	?	?	?	?	?	?	?	?	?	?	?	?	?	?	CAAT	plus	89	CAAT	minus	255	CAAT	plus	175	?
1463	?	?	?	?	?	?	TATA	plus	7	AC	minus	17	TG	plus	279	CAAT	minus	36	CAAT	plus	116	GC	minus	53	?
1464	?	?	?	?	?	?	?	?	?	?	?	?	AC	plus	52	GC	plus	116	CAAT	minus	36	CAAT	plus	135	?
1466	?	?	?	?	?	?	?	?	?	?	?	?	?	?	?	CAAT	minus	15	AC	minus	291	CAAT	minus	175	?
1467	?	?	?	?	?	?	?	?	?	?	?	?	?	?	?	CAAT	plus	291	AC	plus	15	CAAT	plus	175	?
1468	?	?	?	?	?	?	?	?	?	?	?	?	CAAT	minus	27	TATA	plus	230	CAAT	minus	15	AC	minus	154	?
1469	?	?	?	?	?	?	?	?	?	?	?	?	?	?	?	AC	plus	15	CAAT	plus	262	CAAT	plus	175	?
1471	?	?	?	?	?	?	?	?	?	?	?	?	?	?	?	GC	plus	29	CAAT	minus	346	CAAT	plus	175	?
1481	?	?	?	?	?	?	?	?	?	?	?	?	?	?	?	AC	plus	168	CAAT	plus	228	CAAT	plus	175	?
1483	?	?	?	?	?	?	?	?	?	?	?	?	?	?	?	GC	plus	79	CAAT	minus	166	CAAT	plus	175	?
1492	?	?	?	?	?	?	?	?	?	?	?	?	?	?	?	GC	minus	291	TATA	plus	23	CAAT	minus	175	?
1495	?	?	?	?	?	?	?	?	?	?	?	?	CAAT	plus	396	CAAT	plus	20	CAAT	minus	82	TG	minus	63	?
1496	?	?	?	?	?	?	?	?	?	?	?	?	ATFCREB	plus	127	TG	plus	82	CAAT	plus	20	CAAT	minus	175	?
1506	?	?	?	?	?	?	?	?	?	?	?	?	?	?	?	GC	minus	182	CAAT	minus	45	CAAT	plus	126	?
1509	?	?	?	?	?	?	?	?	?	?	?	?	?	?	?	CAAT	minus	225	CAAT	plus	149	TATA	plus	21	?
1515	?	?	?	?	?	?	?	?	?	?	?	?	?	?	?	CAAT	minus	388	Oct1	minus	0	CAAT	plus	175	?
1516	?	?	?	?	?	?	?	?	?	?	?	?	?	?	?	Oct1	minus	260	TATA	plus	107	CAAT	minus	175	?
1517	?	?	?	?	?	?	?	?	?	?	?	?	TATA	plus	10	AC	plus	41	Oct1	minus	78	CAAT	plus	175	?
1518	?	?	?	?	?	?	?	?	?	?	?	?	?	?	?	Oct1	plus	341	CAAT	minus	126	AC	minus	43	?
1522	?	?	?	?	?	?	?	?	?	?	?	?	?	?	?	Oct1	minus	63	TATA	plus	271	CAAT	minus	175	?
1523	?	?	?	?	?	?	?	?	?	?	?	?	GC	plus	219	CAAT	plus	37	RT1	minus	117	CAAT	plus	10	?
1524	?	?	?	?	?	?	?	?	?	?	?	?	ATFCREB	minus	61	CAAT	minus	117	RT1	plus	37	CAAT	minus	175	?
1525	?	?	?	?	?	?	?	?	?	GC	plus	219	CAAT	plus	37	RT1	minus	117	CAAT	plus	61	ATFCREB	plus	107	?
1526	?	?	?	?	?	?	?	?	?	?	?	?	ATFCREB	minus	61	CAAT	minus	117	RT1	plus	37	CAAT	minus	10	?
1529	?	?	?	?	?	?	?	?	?	?	?	?	?	?	?	CAAT	plus	101	RT1	minus	49	CAAT	minus	14	?
1530	?	?	?	?	?	?	?	?	?	CAAT	plus	47	TATA	plus	4	RT1	minus	89	CAAT	plus	157	CAAT	minus	175	?
1533	?	?	?	?	?	?	?	?	?	?	?	?	?	?	?	TATA	plus	211	Oct1	plus	11	CAAT	plus	175	?
1536	?	?	?	?	?	?	?	?	?	?	?	?	CAAT	plus	21	AC	plus	36	CAAT	plus	139	CAAT	minus	175	?
1542	?	?	?	?	?	?	?	?	?	?	?	?	?	?	?	AC	plus	315	CAAT	minus	6	TATA	plus	164	?
1546	?	?	?	?	?	?	?	?	?	?	?	?	?	?	?	CAAT	minus	32	CAAT	minus	150	TATA	plus	20	?
1548	?	?	?	?	?	?	?	?	?	?	?	?	?	?	?	TATA	plus	407	CAAT	minus	32	CAAT	minus	139	?
1553	?	?	?	?	?	?	?	?	?	?	?	?	?	?	?	GC	plus	105	TATA	plus	83	CAAT	plus	175	?
1559	?	?	?	?	?	?	?	?	?	?	?	?	?	?	?	Oct1	minus	201	CAAT	plus	155	RT1	minus	13	?
1560	?	?	?	?	?	?	?	?	?	?	?	?	?	?	?	RT1	plus	107	Oct1	minus	41	CAAT	minus	175	?
1561	?	?	?	?	?	?	?	?	?	?	?	?	?	?	?	Oct1	plus	107	RT1	minus	288	CAAT	plus	175	?
1563	?	?	?	?	?	?	?	?	?	?	?	?	?	?	?	TATA	plus	68	CAAT	plus	109	CAAT	plus	62	?
1564	?	?	?	?	?	?	?	?	?	?	?	?	?	?	?	CAAT	minus	109	CAAT	minus	70	TATA	plus	100	?
1565	?	?	?	?	?	?	?	?	?	?	?	?	?	?	?	TATA	plus	68	CAAT	plus	109	CAAT	plus	175	?
1567	?	?	?	?	?	?	?	?	?	?	?	?	?	?	?	CAAT	plus	50	RT1	minus	41	GC	plus	71	?
1568	?	?	?	?	?	?	?	?	?	AC	plus	77	ATFCREB	plus	197	GC	minus	41	RT1	plus	50	CAAT	minus	175	?
1569	?	?	?	?	?	?	?	?	?	?	?	?	?	?	?	GC	plus	32	Oct1	minus	218	CAAT	plus	175	?
1573	?	?	?	?	?	?	?	?	?	?	?	?	?	?	?	Oct1	minus	103	TATA	plus	218	CAAT	plus	175	?
1577	?	?	?	?	?	?	?	?	?	?	?	?	?	?	?	CAAT	minus	131	CAAT	minus	145	CAAT	minus	52	?
1578	?	?	?	?	?	?	?	?	?	?	?	?	?	?	?	CAAT	plus	145	CAAT	plus	131	CAAT	plus	14	?
1581	?	?	?	?	?	?	?	?	?	?	?	?	CAAT	minus	37	CAAT	minus	37	CAAT	minus	7	GC	plus	392	?
1582	?	?	?	?	?	?	?	?	?	?	?	?	?	?	?	AC	plus	195	CAAT	plus	108	CAAT	minus	175	?
1588	?	?	?	?	?	?	?	?	?	?	?	?	?	?	?	AC	minus	180	CAAT	plus	15	CAAT	minus	175	?
1595	?	?	?	?	?	?	?	?	?	?	?	?	CAAT	plus	84	Oct1	minus	11	CAAT	plus	31	CAAT	plus	18	?
1596	?	?	?	?	?	?	?	?	?	?	?	?	CAAT	minus	31	CAAT	minus	11	Oct1	plus	84	CAAT	minus	191	?
1597	?	?	?	?	?	?	?	?	?	?	?	?	CAAT	plus	84	Oct1	minus	11	CAAT	plus	31	CAAT	plus	34	?
1598	?	?	?	?	?	?	?	?	?	?	?	?	CAAT	minus	31	CAAT	minus	11	Oct1	plus	84	CAAT	minus	175	?
1599	?	?	?	?	?	?	?	?	?	?	?	?	CAAT	plus	84	Oct1	minus	11	CAAT	plus	31	CAAT	plus	52	?
1600	?	?	?	?	?	?	?	?	?	?	?	?	CAAT	minus	31	CAAT	minus	11	Oct1	plus	84	CAAT	minus	157	?
1601	?	?	?	?	?	?	?	?	?	?	?	?	CAAT	plus	84	Oct1	minus	11	CAAT	plus	31	CAAT	plus	140	?
1602	?	?	?	?	?	?	?	?	?	?	?	?	CAAT	minus	31	CAAT	minus	11	Oct1	plus	84	CAAT	minus	69	?
1603	?	?	?	?	?	?	?	?	?	?	?	?	CAAT	plus	84	Oct1	minus	11	CAAT	plus	31	CAAT	plus	175	?
1604	?	?	?	?	?	?	?	?	?	?	?	?	CAAT	minus	31	CAAT	minus	11	Oct1	plus	84	CAAT	minus	34	?
1607	?	?	?	?	?	?	?	?	?	?	?	?	GC	plus	23	Oct1	minus	254	CAAT	plus	16	TATA	plus	154	?
1609	?	?	?	?	?	?	?	?	?	?	?	?	TATA	plus	49	CAAT	minus	220	CAAT	plus	44	ATFCREB	plus	124	?
1613	?	?	?	?	?	?	?	?	?	?	?	?	CAAT	minus	3	AC	plus	305	CAAT	minus	39	CAAT	plus	175	?
1615	?	?	?	?	?	?	?	?	?	?	?	?	?	?	?	CAAT	plus	78	ATFCREB	plus	0	Oct1	plus	83	?
1616	?	?	?	?	?	?	?	?	?	?	?	?	?	?	?	Oct1	minus	0	ATFCREB	minus	78	CAAT	minus	175	?
1627	?	?	?	?	?	?	?	?	?	?	?	?	?	?	?	CAAT	minus	45	CAAT	plus	5	ATFCREB	plus	163	?
1628	?	?	?	?	?	?	?	?	?	?	?	?	?	?	?	ATFCREB	minus	5	CAAT	minus	45	CAAT	plus	126	?
1631	?	?	?	?	?	?	?	?	?	?	?	?	Oct1	plus	316	CAAT	plus	40	TATA	plus	89	CAAT	plus	37	?
1632	?	?	?	?	?	?	?	?	?	?	?	?	?	?	?	Oct1	plus	121	CAAT	minus	134	CAAT	minus	175	?
1633	?	?	?	?	?	?	?	?	?	?	?	?	CAAT	plus	40	TATA	plus	89	CAAT	plus	121	Oct1	minus	47	?
1634	?	?	?	?	?	?	?	?	?	?	?	?	?	?	?	Oct1	plus	121	CAAT	minus	134	CAAT	minus	37	?
1643	?	?	?	?	?	?	?	?	?	?	?	?	?	?	?	TATA	plus	375	E2F	minus	16	CAAT	plus	175	?
1644	?	?	?	?	?	?	?	?	?	?	?	?	?	?	?	AC	minus	359	CAAT	minus	16	E2F	plus	153	?
1649	?	?	?	?	?	?	?	?	?	?	?	?	?	?	?	ATFCREB	plus	390	CAAT	plus	163	GC	plus	6	?
1655	?	?	?	?	?	?	?	?	?	?	?	?	ATFCREB	minus	343	CAAT	plus	131	GC	plus	16	CAAT	minus	18	?
1656	?	?	?	?	?	?	?	?	?	?	?	?	?	?	?	CAAT	plus	16	GC	minus	131	CAAT	minus	175	?
1659	?	?	?	?	?	?	?	?	?	?	?	?	?	?	?	GC	minus	34	CAAT	plus	47	TATA	plus	123	?
1666	?	?	?	?	?	?	?	?	?	?	?	?	?	?	?	GC	plus	6	E2F	minus	250	CAAT	minus	175	?
1667	?	?	?	?	?	?	?	?	?	?	?	?	GC	minus	185	CAAT	plus	13	CAAT	plus	127	Oct1	minus	24	?
1668	?	?	?	?	?	?	?	?	?	?	?	?	?	?	?	Oct1	plus	127	CAAT	minus	13	CAAT	minus	175	?
1669	?	?	?	?	?	?	?	?	?	?	?	?	GC	minus	185	CAAT	plus	13	CAAT	plus	127	Oct1	minus	41	?
1670	?	?	?	?	?	?	?	?	?	?	?	?	?	?	?	Oct1	plus	127	CAAT	minus	13	CAAT	minus	158	?
1671	?	?	?	?	?	?	?	?	?	?	?	?	?	?	?	Oct1	minus	19	CAAT	plus	79	GC	plus	90	?
1672	?	?	?	?	?	?	?	?	?	?	?	?	TATA	plus	87	GC	minus	79	CAAT	minus	19	Oct1	plus	149	?
1677	?	?	?	?	?	?	?	?	?	?	?	?	GC	plus	219	CAAT	plus	77	CAAT	plus	36	CAAT	plus	54	?
1678	?	?	?	?	?	?	?	?	?	?	?	?	?	?	?	CAAT	minus	80	CAAT	minus	130	CAAT	minus	296	?
1679	?	?	?	?	?	?	?	?	?	?	?	?	GC	plus	219	CAAT	plus	117	CAAT	plus	90	CAAT	plus	41	?
1680	?	?	?	?	?	?	?	?	?	?	?	?	?	?	?	CAAT	minus	80	CAAT	minus	130	CAAT	minus	215	?
1681	?	?	?	?	?	?	?	?	?	?	?	?	GC	plus	340	CAAT	plus	90	CAAT	plus	36	CAAT	plus	41	?
1682	?	?	?	?	?	?	?	?	?	?	?	?	?	?	?	CAAT	minus	80	CAAT	minus	130	CAAT	minus	175	?
1683	?	?	?	?	?	?	?	?	?	?	?	?	?	?	?	CAAT	plus	130	CAAT	plus	80	CAAT	plus	51	?
1684	?	?	?	?	?	?	?	?	?	?	?	?	?	?	?	CAAT	minus	80	CAAT	minus	130	CAAT	minus	81	?
1685	?	?	?	?	?	?	?	?	?	?	?	?	?	?	?	CAAT	plus	130	CAAT	plus	80	CAAT	plus	91	?
1686	?	?	?	?	?	?	?	?	?	?	?	?	GC	plus	301	CAAT	minus	80	CAAT	minus	130	CAAT	minus	41	?
1687	?	?	?	?	?	?	?	?	?	?	?	?	?	?	?	CAAT	plus	130	CAAT	plus	80	CAAT	plus	175	?
1688	?	?	?	?	?	?	?	?	?	?	?	?	GC	minus	370	CAAT	minus	80	CAAT	minus	36	CAAT	minus	51	?
1689	?	?	?	?	?	?	?	?	?	?	?	?	?	?	?	CAAT	plus	130	CAAT	plus	80	CAAT	plus	217	?
1690	?	?	?	?	?	?	?	?	?	?	?	?	GC	minus	370	CAAT	minus	80	CAAT	minus	36	CAAT	minus	9	?
1699	?	?	?	?	?	?	?	?	?	?	?	?	CAAT	plus	0	CAAT	minus	125	CAAT	plus	36	AC	plus	1	?
1700	?	?	?	?	?	?	?	?	?	?	?	?	AC	minus	36	CAAT	minus	125	CAAT	plus	0	CAAT	minus	175	?
1701	?	?	?	?	?	?	?	?	?	?	?	?	CAAT	plus	0	CAAT	minus	125	CAAT	plus	36	AC	plus	133	?
1702	?	?	?	?	?	?	?	?	?	?	?	?	AC	minus	36	CAAT	minus	125	CAAT	plus	0	CAAT	minus	43	?
1707	?	?	?	?	?	?	?	?	?	?	?	?	?	?	?	GC	minus	327	CAAT	plus	2	CAAT	minus	169	?
1713	?	?	?	?	?	?	?	?	?	?	?	?	?	?	?	CAAT	plus	259	TATA	plus	41	CAAT	plus	175	?
1715	?	?	?	?	?	?	?	?	?	?	?	?	?	?	?	CAAT	minus	289	CAAT	plus	54	CAAT	minus	117	?
1716	?	?	?	?	?	?	?	?	?	?	?	?	?	?	?	CAAT	plus	174	CAAT	plus	54	CAAT	minus	175	?
1717	?	?	?	?	?	?	?	?	?	?	?	?	?	?	?	CAAT	minus	247	CAAT	plus	144	CAAT	plus	27	?
1718	?	?	?	?	?	?	?	?	?	?	?	?	?	?	?	Oct1	plus	139	CAAT	minus	144	CAAT	minus	175	?
1719	?	?	?	?	?	?	?	?	?	?	?	?	CAAT	minus	247	CAAT	plus	144	CAAT	plus	139	Oct1	minus	29	?
1720	?	?	?	?	?	?	?	?	?	?	?	?	?	?	?	Oct1	plus	139	CAAT	minus	144	CAAT	minus	27	?
1723	?	?	?	?	?	?	?	?	?	?	?	?	Oct1	minus	254	TATA	plus	107	CAAT	plus	121	CAAT	minus	50	?
1732	?	?	?	?	?	?	?	?	?	?	?	?	?	?	?	Oct1	plus	383	CAAT	minus	25	CAAT	minus	146	?
1741	?	?	?	?	?	?	?	?	?	?	?	?	?	?	?	AC	minus	67	CAAT	plus	12	RT1	plus	156	?
1742	?	?	?	?	?	?	?	?	?	?	?	?	?	?	?	RT1	minus	12	CAAT	minus	67	AC	plus	102	?
1743	?	?	?	?	?	?	?	?	?	?	?	?	?	?	?	AC	minus	49	GC	plus	136	CAAT	plus	175	?
1753	?	?	?	?	?	?	?	?	?	Oct1	minus	9	CAAT	minus	166	TATA	plus	21	RT1	minus	102	CAAT	plus	175	?
1761	?	?	?	?	?	?	?	?	?	?	?	?	CAAT	minus	57	Oct1	minus	46	CAAT	plus	9	CAAT	plus	162	?
1762	?	?	?	?	?	?	?	?	?	?	?	?	Oct1	plus	326	CAAT	minus	9	CAAT	minus	110	CAAT	plus	61	?
1763	?	?	?	?	?	?	?	?	?	?	?	?	CAAT	minus	57	Oct1	minus	46	CAAT	plus	9	CAAT	plus	175	?
1764	?	?	?	?	?	?	?	?	?	?	?	?	Oct1	plus	326	CAAT	minus	9	CAAT	minus	110	CAAT	plus	48	?
1766	?	?	?	?	?	?	?	?	?	?	?	?	?	?	?	Oct1	minus	2	CAAT	plus	206	CAAT	minus	175	?
1774	?	?	?	?	?	?	?	?	?	?	?	?	?	?	?	TATA	plus	161	ATFCREB	minus	103	CAAT	minus	175	?
1783	?	?	?	?	?	?	?	?	?	?	?	?	?	?	?	Oct1	minus	6	CAAT	plus	80	TG	plus	89	?
1784	?	?	?	?	?	?	?	?	?	?	?	?	?	?	?	TG	minus	80	CAAT	minus	6	Oct1	plus	162	?
1785	?	?	?	?	?	?	?	?	?	?	?	?	AC	plus	83	GC	minus	288	CAAT	plus	84	TG	plus	85	?
1786	?	?	?	?	?	?	?	?	?	?	?	?	?	?	?	CAAT	minus	134	TG	minus	84	CAAT	minus	175	?
1787	?	?	?	?	?	?	?	?	?	?	?	?	?	?	?	CAAT	plus	84	TG	plus	134	CAAT	plus	175	?
1791	?	?	?	?	?	?	TATA	plus	30	E2F	plus	152	GC	minus	51	RT1	minus	0	AC	minus	50	CAAT	plus	175	?
1792	?	?	?	?	?	?	?	?	?	?	?	?	CAAT	minus	50	AC	plus	0	RT1	plus	51	GC	plus	58	?
1795	?	?	?	?	?	?	?	?	?	?	?	?	?	?	?	TATA	plus	68	CAAT	plus	15	GC	minus	154	?
1800	?	?	?	?	?	?	?	?	?	?	?	?	?	?	?	GC	plus	132	AC	plus	46	CAAT	minus	175	?
1809	?	?	?	?	?	?	?	?	?	?	?	?	?	?	?	Oct1	plus	12	CAAT	plus	20	AC	minus	149	?
1810	?	?	?	?	?	?	?	?	?	?	?	?	?	?	?	AC	plus	20	CAAT	minus	12	Oct1	minus	156	?
1813	?	?	?	?	?	?	?	?	?	GC	plus	173	CAAT	minus	57	CAAT	plus	11	CAAT	minus	6	AC	plus	148	?
1814	?	?	?	?	?	?	?	?	?	?	?	?	AC	minus	6	CAAT	plus	11	CAAT	minus	57	CAAT	plus	114	?
1823	?	?	?	?	?	?	?	?	?	?	?	?	?	?	?	GC	minus	378	CAAT	plus	27	Oct1	minus	141	?
1824	?	?	?	?	?	?	?	?	?	?	?	?	?	?	?	AC	plus	363	Oct1	plus	27	CAAT	minus	175	?
1830	?	?	?	?	?	?	?	?	?	?	?	?	?	?	?	GC	plus	168	CAAT	minus	61	CAAT	plus	110	?
1831	?	?	?	?	?	?	?	?	?	?	?	?	?	?	?	GC	minus	319	CAAT	plus	40	CAAT	minus	131	?
1832	?	?	?	?	?	?	?	?	?	?	?	?	?	?	?	Oct1	minus	331	CAAT	plus	40	CAAT	minus	175	?
1835	?	?	?	?	?	?	?	?	?	?	?	?	?	?	?	Oct1	plus	27	CAAT	plus	48	AC	minus	121	?
1836	?	?	?	?	?	?	?	?	?	?	?	?	?	?	?	AC	plus	48	CAAT	minus	27	Oct1	minus	141	?
1837	?	?	?	?	?	?	?	?	?	?	?	?	GC	plus	244	CAAT	plus	148	TATA	plus	4	AC	plus	12	?
1838	?	?	?	?	?	?	?	?	?	?	?	?	?	?	?	ATFCREB	plus	149	AC	minus	157	CAAT	minus	175	?
1841	?	?	?	?	?	?	?	?	?	?	?	?	CAAT	minus	31	E2F	plus	238	CAAT	plus	104	GC	minus	65	?
1843	?	?	?	?	?	?	?	?	?	?	?	?	?	?	?	TG	plus	288	CAAT	plus	134	GC	minus	35	?
1844	?	?	?	?	?	?	?	?	?	?	?	?	?	?	?	GC	plus	120	TATA	plus	9	CAAT	minus	175	?
1855	?	?	?	?	?	?	?	?	?	ATFCREB	minus	278	CAAT	plus	1	AC	plus	19	Oct1	minus	36	CAAT	minus	102	?
1856	?	?	?	?	?	?	?	?	?	TATA	plus	188	CAAT	plus	36	Oct1	plus	19	AC	minus	1	CAAT	minus	175	?
1858	?	?	?	?	?	?	?	?	?	?	?	?	?	?	?	AC	plus	108	CAAT	minus	77	CAAT	minus	175	?
1859	?	?	?	?	?	?	?	?	?	?	?	?	?	?	?	CAAT	plus	77	CAAT	plus	108	AC	minus	61	?
1860	?	?	?	?	?	?	?	?	?	?	?	?	?	?	?	AC	plus	108	CAAT	minus	77	CAAT	minus	94	?
1868	?	?	?	?	?	?	?	?	?	?	?	?	?	?	?	GC	minus	59	Oct1	minus	325	CAAT	minus	175	?
1869	?	?	?	?	?	?	?	?	?	?	?	?	?	?	?	CAAT	minus	78	TATA	plus	296	CAAT	plus	175	?
1880	?	?	?	?	?	?	?	?	?	?	?	?	?	?	?	CAAT	plus	75	CAAT	minus	131	CAAT	minus	175	?
1881	?	?	?	?	?	?	?	?	?	?	?	?	?	?	?	CAAT	plus	131	CAAT	plus	75	CAAT	minus	96	?
1882	?	?	?	?	?	?	?	?	?	?	?	?	?	?	?	CAAT	plus	75	CAAT	minus	131	CAAT	minus	40	?
1885	?	?	?	?	?	?	?	?	?	?	?	?	?	?	?	CAAT	minus	227	CAAT	plus	138	Oct1	minus	30	?
1887	?	?	?	?	?	?	?	?	?	?	?	?	?	?	?	GC	plus	395	CAAT	plus	29	CAAT	plus	142	?
1888	?	?	?	?	?	?	?	?	?	?	?	?	?	?	?	CAAT	plus	163	CAAT	minus	29	CAAT	minus	175	?
1889	?	?	?	?	?	?	?	?	?	?	?	?	?	?	?	CAAT	plus	29	CAAT	plus	163	CAAT	minus	8	?
1890	?	?	?	?	?	?	?	?	?	?	?	?	?	?	?	CAAT	plus	163	CAAT	minus	29	CAAT	minus	142	?
1895	?	?	?	?	?	?	?	?	?	?	?	?	?	?	?	CAAT	minus	234	TATA	plus	97	CAAT	plus	175	?
1899	?	?	?	?	?	?	?	?	?	?	?	?	?	?	?	Oct1	minus	44	GC	minus	114	CAAT	plus	175	?
1900	?	?	?	?	?	?	?	?	?	?	?	?	?	?	?	CAAT	minus	114	GC	plus	44	Oct1	plus	4	?
1909	?	?	?	?	?	?	?	?	?	CAAT	minus	89	Oct1	minus	85	E2F	minus	135	CAAT	plus	37	CAAT	minus	134	?
1910	?	?	?	?	?	?	?	?	?	?	?	?	?	?	?	CAAT	plus	37	CAAT	minus	135	E2F	plus	34	?
1911	?	?	?	?	?	?	?	?	?	?	?	?	?	?	?	CAAT	plus	120	CAAT	minus	25	CAAT	plus	22	?
1912	?	?	?	?	?	?	?	?	?	?	?	?	?	?	?	CAAT	minus	25	CAAT	plus	120	CAAT	minus	175	?
1913	?	?	?	?	?	?	?	?	?	?	?	?	?	?	?	CAAT	plus	120	CAAT	minus	25	CAAT	plus	175	?
1914	?	?	?	?	?	?	?	?	?	?	?	?	?	?	?	CAAT	minus	25	CAAT	plus	120	CAAT	minus	22	?
1916	?	?	?	?	?	?	?	?	?	?	?	?	?	?	?	AC	minus	52	Oct1	plus	192	CAAT	minus	175	?
1918	?	?	?	?	?	?	?	?	?	?	?	?	?	?	?	CAAT	minus	338	CAAT	minus	106	Oct1	plus	62	?
1924	?	?	?	?	?	?	?	?	?	?	?	?	CAAT	minus	127	RT1	minus	192	CAAT	minus	71	GC	plus	98	?
1925	?	?	?	?	?	?	?	?	?	GC	minus	71	CAAT	plus	192	RT1	plus	127	CAAT	plus	15	TATA	plus	155	?
1929	?	?	?	?	?	?	?	?	?	?	?	?	?	?	?	ATFCREB	plus	108	CAAT	plus	163	CAAT	minus	8	?
1930	?	?	?	?	?	?	?	?	?	Oct1	plus	27	CAAT	plus	29	CAAT	plus	163	CAAT	minus	108	ATFCREB	minus	60	?
1932	?	?	?	?	?	?	?	?	?	?	?	?	?	?	?	Oct1	minus	0	CAAT	plus	237	CAAT	minus	175	?
1935	?	?	?	?	?	?	?	?	?	?	?	?	?	?	?	Oct1	minus	216	CAAT	plus	116	TG	plus	53	?
1936	?	?	?	?	?	?	?	?	?	?	?	?	?	?	?	TATA	plus	116	TG	minus	116	CAAT	minus	175	?
1937	?	?	?	?	?	?	?	?	?	?	?	?	CAAT	minus	181	GC	minus	152	CAAT	plus	148	CAAT	minus	23	?
1938	?	?	?	?	?	?	?	?	?	?	?	?	CAAT	plus	29	CAAT	plus	148	CAAT	minus	152	GC	plus	17	?
1939	?	?	?	?	?	?	?	?	?	?	?	?	?	?	?	CAAT	plus	125	CAAT	minus	28	CAAT	plus	14	?
1940	?	?	?	?	?	?	?	?	?	?	?	?	?	?	?	CAAT	minus	28	CAAT	plus	125	CAAT	minus	175	?
1941	?	?	?	?	?	?	?	?	?	?	?	?	?	?	?	CAAT	plus	125	CAAT	minus	28	CAAT	plus	175	?
1942	?	?	?	?	?	?	?	?	?	?	?	?	?	?	?	CAAT	minus	28	CAAT	plus	125	CAAT	minus	14	?
1944	?	?	?	?	?	?	?	?	?	?	?	?	?	?	?	GC	minus	325	Oct1	plus	11	CAAT	minus	175	?
1947	?	?	?	?	?	?	?	?	?	?	?	?	?	?	?	AC	minus	62	CAAT	plus	93	CAAT	plus	78	?
1948	?	?	?	?	?	?	?	?	?	?	?	?	?	?	?	CAAT	minus	93	CAAT	minus	62	AC	plus	107	?
1949	?	?	?	?	?	?	?	?	?	?	?	?	?	?	?	AC	minus	62	CAAT	plus	93	CAAT	plus	175	?
1950	?	?	?	?	?	?	?	?	?	?	?	?	?	?	?	CAAT	minus	93	CAAT	minus	62	AC	plus	10	?
1960	?	?	?	?	?	?	?	?	?	?	?	?	?	?	?	GC	plus	102	CAAT	minus	117	CAAT	minus	175	?
1961	?	?	?	?	?	?	?	?	?	?	?	?	?	?	?	CAAT	plus	117	CAAT	plus	102	GC	minus	67	?
1962	?	?	?	?	?	?	?	?	?	?	?	?	?	?	?	GC	plus	102	CAAT	minus	117	CAAT	minus	54	?
1965	?	?	?	?	?	?	?	?	?	?	?	?	?	?	?	TATA	plus	155	CAAT	plus	78	Oct1	plus	90	?
1971	?	?	?	?	?	?	?	?	?	?	?	?	?	?	?	GC	plus	114	CAAT	plus	151	TATA	plus	19	?
1974	?	?	?	?	?	?	?	?	?	?	?	?	?	?	?	CAAT	minus	30	ATFCREB	minus	358	CAAT	minus	175	?
1975	?	?	?	?	?	?	?	?	?	?	?	?	?	?	?	CAAT	plus	358	ATFCREB	plus	30	CAAT	plus	175	?
1978	?	?	?	?	?	?	?	?	?	?	?	?	?	?	?	CAAT	plus	47	TATA	plus	278	CAAT	minus	175	?
1980	?	?	?	?	?	?	?	?	?	?	?	?	?	?	?	TG	plus	34	Oct1	plus	265	CAAT	minus	175	?
1984	?	?	?	?	?	?	?	?	?	?	?	?	?	?	?	CAAT	minus	219	CAAT	minus	138	AC	minus	31	?
1985	?	?	?	?	?	?	?	?	?	?	?	?	?	?	?	AC	plus	138	CAAT	plus	219	CAAT	plus	175	?
1988	?	?	?	?	?	?	?	?	?	?	?	?	?	?	?	GC	plus	286	CAAT	minus	50	TATA	plus	120	?
1991	?	?	?	?	?	?	?	?	?	ATFCREB	plus	18	Oct1	plus	104	TATA	plus	0	AC	plus	162	CAAT	plus	175	?
1992	?	?	?	?	?	?	?	?	?	?	?	?	CAAT	plus	130	TATA	plus	246	CAAT	minus	162	AC	minus	7	?
1994	?	?	?	?	?	?	?	?	?	?	?	?	?	?	?	CAAT	minus	147	TATA	plus	3	CAAT	plus	16	?
1995	?	?	?	?	?	?	?	?	?	?	?	?	?	?	?	ATFCREB	plus	104	Oct1	plus	181	CAAT	plus	175	?
2001	?	?	?	?	?	?	?	?	?	?	?	?	?	?	?	ATFCREB	minus	278	Oct1	plus	120	CAAT	plus	175	?
2002	?	?	?	?	?	?	?	?	?	?	?	?	?	?	?	CAAT	minus	97	TATA	plus	18	Oct1	minus	48	?
2003	?	?	?	?	?	?	?	?	?	?	?	?	?	?	?	GC	minus	176	TATA	plus	205	CAAT	plus	175	?
2009	?	?	?	?	?	?	?	?	?	?	?	?	?	?	?	TATA	plus	87	GC	minus	269	CAAT	plus	175	?
2014	?	?	?	?	?	?	?	?	?	?	?	?	?	?	?	Oct1	minus	286	CAAT	minus	3	CAAT	minus	175	?
2016	?	?	?	?	?	?	?	?	?	?	?	?	?	?	?	Oct1	minus	286	CAAT	minus	3	CAAT	minus	168	?
2023	?	?	?	?	?	?	?	?	?	?	?	?	?	?	?	AC	minus	196	Oct1	plus	158	CAAT	plus	175	?
2024	?	?	?	?	?	?	?	?	?	?	?	?	?	?	?	TATA	plus	245	CAAT	minus	158	Oct1	minus	10	?
2025	?	?	?	?	?	?	?	?	?	?	?	?	TATA	plus	221	GC	plus	134	Oct1	minus	36	CAAT	plus	175	?
2027	?	?	?	?	?	?	?	?	?	?	?	?	AC	minus	37	CAAT	minus	127	CAAT	plus	99	CAAT	minus	72	?
2028	?	?	?	?	?	?	?	?	?	CAAT	plus	99	CAAT	minus	57	TATA	plus	65	CAAT	plus	37	AC	plus	1	?
2031	?	?	?	?	?	?	?	?	?	?	?	?	?	?	?	AC	plus	97	CAAT	plus	113	CAAT	plus	58	?
2032	?	?	?	?	?	?	?	?	?	?	?	?	?	?	?	CAAT	minus	113	CAAT	minus	97	AC	minus	72	?
2033	?	?	?	?	?	?	?	?	?	?	?	?	?	?	?	AC	plus	97	CAAT	plus	113	CAAT	plus	175	?
2037	?	?	?	?	?	?	?	?	?	?	?	?	?	?	?	GC	minus	116	TATA	plus	108	CAAT	plus	175	?
2039	?	?	?	?	?	?	?	?	?	?	?	?	?	?	?	H4TF2	minus	121	CAAT	plus	69	GC	minus	100	?
2040	?	?	?	?	?	?	?	?	?	?	?	?	?	?	?	GC	plus	69	CAAT	minus	121	H4TF2	plus	43	?
2044	?	?	?	?	?	?	?	?	?	?	?	?	?	?	?	AC	minus	323	CAAT	minus	119	CAAT	plus	52	?
2046	?	?	?	?	?	?	?	?	?	?	?	?	?	?	?	TATA	plus	129	CAAT	minus	161	TG	minus	8	?
2049	?	?	?	?	?	?	?	?	?	?	?	?	?	?	?	Oct1	minus	403	CAAT	plus	34	ATFCREB	minus	134	?
2050	?	?	?	?	?	?	?	?	?	?	?	?	?	?	?	AC	plus	325	ATFCREB	plus	34	CAAT	minus	175	?
2051	?	?	?	?	?	?	?	?	?	?	?	?	?	?	?	AC	minus	98	CAAT	plus	103	Oct1	plus	65	?
2052	?	?	?	?	?	?	?	?	?	?	?	?	CAAT	plus	233	Oct1	minus	103	CAAT	minus	98	AC	plus	71	?
2053	?	?	?	?	?	?	?	?	?	?	?	?	TATA	plus	64	CAAT	minus	163	CAAT	plus	164	Oct1	minus	4	?
2054	?	?	?	?	?	?	?	?	?	?	?	?	?	?	?	Oct1	plus	164	CAAT	minus	163	CAAT	plus	8	?
2056	?	?	?	?	?	?	?	?	?	?	?	?	?	?	?	Oct1	plus	139	CAAT	plus	179	CAAT	minus	175	?
2063	?	?	?	?	?	?	?	?	?	?	?	?	GC	plus	389	CAAT	plus	56	TATA	plus	45	AC	plus	63	?
2064	?	?	?	?	?	?	?	?	?	?	?	?	?	?	?	Oct1	plus	187	AC	minus	106	CAAT	minus	175	?
2065	?	?	?	?	?	?	?	?	?	CAAT	minus	216	TG	plus	164	CAAT	plus	9	TATA	plus	87	GC	minus	68	?
2066	?	?	?	?	?	?	?	?	?	?	?	?	?	?	?	GC	plus	101	CAAT	minus	164	TG	minus	5	?
2072	?	?	?	?	?	?	?	?	?	?	?	?	GC	plus	22	AC	minus	320	CAAT	minus	68	TATA	plus	102	?
2078	?	?	?	?	?	?	?	?	?	?	?	?	?	?	?	AC	plus	128	Oct1	minus	87	CAAT	minus	175	?
2080	?	?	?	?	?	?	?	?	?	?	?	?	?	?	?	CAAT	plus	268	CAAT	minus	66	GC	plus	103	?
2089	?	?	?	?	?	?	?	?	?	?	?	?	?	?	?	TG	plus	226	TATA	plus	117	CAAT	plus	175	?
2091	?	?	?	?	?	?	?	?	?	?	?	?	?	?	?	CAAT	plus	96	E2F	minus	19	TATA	plus	49	?
2096	?	?	?	?	?	?	?	?	?	?	?	?	?	?	?	CAAT	plus	48	CAAT	plus	220	CAAT	minus	175	?
2100	?	?	?	?	?	?	?	?	?	?	?	?	?	?	?	CAAT	minus	95	CAAT	minus	112	CAAT	minus	175	?
2101	?	?	?	?	?	?	?	?	?	?	?	?	?	?	?	CAAT	plus	112	CAAT	plus	95	CAAT	plus	76	?
2102	?	?	?	?	?	?	?	?	?	?	?	?	?	?	?	CAAT	minus	95	CAAT	minus	112	CAAT	minus	59	?
2103	?	?	?	?	?	?	?	?	?	?	?	?	?	?	?	CAAT	plus	112	CAAT	plus	95	CAAT	plus	175	?
2105	?	?	?	?	?	?	?	?	?	?	?	?	?	?	?	Oct1	plus	60	CAAT	plus	37	CAAT	plus	134	?
2106	?	?	?	?	?	?	?	?	?	?	?	?	TATA	plus	64	CAAT	minus	37	CAAT	minus	60	Oct1	minus	108	?
2107	?	?	?	?	?	?	?	?	?	?	?	?	?	?	?	Oct1	plus	60	CAAT	plus	37	CAAT	plus	175	?
2108	?	?	?	?	?	?	?	?	?	?	?	?	TATA	plus	64	CAAT	minus	37	CAAT	minus	60	Oct1	minus	67	?
2110	?	?	?	?	?	?	?	?	?	?	?	?	?	?	?	CAAT	plus	169	CAAT	minus	74	CAAT	plus	97	?
2115	?	?	?	?	?	?	?	?	?	?	?	?	RT1	plus	283	CAAT	plus	4	CAAT	minus	29	Oct1	minus	131	?
2116	?	?	?	?	?	?	?	?	?	?	?	?	?	?	?	Oct1	plus	29	CAAT	plus	4	CAAT	minus	175	?
2123	?	?	?	?	?	?	?	?	?	?	?	?	CAAT	minus	213	CAAT	minus	42	CAAT	minus	0	Oct1	plus	98	?
2124	?	?	?	?	?	?	?	?	?	?	?	?	Oct1	minus	0	CAAT	plus	42	CAAT	plus	24	CAAT	minus	175	?
2128	?	?	?	?	?	?	?	?	?	?	?	?	?	?	?	TATA	plus	157	CAAT	minus	141	Oct1	plus	27	?
2131	?	?	?	?	?	?	?	?	?	?	?	?	?	?	?	CAAT	plus	18	TG	minus	0	RT1	plus	147	?
2132	?	?	?	?	?	?	?	?	?	?	?	?	CAAT	minus	211	RT1	minus	0	TG	plus	18	CAAT	minus	175	?
2133	?	?	?	?	?	?	?	?	?	?	?	?	CAAT	plus	18	TG	minus	0	RT1	plus	211	CAAT	plus	175	?
2134	?	?	?	?	?	?	?	?	?	?	?	?	Oct1	plus	25	CAAT	minus	125	TG	minus	217	CAAT	minus	175	?
2135	?	?	?	?	?	?	?	?	?	?	?	?	CAAT	plus	217	TG	plus	125	CAAT	plus	25	Oct1	minus	143	?
2136	?	?	?	?	?	?	?	?	?	?	?	?	?	?	?	Oct1	plus	25	CAAT	minus	125	TG	minus	44	?
2137	?	?	?	?	?	?	?	?	?	?	?	?	?	?	?	TATA	plus	119	Oct1	minus	248	CAAT	plus	175	?
2139	?	?	?	?	?	?	?	?	?	CAAT	minus	172	Oct1	minus	176	CAAT	plus	81	CAAT	plus	26	TG	plus	58	?
2140	?	?	?	?	?	?	?	?	?	?	?	?	CAAT	minus	196	TG	minus	26	CAAT	minus	81	CAAT	minus	175	?
2141	?	?	?	?	?	?	?	?	?	?	?	?	Oct1	minus	176	CAAT	plus	81	CAAT	plus	26	TG	plus	143	?
2142	?	?	?	?	?	?	?	?	?	?	?	?	CAAT	minus	196	TG	minus	26	CAAT	minus	81	CAAT	minus	90	?
2143	?	?	?	?	?	?	?	?	?	?	?	?	CAAT	plus	81	CAAT	plus	26	TG	plus	196	CAAT	plus	175	?
2154	?	?	?	?	?	?	?	?	?	?	?	?	?	?	?	AC	minus	413	CAAT	minus	53	Oct1	minus	115	?
2157	?	?	?	?	?	?	?	?	?	?	?	?	?	?	?	AC	plus	181	CAAT	minus	53	CAAT	plus	175	?
2162	?	?	?	?	?	?	?	?	?	?	?	?	?	?	?	GC	minus	135	ATFCREB	minus	135	CAAT	minus	175	?
2169	?	?	?	?	?	?	?	?	?	?	?	?	TATA	plus	351	Oct1	minus	48	CAAT	plus	10	AC	plus	159	?
2170	?	?	?	?	?	?	?	?	?	?	?	?	?	?	?	AC	plus	209	CAAT	minus	48	Oct1	plus	120	?
2172	?	?	?	?	?	?	?	?	?	?	?	?	?	?	?	TATA	plus	168	ATFCREB	minus	0	CAAT	minus	175	?
2174	?	?	?	?	?	?	?	?	?	?	?	?	AC	plus	55	Oct1	plus	73	CAAT	plus	139	CAAT	minus	175	?
2178	?	?	?	?	?	?	?	?	?	?	?	?	?	?	?	CAAT	minus	217	CAAT	minus	80	TATA	plus	90	?
2181	?	?	?	?	?	?	?	?	?	?	?	?	?	?	?	CAAT	plus	11	AC	minus	99	CAAT	plus	55	?
2182	?	?	?	?	?	?	?	?	?	?	?	?	?	?	?	CAAT	minus	99	AC	plus	11	CAAT	minus	175	?
2183	?	?	?	?	?	?	?	?	?	?	?	?	?	?	?	CAAT	plus	11	AC	minus	99	CAAT	plus	175	?
2184	?	?	?	?	?	?	?	?	?	?	?	?	?	?	?	CAAT	minus	99	AC	plus	11	CAAT	minus	55	?
2189	?	?	?	?	?	?	?	?	?	?	?	?	?	?	?	TATA	plus	158	CAAT	minus	243	CAAT	plus	175	?
2193	?	?	?	?	?	?	?	?	?	?	?	?	?	?	?	AC	plus	95	CAAT	plus	27	GC	plus	142	?
2194	?	?	?	?	?	?	?	?	?	?	?	?	Oct1	plus	292	GC	minus	27	CAAT	minus	95	AC	minus	74	?
2199	?	?	?	?	?	?	?	?	?	?	?	?	?	?	?	GC	minus	30	Oct1	plus	16	CAAT	plus	175	?
2200	?	?	?	?	?	?	?	?	?	?	?	?	?	?	?	CAAT	minus	16	Oct1	minus	30	GC	plus	116	?
2203	?	?	?	?	?	?	?	?	?	?	?	?	?	?	?	AC	minus	92	GC	minus	218	CAAT	plus	175	?
2208	?	?	?	?	?	?	?	?	?	?	?	?	?	?	?	CAAT	plus	110	CAAT	minus	107	CAAT	minus	175	?
2209	?	?	?	?	?	?	?	?	?	?	?	?	?	?	?	CAAT	plus	107	CAAT	plus	110	CAAT	minus	61	?
2210	?	?	?	?	?	?	?	?	?	?	?	?	?	?	?	CAAT	plus	110	CAAT	minus	107	CAAT	minus	64	?
2217	?	?	?	?	?	?	?	?	?	?	?	?	?	?	?	CAAT	plus	309	CAAT	plus	100	CAAT	minus	71	?
2218	?	?	?	?	?	?	?	?	?	?	?	?	?	?	?	TATA	plus	309	CAAT	plus	100	CAAT	minus	175	?
2219	?	?	?	?	?	?	?	?	?	?	?	?	?	?	?	ATFCREB	minus	256	CAAT	plus	65	CAAT	plus	106	?
2220	?	?	?	?	?	?	?	?	?	?	?	?	?	?	?	CAAT	minus	298	CAAT	minus	65	CAAT	minus	175	?
2221	?	?	?	?	?	?	?	?	?	?	?	?	?	?	?	ATFCREB	minus	256	CAAT	plus	65	CAAT	plus	175	?
2222	?	?	?	?	?	?	?	?	?	?	?	?	?	?	?	CAAT	minus	298	CAAT	minus	65	CAAT	minus	106	?
2223	?	?	?	?	?	?	?	?	?	?	?	?	CAAT	plus	65	CAAT	plus	298	CAAT	plus	131	GC	minus	38	?
2225	?	?	?	?	?	?	?	?	?	?	?	?	TATA	plus	5	CAAT	minus	116	CAAT	minus	35	CAAT	plus	175	?
2226	?	?	?	?	?	?	?	?	?	?	?	?	?	?	?	CAAT	minus	35	CAAT	plus	116	CAAT	plus	16	?
2227	?	?	?	?	?	?	?	?	?	?	?	?	?	?	?	Oct1	minus	219	CAAT	plus	164	ATFCREB	plus	4	?
2228	?	?	?	?	?	?	?	?	?	?	?	?	?	?	?	GC	plus	90	ATFCREB	minus	164	CAAT	minus	175	?
2249	?	?	?	?	?	?	?	?	?	?	?	?	CAAT	minus	104	Oct1	minus	23	CAAT	plus	138	GC	minus	31	?
2250	?	?	?	?	?	?	?	?	?	?	?	?	GC	plus	138	CAAT	minus	23	Oct1	plus	104	CAAT	plus	37	?
2252	?	?	?	?	?	?	?	?	?	?	?	?	?	?	?	CAAT	minus	410	CAAT	minus	97	CAAT	plus	74	?
2253	?	?	?	?	?	?	?	?	?	?	?	?	?	?	?	CAAT	plus	410	CAAT	plus	43	GC	plus	126	?
2255	?	?	?	?	?	?	?	?	?	?	?	?	?	?	?	Oct1	plus	140	CAAT	plus	132	CAAT	minus	39	?
2256	?	?	?	?	?	?	?	?	?	?	?	?	CAAT	plus	132	CAAT	minus	51	TATA	plus	84	Oct1	minus	28	?
2260	?	?	?	?	?	?	?	?	?	?	?	?	?	?	?	GC	minus	183	CAAT	minus	101	CAAT	minus	175	?
2262	?	?	?	?	?	?	?	?	?	?	?	?	?	?	?	GC	minus	183	CAAT	minus	101	CAAT	minus	70	?
2267	?	?	?	?	?	?	?	?	?	?	?	?	?	?	?	CAAT	minus	54	ATFCREB	minus	198	CAAT	plus	175	?
2278	?	?	?	?	?	?	?	?	?	?	?	?	?	?	?	CAAT	minus	77	CAAT	minus	108	TATA	plus	62	?
2284	?	?	?	?	?	?	?	?	?	?	?	?	?	?	?	RT1	plus	403	CAAT	minus	126	H4TF2	plus	38	?
2286	?	?	?	?	?	?	?	?	?	?	?	?	CAAT	minus	60	GC	minus	283	CAAT	minus	16	TATA	plus	154	?
2287	?	?	?	?	?	?	?	?	?	?	?	?	?	?	?	CAAT	plus	283	GC	plus	60	CAAT	plus	175	?
2288	?	?	?	?	?	?	?	?	?	?	?	?	?	?	?	CAAT	plus	390	CAAT	minus	60	GC	minus	109	?
2291	?	?	?	?	?	?	?	?	?	?	?	?	?	?	?	CAAT	minus	9	AC	minus	141	CAAT	plus	175	?
2292	?	?	?	?	?	?	?	?	?	?	?	?	?	?	?	CAAT	minus	141	AC	plus	9	CAAT	plus	15	?
2296	?	?	?	?	?	?	?	?	?	?	?	?	?	?	?	CAAT	plus	113	TATA	plus	239	CAAT	minus	175	?
2297	?	?	?	?	?	?	?	?	?	?	?	?	?	?	?	CAAT	minus	108	ATFCREB	plus	80	CAAT	plus	175	?
2313	?	?	?	?	?	?	?	?	?	?	?	?	?	?	?	AC	plus	257	GC	plus	99	CAAT	plus	175	?
2315	?	?	?	?	?	?	?	?	?	?	?	?	?	?	?	GC	minus	3	AC	plus	1	CAAT	plus	175	?
2316	?	?	?	?	?	?	?	?	?	?	?	?	?	?	?	CAAT	minus	1	AC	minus	3	GC	plus	159	?
2317	?	?	?	?	?	?	?	?	?	?	?	?	TATA	plus	54	GC	minus	152	CAAT	plus	163	CAAT	minus	8	?
2318	?	?	?	?	?	?	?	?	?	Oct1	plus	26	CAAT	plus	29	CAAT	plus	163	CAAT	minus	152	GC	plus	17	?
2319	?	?	?	?	?	?	?	?	?	?	?	?	?	?	?	TATA	plus	153	CAAT	plus	134	CAAT	minus	37	?
2320	?	?	?	?	?	?	?	?	?	?	?	?	?	?	?	CAAT	plus	134	CAAT	minus	155	TATA	plus	15	?
2322	?	?	?	?	?	?	?	?	?	?	?	?	?	?	?	Oct1	minus	265	CAAT	minus	135	CAAT	plus	36	?
2323	?	?	?	?	?	?	?	?	?	?	?	?	?	?	?	ATFCREB	plus	296	CAAT	plus	151	Oct1	plus	17	?
2326	?	?	?	?	?	?	?	?	?	?	?	?	?	?	?	TATA	plus	70	Oct1	plus	61	CAAT	minus	175	?
2331	?	?	?	?	?	?	?	?	?	?	?	?	CAAT	minus	57	CAAT	plus	34	CAAT	plus	9	GC	minus	122	?
2332	?	?	?	?	?	?	?	?	?	?	?	?	CAAT	plus	27	CAAT	minus	255	GC	plus	47	CAAT	minus	175	?
2333	?	?	?	?	?	?	?	?	?	?	?	?	CAAT	minus	57	CAAT	plus	34	CAAT	plus	9	GC	minus	160	?
2334	?	?	?	?	?	?	?	?	?	?	?	?	CAAT	plus	27	CAAT	minus	255	GC	plus	47	CAAT	minus	137	?
2335	?	?	?	?	?	?	?	?	?	?	?	?	CAAT	plus	47	GC	minus	255	CAAT	plus	27	CAAT	minus	144	?
2336	?	?	?	?	?	?	?	?	?	?	?	?	?	?	?	CAAT	minus	256	CAAT	plus	27	CAAT	minus	175	?
2337	?	?	?	?	?	?	?	?	?	?	?	?	?	?	?	CAAT	plus	27	CAAT	minus	256	CAAT	plus	175	?
2346	?	?	?	?	?	?	?	?	?	?	?	?	?	?	?	CAAT	plus	179	CAAT	minus	6	GC	minus	163	?
2348	?	?	?	?	?	?	?	?	?	?	?	?	?	?	?	CAAT	plus	335	CAAT	minus	44	TATA	plus	126	?
2350	?	?	?	?	?	?	?	?	?	?	?	?	?	?	?	CAAT	minus	54	CAAT	plus	147	CAAT	minus	175	?
2351	?	?	?	?	?	?	?	?	?	?	?	?	?	?	?	CAAT	plus	147	CAAT	minus	54	CAAT	plus	175	?
2359	?	?	?	?	?	?	?	?	?	?	?	?	?	?	?	CAAT	minus	68	CAAT	plus	133	CAAT	plus	38	?
2360	?	?	?	?	?	?	?	?	?	?	?	?	?	?	?	CAAT	minus	133	CAAT	minus	68	CAAT	plus	103	?
2361	?	?	?	?	?	?	?	?	?	?	?	?	?	?	?	CAAT	minus	68	CAAT	plus	133	CAAT	plus	175	?
2363	?	?	?	?	?	?	?	?	?	?	?	?	TATA	plus	44	CAAT	minus	206	GC	minus	8	CAAT	plus	175	?
2364	?	?	?	?	?	?	?	?	?	?	?	?	?	?	?	AC	plus	289	CAAT	minus	8	GC	plus	161	?
2366	?	?	?	?	?	?	?	?	?	?	?	?	Oct1	minus	181	AC	minus	15	CAAT	plus	155	CAAT	minus	175	?
2367	?	?	?	?	?	?	?	?	?	?	?	?	?	?	?	Oct1	plus	263	CAAT	plus	71	CAAT	minus	100	?
2368	?	?	?	?	?	?	?	?	?	?	?	?	?	?	?	TATA	plus	103	CAAT	plus	71	CAAT	minus	175	?
2377	?	?	?	?	?	?	?	?	?	?	?	?	?	?	?	CAAT	plus	35	CAAT	plus	35	CAAT	plus	97	?
2378	?	?	?	?	?	?	?	?	?	?	?	?	ATFCREB	minus	207	CAAT	minus	35	CAAT	minus	35	CAAT	minus	175	?
2379	?	?	?	?	?	?	?	?	?	?	?	?	?	?	?	CAAT	plus	35	CAAT	plus	35	CAAT	plus	136	?
2380	?	?	?	?	?	?	?	?	?	?	?	?	ATFCREB	minus	207	CAAT	minus	35	CAAT	minus	35	CAAT	minus	136	?
2381	?	?	?	?	?	?	?	?	?	?	?	?	?	?	?	CAAT	plus	35	CAAT	plus	35	CAAT	plus	175	?
2382	?	?	?	?	?	?	?	?	?	?	?	?	ATFCREB	minus	207	CAAT	minus	35	CAAT	minus	35	CAAT	minus	97	?
2383	?	?	?	?	?	?	?	?	?	?	?	?	?	?	?	Oct1	minus	0	CAAT	plus	27	CAAT	plus	144	?
2384	?	?	?	?	?	?	?	?	?	?	?	?	?	?	?	CAAT	minus	27	CAAT	minus	0	Oct1	plus	172	?
2385	?	?	?	?	?	?	?	?	?	?	?	?	?	?	?	Oct1	minus	0	CAAT	plus	27	CAAT	plus	175	?
2386	?	?	?	?	?	?	?	?	?	?	?	?	?	?	?	CAAT	minus	27	CAAT	minus	0	Oct1	plus	141	?
2391	?	?	?	?	?	?	?	?	?	?	?	?	?	?	?	TG	minus	53	CAAT	plus	14	CAAT	plus	157	?
2392	?	?	?	?	?	?	?	?	?	?	?	?	Oct1	plus	376	CAAT	minus	14	CAAT	minus	53	TG	plus	116	?
2393	?	?	?	?	?	?	?	?	?	?	?	?	?	?	?	TG	minus	53	CAAT	plus	14	CAAT	plus	175	?
2394	?	?	?	?	?	?	?	?	?	?	?	?	Oct1	plus	376	CAAT	minus	14	CAAT	minus	53	TG	plus	98	?
2395	?	?	?	?	?	?	?	?	?	?	?	?	TATA	plus	82	GC	plus	324	CAAT	plus	166	Oct1	minus	2	?
2396	?	?	?	?	?	?	?	?	?	?	?	?	?	?	?	AC	plus	58	Oct1	plus	166	CAAT	minus	175	?
2399	?	?	?	?	?	?	?	?	?	?	?	?	?	?	?	AC	minus	86	CAAT	plus	91	GC	minus	78	?
2400	?	?	?	?	?	?	?	?	?	?	?	?	?	?	?	GC	plus	91	CAAT	minus	86	AC	plus	83	?
2401	?	?	?	?	?	?	?	?	?	?	?	?	?	?	?	CAAT	minus	171	Oct1	plus	153	CAAT	plus	175	?
2406	?	?	?	?	?	?	?	?	?	?	?	?	?	?	?	CAAT	plus	46	CAAT	minus	134	TATA	plus	36	?
2408	?	?	?	?	?	?	?	?	?	?	?	?	?	?	?	CAAT	minus	8	CAAT	plus	245	CAAT	minus	175	?
2409	?	?	?	?	?	?	?	?	?	?	?	?	?	?	?	CAAT	plus	245	CAAT	minus	8	CAAT	plus	175	?
2421	?	?	?	?	?	?	?	?	?	?	?	?	TG	plus	0	CAAT	minus	7	TATA	plus	65	CAAT	plus	175	?
2422	?	?	?	?	?	?	?	?	?	?	?	?	?	?	?	CAAT	minus	77	CAAT	plus	0	TG	minus	88	?
2431	?	?	?	?	?	?	?	?	?	?	?	?	?	?	?	RT1	minus	220	CAAT	plus	130	CAAT	plus	41	?
2433	?	?	?	?	?	?	?	?	?	?	?	?	?	?	?	RT1	minus	220	CAAT	plus	130	CAAT	plus	175	?
2441	?	?	?	?	?	?	?	?	?	?	?	?	?	?	?	Oct1	plus	396	CAAT	plus	25	AC	plus	144	?
2451	?	?	?	?	?	?	?	?	?	?	?	?	?	?	?	Oct1	plus	254	CAAT	plus	61	GC	minus	108	?
2453	?	?	?	?	?	?	?	?	?	?	?	?	Oct1	minus	85	CAAT	plus	55	CAAT	minus	32	CAAT	plus	80	?
2454	?	?	?	?	?	?	?	?	?	?	?	?	CAAT	minus	135	CAAT	minus	32	CAAT	plus	144	Oct1	plus	83	?
2455	?	?	?	?	?	?	?	?	?	?	?	?	Oct1	minus	144	CAAT	minus	32	CAAT	plus	135	CAAT	plus	36	?
2456	?	?	?	?	?	?	?	?	?	?	?	?	Oct1	plus	195	CAAT	minus	135	CAAT	minus	32	CAAT	plus	139	?
2457	?	?	?	?	?	?	?	?	?	?	?	?	Oct1	minus	144	CAAT	minus	32	CAAT	plus	135	CAAT	plus	175	?
2458	?	?	?	?	?	?	?	?	?	?	?	?	Oct1	plus	70	CAAT	minus	121	CAAT	minus	135	CAAT	minus	36	?
2459	?	?	?	?	?	?	?	?	?	?	?	?	CAAT	minus	32	CAAT	plus	135	CAAT	plus	195	Oct1	minus	98	?
2460	?	?	?	?	?	?	?	?	?	?	?	?	?	?	?	Oct1	plus	70	CAAT	minus	121	CAAT	minus	50	?
2461	?	?	?	?	?	?	?	?	?	?	?	?	?	?	?	CAAT	plus	45	Oct1	minus	38	CAAT	plus	81	?
2462	?	?	?	?	?	?	?	?	?	?	?	?	?	?	?	CAAT	minus	38	Oct1	plus	45	CAAT	minus	175	?
2463	?	?	?	?	?	?	?	?	?	?	?	?	?	?	?	CAAT	plus	45	Oct1	minus	38	CAAT	plus	175	?
2464	?	?	?	?	?	?	?	?	?	?	?	?	?	?	?	CAAT	minus	38	Oct1	plus	45	CAAT	minus	81	?
2469	?	?	?	?	?	?	?	?	?	?	?	?	?	?	?	ATFCREB	plus	113	CAAT	plus	118	CAAT	plus	53	?
2470	?	?	?	?	?	?	?	?	?	?	?	?	CAAT	minus	271	CAAT	minus	118	CAAT	minus	113	ATFCREB	minus	55	?
2471	?	?	?	?	?	?	?	?	?	?	?	?	?	?	?	ATFCREB	plus	113	CAAT	plus	118	CAAT	plus	175	?
2472	?	?	?	?	?	?	?	?	?	?	?	?	?	?	?	CAAT	minus	271	CAAT	minus	118	CAAT	minus	53	?
2473	?	?	?	?	?	?	?	?	?	?	?	?	?	?	?	CAAT	plus	118	CAAT	plus	271	CAAT	plus	175	?
2475	?	?	?	?	?	?	?	?	?	?	?	?	?	?	?	GC	plus	251	CAAT	plus	30	CAAT	minus	141	?
2476	?	?	?	?	?	?	?	?	?	?	?	?	?	?	?	CAAT	minus	149	CAAT	plus	30	CAAT	minus	175	?
2477	?	?	?	?	?	?	?	?	?	?	?	?	?	?	?	CAAT	plus	30	CAAT	minus	149	CAAT	plus	175	?
2481	?	?	?	?	?	?	?	?	?	?	?	?	?	?	?	TATA	plus	403	CAAT	plus	147	CAAT	plus	24	?
2486	?	?	?	?	?	?	?	?	?	?	?	?	?	?	?	AC	plus	164	Oct1	minus	207	CAAT	minus	175	?
2488	?	?	?	?	?	?	?	?	?	?	?	?	?	?	?	ATFCREB	plus	213	CAAT	minus	113	TATA	plus	57	?
2490	?	?	?	?	?	?	?	?	?	?	?	?	?	?	?	AC	minus	213	GC	plus	135	CAAT	minus	175	?
2494	?	?	?	?	?	?	?	?	?	?	?	?	?	?	?	CAAT	plus	124	ATFCREB	minus	151	CAAT	minus	175	?
2495	?	?	?	?	?	?	?	?	?	?	?	?	?	?	?	CAAT	plus	118	GC	minus	33	CAAT	plus	14	?
2496	?	?	?	?	?	?	?	?	?	?	?	?	ATFCREB	plus	36	CAAT	minus	33	GC	plus	118	CAAT	minus	175	?
2497	?	?	?	?	?	?	?	?	?	?	?	?	CAAT	plus	118	GC	minus	33	CAAT	plus	36	ATFCREB	minus	132	?
2498	?	?	?	?	?	?	?	?	?	?	?	?	ATFCREB	plus	36	CAAT	minus	33	GC	plus	118	CAAT	minus	14	?
2503	?	?	?	?	?	?	?	?	?	?	?	?	AC	plus	38	CAAT	plus	66	CAAT	plus	7	CAAT	plus	94	?
2504	?	?	?	?	?	?	?	?	?	?	?	?	CAAT	minus	7	CAAT	minus	66	CAAT	minus	38	AC	minus	131	?
2505	?	?	?	?	?	?	?	?	?	?	?	?	AC	plus	38	CAAT	plus	66	CAAT	plus	7	CAAT	plus	164	?
2506	?	?	?	?	?	?	?	?	?	?	?	?	CAAT	minus	7	CAAT	minus	66	CAAT	minus	38	AC	minus	61	?
2507	?	?	?	?	?	?	?	?	?	?	?	?	AC	plus	38	CAAT	plus	66	CAAT	plus	7	CAAT	plus	175	?
2508	?	?	?	?	?	?	?	?	?	?	?	?	CAAT	minus	7	CAAT	minus	66	CAAT	minus	38	AC	minus	50	?
2509	?	?	?	?	?	?	?	?	?	?	?	?	?	?	?	AC	minus	34	CAAT	plus	167	TG	minus	2	?
2510	?	?	?	?	?	?	?	?	?	?	?	?	?	?	?	TG	plus	167	CAAT	minus	34	AC	plus	135	?
2512	?	?	?	?	?	?	?	?	?	?	?	?	?	?	?	CAAT	plus	372	CAAT	minus	0	Oct1	plus	172	?
2520	?	?	?	?	?	?	?	?	?	?	?	?	?	?	?	GC	minus	44	ATFCREB	minus	269	CAAT	minus	175	?
2534	?	?	?	?	?	?	?	?	?	?	?	?	TATA	plus	87	GC	minus	285	CAAT	minus	74	CAAT	plus	97	?
2535	?	?	?	?	?	?	?	?	?	?	?	?	AC	plus	43	CAAT	plus	38	CAAT	plus	116	GC	minus	11	?
2536	?	?	?	?	?	?	?	?	?	?	?	?	GC	plus	116	CAAT	minus	38	CAAT	minus	43	AC	minus	126	?
2537	?	?	?	?	?	?	?	?	?	?	?	?	AC	plus	43	CAAT	plus	38	CAAT	plus	116	GC	minus	53	?
2538	?	?	?	?	?	?	?	?	?	?	?	?	GC	plus	116	CAAT	minus	38	CAAT	minus	43	AC	minus	84	?
2544	?	?	?	?	?	?	?	?	?	?	?	?	?	?	?	Oct1	plus	339	CAAT	minus	77	E2F	minus	92	?
2546	?	?	?	?	?	?	?	?	?	?	?	?	?	?	?	CAAT	plus	124	Oct1	plus	216	CAAT	minus	175	?
2549	?	?	?	?	?	?	?	?	?	?	?	?	CAAT	minus	378	CAAT	plus	34	GC	minus	83	TATA	plus	47	?
2554	?	?	?	?	?	?	?	?	?	?	?	?	RT1	plus	205	TATA	plus	117	CAAT	minus	64	GC	minus	105	?
2557	?	?	?	?	?	?	?	?	?	?	?	?	CAAT	plus	393	CAAT	plus	88	CAAT	minus	9	Oct1	minus	67	?
2558	?	?	?	?	?	?	?	?	?	?	?	?	?	?	?	Oct1	plus	9	CAAT	plus	88	CAAT	minus	175	?
2559	?	?	?	?	?	?	?	?	?	?	?	?	?	?	?	CAAT	minus	43	CAAT	plus	142	Oct1	plus	26	?
2560	?	?	?	?	?	?	?	?	?	?	?	?	?	?	?	Oct1	minus	142	CAAT	minus	43	CAAT	plus	128	?
2563	?	?	?	?	?	?	?	?	?	?	?	?	?	?	?	CAAT	plus	57	GC	minus	33	ATFCREB	minus	72	?
2564	?	?	?	?	?	?	?	?	?	?	?	?	Oct1	plus	113	ATFCREB	plus	33	GC	plus	57	CAAT	minus	175	?
2573	?	?	?	?	?	?	?	?	?	?	?	?	?	?	?	AC	plus	210	CAAT	plus	67	GC	minus	102	?
2581	?	?	?	?	?	?	?	?	?	?	?	?	?	?	?	CAAT	plus	20	GC	minus	22	ATFCREB	minus	120	?
2582	?	?	?	?	?	?	?	?	?	?	?	?	?	?	?	GC	plus	241	ATFCREB	plus	48	CAAT	minus	175	?
2598	?	?	?	?	?	?	?	?	?	?	?	?	?	?	?	ATFCREB	minus	314	CAAT	minus	121	GC	minus	48	?
2602	?	?	?	?	?	?	?	?	?	?	?	?	?	?	?	AC	minus	293	CAAT	minus	153	CAAT	minus	18	?
2606	?	?	?	?	?	?	?	?	?	?	?	?	?	?	?	ATFCREB	minus	172	CAAT	minus	90	CAAT	minus	175	?
2608	?	?	?	?	?	?	?	?	?	?	?	?	?	?	?	ATFCREB	minus	172	CAAT	minus	90	CAAT	minus	81	?
2615	?	?	?	?	?	?	?	?	?	?	?	?	?	?	?	ATFCREB	plus	69	CAAT	plus	14	TATA	plus	156	?
2616	?	?	?	?	?	?	?	?	?	?	?	?	?	?	?	AC	minus	254	CAAT	minus	69	ATFCREB	minus	99	?
2619	?	?	?	?	?	?	?	?	?	?	?	?	?	?	?	GC	plus	205	Oct1	plus	89	CAAT	plus	175	?
2621	?	?	?	?	?	?	?	?	?	?	?	?	?	?	?	TATA	plus	328	CAAT	plus	99	GC	plus	70	?
2632	?	?	?	?	?	?	?	?	?	?	?	?	?	?	?	TATA	plus	58	CAAT	minus	155	AC	minus	14	?
2642	?	?	?	?	?	?	?	?	?	?	?	?	?	?	?	E2F	plus	202	CAAT	minus	100	AC	minus	69	?
2649	?	?	?	?	?	?	?	?	?	?	?	?	?	?	?	CAAT	plus	87	GC	plus	15	CAAT	plus	63	?
2650	?	?	?	?	?	?	?	?	?	?	?	?	?	?	?	CAAT	minus	15	GC	minus	87	CAAT	minus	175	?
2651	?	?	?	?	?	?	?	?	?	?	?	?	?	?	?	CAAT	plus	87	GC	plus	15	CAAT	plus	175	?
2652	?	?	?	?	?	?	?	?	?	?	?	?	?	?	?	CAAT	minus	15	GC	minus	87	CAAT	minus	63	?
2659	?	?	?	?	?	?	?	?	?	?	?	?	CAAT	plus	39	CAAT	plus	25	Oct1	plus	49	CAAT	plus	47	?
2660	?	?	?	?	?	?	?	?	?	E2F	plus	88	CAAT	minus	49	Oct1	minus	25	CAAT	minus	39	CAAT	minus	175	?
2661	?	?	?	?	?	?	?	?	?	?	?	?	CAAT	plus	39	CAAT	plus	25	Oct1	plus	49	CAAT	plus	90	?
2662	?	?	?	?	?	?	?	?	?	E2F	plus	88	CAAT	minus	49	Oct1	minus	25	CAAT	minus	39	CAAT	minus	132	?
2663	?	?	?	?	?	?	?	?	?	CAAT	plus	39	CAAT	plus	25	Oct1	plus	49	CAAT	plus	88	E2F	minus	50	?
2664	?	?	?	?	?	?	?	?	?	E2F	plus	88	CAAT	minus	49	Oct1	minus	25	CAAT	minus	39	CAAT	minus	78	?
2665	?	?	?	?	?	?	?	?	?	CAAT	plus	39	CAAT	plus	25	Oct1	plus	49	CAAT	plus	88	E2F	minus	81	?
2666	?	?	?	?	?	?	?	?	?	E2F	plus	88	CAAT	minus	49	Oct1	minus	25	CAAT	minus	39	CAAT	minus	47	?
2671	?	?	?	?	?	?	?	?	?	?	?	?	?	?	?	E2F	plus	225	GC	plus	39	CAAT	plus	175	?
2677	?	?	?	?	?	?	?	?	?	?	?	?	RT1	plus	105	CAAT	plus	33	Oct1	plus	30	GC	minus	99	?
2678	?	?	?	?	?	?	?	?	?	?	?	?	GC	plus	30	Oct1	minus	33	CAAT	minus	105	RT1	minus	63	?
2679	?	?	?	?	?	?	?	?	?	?	?	?	?	?	?	CAAT	minus	92	Oct1	plus	12	CAAT	plus	175	?
2680	?	?	?	?	?	?	?	?	?	?	?	?	?	?	?	CAAT	minus	12	Oct1	minus	92	CAAT	plus	60	?
2681	?	?	?	?	?	?	?	?	?	?	?	?	CAAT	minus	14	CAAT	plus	36	Oct1	minus	26	CAAT	minus	102	?
2682	?	?	?	?	?	?	?	?	?	?	?	?	CAAT	plus	26	Oct1	plus	36	CAAT	minus	14	CAAT	plus	157	?
2689	?	?	?	?	?	?	?	?	?	?	?	?	?	?	?	CAAT	minus	202	CAAT	plus	5	ATFCREB	plus	163	?
2691	?	?	?	?	?	?	?	?	?	?	?	?	?	?	?	TATA	plus	303	GC	plus	79	CAAT	plus	175	?
2692	?	?	?	?	?	?	?	?	?	?	?	?	?	?	?	CAAT	minus	241	CAAT	minus	79	GC	minus	90	?
2693	?	?	?	?	?	?	?	?	?	?	?	?	?	?	?	GC	plus	79	CAAT	plus	241	CAAT	plus	175	?
2694	?	?	?	?	?	?	?	?	?	?	?	?	?	?	?	CAAT	plus	155	CAAT	minus	190	CAAT	minus	175	?
2695	?	?	?	?	?	?	?	?	?	?	?	?	?	?	?	CAAT	plus	190	CAAT	plus	155	CAAT	minus	16	?
2696	?	?	?	?	?	?	?	?	?	?	?	?	?	?	?	GC	plus	145	CAAT	plus	155	CAAT	minus	175	?
2697	?	?	?	?	?	?	?	?	?	?	?	?	?	?	?	GC	plus	326	CAAT	plus	104	E2F	plus	65	?
2698	?	?	?	?	?	?	?	?	?	?	?	?	?	?	?	E2F	minus	104	CAAT	minus	102	GC	plus	67	?
2700	?	?	?	?	?	?	?	?	?	?	?	?	?	?	?	GC	plus	83	Oct1	minus	170	CAAT	minus	175	?
2704	?	?	?	?	?	?	?	?	?	?	?	?	CAAT	plus	158	AC	minus	106	GC	plus	73	CAAT	minus	175	?
2710	?	?	?	?	?	?	?	?	?	?	?	?	AC	minus	9	GC	minus	234	CAAT	minus	41	CAAT	plus	130	?
2712	?	?	?	?	?	?	?	?	?	?	?	?	?	?	?	CAAT	minus	20	AC	minus	202	CAAT	minus	175	?
2713	?	?	?	?	?	?	?	?	?	?	?	?	?	?	?	CAAT	plus	202	AC	plus	20	CAAT	plus	175	?
2717	?	?	?	?	?	?	?	?	?	?	?	?	CAAT	plus	49	CAAT	plus	42	Oct1	minus	0	CAAT	plus	73	?
2718	?	?	?	?	?	?	?	?	?	AC	minus	256	Oct1	plus	0	CAAT	minus	45	CAAT	minus	49	CAAT	minus	175	?
2719	?	?	?	?	?	?	?	?	?	?	?	?	CAAT	plus	49	CAAT	plus	42	Oct1	minus	0	CAAT	plus	126	?
2720	?	?	?	?	?	?	?	?	?	AC	minus	256	Oct1	plus	0	CAAT	minus	45	CAAT	minus	49	CAAT	minus	122	?
2721	?	?	?	?	?	?	?	?	?	?	?	?	CAAT	plus	49	CAAT	plus	42	Oct1	minus	0	CAAT	plus	175	?
2722	?	?	?	?	?	?	?	?	?	AC	minus	256	Oct1	plus	0	CAAT	minus	45	CAAT	minus	49	CAAT	minus	73	?
2748	?	?	?	?	?	?	?	?	?	?	?	?	?	?	?	Oct1	plus	152	CAAT	minus	92	CAAT	minus	175	?
2749	?	?	?	?	?	?	?	?	?	?	?	?	?	?	?	CAAT	plus	92	CAAT	plus	152	Oct1	minus	16	?
2750	?	?	?	?	?	?	?	?	?	?	?	?	?	?	?	Oct1	plus	152	CAAT	minus	92	CAAT	minus	79	?
2762	?	?	?	?	?	?	?	?	?	?	?	?	?	?	?	TATA	plus	126	CAAT	minus	121	GC	minus	48	?
2773	?	?	?	?	?	?	?	?	?	?	?	?	?	?	?	GC	minus	213	CAAT	plus	36	CAAT	minus	135	?
2779	?	?	?	?	?	?	?	?	?	?	?	?	?	?	?	GC	plus	10	ATFCREB	minus	11	CAAT	plus	175	?
2780	?	?	?	?	?	?	?	?	?	?	?	?	?	?	?	CAAT	minus	11	ATFCREB	plus	10	GC	minus	141	?
2783	?	?	?	?	?	?	?	?	?	?	?	?	?	?	?	TG	plus	277	CAAT	plus	120	GC	minus	49	?
2785	?	?	?	?	?	?	?	?	?	?	?	?	?	?	?	GC	minus	180	CAAT	plus	163	CAAT	minus	8	?
2798	?	?	?	?	?	?	?	?	?	?	?	?	?	?	?	AC	plus	25	GC	minus	266	CAAT	minus	175	?
2803	?	?	?	?	?	?	?	?	?	Oct1	minus	168	CAAT	plus	19	CAAT	minus	83	CAAT	plus	30	TATA	plus	30	?
2804	?	?	?	?	?	?	?	?	?	?	?	?	ATFCREB	minus	291	CAAT	minus	83	CAAT	plus	19	CAAT	minus	175	?
2805	?	?	?	?	?	?	?	?	?	Oct1	minus	168	CAAT	plus	19	CAAT	minus	83	CAAT	plus	30	TATA	plus	140	?
2806	?	?	?	?	?	?	?	?	?	?	?	?	ATFCREB	minus	291	CAAT	minus	83	CAAT	plus	19	CAAT	minus	65	?
2815	?	?	?	?	?	?	?	?	?	?	?	?	?	?	?	GC	minus	56	CAAT	plus	71	AC	plus	98	?
2816	?	?	?	?	?	?	?	?	?	?	?	?	?	?	?	AC	minus	71	CAAT	minus	56	GC	plus	113	?
2821	?	?	?	?	?	?	?	?	?	?	?	?	CAAT	minus	317	GC	minus	60	CAAT	plus	13	CAAT	minus	158	?
2822	?	?	?	?	?	?	?	?	?	?	?	?	?	?	?	CAAT	plus	13	CAAT	minus	60	GC	plus	109	?
2824	?	?	?	?	?	?	?	?	?	?	?	?	?	?	?	GC	minus	12	CAAT	plus	265	CAAT	minus	175	?
2833	?	?	?	?	?	?	?	?	?	?	?	?	?	?	?	CAAT	minus	21	GC	minus	15	CAAT	plus	175	?
2834	?	?	?	?	?	?	?	?	?	?	?	?	?	?	?	CAAT	minus	15	GC	plus	21	CAAT	plus	129	?
2839	?	?	?	?	?	?	?	?	?	?	?	?	?	?	?	CAAT	plus	73	Oct1	minus	41	CAAT	plus	50	?
2840	?	?	?	?	?	?	?	?	?	?	?	?	?	?	?	CAAT	minus	41	Oct1	plus	73	CAAT	minus	175	?
2841	?	?	?	?	?	?	?	?	?	?	?	?	?	?	?	CAAT	plus	73	Oct1	minus	41	CAAT	plus	175	?
2842	?	?	?	?	?	?	?	?	?	?	?	?	?	?	?	CAAT	minus	41	Oct1	plus	73	CAAT	minus	50	?
2843	?	?	?	?	?	?	?	?	?	?	?	?	RT1	minus	18	TATA	plus	0	CAAT	minus	313	CAAT	plus	175	?
2849	?	?	?	?	?	?	?	?	?	?	?	?	?	?	?	TATA	plus	102	RT1	plus	253	CAAT	plus	175	?
2853	?	?	?	?	?	?	?	?	?	?	?	?	?	?	?	CAAT	minus	101	CAAT	plus	72	GC	plus	97	?
2854	?	?	?	?	?	?	?	?	?	?	?	?	E2F	plus	187	GC	minus	72	CAAT	minus	101	CAAT	plus	70	?
2858	?	?	?	?	?	?	?	?	?	?	?	?	?	?	?	Oct1	minus	297	CAAT	minus	22	CAAT	plus	149	?
2885	?	?	?	?	?	?	?	?	?	?	?	?	?	?	?	Oct1	minus	0	CAAT	plus	105	GC	minus	64	?
2886	?	?	?	?	?	?	?	?	?	?	?	?	?	?	?	GC	plus	105	CAAT	minus	0	Oct1	plus	172	?
2892	?	?	?	?	?	?	?	?	?	?	?	?	Oct1	plus	36	CAAT	minus	56	AC	minus	193	CAAT	minus	175	?
2893	?	?	?	?	?	?	?	?	?	?	?	?	CAAT	plus	193	AC	plus	56	CAAT	plus	36	Oct1	minus	132	?
2894	?	?	?	?	?	?	?	?	?	?	?	?	?	?	?	Oct1	plus	36	CAAT	minus	56	AC	minus	113	?
2898	?	?	?	?	?	?	?	?	?	?	?	?	?	?	?	AC	plus	303	CAAT	minus	167	CAAT	plus	4	?
2905	?	?	?	?	?	?	?	?	?	?	?	?	?	?	?	CAAT	plus	124	GC	plus	6	E2F	minus	33	?
2906	?	?	?	?	?	?	?	?	?	ATFCREB	plus	60	GC	plus	17	CAAT	plus	32	E2F	plus	136	CAAT	minus	175	?
2907	?	?	?	?	?	?	?	?	?	?	?	?	?	?	?	ATFCREB	minus	154	GC	plus	226	CAAT	plus	175	?
2912	?	?	?	?	?	?	?	?	?	?	?	?	?	?	?	AC	minus	70	GC	plus	96	CAAT	minus	175	?
2918	?	?	?	?	?	?	?	?	?	?	?	?	?	?	?	TATA	plus	179	RT1	plus	86	CAAT	minus	175	?
2922	?	?	?	?	?	?	?	?	?	?	?	?	?	?	?	GC	plus	117	CAAT	plus	185	CAAT	minus	175	?
2926	?	?	?	?	?	?	?	?	?	?	?	?	?	?	?	ATFCREB	plus	303	CAAT	minus	32	AC	minus	137	?
2927	?	?	?	?	?	?	?	?	?	?	?	?	?	?	?	H4TF2	minus	78	ATFCREB	minus	207	CAAT	plus	175	?
2934	?	?	?	?	?	?	?	?	?	?	?	?	?	?	?	CAAT	minus	109	CAAT	minus	158	TATA	plus	12	?
2937	?	?	?	?	?	?	?	?	?	GC	minus	38	E2F	minus	196	CAAT	plus	85	AC	plus	60	Oct1	minus	17	?
2938	?	?	?	?	?	?	?	?	?	?	?	?	?	?	?	Oct1	plus	60	AC	minus	85	CAAT	minus	175	?
2940	?	?	?	?	?	?	?	?	?	?	?	?	?	?	?	CAAT	minus	105	Oct1	minus	73	CAAT	minus	175	?
2941	?	?	?	?	?	?	?	?	?	?	?	?	?	?	?	CAAT	plus	73	Oct1	plus	105	CAAT	plus	175	?
2947	?	?	?	?	?	?	?	?	?	?	?	?	?	?	?	CAAT	minus	406	CAAT	plus	25	AC	plus	144	?
2948	?	?	?	?	?	?	?	?	?	?	?	?	?	?	?	GC	plus	276	AC	minus	25	CAAT	minus	175	?
2949	?	?	?	?	?	?	?	?	?	?	?	?	GC	minus	253	CAAT	plus	21	CAAT	plus	58	CAAT	plus	88	?
2950	?	?	?	?	?	?	?	?	?	?	?	?	?	?	?	CAAT	minus	149	CAAT	minus	83	CAAT	minus	175	?
2951	?	?	?	?	?	?	?	?	?	?	?	?	GC	minus	253	CAAT	plus	21	CAAT	plus	58	CAAT	plus	113	?
2952	?	?	?	?	?	?	?	?	?	?	?	?	?	?	?	CAAT	minus	149	CAAT	minus	83	CAAT	minus	150	?
2953	?	?	?	?	?	?	?	?	?	?	?	?	GC	minus	253	CAAT	plus	21	CAAT	plus	58	CAAT	plus	150	?
2954	?	?	?	?	?	?	?	?	?	?	?	?	?	?	?	CAAT	minus	149	CAAT	minus	83	CAAT	minus	113	?
2955	?	?	?	?	?	?	?	?	?	?	?	?	GC	minus	253	CAAT	plus	83	CAAT	plus	149	CAAT	plus	22	?
2956	?	?	?	?	?	?	?	?	?	?	?	?	?	?	?	CAAT	minus	149	CAAT	minus	83	CAAT	minus	88	?
2957	?	?	?	?	?	?	?	?	?	?	?	?	GC	minus	253	CAAT	plus	83	CAAT	plus	149	CAAT	plus	63	?
2958	?	?	?	?	?	?	?	?	?	?	?	?	Oct1	minus	286	CAAT	minus	211	CAAT	minus	21	CAAT	minus	47	?
2959	?	?	?	?	?	?	?	?	?	?	?	?	?	?	?	CAAT	plus	83	CAAT	plus	149	CAAT	plus	175	?
2960	?	?	?	?	?	?	?	?	?	?	?	?	Oct1	minus	286	CAAT	minus	108	CAAT	minus	37	CAAT	minus	22	?
2963	?	?	?	?	?	?	?	?	?	?	?	?	?	?	?	CAAT	minus	145	TATA	plus	98	CAAT	plus	175	?
2973	?	?	?	?	?	?	?	?	?	CAAT	plus	20	CAAT	plus	27	Oct1	plus	5	H4TF2	minus	23	TATA	plus	73	?
2974	?	?	?	?	?	?	CAAT	plus	36	TATA	plus	68	H4TF2	plus	5	Oct1	minus	27	CAAT	minus	20	CAAT	minus	175	?
2975	?	?	?	?	?	?	CAAT	plus	20	CAAT	plus	27	Oct1	plus	5	H4TF2	minus	23	TATA	plus	81	CAAT	minus	12	?
2976	?	?	?	?	?	?	CAAT	plus	36	TATA	plus	68	H4TF2	plus	5	Oct1	minus	27	CAAT	minus	20	CAAT	minus	151	?
2978	?	?	?	?	?	?	?	?	?	?	?	?	CAAT	minus	100	TATA	plus	23	Oct1	plus	261	CAAT	minus	175	?
2979	?	?	?	?	?	?	?	?	?	?	?	?	?	?	?	CAAT	plus	261	Oct1	minus	128	CAAT	plus	175	?
2980	?	?	?	?	?	?	?	?	?	?	?	?	?	?	?	CAAT	minus	100	TATA	plus	23	Oct1	plus	40	?
2982	?	?	?	?	?	?	?	?	?	?	?	?	?	?	?	CAAT	minus	209	Oct1	minus	92	CAAT	minus	175	?
2983	?	?	?	?	?	?	?	?	?	?	?	?	?	?	?	CAAT	plus	92	Oct1	plus	209	CAAT	plus	175	?
2985	?	?	?	?	?	?	?	?	?	?	?	?	Oct1	minus	78	AC	plus	25	CAAT	plus	103	GC	minus	66	?
2986	?	?	?	?	?	?	?	?	?	?	?	?	GC	plus	103	CAAT	minus	25	AC	minus	78	Oct1	plus	59	?
2993	?	?	?	?	?	?	?	?	?	?	?	?	?	?	?	TATA	plus	23	Oct1	minus	0	CAAT	plus	175	?
3001	?	?	?	?	?	?	?	?	?	?	?	?	?	?	?	CAAT	minus	194	GC	plus	18	CAAT	plus	175	?
3002	?	?	?	?	?	?	?	?	?	?	?	?	?	?	?	CAAT	minus	390	CAAT	minus	18	GC	minus	151	?
3003	?	?	?	?	?	?	?	?	?	?	?	?	?	?	?	CAAT	plus	390	CAAT	plus	145	GC	plus	24	?
3014	?	?	?	?	?	?	?	?	?	?	?	?	RT1	plus	22	CAAT	plus	262	CAAT	minus	119	TATA	plus	51	?
3015	?	?	?	?	?	?	?	?	?	?	?	?	CAAT	minus	67	ATFCREB	plus	29	CAAT	plus	11	GC	plus	158	?
3016	?	?	?	?	?	?	?	?	?	?	?	?	GC	minus	11	CAAT	minus	29	ATFCREB	minus	67	CAAT	plus	68	?
3025	?	?	?	?	?	?	?	?	?	?	?	?	?	?	?	Oct1	plus	390	CAAT	plus	114	ATFCREB	plus	54	?
3026	?	?	?	?	?	?	?	?	?	?	?	?	?	?	?	TG	plus	119	ATFCREB	minus	114	CAAT	minus	175	?
3027	?	?	?	?	?	?	?	?	?	?	?	?	AC	minus	106	Oct1	minus	280	CAAT	plus	105	ATFCREB	minus	63	?
3028	?	?	?	?	?	?	?	?	?	?	?	?	?	?	?	ATFCREB	plus	99	Oct1	minus	0	CAAT	minus	175	?
3031	?	?	?	?	?	?	?	?	?	?	?	?	?	?	?	RT1	plus	386	GC	minus	2	CAAT	plus	175	?
3033	?	?	?	?	?	?	?	?	?	?	?	?	GC	plus	262	CAAT	plus	82	CAAT	minus	33	CAAT	plus	52	?
3034	?	?	?	?	?	?	?	?	?	?	?	?	CAAT	minus	128	CAAT	plus	90	CAAT	plus	41	GC	minus	214	?
3035	?	?	?	?	?	?	?	?	?	?	?	?	GC	plus	348	CAAT	minus	90	CAAT	minus	96	CAAT	plus	18	?
3036	?	?	?	?	?	?	?	?	?	?	?	?	CAAT	minus	128	CAAT	plus	90	CAAT	plus	41	GC	minus	91	?
3037	?	?	?	?	?	?	?	?	?	?	?	?	GC	plus	41	CAAT	minus	90	CAAT	minus	128	CAAT	plus	143	?
3038	?	?	?	?	?	?	?	?	?	?	?	?	GC	minus	120	CAAT	minus	28	CAAT	minus	96	CAAT	plus	75	?
3039	?	?	?	?	?	?	?	?	?	?	?	?	GC	plus	41	CAAT	minus	90	CAAT	minus	128	CAAT	plus	175	?
3040	?	?	?	?	?	?	?	?	?	?	?	?	GC	minus	120	CAAT	minus	28	CAAT	minus	96	CAAT	plus	43	?
3047	?	?	?	?	?	?	?	?	?	?	?	?	?	?	?	CAAT	minus	17	TATA	plus	228	CAAT	plus	175	?
3056	?	?	?	?	?	?	?	?	?	?	?	?	?	?	?	AC	minus	28	TATA	plus	243	CAAT	minus	175	?
3058	?	?	?	?	?	?	?	?	?	?	?	?	CAAT	plus	378	CAAT	minus	9	GC	plus	119	TATA	plus	36	?
3062	?	?	?	?	?	?	?	?	?	?	?	?	?	?	?	CAAT	plus	3	CAAT	plus	330	CAAT	minus	175	?
3064	?	?	?	?	?	?	?	?	?	?	?	?	CAAT	minus	147	TATA	plus	68	Oct1	minus	68	CAAT	minus	175	?
3066	?	?	?	?	?	?	?	?	?	?	?	?	?	?	?	CAAT	plus	268	TATA	plus	87	CAAT	minus	175	?
3073	?	?	?	?	?	?	?	?	?	?	?	?	AC	minus	410	Oct1	minus	0	CAAT	plus	155	CAAT	minus	16	?
3074	?	?	?	?	?	?	?	?	?	CAAT	minus	59	CAAT	plus	155	CAAT	minus	0	Oct1	plus	0	TATA	plus	167	?
3075	?	?	?	?	?	?	?	?	?	?	?	?	Oct1	minus	0	CAAT	plus	155	CAAT	minus	59	CAAT	plus	175	?
3086	?	?	?	?	?	?	ATFCREB	plus	20	CAAT	minus	87	AC	plus	16	Oct1	plus	38	GC	minus	197	CAAT	minus	175	?
3087	?	?	?	?	?	?	CAAT	plus	197	GC	plus	38	Oct1	minus	16	AC	minus	87	CAAT	plus	20	ATFCREB	minus	148	?
3088	?	?	?	?	?	?	CAAT	plus	162	ATFCREB	plus	20	CAAT	minus	87	AC	plus	16	Oct1	plus	38	GC	minus	15	?
3091	?	?	?	?	?	?	GC	plus	327	CAAT	plus	73	Oct1	plus	9	CAAT	minus	17	CAAT	minus	39	TATA	plus	17	?
3092	?	?	?	?	?	?	?	?	?	GC	minus	236	CAAT	plus	17	CAAT	plus	9	Oct1	minus	73	CAAT	minus	175	?
3096	?	?	?	?	?	?	?	?	?	?	?	?	?	?	?	GC	plus	276	CAAT	minus	115	Oct1	plus	53	?
3102	?	?	?	?	?	?	?	?	?	CAAT	plus	54	Oct1	minus	121	CAAT	minus	144	CAAT	minus	104	TATA	plus	66	?
3103	?	?	?	?	?	?	?	?	?	?	?	?	?	?	?	CAAT	plus	144	CAAT	plus	121	Oct1	plus	47	?
3104	?	?	?	?	?	?	?	?	?	?	?	?	CAAT	plus	54	Oct1	minus	121	CAAT	minus	144	CAAT	minus	27	?
3108	?	?	?	?	?	?	?	?	?	?	?	?	?	?	?	CAAT	plus	251	TATA	plus	132	CAAT	minus	175	?
3113	?	?	?	?	?	?	?	?	?	?	?	?	?	?	?	CAAT	plus	341	CAAT	plus	90	CAAT	plus	81	?
3117	?	?	?	?	?	?	?	?	?	?	?	?	?	?	?	CAAT	plus	145	GC	minus	11	CAAT	plus	9	?
3118	?	?	?	?	?	?	?	?	?	?	?	?	?	?	?	GC	minus	130	CAAT	minus	162	CAAT	minus	175	?
3119	?	?	?	?	?	?	?	?	?	?	?	?	?	?	?	CAAT	plus	162	CAAT	plus	130	GC	plus	39	?
3120	?	?	?	?	?	?	?	?	?	?	?	?	AC	plus	274	GC	minus	130	CAAT	minus	162	CAAT	minus	9	?
3124	?	?	?	?	?	?	?	?	?	?	?	?	?	?	?	TATA	plus	65	CAAT	minus	137	GC	plus	32	?
3129	?	?	?	?	?	?	?	?	?	?	?	?	?	?	?	CAAT	plus	52	CAAT	plus	105	CAAT	plus	10	?
3130	?	?	?	?	?	?	?	?	?	?	?	?	?	?	?	CAAT	minus	105	CAAT	minus	52	CAAT	minus	175	?
3131	?	?	?	?	?	?	?	?	?	?	?	?	?	?	?	CAAT	plus	52	CAAT	plus	105	CAAT	plus	66	?
3132	?	?	?	?	?	?	?	?	?	?	?	?	?	?	?	CAAT	minus	105	CAAT	minus	52	CAAT	minus	119	?
3133	?	?	?	?	?	?	?	?	?	?	?	?	?	?	?	CAAT	plus	52	CAAT	plus	105	CAAT	plus	175	?
3134	?	?	?	?	?	?	?	?	?	?	?	?	?	?	?	CAAT	minus	105	CAAT	minus	52	CAAT	minus	10	?
3135	?	?	?	?	?	?	?	?	?	?	?	?	?	?	?	GC	plus	63	CAAT	plus	77	CAAT	minus	94	?
3136	?	?	?	?	?	?	?	?	?	Oct1	plus	26	TG	minus	161	CAAT	plus	77	CAAT	minus	63	GC	minus	106	?
3147	?	?	?	?	?	?	?	?	?	?	?	?	?	?	?	GC	minus	197	CAAT	plus	126	CAAT	plus	45	?
3148	?	?	?	?	?	?	?	?	?	?	?	?	?	?	?	CAAT	minus	34	TATA	plus	87	CAAT	minus	175	?
3149	?	?	?	?	?	?	?	?	?	?	?	?	?	?	?	GC	minus	197	CAAT	plus	126	CAAT	plus	175	?
3150	?	?	?	?	?	?	?	?	?	?	?	?	?	?	?	CAAT	minus	34	TATA	plus	87	CAAT	minus	45	?
3163	?	?	?	?	?	?	?	?	?	?	?	?	?	?	?	CAAT	plus	145	TATA	plus	71	CAAT	plus	175	?
3168	?	?	?	?	?	?	?	?	?	?	?	?	GC	minus	95	Oct1	plus	210	CAAT	plus	92	CAAT	minus	175	?
3169	?	?	?	?	?	?	?	?	?	Oct1	minus	234	GC	plus	98	CAAT	plus	62	CAAT	minus	46	TG	minus	57	?
3170	?	?	?	?	?	?	?	?	?	?	?	?	TG	plus	46	CAAT	plus	62	CAAT	minus	98	GC	minus	71	?
3173	?	?	?	?	?	?	?	?	?	?	?	?	Oct1	minus	39	AC	minus	61	ATFCREB	plus	224	CAAT	plus	175	?
3177	?	?	?	?	?	?	?	?	?	?	?	?	?	?	?	CAAT	minus	261	CAAT	plus	0	H4TF2	plus	168	?
3179	?	?	?	?	?	?	?	?	?	?	?	?	RT1	plus	290	GC	minus	4	CAAT	plus	88	Oct1	plus	80	?
3180	?	?	?	?	?	?	?	?	?	?	?	?	?	?	?	Oct1	minus	88	CAAT	minus	4	GC	plus	165	?
3181	?	?	?	?	?	?	?	?	?	?	?	?	?	?	?	GC	plus	42	CAAT	minus	102	CAAT	plus	175	?
3182	?	?	?	?	?	?	?	?	?	?	?	?	CAAT	minus	336	CAAT	minus	102	CAAT	plus	42	GC	minus	21	?
3187	?	?	?	?	?	?	?	?	?	?	?	?	?	?	?	RT1	minus	0	AC	minus	331	CAAT	plus	175	?
3188	?	?	?	?	?	?	?	?	?	?	?	?	?	?	?	CAAT	plus	51	CAAT	plus	323	CAAT	minus	175	?
3199	?	?	?	?	?	?	?	?	?	?	?	?	?	?	?	GC	plus	152	Oct1	minus	89	CAAT	plus	175	?
3202	?	?	?	?	?	?	?	?	?	?	?	?	?	?	?	AC	plus	39	CAAT	plus	267	CAAT	minus	175	?
3208	?	?	?	?	?	?	?	?	?	?	?	?	CAAT	plus	111	ATFCREB	plus	81	CAAT	plus	330	CAAT	plus	31	?
3209	?	?	?	?	?	?	?	?	?	?	?	?	?	?	?	Oct1	plus	264	CAAT	minus	58	CAAT	plus	175	?
3213	?	?	?	?	?	?	?	?	?	?	?	?	?	?	?	CAAT	minus	400	CAAT	plus	118	Oct1	plus	50	?
3214	?	?	?	?	?	?	?	?	?	?	?	?	AC	minus	63	GC	plus	66	Oct1	minus	118	CAAT	minus	175	?
3215	?	?	?	?	?	?	?	?	?	?	?	?	?	?	?	Oct1	plus	278	AC	plus	75	CAAT	plus	175	?
3217	?	?	?	?	?	?	?	?	?	?	?	?	?	?	?	GC	plus	209	CAAT	plus	108	Oct1	plus	60	?
3218	?	?	?	?	?	?	?	?	?	?	?	?	?	?	?	TATA	plus	150	Oct1	minus	108	CAAT	minus	175	?
3223	?	?	?	?	?	?	GC	minus	10	AC	minus	181	CAAT	plus	28	TG	plus	41	CAAT	minus	30	Oct1	minus	59	?
3224	?	?	?	?	?	?	?	?	?	CAAT	plus	210	Oct1	plus	30	CAAT	plus	41	TG	minus	28	CAAT	minus	175	?
3225	?	?	?	?	?	?	?	?	?	?	?	?	AC	minus	67	GC	plus	100	CAAT	plus	156	CAAT	minus	15	?
3226	?	?	?	?	?	?	?	?	?	?	?	?	TATA	plus	29	CAAT	plus	156	CAAT	minus	100	GC	minus	69	?
3227	?	?	?	?	?	?	?	?	?	?	?	?	?	?	?	Oct1	plus	8	GC	minus	315	CAAT	plus	175	?
3232	?	?	?	?	?	?	?	?	?	?	?	?	?	?	?	GC	plus	272	CAAT	minus	0	Oct1	plus	172	?
3243	?	?	?	?	?	?	?	?	?	GC	plus	313	AC	minus	62	CAAT	plus	83	Oct1	plus	27	TATA	plus	53	?
3244	?	?	?	?	?	?	?	?	?	?	?	?	?	?	?	Oct1	minus	83	CAAT	minus	62	AC	plus	107	?
3247	?	?	?	?	?	?	?	?	?	?	?	?	CAAT	plus	153	CAAT	minus	0	Oct1	plus	4	CAAT	minus	7	?
3248	?	?	?	?	?	?	?	?	?	GC	minus	71	CAAT	plus	4	Oct1	minus	0	CAAT	plus	153	CAAT	minus	175	?
3249	?	?	?	?	?	?	?	?	?	?	?	?	CAAT	minus	26	CAAT	minus	221	GC	minus	8	CAAT	plus	175	?
3250	?	?	?	?	?	?	?	?	?	?	?	?	AC	plus	292	CAAT	plus	53	CAAT	minus	8	GC	plus	161	?
3251	?	?	?	?	?	?	?	?	?	?	?	?	ATFCREB	plus	213	CAAT	minus	103	CAAT	plus	5	AC	minus	164	?
3252	?	?	?	?	?	?	?	?	?	?	?	?	?	?	?	AC	plus	5	CAAT	minus	103	CAAT	plus	68	?
3254	?	?	?	?	?	?	?	?	?	?	?	?	?	?	?	AC	plus	8	GC	minus	379	CAAT	minus	175	?
3256	?	?	?	?	?	?	?	?	?	?	?	?	?	?	?	Oct1	plus	178	CAAT	minus	110	AC	plus	59	?
3262	?	?	?	?	?	?	?	?	?	?	?	?	CAAT	plus	0	Oct1	minus	7	TATA	plus	263	CAAT	minus	175	?
3264	?	?	?	?	?	?	?	?	?	?	?	?	?	?	?	CAAT	minus	203	AC	minus	2	CAAT	minus	175	?
3265	?	?	?	?	?	?	?	?	?	?	?	?	?	?	?	CAAT	plus	2	AC	plus	203	CAAT	plus	175	?
3267	?	?	?	?	?	?	?	?	?	?	?	?	Oct1	plus	55	GC	minus	286	CAAT	plus	85	AC	plus	84	?
3269	?	?	?	?	?	?	?	?	?	?	?	?	CAAT	minus	138	Oct1	minus	36	TATA	plus	39	CAAT	plus	175	?
3270	?	?	?	?	?	?	?	?	?	?	?	?	?	?	?	GC	plus	410	CAAT	minus	80	Oct1	plus	88	?
3271	?	?	?	?	?	?	?	?	?	?	?	?	?	?	?	AC	minus	400	Oct1	plus	1	CAAT	plus	175	?
3273	?	?	?	?	?	?	?	?	?	?	?	?	?	?	?	TATA	plus	208	TG	plus	68	CAAT	plus	175	?
3277	?	?	?	?	?	?	?	?	?	?	?	?	?	?	?	CAAT	plus	24	CAAT	plus	54	CAAT	plus	89	?
3278	?	?	?	?	?	?	?	?	?	?	?	?	?	?	?	CAAT	minus	54	CAAT	minus	24	CAAT	minus	175	?
3279	?	?	?	?	?	?	?	?	?	?	?	?	?	?	?	CAAT	plus	24	CAAT	plus	54	CAAT	plus	117	?
3280	?	?	?	?	?	?	?	?	?	?	?	?	?	?	?	CAAT	minus	54	CAAT	minus	24	CAAT	minus	147	?
3281	?	?	?	?	?	?	?	?	?	?	?	?	?	?	?	CAAT	plus	24	CAAT	plus	54	CAAT	plus	146	?
3282	?	?	?	?	?	?	?	?	?	?	?	?	?	?	?	CAAT	minus	54	CAAT	minus	24	CAAT	minus	118	?
3283	?	?	?	?	?	?	?	?	?	?	?	?	?	?	?	CAAT	plus	24	CAAT	plus	54	CAAT	plus	175	?
3284	?	?	?	?	?	?	?	?	?	?	?	?	TATA	plus	406	CAAT	minus	54	CAAT	minus	24	CAAT	minus	89	?
3285	?	?	?	?	?	?	?	?	?	?	?	?	?	?	?	CAAT	plus	24	CAAT	plus	54	CAAT	plus	204	?
3286	?	?	?	?	?	?	?	?	?	?	?	?	TATA	plus	406	CAAT	minus	54	CAAT	minus	24	CAAT	minus	60	?
3287	?	?	?	?	?	?	?	?	?	?	?	?	?	?	?	CAAT	plus	24	CAAT	plus	54	CAAT	plus	233	?
3288	?	?	?	?	?	?	?	?	?	?	?	?	TATA	plus	406	CAAT	minus	54	CAAT	minus	24	CAAT	minus	31	?
3289	?	?	?	?	?	?	?	?	?	?	?	?	?	?	?	CAAT	plus	24	CAAT	plus	54	CAAT	plus	262	?
3290	?	?	?	?	?	?	?	?	?	?	?	?	TATA	plus	377	CAAT	minus	25	CAAT	minus	54	CAAT	minus	30	?
3291	?	?	?	?	?	?	?	?	?	?	?	?	?	?	?	CAAT	plus	24	CAAT	plus	54	CAAT	plus	320	?
3292	?	?	?	?	?	?	?	?	?	?	?	?	TATA	plus	348	CAAT	minus	25	CAAT	minus	25	CAAT	minus	30	?
3295	?	?	?	?	?	?	?	?	?	?	?	?	?	?	?	AC	plus	382	CAAT	plus	31	GC	minus	138	?
3301	?	?	?	?	?	?	?	?	?	?	?	?	?	?	?	AC	minus	138	CAAT	plus	43	Oct1	plus	125	?
3302	?	?	?	?	?	?	?	?	?	?	?	?	?	?	?	Oct1	minus	197	CAAT	minus	138	AC	plus	31	?
3309	?	?	?	?	?	?	?	?	?	?	?	?	GC	minus	122	Oct1	minus	0	CAAT	plus	1	AC	plus	168	?
3310	?	?	?	?	?	?	?	?	?	AC	plus	43	CAAT	plus	231	Oct1	plus	0	CAAT	minus	125	GC	plus	44	?
3313	?	?	?	?	?	?	?	?	?	?	?	?	?	?	?	TG	plus	79	CAAT	minus	55	CAAT	plus	175	?
3314	?	?	?	?	?	?	?	?	?	?	?	?	Oct1	plus	187	CAAT	minus	55	CAAT	plus	79	TG	minus	31	?
3317	?	?	?	?	?	?	?	?	?	?	?	?	RT1	minus	291	CAAT	plus	63	AC	minus	0	CAAT	minus	104	?
3318	?	?	?	?	?	?	?	?	?	TATA	plus	12	CAAT	minus	313	CAAT	plus	0	AC	plus	63	CAAT	minus	175	?
3319	?	?	?	?	?	?	?	?	?	?	?	?	CAAT	plus	63	AC	minus	0	CAAT	minus	313	CAAT	plus	175	?
3325	?	?	?	?	?	?	?	?	?	?	?	?	?	?	?	CAAT	plus	150	CAAT	minus	11	Oct1	plus	3	?
3326	?	?	?	?	?	?	?	?	?	?	?	?	CAAT	plus	56	CAAT	plus	63	Oct1	minus	11	CAAT	plus	329	?
3328	?	?	?	?	?	?	?	?	?	?	?	?	?	?	?	CAAT	minus	192	CAAT	plus	168	CAAT	minus	175	?
3329	?	?	?	?	?	?	?	?	?	?	?	?	?	?	?	CAAT	plus	168	CAAT	minus	192	CAAT	plus	175	?
3332	?	?	?	?	?	?	?	?	?	?	?	?	?	?	?	ATFCREB	plus	186	GC	minus	203	CAAT	minus	175	?
3333	?	?	?	?	?	?	?	?	?	?	?	?	?	?	?	GC	plus	61	CAAT	plus	56	CAAT	plus	115	?
3334	?	?	?	?	?	?	?	?	?	?	?	?	?	?	?	GC	minus	307	CAAT	minus	56	CAAT	minus	175	?
3335	?	?	?	?	?	?	?	?	?	?	?	?	?	?	?	GC	plus	61	CAAT	plus	56	CAAT	plus	175	?
3336	?	?	?	?	?	?	?	?	?	?	?	?	?	?	?	GC	minus	307	CAAT	minus	56	CAAT	minus	115	?
3344	?	?	?	?	?	?	?	?	?	?	?	?	?	?	?	ATFCREB	minus	296	CAAT	minus	108	GC	plus	61	?
3345	?	?	?	?	?	?	?	?	?	?	?	?	AC	plus	65	GC	minus	63	CAAT	plus	46	CAAT	plus	125	?
3346	?	?	?	?	?	?	?	?	?	?	?	?	CAAT	minus	46	CAAT	minus	63	GC	plus	65	AC	minus	35	?
3347	?	?	?	?	?	?	?	?	?	?	?	?	AC	plus	65	GC	minus	63	CAAT	plus	46	CAAT	plus	175	?
3348	?	?	?	?	?	?	?	?	?	?	?	?	?	?	?	CAAT	minus	46	CAAT	minus	63	GC	plus	56	?
3352	?	?	?	?	?	?	?	?	?	?	?	?	?	?	?	AC	minus	31	GC	plus	263	CAAT	minus	175	?
3361	?	?	?	?	?	?	?	?	?	?	?	?	?	?	?	ATFCREB	plus	190	CAAT	plus	89	CAAT	minus	82	?
3363	?	?	?	?	?	?	?	?	?	?	?	?	?	?	?	Oct1	plus	16	ATFCREB	plus	381	CAAT	plus	175	?
3368	?	?	?	?	?	?	?	?	?	?	?	?	?	?	?	TG	minus	17	GC	plus	305	CAAT	minus	175	?
3369	?	?	?	?	?	?	?	?	?	?	?	?	?	?	?	GC	plus	210	CAAT	plus	21	RT1	plus	147	?
3377	?	?	?	?	?	?	?	?	?	?	?	?	ATFCREB	minus	44	GC	plus	340	CAAT	plus	154	TATA	plus	16	?
3393	?	?	?	?	?	?	?	?	?	?	?	?	?	?	?	GC	plus	363	CAAT	minus	21	CAAT	plus	175	?
3401	?	?	?	?	?	?	?	?	?	?	?	?	?	?	?	CAAT	plus	72	CAAT	plus	37	CAAT	minus	58	?
3402	?	?	?	?	?	?	?	?	?	?	?	?	GC	minus	273	CAAT	plus	37	CAAT	minus	72	CAAT	minus	175	?
3403	?	?	?	?	?	?	?	?	?	?	?	?	?	?	?	CAAT	plus	72	CAAT	plus	37	CAAT	minus	134	?
3404	?	?	?	?	?	?	?	?	?	?	?	?	GC	minus	273	CAAT	plus	37	CAAT	minus	72	CAAT	minus	99	?
3412	?	?	?	?	?	?	?	?	?	?	?	?	?	?	?	GC	minus	82	Oct1	minus	260	CAAT	minus	175	?
3413	?	?	?	?	?	?	?	?	?	?	?	?	?	?	?	E2F	minus	72	ATFCREB	plus	289	CAAT	plus	175	?
3419	?	?	?	?	?	?	?	?	?	?	?	?	?	?	?	GC	minus	210	AC	minus	52	CAAT	plus	175	?
3423	?	?	?	?	?	?	?	?	?	?	?	?	CAAT	plus	20	ATFCREB	plus	26	E2F	plus	67	AC	plus	43	?
3424	?	?	?	?	?	?	?	?	?	?	?	?	AC	minus	67	E2F	minus	26	ATFCREB	minus	20	CAAT	minus	175	?
3437	?	?	?	?	?	?	?	?	?	?	?	?	AC	minus	133	TG	plus	94	CAAT	plus	103	CAAT	plus	68	?
3438	?	?	?	?	?	?	?	?	?	?	?	?	?	?	?	CAAT	minus	103	CAAT	minus	94	TG	minus	75	?
3439	?	?	?	?	?	?	?	?	?	?	?	?	AC	minus	133	TG	plus	94	CAAT	plus	103	CAAT	plus	175	?
3443	?	?	?	?	?	?	?	?	?	?	?	?	?	?	?	AC	minus	392	Oct1	minus	0	CAAT	plus	175	?
3444	?	?	?	?	?	?	?	?	?	?	?	?	?	?	?	CAAT	minus	0	Oct1	plus	2	AC	plus	164	?
3451	?	?	?	?	?	?	?	?	?	?	?	?	?	?	?	TATA	plus	156	AC	minus	230	CAAT	plus	175	?
3455	?	?	?	?	?	?	?	?	?	?	?	?	?	?	?	Oct1	minus	75	TATA	plus	17	CAAT	plus	175	?
3462	?	?	?	?	?	?	?	?	?	?	?	?	?	?	?	CAAT	minus	38	TATA	plus	3	GC	minus	123	?
3463	?	?	?	?	?	?	?	?	?	CAAT	minus	54	GC	minus	14	TATA	plus	35	CAAT	plus	28	CAAT	plus	143	?
3464	?	?	?	?	?	?	?	?	?	CAAT	minus	28	CAAT	minus	35	TATA	plus	14	GC	plus	54	CAAT	plus	57	?
3465	?	?	?	?	?	?	?	?	?	CAAT	minus	54	GC	minus	14	TATA	plus	35	CAAT	plus	28	CAAT	plus	175	?
3466	?	?	?	?	?	?	?	?	?	CAAT	minus	28	CAAT	minus	35	TATA	plus	14	GC	plus	54	CAAT	plus	25	?
3469	?	?	?	?	?	?	?	?	?	?	?	?	?	?	?	GC	plus	197	CAAT	plus	4	AC	plus	165	?
3475	?	?	?	?	?	?	?	?	?	?	?	?	?	?	?	Oct1	minus	175	CAAT	plus	29	GC	minus	140	?
3476	?	?	?	?	?	?	?	?	?	?	?	?	?	?	?	TG	minus	328	GC	plus	29	CAAT	minus	175	?
3481	?	?	?	?	?	?	?	?	?	?	?	?	?	?	?	CAAT	minus	185	CAAT	plus	56	CAAT	minus	115	?
3482	?	?	?	?	?	?	?	?	?	?	?	?	?	?	?	CAAT	minus	307	CAAT	plus	56	CAAT	minus	175	?
3483	?	?	?	?	?	?	?	?	?	?	?	?	?	?	?	CAAT	plus	56	CAAT	minus	307	CAAT	plus	175	?
3486	?	?	?	?	?	?	?	?	?	?	?	?	?	?	?	AC	plus	197	TATA	plus	4	CAAT	minus	175	?
3491	?	?	?	?	?	?	?	?	?	?	?	?	?	?	?	CAAT	minus	348	CAAT	plus	101	TATA	plus	69	?
3503	?	?	?	?	?	?	?	?	?	?	?	?	?	?	?	ATFCREB	plus	37	CAAT	plus	165	Oct1	minus	3	?
3504	?	?	?	?	?	?	?	?	?	?	?	?	?	?	?	Oct1	plus	165	CAAT	minus	37	ATFCREB	minus	131	?
3513	?	?	?	?	?	?	?	?	?	?	?	?	?	?	?	ATFCREB	plus	53	GC	plus	284	CAAT	plus	175	?
3518	?	?	?	?	?	?	?	?	?	?	?	?	AC	plus	26	TATA	plus	301	CAAT	minus	55	ATFCREB	minus	113	?
3519	?	?	?	?	?	?	?	?	?	?	?	?	TATA	plus	43	CAAT	minus	195	GC	minus	7	CAAT	plus	175	?
3523	?	?	?	?	?	?	?	?	?	?	?	?	CAAT	plus	27	Oct1	plus	5	H4TF2	minus	0	CAAT	minus	125	?
3524	?	?	?	?	?	?	?	?	?	TATA	plus	211	CAAT	plus	0	H4TF2	plus	5	Oct1	minus	27	CAAT	minus	175	?
3535	?	?	?	?	?	?	?	?	?	?	?	?	?	?	?	E2F	plus	124	AC	plus	102	CAAT	plus	175	?
3539	?	?	?	?	?	?	?	?	?	?	?	?	?	?	?	RT1	plus	122	Oct1	minus	0	CAAT	plus	175	?
3540	?	?	?	?	?	?	?	?	?	?	?	?	GC	plus	355	CAAT	minus	0	Oct1	plus	122	RT1	minus	43	?
3542	?	?	?	?	?	?	?	?	?	?	?	?	?	?	?	CAAT	minus	18	GC	plus	390	CAAT	minus	175	?
3543	?	?	?	?	?	?	?	?	?	?	?	?	?	?	?	GC	minus	18	CAAT	plus	37	ATFCREB	minus	131	?
3544	?	?	?	?	?	?	?	?	?	?	?	?	?	?	?	ATFCREB	plus	37	CAAT	minus	18	GC	plus	151	?
3548	?	?	?	?	?	?	?	?	?	GC	minus	2	CAAT	plus	153	CAAT	plus	85	CAAT	minus	1	TATA	plus	169	?
3553	?	?	?	?	?	?	?	?	?	?	?	?	?	?	?	CAAT	plus	112	Oct1	plus	27	CAAT	minus	25	?
3554	?	?	?	?	?	?	?	?	?	?	?	?	?	?	?	CAAT	plus	27	Oct1	minus	112	CAAT	minus	175	?
3561	?	?	?	?	?	?	?	?	?	?	?	?	?	?	?	GC	minus	281	TATA	plus	57	CAAT	plus	175	?
3562	?	?	?	?	?	?	?	?	?	?	?	?	AC	plus	301	CAAT	minus	16	GC	plus	33	TATA	plus	115	?
3566	?	?	?	?	?	?	?	?	?	?	?	?	AC	plus	58	CAAT	plus	36	GC	plus	253	CAAT	minus	175	?
3568	?	?	?	?	?	?	?	?	?	?	?	?	TATA	plus	173	Oct1	minus	168	CAAT	minus	92	CAAT	plus	79	?
3570	?	?	?	?	?	?	?	?	?	?	?	?	?	?	?	TATA	plus	175	Oct1	plus	134	CAAT	minus	175	?
3574	?	?	?	?	?	?	?	?	?	?	?	?	?	?	?	Oct1	minus	30	TATA	plus	291	CAAT	minus	175	?
3575	?	?	?	?	?	?	?	?	?	?	?	?	?	?	?	AC	plus	71	CAAT	plus	62	TATA	plus	108	?
3578	?	?	?	?	?	?	?	?	?	?	?	?	?	?	?	Oct1	minus	132	CAAT	plus	75	CAAT	minus	175	?
3580	?	?	?	?	?	?	?	?	?	?	?	?	?	?	?	CAAT	minus	398	CAAT	minus	18	Oct1	minus	150	?
3581	?	?	?	?	?	?	?	?	?	?	?	?	?	?	?	CAAT	plus	398	CAAT	plus	85	RT1	plus	83	?
3582	?	?	?	?	?	?	CAAT	minus	83	CAAT	plus	29	Oct1	plus	36	TATA	plus	77	RT1	minus	85	CAAT	minus	175	?
3583	?	?	?	?	?	?	?	?	?	CAAT	plus	85	RT1	plus	118	Oct1	minus	29	CAAT	minus	83	CAAT	plus	175	?
3584	?	?	?	?	?	?	?	?	?	?	?	?	TATA	plus	348	CAAT	minus	83	CAAT	plus	29	Oct1	plus	52	?
3591	?	?	?	?	?	?	?	?	?	?	?	?	TATA	plus	4	TG	plus	3	CAAT	minus	345	CAAT	plus	175	?
3592	?	?	?	?	?	?	?	?	?	?	?	?	?	?	?	CAAT	minus	0	Oct1	plus	172	CAAT	minus	175	?
3593	?	?	?	?	?	?	?	?	?	?	?	?	Oct1	minus	363	ATFCREB	plus	19	CAAT	plus	108	AC	plus	61	?
3594	?	?	?	?	?	?	?	?	?	?	?	?	?	?	?	AC	minus	108	CAAT	minus	19	ATFCREB	minus	149	?
3601	?	?	?	?	?	?	?	?	?	?	?	?	GC	minus	231	AC	minus	146	Oct1	minus	0	CAAT	plus	175	?
3602	?	?	?	?	?	?	?	?	?	?	?	?	?	?	?	CAAT	minus	0	Oct1	plus	146	AC	plus	20	?
3606	?	?	?	?	?	?	?	?	?	?	?	?	?	?	?	CAAT	plus	331	CAAT	plus	35	CAAT	minus	175	?
3610	?	?	?	?	?	?	?	?	?	?	?	?	?	?	?	CAAT	plus	0	Oct1	minus	197	CAAT	minus	175	?
3613	?	?	?	?	?	?	?	?	?	?	?	?	?	?	?	GC	plus	107	CAAT	plus	38	AC	plus	131	?
3614	?	?	?	?	?	?	?	?	?	?	?	?	?	?	?	AC	minus	38	CAAT	minus	107	GC	minus	62	?
3616	?	?	?	?	?	?	?	?	?	?	?	?	?	?	?	E2F	minus	314	CAAT	minus	87	RT1	plus	81	?
3617	?	?	?	?	?	?	?	?	?	?	?	?	?	?	?	AC	minus	392	CAAT	plus	71	CAAT	minus	100	?
3618	?	?	?	?	?	?	?	?	?	?	?	?	?	?	?	AC	plus	229	CAAT	plus	71	CAAT	minus	175	?
3619	?	?	?	?	?	?	?	?	?	AC	plus	251	CAAT	plus	3	CAAT	plus	3	CAAT	plus	100	GC	minus	55	?
3620	?	?	?	?	?	?	?	?	?	?	?	?	GC	plus	100	CAAT	minus	3	CAAT	minus	3	CAAT	minus	175	?
3621	?	?	?	?	?	?	?	?	?	AC	plus	251	CAAT	plus	3	CAAT	plus	3	CAAT	plus	100	GC	minus	62	?
3622	?	?	?	?	?	?	?	?	?	?	?	?	GC	plus	100	CAAT	minus	3	CAAT	minus	3	CAAT	minus	168	?
3623	?	?	?	?	?	?	?	?	?	AC	plus	251	CAAT	plus	3	CAAT	plus	3	CAAT	plus	100	GC	minus	69	?
3624	?	?	?	?	?	?	?	?	?	?	?	?	GC	plus	100	CAAT	minus	3	CAAT	minus	3	CAAT	minus	161	?
3625	?	?	?	?	?	?	?	?	?	?	?	?	CAAT	plus	17	ATFCREB	plus	83	GC	plus	16	CAAT	minus	42	?
3626	?	?	?	?	?	?	?	?	?	?	?	?	GC	plus	90	CAAT	plus	105	ATFCREB	minus	17	CAAT	minus	175	?
3630	?	?	?	?	?	?	?	?	?	?	?	?	?	?	?	AC	plus	6	CAAT	minus	270	CAAT	minus	175	?
3631	?	?	?	?	?	?	?	?	?	?	?	?	?	?	?	CAAT	plus	270	CAAT	plus	6	AC	minus	163	?
3634	?	?	?	?	?	?	?	?	?	?	?	?	CAAT	minus	145	Oct1	plus	230	AC	plus	4	CAAT	minus	175	?
3635	?	?	?	?	?	?	?	?	?	CAAT	plus	4	AC	minus	230	Oct1	minus	145	CAAT	plus	145	TATA	plus	25	?
3641	?	?	?	?	?	?	?	?	?	?	?	?	?	?	?	CAAT	minus	3	Oct1	plus	62	CAAT	plus	175	?
3642	?	?	?	?	?	?	?	?	?	?	?	?	?	?	?	CAAT	minus	62	Oct1	minus	3	CAAT	plus	99	?
3648	?	?	?	?	?	?	?	?	?	?	?	?	Oct1	plus	0	TATA	plus	162	CAAT	minus	45	AC	plus	124	?
3655	?	?	?	?	?	?	?	?	?	?	?	?	GC	minus	297	Oct1	plus	59	CAAT	plus	16	E2F	plus	153	?
3656	?	?	?	?	?	?	?	?	?	?	?	?	TG	plus	217	E2F	minus	16	CAAT	minus	59	Oct1	minus	109	?
3657	?	?	?	?	?	?	?	?	?	?	?	?	CAAT	minus	131	TATA	plus	117	CAAT	minus	38	CAAT	plus	175	?
3665	?	?	?	?	?	?	?	?	?	?	?	?	?	?	?	H4TF2	plus	176	CAAT	minus	83	CAAT	plus	175	?
3666	?	?	?	?	?	?	?	?	?	?	?	?	?	?	?	CAAT	minus	83	CAAT	plus	37	TATA	plus	46	?
3685	?	?	?	?	?	?	?	?	?	?	?	?	Oct1	minus	45	TG	plus	142	CAAT	plus	141	GC	minus	28	?
3686	?	?	?	?	?	?	?	?	?	?	?	?	?	?	?	GC	plus	141	CAAT	minus	142	TG	minus	27	?
3690	?	?	?	?	?	?	?	?	?	?	?	?	?	?	?	CAAT	minus	7	GC	minus	342	CAAT	minus	175	?
3691	?	?	?	?	?	?	?	?	?	?	?	?	?	?	?	CAAT	plus	342	GC	plus	7	CAAT	plus	175	?
3692	?	?	?	?	?	?	?	?	?	?	?	?	?	?	?	AC	minus	295	CAAT	minus	7	GC	minus	162	?
3702	?	?	?	?	?	?	?	?	?	?	?	?	?	?	?	Oct1	plus	237	CAAT	minus	92	GC	plus	77	?
3704	?	?	?	?	?	?	?	?	?	?	?	?	CAAT	minus	171	TATA	plus	207	CAAT	minus	162	GC	minus	7	?
3705	?	?	?	?	?	?	?	?	?	?	?	?	?	?	?	CAAT	plus	339	GC	minus	38	CAAT	plus	175	?
3707	?	?	?	?	?	?	?	?	?	?	?	?	?	?	?	CAAT	minus	42	CAAT	plus	50	GC	plus	119	?
3708	?	?	?	?	?	?	?	?	?	?	?	?	?	?	?	GC	plus	383	CAAT	minus	42	CAAT	plus	129	?
3715	?	?	?	?	?	?	?	?	?	?	?	?	?	?	?	GC	plus	168	Oct1	plus	142	CAAT	plus	175	?
3721	?	?	?	?	?	?	?	?	?	?	?	?	?	?	?	AC	plus	271	CAAT	plus	143	TG	minus	26	?
3725	?	?	?	?	?	?	?	?	?	?	?	?	TATA	plus	363	AC	plus	6	CAAT	plus	109	TG	minus	60	?
3726	?	?	?	?	?	?	?	?	?	?	?	?	?	?	?	TG	plus	109	CAAT	minus	6	AC	minus	163	?
3731	?	?	?	?	?	?	?	?	?	?	?	?	?	?	?	GC	minus	391	CAAT	plus	2	RT1	minus	166	?
3736	?	?	?	?	?	?	?	?	?	?	?	?	?	?	?	Oct1	minus	22	CAAT	minus	304	CAAT	minus	175	?
3737	?	?	?	?	?	?	?	?	?	?	?	?	?	?	?	CAAT	plus	304	CAAT	plus	22	Oct1	plus	146	?
3741	?	?	?	?	?	?	?	?	?	?	?	?	?	?	?	Oct1	minus	364	CAAT	plus	102	TATA	plus	68	?
3744	?	?	?	?	?	?	?	?	?	?	?	?	?	?	?	CAAT	minus	106	CAAT	minus	92	TATA	plus	78	?
3746	?	?	?	?	?	?	?	?	?	?	?	?	?	?	?	Oct1	plus	335	CAAT	minus	106	CAAT	minus	65	?
3755	?	?	?	?	?	?	?	?	?	?	?	?	ATFCREB	minus	50	GC	minus	126	CAAT	plus	91	CAAT	plus	80	?
3756	?	?	?	?	?	?	?	?	?	?	?	?	?	?	?	CAAT	minus	91	CAAT	minus	126	GC	plus	43	?
3757	?	?	?	?	?	?	?	?	?	?	?	?	ATFCREB	minus	50	GC	minus	126	CAAT	plus	91	CAAT	plus	175	?
3760	?	?	?	?	?	?	?	?	?	?	?	?	?	?	?	CAAT	plus	220	Oct1	minus	13	CAAT	minus	175	?
3762	?	?	?	?	?	?	?	?	?	?	?	?	?	?	?	CAAT	minus	204	TATA	plus	71	CAAT	minus	175	?
3769	?	?	?	?	?	?	?	?	?	?	?	?	AC	plus	50	ATFCREB	plus	140	CAAT	plus	33	Oct1	plus	135	?
3770	?	?	?	?	?	?	?	?	?	?	?	?	?	?	?	Oct1	minus	33	CAAT	minus	140	ATFCREB	minus	28	?
3771	?	?	?	?	?	?	?	?	?	?	?	?	?	?	?	CAAT	plus	26	CAAT	plus	72	TATA	plus	68	?
3772	?	?	?	?	?	?	AC	plus	54	CAAT	plus	10	Oct1	plus	247	TATA	plus	13	CAAT	minus	26	CAAT	minus	175	?
3773	?	?	?	?	?	?	?	?	?	?	?	?	?	?	?	CAAT	plus	26	CAAT	plus	72	TATA	plus	98	?
3774	?	?	?	?	?	?	AC	plus	54	CAAT	plus	10	Oct1	plus	247	TATA	plus	13	CAAT	minus	26	CAAT	minus	145	?
3779	?	?	?	?	?	?	?	?	?	?	?	?	?	?	?	ATFCREB	plus	80	CAAT	plus	109	CAAT	minus	62	?
3780	?	?	?	?	?	?	?	?	?	?	?	?	?	?	?	CAAT	plus	109	CAAT	minus	80	ATFCREB	minus	88	?
3787	?	?	?	?	?	?	?	?	?	?	?	?	?	?	?	Oct1	minus	222	CAAT	plus	129	TG	plus	40	?
3797	?	?	?	?	?	?	?	?	?	?	?	?	?	?	?	Oct1	minus	210	CAAT	plus	165	CAAT	plus	6	?
3799	?	?	?	?	?	?	?	?	?	?	?	?	?	?	?	Oct1	minus	210	CAAT	plus	165	CAAT	plus	175	?
3805	?	?	?	?	?	?	?	?	?	?	?	?	?	?	?	Oct1	minus	182	CAAT	plus	11	GC	minus	158	?
3806	?	?	?	?	?	?	?	?	?	?	?	?	?	?	?	AC	minus	226	GC	plus	11	CAAT	minus	175	?
3810	?	?	?	?	?	?	?	?	?	?	?	?	?	?	?	ATFCREB	plus	196	Oct1	minus	181	CAAT	minus	175	?
3811	?	?	?	?	?	?	?	?	?	?	?	?	?	?	?	AC	plus	44	TG	minus	144	CAAT	plus	175	?
3815	?	?	?	?	?	?	?	?	?	?	?	?	TG	minus	40	CAAT	minus	276	TATA	plus	77	CAAT	plus	175	?
3819	?	?	?	?	?	?	?	?	?	?	?	?	?	?	?	CAAT	plus	0	Oct1	minus	1	TATA	plus	163	?
3822	?	?	?	?	?	?	?	?	?	?	?	?	?	?	?	CAAT	minus	396	TATA	plus	5	CAAT	minus	175	?
3826	?	?	?	?	?	?	?	?	?	?	?	?	?	?	?	TATA	plus	355	CAAT	minus	163	GC	minus	6	?
3827	?	?	?	?	?	?	?	?	?	?	?	?	?	?	?	TG	minus	189	CAAT	plus	92	Oct1	minus	76	?
3835	?	?	?	?	?	?	?	?	?	?	?	?	?	?	?	CAAT	minus	177	CAAT	plus	106	AC	plus	63	?
3843	?	?	?	?	?	?	?	?	?	?	?	?	TATA	plus	315	CAAT	plus	0	CAAT	minus	154	AC	plus	12	?
3844	?	?	?	?	?	?	?	?	?	?	?	?	?	?	?	AC	minus	154	CAAT	plus	0	CAAT	minus	175	?
3846	?	?	?	?	?	?	?	?	?	?	?	?	Oct1	minus	8	CAAT	minus	115	TATA	plus	113	CAAT	minus	175	?
3847	?	?	?	?	?	?	?	?	?	?	?	?	?	?	?	CAAT	plus	233	CAAT	plus	8	Oct1	plus	160	?
3848	?	?	?	?	?	?	?	?	?	?	?	?	?	?	?	Oct1	minus	8	CAAT	minus	115	TATA	plus	55	?
3851	?	?	?	?	?	?	?	?	?	?	?	?	?	?	?	GC	plus	205	Oct1	plus	58	CAAT	plus	175	?
3854	?	?	?	?	?	?	?	?	?	?	?	?	?	?	?	TATA	plus	328	CAAT	minus	12	Oct1	minus	156	?
3857	?	?	?	?	?	?	?	?	?	?	?	?	?	?	?	AC	plus	207	CAAT	plus	1	TG	minus	168	?
3858	?	?	?	?	?	?	?	?	?	?	?	?	?	?	?	TATA	plus	37	TG	plus	1	CAAT	minus	175	?
3859	?	?	?	?	?	?	?	?	?	?	?	?	?	?	?	GC	plus	180	CAAT	plus	16	TATA	plus	154	?
3862	?	?	?	?	?	?	?	?	?	?	?	?	?	?	?	TG	plus	176	CAAT	minus	57	TATA	plus	113	?
3868	?	?	?	?	?	?	?	?	?	?	?	?	?	?	?	Oct1	plus	133	TATA	plus	251	CAAT	minus	175	?
3869	?	?	?	?	?	?	?	?	?	?	?	?	?	?	?	Oct1	minus	86	CAAT	plus	119	AC	minus	50	?
3870	?	?	?	?	?	?	?	?	?	?	?	?	?	?	?	AC	plus	119	CAAT	minus	86	Oct1	plus	82	?
3871	?	?	?	?	?	?	?	?	?	?	?	?	Oct1	minus	271	ATFCREB	minus	52	CAAT	plus	121	CAAT	plus	50	?
3872	?	?	?	?	?	?	?	?	?	?	?	?	?	?	?	CAAT	minus	121	CAAT	minus	52	ATFCREB	plus	116	?
3873	?	?	?	?	?	?	?	?	?	?	?	?	?	?	?	ATFCREB	minus	52	CAAT	plus	121	CAAT	plus	175	?
3874	?	?	?	?	?	?	?	?	?	?	?	?	?	?	?	Oct1	plus	290	CAAT	minus	121	CAAT	minus	50	?
3892	?	?	?	?	?	?	?	?	?	?	?	?	?	?	?	Oct1	plus	48	GC	plus	295	CAAT	minus	175	?
3894	?	?	?	?	?	?	?	?	?	?	?	?	?	?	?	CAAT	minus	168	TG	plus	157	CAAT	minus	175	?
3902	?	?	?	?	?	?	?	?	?	?	?	?	GC	minus	4	E2F	minus	37	Oct1	plus	164	CAAT	minus	175	?
3905	?	?	?	?	?	?	?	?	?	CAAT	plus	5	Oct1	plus	103	CAAT	plus	256	CAAT	plus	161	AC	plus	8	?
3927	?	?	?	?	?	?	?	?	?	?	?	?	TATA	plus	0	AC	plus	160	CAAT	plus	55	GC	plus	114	?
3928	?	?	?	?	?	?	?	?	?	?	?	?	?	?	?	GC	minus	55	CAAT	minus	160	AC	minus	9	?
3929	?	?	?	?	?	?	?	?	?	?	?	?	Oct1	minus	31	TATA	plus	76	ATFCREB	plus	6	CAAT	plus	175	?
3930	?	?	?	?	?	?	?	?	?	?	?	?	CAAT	minus	328	CAAT	minus	6	ATFCREB	minus	112	Oct1	plus	43	?
3931	?	?	?	?	?	?	?	?	?	?	?	?	?	?	?	Oct1	minus	79	RT1	plus	244	CAAT	plus	175	?
3933	?	?	?	?	?	?	?	?	?	?	?	?	?	?	?	CAAT	plus	18	CAAT	plus	129	GC	plus	40	?
3934	?	?	?	?	?	?	?	?	?	?	?	?	GC	minus	107	TATA	plus	17	CAAT	minus	18	CAAT	minus	153	?
3940	?	?	?	?	?	?	?	?	?	?	?	?	?	?	?	CAAT	minus	56	AC	minus	345	CAAT	minus	175	?
3941	?	?	?	?	?	?	?	?	?	?	?	?	CAAT	plus	112	TATA	plus	228	AC	plus	56	CAAT	plus	175	?
3942	?	?	?	?	?	?	?	?	?	?	?	?	Oct1	plus	21	ATFCREB	plus	347	CAAT	minus	56	AC	minus	113	?
3943	?	?	?	?	?	?	?	?	?	?	?	?	?	?	?	ATFCREB	plus	26	AC	plus	131	CAAT	plus	175	?
3944	?	?	?	?	?	?	?	?	?	?	?	?	?	?	?	CAAT	minus	131	AC	minus	26	ATFCREB	minus	5	?
3950	?	?	?	?	?	?	?	?	?	?	?	?	Oct1	minus	212	TATA	plus	186	CAAT	minus	78	AC	minus	91	?
3952	?	?	?	?	?	?	?	?	?	?	?	?	?	?	?	GC	minus	285	CAAT	minus	67	Oct1	plus	101	?
3958	?	?	?	?	?	?	?	?	?	?	?	?	?	?	?	ATFCREB	plus	200	Oct1	minus	2	CAAT	minus	175	?
3960	?	?	?	?	?	?	?	?	?	?	?	?	?	?	?	CAAT	minus	287	CAAT	minus	66	TATA	plus	104	?
3963	?	?	?	?	?	?	?	?	?	?	?	?	?	?	?	GC	minus	47	AC	plus	303	CAAT	plus	175	?
3977	?	?	?	?	?	?	?	?	?	?	?	?	?	?	?	TATA	plus	316	ATFCREB	minus	35	CAAT	plus	175	?
3979	?	?	?	?	?	?	?	?	?	?	?	?	?	?	?	E2F	minus	371	CAAT	plus	74	AC	minus	95	?
3982	?	?	?	?	?	?	?	?	?	?	?	?	?	?	?	Oct1	plus	168	CAAT	minus	80	ATFCREB	plus	88	?
3994	?	?	?	?	?	?	?	?	?	?	?	?	?	?	?	CAAT	plus	329	GC	minus	13	CAAT	minus	175	?
4001	?	?	?	?	?	?	?	?	?	?	?	?	?	?	?	GC	minus	109	CAAT	minus	31	CAAT	plus	175	?
4002	?	?	?	?	?	?	?	?	?	?	?	?	?	?	?	CAAT	minus	31	CAAT	plus	109	GC	plus	25	?
4005	?	?	?	?	?	?	?	?	?	?	?	?	?	?	?	AC	minus	74	GC	minus	277	CAAT	plus	175	?
4013	?	?	?	?	?	?	?	?	?	?	?	?	?	?	?	GC	minus	272	CAAT	plus	28	Oct1	minus	140	?
4014	?	?	?	?	?	?	?	?	?	?	?	?	?	?	?	AC	minus	257	Oct1	plus	28	CAAT	minus	175	?
4020	?	?	?	?	?	?	?	?	?	?	?	?	?	?	?	ATFCREB	minus	127	GC	plus	157	CAAT	minus	175	?
4026	?	?	?	?	?	?	?	?	?	?	?	?	?	?	?	AC	minus	22	TG	plus	292	CAAT	minus	175	?
4033	?	?	?	?	?	?	?	?	?	?	?	?	CAAT	plus	21	CAAT	plus	37	CAAT	plus	26	TATA	plus	78	?
4034	?	?	?	?	?	?	?	?	?	?	?	?	GC	minus	12	CAAT	minus	86	CAAT	minus	36	CAAT	minus	241	?
4035	?	?	?	?	?	?	?	?	?	?	?	?	CAAT	plus	62	CAAT	plus	26	TATA	plus	95	CAAT	plus	4	?
4036	?	?	?	?	?	?	?	?	?	?	?	?	GC	minus	12	CAAT	minus	86	CAAT	minus	36	CAAT	minus	216	?
4037	?	?	?	?	?	?	?	?	?	CAAT	plus	92	TATA	plus	5	CAAT	plus	86	CAAT	plus	12	GC	plus	27	?
4038	?	?	?	?	?	?	?	?	?	?	?	?	GC	minus	12	CAAT	minus	86	CAAT	minus	36	CAAT	minus	175	?
4039	?	?	?	?	?	?	?	?	?	CAAT	plus	92	TATA	plus	5	CAAT	plus	86	CAAT	plus	12	GC	plus	67	?
4040	?	?	?	?	?	?	?	?	?	?	?	?	GC	minus	12	CAAT	minus	86	CAAT	minus	36	CAAT	minus	135	?
4041	?	?	?	?	?	?	?	?	?	CAAT	plus	92	TATA	plus	5	CAAT	plus	86	CAAT	plus	12	GC	plus	133	?
4042	?	?	?	?	?	?	?	?	?	?	?	?	GC	minus	12	CAAT	minus	20	CAAT	minus	62	CAAT	minus	109	?
4043	?	?	?	?	?	?	?	?	?	CAAT	plus	92	TATA	plus	5	CAAT	plus	86	CAAT	plus	12	GC	plus	157	?
4044	?	?	?	?	?	?	?	?	?	?	?	?	GC	minus	12	CAAT	minus	20	CAAT	minus	102	CAAT	minus	45	?
4048	?	?	?	?	?	?	?	?	?	?	?	?	GC	plus	122	CAAT	minus	153	Oct1	plus	62	CAAT	minus	175	?
4049	?	?	?	?	?	?	?	?	?	?	?	?	CAAT	plus	62	Oct1	minus	153	CAAT	plus	122	GC	minus	47	?
4050	?	?	?	?	?	?	?	?	?	?	?	?	TATA	plus	172	GC	plus	122	CAAT	minus	153	Oct1	plus	15	?
4058	?	?	?	?	?	?	?	?	?	?	?	?	E2F	minus	13	CAAT	minus	313	CAAT	minus	0	Oct1	plus	172	?
4059	?	?	?	?	?	?	?	?	?	?	?	?	Oct1	minus	0	CAAT	plus	313	CAAT	plus	13	E2F	plus	156	?
4060	?	?	?	?	?	?	?	?	?	?	?	?	?	?	?	GC	minus	242	E2F	minus	13	CAAT	minus	175	?
4067	?	?	?	?	?	?	?	?	?	?	?	?	?	?	?	Oct1	minus	11	CAAT	plus	11	CAAT	plus	160	?
4068	?	?	?	?	?	?	?	?	?	?	?	?	?	?	?	CAAT	minus	11	CAAT	minus	11	Oct1	plus	157	?
4069	?	?	?	?	?	?	?	?	?	?	?	?	?	?	?	Oct1	minus	11	CAAT	plus	11	CAAT	plus	175	?
4070	?	?	?	?	?	?	?	?	?	?	?	?	?	?	?	CAAT	minus	11	CAAT	minus	11	Oct1	plus	142	?
4077	?	?	?	?	?	?	?	?	?	?	?	?	CAAT	minus	132	CAAT	plus	43	TATA	plus	31	CAAT	minus	92	?
4078	?	?	?	?	?	?	?	?	?	?	?	?	?	?	?	CAAT	plus	79	CAAT	minus	132	CAAT	plus	39	?
4088	?	?	?	?	?	?	?	?	?	?	?	?	?	?	?	CAAT	plus	275	AC	minus	25	CAAT	minus	175	?
4092	?	?	?	?	?	?	?	?	?	?	?	?	?	?	?	GC	plus	107	AC	minus	206	CAAT	minus	175	?
4093	?	?	?	?	?	?	?	?	?	?	?	?	?	?	?	E2F	minus	251	CAAT	plus	59	CAAT	plus	112	?
4094	?	?	?	?	?	?	?	?	?	?	?	?	Oct1	plus	43	CAAT	plus	154	CAAT	minus	59	CAAT	minus	175	?
4095	?	?	?	?	?	?	?	?	?	?	?	?	E2F	minus	251	CAAT	plus	59	CAAT	plus	154	CAAT	minus	17	?
4096	?	?	?	?	?	?	?	?	?	?	?	?	Oct1	plus	43	CAAT	plus	154	CAAT	minus	59	CAAT	minus	112	?
4097	?	?	?	?	?	?	?	?	?	?	?	?	?	?	?	CAAT	minus	43	Oct1	minus	251	CAAT	plus	175	?
4099	?	?	?	?	?	?	?	?	?	?	?	?	?	?	?	Oct1	plus	197	CAAT	plus	6	GC	minus	163	?
4103	?	?	?	?	?	?	?	?	?	?	?	?	RT1	minus	25	Oct1	plus	318	CAAT	plus	17	AC	minus	152	?
4111	?	?	?	?	?	?	?	?	?	?	?	?	?	?	?	GC	plus	193	Oct1	plus	17	CAAT	plus	175	?
4112	?	?	?	?	?	?	?	?	?	?	?	?	?	?	?	TATA	plus	334	CAAT	minus	17	Oct1	minus	151	?
4114	?	?	?	?	?	?	?	?	?	?	?	?	?	?	?	Oct1	minus	159	GC	plus	235	CAAT	minus	175	?
4115	?	?	?	?	?	?	?	?	?	?	?	?	?	?	?	GC	minus	159	Oct1	plus	215	CAAT	plus	175	?
4119	?	?	?	?	?	?	?	?	?	?	?	?	?	?	?	E2F	plus	3	TATA	plus	316	CAAT	plus	175	?
4129	?	?	?	?	?	?	?	?	?	?	?	?	?	?	?	TATA	plus	13	Oct1	plus	324	CAAT	plus	175	?
4135	?	?	?	?	?	?	?	?	?	?	?	?	?	?	?	TATA	plus	266	CAAT	plus	126	Oct1	minus	42	?
4136	?	?	?	?	?	?	?	?	?	?	?	?	?	?	?	GC	minus	269	Oct1	plus	126	CAAT	minus	175	?
4140	?	?	?	?	?	?	?	?	?	?	?	?	?	?	?	CAAT	minus	172	CAAT	minus	144	ATFCREB	plus	24	?
4141	?	?	?	?	?	?	?	?	?	?	?	?	?	?	?	ATFCREB	minus	144	CAAT	plus	172	CAAT	plus	175	?
4145	?	?	?	?	?	?	?	?	?	?	?	?	?	?	?	Oct1	plus	16	ATFCREB	plus	339	CAAT	plus	175	?
4147	?	?	?	?	?	?	?	?	?	?	?	?	?	?	?	CAAT	minus	386	CAAT	plus	65	AC	plus	104	?
4148	?	?	?	?	?	?	?	?	?	?	?	?	?	?	?	CAAT	plus	296	AC	minus	65	CAAT	minus	175	?
4149	?	?	?	?	?	?	?	?	?	?	?	?	?	?	?	CAAT	minus	223	CAAT	plus	113	CAAT	plus	58	?
4150	?	?	?	?	?	?	?	?	?	?	?	?	?	?	?	GC	plus	289	CAAT	minus	113	CAAT	minus	175	?
4151	?	?	?	?	?	?	?	?	?	?	?	?	?	?	?	CAAT	minus	223	CAAT	plus	113	CAAT	plus	175	?
4152	?	?	?	?	?	?	?	?	?	?	?	?	TATA	plus	59	GC	plus	289	CAAT	minus	113	CAAT	minus	58	?
4153	?	?	?	?	?	?	?	?	?	?	?	?	?	?	?	GC	minus	186	CAAT	plus	1	Oct1	plus	167	?
4154	?	?	?	?	?	?	?	?	?	GC	minus	43	AC	plus	281	Oct1	minus	1	CAAT	minus	122	TATA	plus	48	?
4159	?	?	?	?	?	?	?	?	?	?	?	?	?	?	?	CAAT	plus	26	GC	minus	38	AC	plus	99	?
4160	?	?	?	?	?	?	?	?	?	?	?	?	?	?	?	AC	minus	38	GC	plus	26	CAAT	minus	175	?
4164	?	?	?	?	?	?	?	?	?	?	?	?	?	?	?	AC	minus	135	GC	minus	144	CAAT	minus	175	?
4166	?	?	?	?	?	?	?	?	?	?	?	?	Oct1	minus	32	ATFCREB	minus	262	CAAT	minus	86	RT1	minus	82	?
4169	?	?	?	?	?	?	?	?	?	?	?	?	?	?	?	GC	plus	278	TATA	plus	91	CAAT	plus	175	?
4171	?	?	?	?	?	?	?	?	?	?	?	?	?	?	?	AC	plus	104	TG	minus	115	CAAT	plus	175	?
4172	?	?	?	?	?	?	?	?	?	?	?	?	?	?	?	GC	minus	190	CAAT	minus	115	TG	plus	54	?
4174	?	?	?	?	?	?	?	?	?	?	?	?	?	?	?	Oct1	minus	235	AC	minus	145	CAAT	minus	175	?
4177	?	?	?	?	?	?	?	?	?	?	?	?	?	?	?	AC	plus	24	CAAT	minus	7	CAAT	plus	175	?
4178	?	?	?	?	?	?	?	?	?	?	?	?	?	?	?	CAAT	minus	7	CAAT	plus	24	AC	minus	134	?
4181	?	?	?	?	?	?	?	?	?	?	?	?	?	?	?	TG	minus	139	CAAT	minus	31	CAAT	plus	175	?
4188	?	?	?	?	?	?	?	?	?	?	?	?	RT1	plus	63	AC	plus	214	CAAT	minus	147	TATA	plus	23	?
4206	?	?	?	?	?	?	?	?	?	?	?	?	?	?	?	Oct1	minus	313	TATA	plus	58	CAAT	minus	175	?
4211	?	?	?	?	?	?	?	?	?	?	?	?	?	?	?	AC	minus	45	GC	minus	212	CAAT	plus	175	?
4235	?	?	?	?	?	?	?	?	?	?	?	?	?	?	?	H4TF2	plus	62	CAAT	plus	121	AC	plus	48	?
4236	?	?	?	?	?	?	?	?	?	Oct1	plus	15	CAAT	plus	254	AC	minus	121	CAAT	minus	62	H4TF2	minus	102	?
4238	?	?	?	?	?	?	?	?	?	?	?	?	?	?	?	GC	minus	33	Oct1	plus	183	CAAT	minus	175	?
4245	?	?	?	?	?	?	?	?	?	?	?	?	?	?	?	CAAT	plus	43	TATA	plus	51	Oct1	plus	69	?
4261	?	?	?	?	?	?	?	?	?	?	?	?	GC	minus	33	CAAT	plus	47	TATA	plus	55	RT1	minus	61	?
4262	?	?	?	?	?	?	?	?	?	?	?	?	?	?	?	RT1	plus	107	CAAT	minus	33	GC	plus	136	?
4263	?	?	?	?	?	?	?	?	?	?	?	?	TATA	plus	152	Oct1	plus	245	CAAT	plus	100	CAAT	plus	71	?
4264	?	?	?	?	?	?	?	?	?	?	?	?	?	?	?	GC	plus	253	CAAT	minus	100	CAAT	minus	175	?
4265	?	?	?	?	?	?	?	?	?	?	?	?	?	?	?	Oct1	plus	245	CAAT	plus	100	CAAT	plus	175	?
4266	?	?	?	?	?	?	?	?	?	?	?	?	?	?	?	GC	plus	253	CAAT	minus	100	CAAT	minus	71	?
4272	?	?	?	?	?	?	?	?	?	?	?	?	?	?	?	Oct1	plus	117	AC	plus	139	CAAT	minus	175	?
4279	?	?	?	?	?	?	?	?	?	?	?	?	ATFCREB	plus	53	Oct1	minus	312	CAAT	plus	55	GC	minus	114	?
4287	?	?	?	?	?	?	?	?	?	?	?	?	?	?	?	TATA	plus	171	CAAT	plus	64	CAAT	minus	107	?
4288	?	?	?	?	?	?	?	?	?	?	?	?	CAAT	minus	102	CAAT	plus	64	CAAT	minus	139	TATA	plus	31	?
4289	?	?	?	?	?	?	?	?	?	?	?	?	TATA	plus	171	CAAT	plus	64	CAAT	minus	102	CAAT	plus	175	?
4293	?	?	?	?	?	?	?	?	?	?	?	?	GC	minus	76	CAAT	plus	66	TATA	plus	56	CAAT	minus	44	?
4294	?	?	?	?	?	?	?	?	?	?	?	?	?	?	?	CAAT	plus	127	CAAT	minus	76	GC	plus	93	?
4299	?	?	?	?	?	?	?	?	?	?	?	?	AC	minus	350	CAAT	plus	14	CAAT	plus	56	CAAT	plus	97	?
4300	?	?	?	?	?	?	?	?	?	?	?	?	?	?	?	CAAT	minus	56	CAAT	minus	14	CAAT	minus	175	?
4301	?	?	?	?	?	?	?	?	?	?	?	?	AC	minus	350	CAAT	plus	14	CAAT	plus	56	CAAT	plus	115	?
4302	?	?	?	?	?	?	?	?	?	?	?	?	?	?	?	CAAT	minus	56	CAAT	minus	14	CAAT	minus	157	?
4303	?	?	?	?	?	?	?	?	?	?	?	?	?	?	?	CAAT	plus	14	CAAT	plus	56	CAAT	plus	175	?
4304	?	?	?	?	?	?	?	?	?	?	?	?	?	?	?	CAAT	minus	56	CAAT	minus	14	CAAT	minus	97	?
4307	?	?	?	?	?	?	?	?	?	?	?	?	?	?	?	Oct1	plus	42	CAAT	minus	5	CAAT	plus	175	?
4308	?	?	?	?	?	?	?	?	?	TATA	plus	49	CAAT	minus	333	CAAT	minus	5	CAAT	plus	42	Oct1	minus	117	?
4309	?	?	?	?	?	?	?	?	?	Oct1	plus	42	CAAT	minus	5	CAAT	plus	333	CAAT	plus	133	AC	plus	36	?
4310	?	?	?	?	?	?	?	?	?	?	?	?	CAAT	minus	96	AC	minus	79	TATA	plus	49	CAAT	minus	175	?
4311	?	?	?	?	?	?	?	?	?	?	?	?	?	?	?	CAAT	plus	133	AC	plus	96	CAAT	plus	175	?
4320	?	?	?	?	?	?	?	?	?	?	?	?	?	?	?	CAAT	plus	335	CAAT	minus	58	CAAT	minus	175	?
4322	?	?	?	?	?	?	?	?	?	?	?	?	?	?	?	CAAT	plus	335	CAAT	minus	58	CAAT	minus	113	?
4327	?	?	?	?	?	?	?	?	?	?	?	?	?	?	?	TG	plus	282	CAAT	plus	38	TATA	plus	132	?
4329	?	?	?	?	?	?	?	?	?	?	?	?	?	?	?	GC	minus	44	CAAT	plus	153	CAAT	plus	18	?
4330	?	?	?	?	?	?	?	?	?	?	?	?	?	?	?	CAAT	minus	153	CAAT	minus	44	GC	plus	125	?
4331	?	?	?	?	?	?	?	?	?	?	?	?	?	?	?	GC	minus	44	CAAT	plus	153	CAAT	plus	175	?
4335	?	?	?	?	?	?	?	?	?	?	?	?	?	?	?	CAAT	plus	122	CAAT	plus	28	TATA	plus	16	?
4337	?	?	?	?	?	?	?	?	?	?	?	?	?	?	?	CAAT	plus	122	CAAT	plus	28	TATA	plus	142	?
4342	?	?	?	?	?	?	?	?	?	?	?	?	?	?	?	CAAT	minus	184	Oct1	minus	164	CAAT	minus	175	?
4343	?	?	?	?	?	?	?	?	?	?	?	?	CAAT	plus	164	Oct1	plus	184	CAAT	plus	136	CAAT	plus	35	?
4345	?	?	?	?	?	?	?	?	?	?	?	?	?	?	?	Oct1	plus	184	CAAT	plus	136	CAAT	plus	175	?
4347	?	?	?	?	?	?	?	?	?	?	?	?	?	?	?	CAAT	plus	37	GC	minus	17	ATFCREB	minus	108	?
4348	?	?	?	?	?	?	?	?	?	?	?	?	?	?	?	ATFCREB	minus	17	GC	plus	37	CAAT	minus	175	?
4351	?	?	?	?	?	?	?	?	?	?	?	?	?	?	?	CAAT	minus	72	CAAT	plus	23	CAAT	minus	148	?
4352	?	?	?	?	?	?	?	?	?	?	?	?	?	?	?	CAAT	plus	23	CAAT	minus	72	CAAT	plus	99	?
4354	?	?	?	?	?	?	?	?	?	?	?	?	?	?	?	AC	plus	383	Oct1	plus	0	CAAT	minus	175	?
4362	?	?	?	?	?	?	?	?	?	?	?	?	?	?	?	AC	minus	177	Oct1	plus	37	CAAT	minus	175	?
4377	?	?	?	?	?	?	?	?	?	?	?	?	TG	minus	47	CAAT	minus	181	CAAT	plus	105	ATFCREB	minus	63	?
4387	?	?	?	?	?	?	?	?	?	?	?	?	?	?	?	AC	plus	0	RT1	plus	264	CAAT	plus	175	?
4397	?	?	?	?	?	?	?	?	?	?	?	?	GC	plus	88	CAAT	plus	13	CAAT	plus	125	CAAT	plus	29	?
4398	?	?	?	?	?	?	?	?	?	?	?	?	CAAT	minus	125	CAAT	minus	13	CAAT	minus	88	GC	minus	81	?
4399	?	?	?	?	?	?	?	?	?	?	?	?	GC	plus	88	CAAT	plus	13	CAAT	plus	125	CAAT	plus	46	?
4400	?	?	?	?	?	?	?	?	?	?	?	?	CAAT	minus	125	CAAT	minus	13	CAAT	minus	88	GC	minus	64	?
4401	?	?	?	?	?	?	?	?	?	?	?	?	GC	plus	88	CAAT	plus	13	CAAT	plus	125	CAAT	plus	175	?
4402	?	?	?	?	?	?	?	?	?	?	?	?	?	?	?	CAAT	minus	125	CAAT	minus	13	CAAT	minus	29	?
4404	?	?	?	?	?	?	?	?	?	?	?	?	RT1	minus	59	AC	plus	235	CAAT	plus	31	CAAT	minus	175	?
4407	?	?	?	?	?	?	?	?	?	?	?	?	?	?	?	AC	minus	172	CAAT	plus	57	CAAT	plus	114	?
4409	?	?	?	?	?	?	?	?	?	?	?	?	?	?	?	AC	minus	172	CAAT	plus	57	CAAT	plus	175	?
4438	?	?	?	?	?	?	?	?	?	?	?	?	?	?	?	GC	minus	111	CAAT	minus	100	CAAT	minus	175	?
4439	?	?	?	?	?	?	?	?	?	?	?	?	?	?	?	CAAT	plus	100	CAAT	plus	111	GC	plus	58	?
4440	?	?	?	?	?	?	?	?	?	?	?	?	?	?	?	GC	minus	111	CAAT	minus	100	CAAT	minus	71	?
4450	?	?	?	?	?	?	?	?	?	?	?	?	?	?	?	CAAT	plus	142	AC	minus	25	CAAT	minus	175	?
4453	?	?	?	?	?	?	?	?	?	?	?	?	AC	minus	163	TATA	plus	35	CAAT	plus	117	GC	minus	52	?
4455	?	?	?	?	?	?	?	?	?	?	?	?	?	?	?	Oct1	minus	54	TATA	plus	183	CAAT	plus	175	?
4466	?	?	?	?	?	?	?	?	?	?	?	?	?	?	?	CAAT	plus	10	TATA	plus	278	CAAT	minus	175	?
4477	?	?	?	?	?	?	?	?	?	?	?	?	?	?	?	CAAT	plus	27	CAAT	plus	2	AC	plus	136	?
4478	?	?	?	?	?	?	?	?	?	?	?	?	CAAT	minus	26	CAAT	minus	192	AC	minus	2	CAAT	minus	206	?
4479	?	?	?	?	?	?	?	?	?	?	?	?	?	?	?	CAAT	plus	27	CAAT	plus	2	AC	plus	167	?
4480	?	?	?	?	?	?	?	?	?	?	?	?	CAAT	minus	173	CAAT	minus	26	CAAT	minus	192	AC	minus	181	?
4481	?	?	?	?	?	?	?	?	?	?	?	?	CAAT	plus	2	AC	plus	192	CAAT	plus	26	CAAT	plus	145	?
4482	?	?	?	?	?	?	?	?	?	?	?	?	GC	minus	84	CAAT	minus	173	CAAT	minus	26	CAAT	minus	175	?
4483	?	?	?	?	?	?	?	?	?	?	?	?	CAAT	plus	2	AC	plus	192	CAAT	plus	26	CAAT	plus	175	?
4484	?	?	?	?	?	?	?	?	?	?	?	?	GC	minus	84	CAAT	minus	173	CAAT	minus	26	CAAT	minus	145	?
4485	?	?	?	?	?	?	?	?	?	AC	plus	192	CAAT	plus	26	CAAT	plus	173	CAAT	plus	84	GC	plus	85	?
4486	?	?	?	?	?	?	?	?	?	?	?	?	GC	plus	45	CAAT	plus	293	CAAT	minus	21	CAAT	minus	175	?
4487	?	?	?	?	?	?	?	?	?	?	?	?	CAAT	plus	26	CAAT	plus	173	CAAT	plus	84	GC	plus	110	?
4488	?	?	?	?	?	?	?	?	?	?	?	?	GC	plus	45	CAAT	plus	293	CAAT	minus	21	CAAT	minus	150	?
4490	?	?	?	?	?	?	?	?	?	?	?	?	?	?	?	TG	minus	148	GC	minus	192	CAAT	minus	175	?
4491	?	?	?	?	?	?	?	?	?	?	?	?	?	?	?	GC	plus	258	CAAT	minus	73	CAAT	plus	175	?
4504	?	?	?	?	?	?	?	?	?	?	?	?	?	?	?	TATA	plus	84	GC	plus	252	CAAT	minus	175	?
4506	?	?	?	?	?	?	?	?	?	?	?	?	AC	plus	45	CAAT	plus	209	CAAT	minus	118	TATA	plus	52	?
4508	?	?	?	?	?	?	?	?	?	?	?	?	?	?	?	Oct1	minus	234	CAAT	minus	3	TATA	plus	167	?
4509	?	?	?	?	?	?	?	?	?	?	?	?	?	?	?	GC	minus	105	CAAT	minus	228	CAAT	plus	175	?
4511	?	?	?	?	?	?	?	?	?	?	?	?	?	?	?	TG	plus	1	Oct1	plus	261	CAAT	plus	175	?
4513	?	?	?	?	?	?	?	?	?	?	?	?	GC	minus	20	AC	minus	162	CAAT	plus	134	TATA	plus	36	?
4528	?	?	?	?	?	?	?	?	?	?	?	?	?	?	?	AC	plus	328	CAAT	minus	141	CAAT	minus	30	?
4530	?	?	?	?	?	?	?	?	?	?	?	?	?	?	?	Oct1	minus	104	AC	minus	223	CAAT	minus	175	?
4532	?	?	?	?	?	?	?	?	?	?	?	?	?	?	?	E2F	minus	179	AC	plus	4	CAAT	minus	175	?
4534	?	?	?	?	?	?	?	?	?	?	?	?	?	?	?	Oct1	plus	29	CAAT	plus	352	CAAT	minus	175	?
4547	?	?	?	?	?	?	?	?	?	?	?	?	GC	minus	264	CAAT	plus	62	AC	plus	65	CAAT	plus	38	?
4548	?	?	?	?	?	?	?	?	?	?	?	?	?	?	?	CAAT	minus	65	AC	minus	62	CAAT	minus	175	?
4549	?	?	?	?	?	?	?	?	?	?	?	?	GC	minus	264	CAAT	plus	62	AC	plus	65	CAAT	plus	175	?
4550	?	?	?	?	?	?	?	?	?	?	?	?	?	?	?	CAAT	minus	65	AC	minus	62	CAAT	minus	38	?
4551	?	?	?	?	?	?	?	?	?	?	?	?	CAAT	minus	7	Oct1	plus	350	E2F	minus	41	CAAT	plus	175	?
4554	?	?	?	?	?	?	?	?	?	?	?	?	?	?	?	CAAT	minus	358	CAAT	minus	145	CAAT	plus	26	?
4561	?	?	?	?	?	?	?	?	?	?	?	?	?	?	?	CAAT	plus	31	Oct1	plus	18	CAAT	plus	115	?
4562	?	?	?	?	?	?	?	?	?	?	?	?	?	?	?	CAAT	minus	18	Oct1	minus	31	CAAT	minus	175	?
4563	?	?	?	?	?	?	?	?	?	?	?	?	?	?	?	CAAT	plus	31	Oct1	plus	18	CAAT	plus	175	?
4564	?	?	?	?	?	?	?	?	?	?	?	?	?	?	?	CAAT	minus	18	Oct1	minus	31	CAAT	minus	115	?
4567	?	?	?	?	?	?	?	?	?	?	?	?	?	?	?	CAAT	minus	15	Oct1	minus	266	CAAT	plus	175	?
4569	?	?	?	?	?	?	?	?	?	?	?	?	?	?	?	Oct1	plus	68	AC	minus	149	CAAT	plus	175	?
4572	?	?	?	?	?	?	?	?	?	?	?	?	RT1	minus	23	GC	minus	282	CAAT	plus	4	CAAT	minus	175	?
4577	?	?	?	?	?	?	?	?	?	?	?	?	GC	plus	168	Oct1	minus	107	CAAT	plus	17	CAAT	minus	154	?
4578	?	?	?	?	?	?	?	?	?	?	?	?	?	?	?	CAAT	plus	17	CAAT	minus	107	Oct1	plus	61	?
4581	?	?	?	?	?	?	?	?	?	?	?	?	?	?	?	CAAT	minus	298	CAAT	plus	0	CAAT	minus	172	?
4588	?	?	?	?	?	?	?	?	?	?	?	?	AC	plus	79	Oct1	minus	114	GC	minus	148	CAAT	minus	175	?
4593	?	?	?	?	?	?	?	?	?	CAAT	minus	190	TATA	plus	211	CAAT	plus	34	ATFCREB	plus	25	CAAT	plus	105	?
4594	?	?	?	?	?	?	?	?	?	?	?	?	TG	minus	166	CAAT	minus	25	ATFCREB	minus	34	CAAT	minus	175	?
4597	?	?	?	?	?	?	?	?	?	ATFCREB	plus	54	AC	plus	182	CAAT	minus	83	CAAT	plus	134	RT1	plus	34	?
4598	?	?	?	?	?	?	?	?	?	?	?	?	CAAT	plus	114	RT1	minus	134	CAAT	minus	83	CAAT	plus	88	?
4600	?	?	?	?	?	?	?	?	?	?	?	?	CAAT	minus	0	Oct1	plus	152	CAAT	plus	123	CAAT	minus	175	?
4601	?	?	?	?	?	?	?	?	?	?	?	?	CAAT	plus	123	CAAT	minus	152	Oct1	minus	0	CAAT	plus	175	?
4602	?	?	?	?	?	?	?	?	?	?	?	?	?	?	?	CAAT	minus	0	Oct1	plus	152	CAAT	plus	16	?
4605	?	?	?	?	?	?	?	?	?	?	?	?	?	?	?	GC	plus	226	CAAT	plus	139	CAAT	plus	32	?
4607	?	?	?	?	?	?	?	?	?	?	?	?	?	?	?	GC	plus	226	CAAT	plus	139	CAAT	plus	175	?
4609	?	?	?	?	?	?	?	?	?	ATFCREB	minus	1	Oct1	minus	192	TATA	plus	105	CAAT	minus	84	CAAT	plus	175	?
4613	?	?	?	?	?	?	?	?	?	?	?	?	?	?	?	AC	minus	130	TATA	plus	96	CAAT	plus	175	?
4626	?	?	?	?	?	?	?	?	?	?	?	?	?	?	?	E2F	plus	30	CAAT	minus	193	CAAT	minus	175	?
4627	?	?	?	?	?	?	?	?	?	?	?	?	?	?	?	CAAT	plus	193	CAAT	plus	30	E2F	minus	139	?
4632	?	?	?	?	?	?	?	?	?	?	?	?	?	?	?	Oct1	plus	396	CAAT	minus	83	TATA	plus	87	?
4635	?	?	?	?	?	?	?	?	?	?	?	?	?	?	?	AC	plus	135	TATA	plus	210	CAAT	plus	175	?
4643	?	?	?	?	?	?	?	?	?	?	?	?	GC	minus	3	Oct1	plus	192	TATA	plus	105	CAAT	plus	175	?
4648	?	?	?	?	?	?	?	?	?	?	?	?	?	?	?	TATA	plus	362	AC	plus	9	CAAT	minus	175	?
4652	?	?	?	?	?	?	?	?	?	?	?	?	?	?	?	Oct1	minus	73	CAAT	minus	124	TATA	plus	46	?
4662	?	?	?	?	?	?	?	?	?	?	?	?	?	?	?	TATA	plus	214	Oct1	minus	127	CAAT	minus	175	?
4667	?	?	?	?	?	?	?	?	?	?	?	?	TG	plus	1	CAAT	minus	69	GC	minus	286	CAAT	plus	175	?
4674	?	?	?	?	?	?	?	?	?	?	?	?	?	?	?	TATA	plus	185	TG	plus	217	CAAT	minus	175	?
4687	?	?	?	?	?	?	?	?	?	?	?	?	?	?	?	AC	minus	104	CAAT	plus	27	TATA	plus	143	?
4698	?	?	?	?	?	?	?	?	?	?	?	?	?	?	?	GC	minus	125	E2F	plus	222	CAAT	minus	175	?
4699	?	?	?	?	?	?	?	?	?	?	?	?	E2F	minus	125	GC	plus	116	CAAT	plus	35	CAAT	minus	136	?
4700	?	?	?	?	?	?	?	?	?	?	?	?	?	?	?	GC	minus	335	CAAT	plus	35	CAAT	minus	175	?
4707	?	?	?	?	?	?	?	?	?	?	?	?	?	?	?	CAAT	minus	1	CAAT	plus	65	GC	plus	104	?
4708	?	?	?	?	?	?	?	?	?	?	?	?	TATA	plus	205	GC	minus	65	CAAT	minus	1	CAAT	plus	170	?
4709	?	?	?	?	?	?	?	?	?	?	?	?	AC	plus	103	CAAT	minus	121	CAAT	plus	127	CAAT	minus	44	?
4710	?	?	?	?	?	?	?	?	?	?	?	?	?	?	?	CAAT	plus	127	CAAT	minus	121	CAAT	plus	50	?
4716	?	?	?	?	?	?	?	?	?	?	?	?	?	?	?	CAAT	minus	363	CAAT	minus	121	AC	plus	48	?
4719	?	?	?	?	?	?	?	?	?	?	?	?	?	?	?	AC	minus	179	CAAT	plus	124	CAAT	plus	47	?
4720	?	?	?	?	?	?	?	?	?	?	?	?	?	?	?	CAAT	minus	115	CAAT	minus	124	CAAT	minus	175	?
4721	?	?	?	?	?	?	?	?	?	?	?	?	AC	minus	179	CAAT	plus	124	CAAT	plus	115	CAAT	plus	56	?
4722	?	?	?	?	?	?	?	?	?	?	?	?	?	?	?	CAAT	minus	115	CAAT	minus	124	CAAT	minus	47	?
4723	?	?	?	?	?	?	?	?	?	?	?	?	?	?	?	CAAT	plus	124	CAAT	plus	115	CAAT	plus	175	?
4725	?	?	?	?	?	?	?	?	?	?	?	?	RT1	plus	1	CAAT	minus	17	Oct1	minus	0	CAAT	plus	175	?
4726	?	?	?	?	?	?	?	?	?	TATA	plus	276	CAAT	minus	0	Oct1	plus	17	CAAT	plus	1	RT1	minus	143	?
4731	?	?	?	?	?	?	?	?	?	?	?	?	?	?	?	CAAT	plus	206	TATA	plus	23	CAAT	plus	175	?
4736	?	?	?	?	?	?	?	?	?	?	?	?	CAAT	minus	6	CAAT	minus	50	GC	plus	246	CAAT	minus	175	?
4737	?	?	?	?	?	?	?	?	?	?	?	?	CAAT	plus	246	GC	minus	50	CAAT	plus	6	CAAT	plus	165	?
4738	?	?	?	?	?	?	?	?	?	?	?	?	?	?	?	CAAT	minus	6	CAAT	minus	50	GC	plus	119	?
4739	?	?	?	?	?	?	?	?	?	?	?	?	CAAT	plus	246	GC	minus	50	CAAT	plus	6	CAAT	plus	175	?
4740	?	?	?	?	?	?	?	?	?	?	?	?	?	?	?	CAAT	minus	6	CAAT	minus	50	GC	plus	109	?
4744	?	?	?	?	?	?	?	?	?	?	?	?	GC	plus	142	CAAT	plus	42	TATA	plus	46	CAAT	minus	175	?
4746	?	?	?	?	?	?	?	?	?	?	?	?	?	?	?	AC	minus	244	CAAT	minus	53	TATA	plus	117	?
4749	?	?	?	?	?	?	?	?	?	?	?	?	TATA	plus	42	CAAT	minus	133	CAAT	plus	135	Oct1	minus	33	?
4750	?	?	?	?	?	?	?	?	?	?	?	?	TATA	plus	18	Oct1	plus	135	CAAT	minus	133	CAAT	plus	38	?
4753	?	?	?	?	?	?	?	?	?	?	?	?	?	?	?	AC	minus	61	GC	minus	124	CAAT	plus	175	?
4756	?	?	?	?	?	?	?	?	?	?	?	?	?	?	?	GC	minus	389	CAAT	minus	138	CAAT	plus	33	?
4761	?	?	?	?	?	?	?	?	?	?	?	?	?	?	?	GC	minus	289	CAAT	plus	10	TATA	plus	160	?
4762	?	?	?	?	?	?	?	?	?	?	?	?	?	?	?	AC	minus	131	Oct1	plus	221	CAAT	minus	175	?
4772	?	?	?	?	?	?	?	?	?	?	?	?	?	?	?	RT1	minus	190	CAAT	minus	52	CAAT	plus	119	?
4777	?	?	?	?	?	?	RT1	minus	13	Oct1	minus	13	AC	plus	42	CAAT	minus	208	CAAT	minus	62	CAAT	plus	175	?
4789	?	?	?	?	?	?	?	?	?	?	?	?	?	?	?	GC	plus	174	CAAT	plus	111	RT1	minus	57	?
4790	?	?	?	?	?	?	?	?	?	?	?	?	?	?	?	GC	plus	125	RT1	plus	111	CAAT	minus	175	?
4791	?	?	?	?	?	?	?	?	?	?	?	?	?	?	?	ATFCREB	plus	130	GC	plus	214	CAAT	plus	175	?
4792	?	?	?	?	?	?	?	?	?	?	?	?	?	?	?	AC	plus	2	GC	plus	276	CAAT	minus	175	?
4799	?	?	?	?	?	?	?	?	?	?	?	?	?	?	?	GC	plus	195	CAAT	plus	85	Oct1	minus	83	?
4801	?	?	?	?	?	?	?	?	?	?	?	?	GC	plus	364	CAAT	plus	1	CAAT	plus	122	Oct1	plus	41	?
4802	?	?	?	?	?	?	?	?	?	?	?	?	?	?	?	Oct1	minus	122	CAAT	minus	1	CAAT	minus	175	?
4803	?	?	?	?	?	?	?	?	?	?	?	?	GC	plus	364	CAAT	plus	1	CAAT	plus	122	Oct1	plus	46	?
4804	?	?	?	?	?	?	?	?	?	?	?	?	?	?	?	Oct1	minus	122	CAAT	minus	1	CAAT	minus	170	?
4812	?	?	?	?	?	?	?	?	?	?	?	?	?	?	?	ATFCREB	minus	389	CAAT	minus	0	GC	plus	170	?
4813	?	?	?	?	?	?	?	?	?	?	?	?	?	?	?	CAAT	minus	256	CAAT	plus	69	GC	minus	100	?
4814	?	?	?	?	?	?	?	?	?	?	?	?	?	?	?	CAAT	plus	268	GC	plus	69	CAAT	minus	175	?
4820	?	?	?	?	?	?	?	?	?	?	?	?	?	?	?	RT1	minus	29	CAAT	plus	274	CAAT	minus	175	?
4822	?	?	?	?	?	?	?	?	?	?	?	?	?	?	?	TATA	plus	102	GC	plus	207	CAAT	minus	175	?
4823	?	?	?	?	?	?	?	?	?	?	?	?	CAAT	plus	17	CAAT	plus	0	GC	minus	32	CAAT	plus	91	?
4824	?	?	?	?	?	?	?	?	?	?	?	?	CAAT	minus	247	CAAT	minus	17	CAAT	minus	11	GC	plus	221	?
4825	?	?	?	?	?	?	?	?	?	?	?	?	CAAT	plus	17	CAAT	plus	0	GC	minus	32	CAAT	plus	112	?
4826	?	?	?	?	?	?	?	?	?	?	?	?	CAAT	minus	247	CAAT	minus	17	CAAT	minus	11	GC	plus	200	?
4827	?	?	?	?	?	?	?	?	?	?	?	?	CAAT	plus	17	CAAT	plus	0	GC	minus	32	CAAT	plus	133	?
4828	?	?	?	?	?	?	?	?	?	?	?	?	CAAT	minus	247	CAAT	minus	17	CAAT	minus	11	GC	plus	179	?
4829	?	?	?	?	?	?	?	?	?	?	?	?	CAAT	plus	17	CAAT	plus	0	GC	minus	32	CAAT	plus	154	?
4830	?	?	?	?	?	?	?	?	?	?	?	?	CAAT	minus	247	CAAT	minus	17	CAAT	minus	11	GC	plus	158	?
4831	?	?	?	?	?	?	?	?	?	?	?	?	CAAT	plus	17	CAAT	plus	0	GC	minus	32	CAAT	plus	175	?
4832	?	?	?	?	?	?	?	?	?	?	?	?	CAAT	minus	247	CAAT	minus	17	CAAT	minus	11	GC	plus	137	?
4833	?	?	?	?	?	?	?	?	?	?	?	?	CAAT	plus	17	CAAT	plus	0	GC	minus	32	CAAT	plus	196	?
4834	?	?	?	?	?	?	?	?	?	?	?	?	CAAT	minus	247	CAAT	minus	17	CAAT	minus	11	GC	plus	116	?
4835	?	?	?	?	?	?	?	?	?	?	?	?	CAAT	plus	17	CAAT	plus	0	GC	minus	32	CAAT	plus	217	?
4836	?	?	?	?	?	?	?	?	?	?	?	?	CAAT	minus	247	CAAT	minus	17	CAAT	minus	11	GC	plus	95	?
4837	?	?	?	?	?	?	?	?	?	?	?	?	CAAT	plus	17	CAAT	plus	0	GC	minus	32	CAAT	plus	238	?
4838	?	?	?	?	?	?	?	?	?	?	?	?	CAAT	minus	247	CAAT	minus	17	CAAT	minus	11	GC	plus	74	?
4839	?	?	?	?	?	?	?	?	?	?	?	?	CAAT	plus	42	GC	minus	32	CAAT	plus	247	CAAT	plus	8	?
4840	?	?	?	?	?	?	?	?	?	?	?	?	CAAT	minus	247	CAAT	minus	17	CAAT	minus	11	GC	plus	53	?
4841	?	?	?	?	?	?	?	?	?	?	?	?	GC	minus	11	CAAT	plus	17	CAAT	plus	247	CAAT	plus	29	?
4842	?	?	?	?	?	?	?	?	?	?	?	?	CAAT	minus	247	CAAT	minus	32	GC	plus	21	CAAT	minus	7	?
4843	?	?	?	?	?	?	?	?	?	?	?	?	GC	minus	11	CAAT	plus	17	CAAT	plus	247	CAAT	plus	50	?
4844	?	?	?	?	?	?	?	?	?	?	?	?	CAAT	minus	226	CAAT	minus	17	CAAT	minus	32	GC	plus	11	?
4845	?	?	?	?	?	?	?	?	?	?	?	?	GC	minus	11	CAAT	plus	17	CAAT	plus	247	CAAT	plus	71	?
4846	?	?	?	?	?	?	?	?	?	?	?	?	?	?	?	CAAT	minus	226	CAAT	minus	17	CAAT	minus	28	?
4847	?	?	?	?	?	?	?	?	?	?	?	?	GC	minus	11	CAAT	plus	17	CAAT	plus	247	CAAT	plus	92	?
4848	?	?	?	?	?	?	?	?	?	?	?	?	?	?	?	CAAT	minus	205	CAAT	minus	38	CAAT	minus	7	?
4849	?	?	?	?	?	?	?	?	?	?	?	?	GC	minus	11	CAAT	plus	17	CAAT	plus	247	CAAT	plus	113	?
4850	?	?	?	?	?	?	?	?	?	?	?	?	?	?	?	CAAT	minus	184	CAAT	minus	17	CAAT	minus	28	?
4851	?	?	?	?	?	?	?	?	?	?	?	?	GC	minus	11	CAAT	plus	17	CAAT	plus	247	CAAT	plus	134	?
4852	?	?	?	?	?	?	?	?	?	?	?	?	?	?	?	CAAT	minus	163	CAAT	minus	17	CAAT	minus	28	?
4853	?	?	?	?	?	?	?	?	?	?	?	?	GC	minus	11	CAAT	plus	17	CAAT	plus	247	CAAT	plus	154	?
4854	?	?	?	?	?	?	?	?	?	?	?	?	?	?	?	CAAT	minus	142	CAAT	minus	17	CAAT	minus	29	?
4855	?	?	?	?	?	?	?	?	?	?	?	?	GC	minus	11	CAAT	plus	17	CAAT	plus	247	CAAT	plus	175	?
4856	?	?	?	?	?	?	?	?	?	?	?	?	?	?	?	CAAT	minus	121	CAAT	minus	17	CAAT	minus	29	?
4857	?	?	?	?	?	?	?	?	?	?	?	?	GC	minus	11	CAAT	plus	17	CAAT	plus	247	CAAT	plus	195	?
4858	?	?	?	?	?	?	?	?	?	?	?	?	GC	plus	419	CAAT	minus	100	CAAT	minus	17	CAAT	minus	30	?
4859	?	?	?	?	?	?	?	?	?	?	?	?	GC	minus	11	CAAT	plus	17	CAAT	plus	247	CAAT	plus	216	?
4860	?	?	?	?	?	?	?	?	?	?	?	?	GC	plus	419	CAAT	minus	79	CAAT	minus	38	CAAT	minus	9	?
4861	?	?	?	?	?	?	?	?	?	?	?	?	GC	minus	11	CAAT	plus	17	CAAT	plus	247	CAAT	plus	237	?
4862	?	?	?	?	?	?	?	?	?	?	?	?	GC	plus	419	CAAT	minus	58	CAAT	minus	17	CAAT	minus	30	?
4863	?	?	?	?	?	?	?	?	?	?	?	?	CAAT	plus	21	GC	minus	32	CAAT	plus	247	CAAT	plus	258	?
4864	?	?	?	?	?	?	?	?	?	?	?	?	GC	plus	419	CAAT	minus	17	CAAT	minus	58	CAAT	minus	9	?
4865	?	?	?	?	?	?	?	?	?	?	?	?	GC	minus	32	CAAT	plus	17	CAAT	plus	226	CAAT	plus	279	?
4866	?	?	?	?	?	?	?	?	?	?	?	?	GC	plus	419	CAAT	minus	37	CAAT	minus	17	CAAT	minus	9	?
4867	?	?	?	?	?	?	?	?	?	?	?	?	GC	minus	32	CAAT	plus	38	CAAT	plus	205	CAAT	plus	300	?
4868	?	?	?	?	?	?	?	?	?	?	?	?	GC	plus	378	CAAT	minus	17	CAAT	minus	16	CAAT	minus	50	?
4869	?	?	?	?	?	?	?	?	?	?	?	?	?	?	?	CAAT	plus	38	CAAT	plus	205	CAAT	plus	321	?
4870	?	?	?	?	?	?	?	?	?	?	?	?	GC	plus	357	CAAT	minus	17	CAAT	minus	37	CAAT	minus	29	?
4871	?	?	?	?	?	?	?	?	?	?	?	?	?	?	?	CAAT	plus	17	CAAT	plus	184	CAAT	plus	342	?
4872	?	?	?	?	?	?	?	?	?	?	?	?	GC	plus	336	CAAT	minus	17	CAAT	minus	58	CAAT	minus	8	?
4873	?	?	?	?	?	?	?	?	?	?	?	?	?	?	?	CAAT	plus	17	CAAT	plus	163	CAAT	plus	363	?
4874	?	?	?	?	?	?	?	?	?	?	?	?	GC	plus	315	CAAT	minus	17	CAAT	minus	17	CAAT	minus	49	?
4875	?	?	?	?	?	?	?	?	?	?	?	?	?	?	?	CAAT	plus	17	CAAT	plus	142	CAAT	plus	384	?
4876	?	?	?	?	?	?	?	?	?	?	?	?	GC	plus	294	CAAT	minus	17	CAAT	minus	17	CAAT	minus	49	?
4877	?	?	?	?	?	?	?	?	?	?	?	?	?	?	?	CAAT	plus	17	CAAT	plus	121	CAAT	plus	405	?
4878	?	?	?	?	?	?	?	?	?	?	?	?	GC	plus	273	CAAT	minus	17	CAAT	minus	17	CAAT	minus	49	?
4879	?	?	?	?	?	?	?	?	?	?	?	?	?	?	?	CAAT	plus	17	CAAT	plus	100	CAAT	plus	426	?
4880	?	?	?	?	?	?	?	?	?	?	?	?	GC	plus	252	CAAT	minus	17	CAAT	minus	17	CAAT	minus	49	?
4881	?	?	?	?	?	?	?	?	?	?	?	?	CAAT	plus	17	CAAT	plus	79	CAAT	plus	419	GC	minus	22	?
4882	?	?	?	?	?	?	?	?	?	?	?	?	GC	plus	231	CAAT	minus	17	CAAT	minus	17	CAAT	minus	49	?
4883	?	?	?	?	?	?	?	?	?	?	?	?	CAAT	plus	17	CAAT	plus	58	CAAT	plus	419	GC	minus	42	?
4884	?	?	?	?	?	?	?	?	?	?	?	?	GC	plus	210	CAAT	minus	17	CAAT	minus	17	CAAT	minus	50	?
4885	?	?	?	?	?	?	?	?	?	?	?	?	CAAT	plus	38	CAAT	plus	37	CAAT	plus	419	GC	minus	63	?
4886	?	?	?	?	?	?	?	?	?	?	?	?	GC	plus	189	CAAT	minus	17	CAAT	minus	17	CAAT	minus	50	?
4887	?	?	?	?	?	?	?	?	?	?	?	?	CAAT	plus	17	CAAT	plus	37	CAAT	plus	419	GC	minus	84	?
4888	?	?	?	?	?	?	?	?	?	?	?	?	GC	plus	168	CAAT	minus	17	CAAT	minus	17	CAAT	minus	50	?
4889	?	?	?	?	?	?	?	?	?	?	?	?	CAAT	plus	17	CAAT	plus	16	CAAT	plus	399	GC	minus	105	?
4890	?	?	?	?	?	?	?	?	?	?	?	?	GC	plus	147	CAAT	minus	17	CAAT	minus	17	CAAT	minus	50	?
4891	?	?	?	?	?	?	?	?	?	?	?	?	CAAT	plus	37	CAAT	plus	17	CAAT	plus	357	GC	minus	126	?
4892	?	?	?	?	?	?	?	?	?	?	?	?	GC	plus	127	CAAT	minus	16	CAAT	minus	17	CAAT	minus	50	?
4893	?	?	?	?	?	?	?	?	?	?	?	?	CAAT	plus	58	CAAT	plus	17	CAAT	plus	336	GC	minus	147	?
4894	?	?	?	?	?	?	?	?	?	?	?	?	GC	plus	106	CAAT	minus	17	CAAT	minus	16	CAAT	minus	50	?
4895	?	?	?	?	?	?	?	?	?	?	?	?	CAAT	plus	17	CAAT	plus	17	CAAT	plus	315	GC	minus	167	?
4896	?	?	?	?	?	?	?	?	?	?	?	?	GC	plus	85	CAAT	minus	17	CAAT	minus	17	CAAT	minus	50	?
4897	?	?	?	?	?	?	?	?	?	?	?	?	CAAT	plus	17	CAAT	plus	17	CAAT	plus	294	GC	minus	188	?
4898	?	?	?	?	?	?	?	?	?	?	?	?	GC	plus	64	CAAT	minus	17	CAAT	minus	17	CAAT	minus	50	?
4899	?	?	?	?	?	?	?	?	?	?	?	?	CAAT	plus	17	CAAT	plus	17	CAAT	plus	273	GC	minus	209	?
4900	?	?	?	?	?	?	?	?	?	?	?	?	GC	plus	22	CAAT	minus	38	CAAT	minus	17	CAAT	minus	50	?
4901	?	?	?	?	?	?	?	?	?	?	?	?	CAAT	plus	17	CAAT	plus	17	CAAT	plus	252	GC	minus	230	?
4902	?	?	?	?	?	?	?	?	?	?	?	?	GC	plus	2	CAAT	minus	16	CAAT	minus	38	CAAT	minus	50	?
4905	?	?	?	?	?	?	?	?	?	?	?	?	GC	minus	86	ATFCREB	plus	6	CAAT	plus	5	Oct1	minus	163	?
4906	?	?	?	?	?	?	?	?	?	?	?	?	Oct1	plus	5	CAAT	minus	6	ATFCREB	minus	86	GC	plus	70	?
4915	?	?	?	?	?	?	?	?	?	?	?	?	?	?	?	Oct1	plus	181	GC	plus	183	CAAT	plus	175	?
4917	?	?	?	?	?	?	?	?	?	GC	minus	85	CAAT	plus	73	CAAT	plus	57	CAAT	plus	17	TG	minus	14	?
4918	?	?	?	?	?	?	?	?	?	TG	plus	17	CAAT	minus	57	CAAT	minus	73	CAAT	minus	85	GC	plus	84	?
4919	?	?	?	?	?	?	?	?	?	GC	minus	85	CAAT	plus	73	CAAT	plus	57	CAAT	plus	17	TG	minus	91	?
4920	?	?	?	?	?	?	?	?	?	TG	plus	17	CAAT	minus	57	CAAT	minus	73	CAAT	minus	85	GC	plus	7	?
4921	?	?	?	?	?	?	?	?	?	GC	minus	85	CAAT	plus	73	CAAT	plus	57	CAAT	plus	17	TG	minus	152	?
4922	?	?	?	?	?	?	?	?	?	?	?	?	TG	plus	17	CAAT	minus	57	CAAT	minus	73	CAAT	minus	37	?
4923	?	?	?	?	?	?	GC	minus	85	CAAT	plus	73	CAAT	plus	57	CAAT	plus	17	TG	minus	194	TATA	plus	42	?
4924	?	?	?	?	?	?	?	?	?	?	?	?	CAAT	minus	62	TG	plus	17	CAAT	minus	57	CAAT	minus	25	?
4926	?	?	?	?	?	?	?	?	?	?	?	?	?	?	?	ATFCREB	plus	228	GC	minus	147	CAAT	minus	175	?
4927	?	?	?	?	?	?	?	?	?	?	?	?	GC	plus	31	CAAT	plus	46	CAAT	plus	48	CAAT	plus	73	?
4928	?	?	?	?	?	?	?	?	?	?	?	?	CAAT	minus	48	CAAT	minus	46	CAAT	minus	31	GC	minus	138	?
4929	?	?	?	?	?	?	?	?	?	?	?	?	GC	plus	31	CAAT	plus	46	CAAT	plus	48	CAAT	plus	123	?
4930	?	?	?	?	?	?	?	?	?	?	?	?	CAAT	minus	48	CAAT	minus	46	CAAT	minus	31	GC	minus	88	?
4931	?	?	?	?	?	?	?	?	?	?	?	?	GC	plus	31	CAAT	plus	46	CAAT	plus	48	CAAT	plus	175	?
4932	?	?	?	?	?	?	?	?	?	?	?	?	CAAT	minus	48	CAAT	minus	46	CAAT	minus	31	GC	minus	36	?
4933	?	?	?	?	?	?	?	?	?	?	?	?	?	?	?	CAAT	minus	74	CAAT	minus	313	CAAT	plus	175	?
4937	?	?	?	?	?	?	?	?	?	?	?	?	?	?	?	CAAT	minus	356	CAAT	plus	143	GC	plus	26	?
4946	?	?	?	?	?	?	?	?	?	?	?	?	?	?	?	E2F	plus	96	CAAT	minus	165	CAAT	minus	175	?
4947	?	?	?	?	?	?	?	?	?	?	?	?	?	?	?	CAAT	plus	165	CAAT	plus	96	E2F	minus	73	?
4948	?	?	?	?	?	?	?	?	?	?	?	?	?	?	?	E2F	plus	96	CAAT	minus	165	CAAT	minus	6	?
4953	?	?	?	?	?	?	?	?	?	CAAT	minus	34	GC	minus	202	CAAT	plus	1	AC	plus	154	CAAT	plus	10	?
4954	?	?	?	?	?	?	?	?	?	?	?	?	?	?	?	CAAT	minus	154	AC	minus	1	CAAT	minus	175	?
4955	?	?	?	?	?	?	?	?	?	CAAT	minus	34	GC	minus	202	CAAT	plus	1	AC	plus	154	CAAT	plus	175	?
4956	?	?	?	?	?	?	?	?	?	?	?	?	?	?	?	CAAT	minus	154	AC	minus	1	CAAT	minus	10	?
4965	?	?	?	?	?	?	?	?	?	?	?	?	?	?	?	GC	plus	101	Oct1	plus	111	CAAT	plus	175	?
4966	?	?	?	?	?	?	?	?	?	?	?	?	?	?	?	GC	plus	170	CAAT	minus	111	Oct1	minus	57	?
4970	?	?	?	?	?	?	?	?	?	?	?	?	?	?	?	TATA	plus	314	CAAT	minus	29	ATFCREB	plus	139	?
4971	?	?	?	?	?	?	?	?	?	?	?	?	Oct1	plus	23	CAAT	minus	1	CAAT	plus	133	CAAT	plus	38	?
4972	?	?	?	?	?	?	?	?	?	?	?	?	Oct1	minus	248	CAAT	minus	133	CAAT	minus	1	CAAT	plus	170	?
4973	?	?	?	?	?	?	?	?	?	?	?	?	Oct1	plus	23	CAAT	minus	1	CAAT	plus	133	CAAT	plus	175	?
4974	?	?	?	?	?	?	?	?	?	?	?	?	Oct1	minus	248	CAAT	minus	133	CAAT	minus	1	CAAT	plus	33	?
4979	?	?	?	?	?	?	?	?	?	?	?	?	?	?	?	ATFCREB	minus	173	GC	minus	12	CAAT	plus	175	?
4981	?	?	?	?	?	?	?	?	?	?	?	?	?	?	?	TATA	plus	186	CAAT	minus	221	CAAT	plus	175	?
4983	?	?	?	?	?	?	?	?	?	?	?	?	?	?	?	GC	plus	206	Oct1	minus	71	CAAT	plus	175	?
4984	?	?	?	?	?	?	?	?	?	?	?	?	CAAT	plus	25	CAAT	plus	25	CAAT	plus	271	Oct1	plus	97	?
4985	?	?	?	?	?	?	?	?	?	?	?	?	?	?	?	ATFCREB	minus	148	CAAT	plus	43	Oct1	minus	125	?
4986	?	?	?	?	?	?	?	?	?	?	?	?	?	?	?	Oct1	plus	43	CAAT	minus	148	ATFCREB	plus	20	?
4989	?	?	?	?	?	?	?	?	?	?	?	?	?	?	?	GC	minus	17	CAAT	plus	124	CAAT	minus	47	?
4990	?	?	?	?	?	?	?	?	?	?	?	?	?	?	?	CAAT	plus	124	CAAT	minus	17	GC	plus	152	?
4997	?	?	?	?	?	?	?	?	?	?	?	?	?	?	?	AC	plus	66	CAAT	plus	39	Oct1	minus	129	?
4998	?	?	?	?	?	?	?	?	?	?	?	?	?	?	?	Oct1	plus	39	CAAT	minus	66	AC	minus	103	?
5001	?	?	?	?	?	?	?	?	?	?	?	?	?	?	?	AC	plus	179	CAAT	plus	35	CAAT	minus	136	?
5002	?	?	?	?	?	?	?	?	?	?	?	?	CAAT	minus	221	CAAT	plus	35	CAAT	minus	129	TATA	plus	41	?
5003	?	?	?	?	?	?	?	?	?	?	?	?	?	?	?	CAAT	plus	35	CAAT	minus	221	CAAT	plus	175	?
5017	?	?	?	?	?	?	?	?	?	?	?	?	?	?	?	AC	plus	289	TATA	plus	61	CAAT	plus	175	?
5028	?	?	?	?	?	?	?	?	?	?	?	?	?	?	?	CAAT	minus	40	Oct1	plus	130	CAAT	minus	175	?
5029	?	?	?	?	?	?	?	?	?	?	?	?	?	?	?	CAAT	plus	130	Oct1	minus	40	CAAT	plus	175	?
5031	?	?	?	?	?	?	?	?	?	?	?	?	?	?	?	AC	minus	14	GC	minus	192	CAAT	plus	175	?
5034	?	?	?	?	?	?	?	?	?	?	?	?	?	?	?	GC	minus	5	Oct1	plus	385	CAAT	minus	175	?
5044	?	?	?	?	?	?	?	?	?	?	?	?	?	?	?	CAAT	plus	195	CAAT	plus	86	CAAT	minus	175	?
5048	?	?	?	?	?	?	?	?	?	?	?	?	?	?	?	CAAT	minus	15	CAAT	plus	370	CAAT	minus	175	?
5049	?	?	?	?	?	?	?	?	?	?	?	?	?	?	?	CAAT	plus	370	CAAT	minus	15	CAAT	plus	175	?
5050	?	?	?	?	?	?	?	?	?	?	?	?	?	?	?	CAAT	plus	322	CAAT	minus	15	CAAT	plus	156	?
5057	?	?	?	?	?	?	?	?	?	?	?	?	?	?	?	GC	minus	232	CAAT	plus	62	TATA	plus	108	?
5061	?	?	?	?	?	?	?	?	?	?	?	?	?	?	?	GC	plus	31	CAAT	plus	26	CAAT	minus	145	?
5062	?	?	?	?	?	?	?	?	?	?	?	?	?	?	?	CAAT	plus	26	CAAT	minus	31	GC	minus	138	?
5065	?	?	?	?	?	?	?	?	?	?	?	?	?	?	?	CAAT	plus	36	CAAT	minus	90	AC	minus	39	?
5066	?	?	?	?	?	?	?	?	?	?	?	?	AC	plus	90	CAAT	plus	36	CAAT	minus	162	TATA	plus	8	?
5071	?	?	?	?	?	?	?	?	?	?	?	?	?	?	?	AC	plus	152	RT1	plus	47	CAAT	plus	175	?
5072	?	?	?	?	?	?	?	?	?	?	?	?	?	?	?	Oct1	minus	403	CAAT	minus	47	RT1	minus	121	?
5091	?	?	?	?	?	?	?	?	?	?	?	?	?	?	?	Oct1	plus	190	TATA	plus	134	CAAT	plus	175	?
5098	?	?	?	?	?	?	?	?	?	?	?	?	?	?	?	AC	plus	224	CAAT	minus	95	Oct1	plus	73	?
5104	?	?	?	?	?	?	?	?	?	?	?	?	CAAT	minus	163	Oct1	plus	44	CAAT	minus	69	TATA	plus	101	?
5105	?	?	?	?	?	?	?	?	?	?	?	?	?	?	?	CAAT	plus	44	Oct1	minus	163	CAAT	plus	175	?
5108	?	?	?	?	?	?	?	?	?	?	?	?	?	?	?	Oct1	minus	0	CAAT	plus	300	CAAT	minus	175	?
5109	?	?	?	?	?	?	?	?	?	?	?	?	?	?	?	CAAT	plus	145	CAAT	minus	6	GC	plus	14	?
5110	?	?	?	?	?	?	?	?	?	?	?	?	?	?	?	GC	minus	6	CAAT	plus	145	CAAT	minus	175	?
5111	?	?	?	?	?	?	?	?	?	?	?	?	CAAT	minus	376	TATA	plus	14	CAAT	plus	144	CAAT	minus	27	?
5116	?	?	?	?	?	?	?	?	?	?	?	?	CAAT	minus	1	Oct1	plus	0	TATA	plus	300	CAAT	minus	175	?
5117	?	?	?	?	?	?	?	?	?	?	?	?	?	?	?	CAAT	plus	305	Oct1	minus	1	CAAT	plus	175	?
5118	?	?	?	?	?	?	?	?	?	?	?	?	?	?	?	CAAT	minus	1	Oct1	plus	0	TATA	plus	162	?
5122	?	?	?	?	?	?	?	?	?	?	?	?	?	?	?	AC	minus	86	TATA	plus	64	CAAT	minus	175	?
5126	?	?	?	?	?	?	?	?	?	?	?	?	?	?	?	CAAT	minus	15	AC	minus	286	CAAT	minus	175	?
5127	?	?	?	?	?	?	?	?	?	?	?	?	?	?	?	CAAT	plus	286	AC	plus	15	CAAT	plus	175	?
5128	?	?	?	?	?	?	?	?	?	?	?	?	CAAT	minus	27	TATA	plus	230	CAAT	minus	15	AC	minus	154	?
5129	?	?	?	?	?	?	?	?	?	?	?	?	?	?	?	AC	plus	15	CAAT	plus	262	CAAT	plus	175	?
5130	?	?	?	?	?	?	?	?	?	?	?	?	?	?	?	CAAT	minus	189	CAAT	minus	27	TATA	plus	143	?
5135	?	?	?	?	?	?	?	?	?	?	?	?	ATFCREB	plus	48	CAAT	plus	74	RT1	minus	85	Oct1	minus	2	?
5136	?	?	?	?	?	?	?	?	?	AC	plus	99	Oct1	plus	85	RT1	plus	74	CAAT	minus	48	ATFCREB	minus	120	?
5158	?	?	?	?	?	?	?	?	?	?	?	?	?	?	?	CAAT	plus	10	AC	minus	250	CAAT	minus	175	?
5159	?	?	?	?	?	?	?	?	?	?	?	?	?	?	?	ATFCREB	plus	308	Oct1	plus	59	CAAT	plus	175	?
5160	?	?	?	?	?	?	?	?	?	?	?	?	?	?	?	CAAT	minus	59	Oct1	minus	45	ATFCREB	minus	57	?
5162	?	?	?	?	?	?	?	?	?	?	?	?	?	?	?	AC	plus	9	Oct1	plus	171	CAAT	minus	175	?
5163	?	?	?	?	?	?	?	?	?	?	?	?	?	?	?	CAAT	minus	385	CAAT	plus	60	CAAT	plus	111	?
5174	?	?	?	?	?	?	?	?	?	?	?	?	CAAT	plus	85	RT1	minus	180	CAAT	minus	15	ATFCREB	plus	153	?
5175	?	?	?	?	?	?	?	?	?	?	?	?	?	?	?	CAAT	plus	25	AC	plus	4	CAAT	minus	136	?
5176	?	?	?	?	?	?	?	?	?	Oct1	minus	4	CAAT	plus	198	CAAT	plus	4	AC	minus	25	CAAT	minus	175	?
5177	?	?	?	?	?	?	?	?	?	?	?	?	?	?	?	CAAT	plus	14	Oct1	plus	13	CAAT	minus	137	?
5178	?	?	?	?	?	?	?	?	?	?	?	?	?	?	?	CAAT	plus	13	Oct1	minus	14	CAAT	minus	175	?
5181	?	?	?	?	?	?	?	?	?	?	?	?	CAAT	plus	37	CAAT	plus	42	GC	plus	69	CAAT	plus	13	?
5182	?	?	?	?	?	?	?	?	?	?	?	?	CAAT	minus	69	GC	minus	42	CAAT	minus	37	CAAT	minus	175	?
5183	?	?	?	?	?	?	?	?	?	?	?	?	CAAT	plus	37	CAAT	plus	42	GC	plus	69	CAAT	plus	54	?
5184	?	?	?	?	?	?	?	?	?	?	?	?	CAAT	minus	69	GC	minus	42	CAAT	minus	37	CAAT	minus	134	?
5185	?	?	?	?	?	?	?	?	?	?	?	?	CAAT	plus	37	CAAT	plus	42	GC	plus	69	CAAT	plus	175	?
5186	?	?	?	?	?	?	?	?	?	?	?	?	CAAT	minus	69	GC	minus	42	CAAT	minus	37	CAAT	minus	13	?
5187	?	?	?	?	?	?	?	?	?	?	?	?	?	?	?	CAAT	minus	229	CAAT	plus	89	Oct1	plus	79	?
5192	?	?	?	?	?	?	?	?	?	?	?	?	?	?	?	Oct1	minus	0	CAAT	plus	276	CAAT	minus	175	?
5196	?	?	?	?	?	?	?	?	?	?	?	?	?	?	?	Oct1	minus	302	CAAT	minus	87	CAAT	minus	175	?
5198	?	?	?	?	?	?	?	?	?	?	?	?	?	?	?	Oct1	minus	302	CAAT	minus	87	CAAT	minus	84	?
5205	?	?	?	?	?	?	?	?	?	?	?	?	?	?	?	AC	minus	291	CAAT	plus	130	GC	plus	39	?
5212	?	?	?	?	?	?	?	?	?	?	?	?	?	?	?	CAAT	plus	56	ATFCREB	plus	302	CAAT	minus	175	?
5213	?	?	?	?	?	?	?	?	?	?	?	?	CAAT	plus	24	GC	minus	32	CAAT	minus	31	CAAT	plus	74	?
5214	?	?	?	?	?	?	?	?	?	?	?	?	CAAT	minus	31	CAAT	plus	32	GC	plus	24	CAAT	minus	175	?
5215	?	?	?	?	?	?	?	?	?	?	?	?	CAAT	plus	24	GC	minus	32	CAAT	minus	31	CAAT	plus	175	?
5216	?	?	?	?	?	?	?	?	?	?	?	?	CAAT	plus	360	CAAT	plus	32	GC	plus	24	CAAT	minus	74	?
5217	?	?	?	?	?	?	?	?	?	?	?	?	RT1	minus	0	AC	minus	191	CAAT	plus	73	Oct1	minus	95	?
5219	?	?	?	?	?	?	?	?	?	?	?	?	?	?	?	Oct1	minus	182	CAAT	plus	42	GC	plus	127	?
5220	?	?	?	?	?	?	?	?	?	E2F	plus	28	H4TF2	minus	6	CAAT	plus	310	GC	minus	42	CAAT	minus	175	?
5225	?	?	?	?	?	?	?	?	?	?	?	?	CAAT	plus	16	TATA	plus	62	Oct1	plus	0	CAAT	minus	82	?
5226	?	?	?	?	?	?	?	?	?	?	?	?	GC	plus	318	CAAT	plus	0	Oct1	minus	83	CAAT	minus	175	?
5227	?	?	?	?	?	?	?	?	?	?	?	?	Oct1	plus	0	CAAT	minus	318	GC	minus	67	CAAT	plus	175	?
5228	?	?	?	?	?	?	?	?	?	?	?	?	CAAT	plus	45	CAAT	minus	346	CAAT	minus	67	GC	plus	102	?
5229	?	?	?	?	?	?	?	?	?	?	?	?	CAAT	plus	346	CAAT	plus	45	CAAT	minus	22	RT1	minus	97	?
5230	?	?	?	?	?	?	?	?	?	AC	plus	154	CAAT	minus	102	RT1	plus	22	CAAT	plus	45	CAAT	minus	175	?
5231	?	?	?	?	?	?	?	?	?	?	?	?	CAAT	plus	45	CAAT	minus	22	RT1	minus	102	CAAT	plus	74	?
5232	?	?	?	ATFCREB	plus	51	Oct1	minus	73	AC	plus	154	CAAT	minus	102	RT1	plus	22	CAAT	plus	45	CAAT	minus	92	?
5233	?	?	?	?	?	?	?	?	?	CAAT	plus	45	CAAT	minus	22	RT1	minus	102	CAAT	plus	154	AC	minus	15	?
5234	?	?	?	ATFCREB	plus	51	Oct1	minus	73	AC	plus	154	CAAT	minus	97	CAAT	minus	1	RT1	plus	22	CAAT	plus	40	?
5236	?	?	?	?	?	?	?	?	?	?	?	?	?	?	?	GC	minus	120	AC	plus	238	CAAT	minus	175	?
5238	?	?	?	?	?	?	?	?	?	?	?	?	?	?	?	CAAT	minus	301	AC	plus	77	CAAT	minus	175	?
5239	?	?	?	?	?	?	?	?	?	?	?	?	?	?	?	CAAT	plus	77	AC	minus	301	CAAT	plus	175	?
5260	?	?	?	?	?	?	?	?	?	?	?	?	?	?	?	Oct1	minus	142	GC	plus	220	CAAT	minus	175	?
5261	?	?	?	?	?	?	?	?	?	?	?	?	CAAT	minus	85	Oct1	minus	47	TATA	plus	161	CAAT	plus	175	?
5265	?	?	?	?	?	?	?	?	?	?	?	?	CAAT	minus	8	GC	plus	232	CAAT	plus	124	Oct1	plus	44	?
5266	?	?	?	?	?	?	?	?	?	?	?	?	GC	plus	120	Oct1	minus	110	TATA	plus	9	CAAT	minus	175	?
5267	?	?	?	?	?	?	?	?	?	?	?	?	CAAT	minus	81	CAAT	plus	13	CAAT	minus	70	GC	minus	82	?
5268	?	?	?	?	?	?	?	?	?	?	?	?	GC	plus	70	CAAT	plus	13	CAAT	minus	81	CAAT	plus	90	?
5282	?	?	?	?	?	?	?	?	?	?	?	?	GC	plus	56	CAAT	minus	346	CAAT	minus	7	CAAT	plus	164	?
5283	?	?	?	?	?	?	?	?	?	?	?	?	CAAT	minus	7	CAAT	plus	346	CAAT	plus	56	GC	minus	113	?
5285	?	?	?	?	?	?	?	?	?	?	?	?	?	?	?	GC	minus	38	RT1	plus	298	CAAT	plus	175	?
5288	?	?	?	?	?	?	?	?	?	?	?	?	AC	minus	15	CAAT	minus	16	CAAT	plus	339	CAAT	minus	175	?
5289	?	?	?	?	?	?	?	?	?	?	?	?	CAAT	plus	339	CAAT	minus	35	AC	plus	83	CAAT	plus	67	?
5290	?	?	?	?	?	?	?	?	?	?	?	?	CAAT	minus	83	AC	minus	15	CAAT	minus	16	CAAT	plus	155	?
5291	?	?	?	?	?	?	?	?	?	?	?	?	CAAT	minus	16	CAAT	plus	15	AC	plus	83	CAAT	plus	175	?
5292	?	?	?	?	?	?	?	?	?	?	?	?	CAAT	minus	83	AC	minus	15	CAAT	minus	16	CAAT	plus	47	?
5296	?	?	?	?	?	?	?	?	?	?	?	?	?	?	?	CAAT	plus	286	CAAT	minus	88	ATFCREB	minus	80	?
5297	?	?	?	?	?	?	?	?	?	?	?	?	?	?	?	AC	plus	372	CAAT	plus	15	Oct1	minus	153	?
5298	?	?	?	?	?	?	?	?	?	?	?	?	?	?	?	CAAT	plus	175	Oct1	plus	15	CAAT	minus	175	?
5299	?	?	?	?	?	?	?	?	?	?	?	?	?	?	?	CAAT	plus	12	TG	plus	29	Oct1	plus	121	?
5300	?	?	?	?	?	?	?	?	?	?	?	?	?	?	?	Oct1	plus	299	TG	minus	12	CAAT	minus	175	?
5301	?	?	?	?	?	?	?	?	?	?	?	?	?	?	?	CAAT	plus	37	CAAT	minus	116	CAAT	plus	14	?
5302	?	?	?	?	?	?	?	?	?	?	?	?	?	?	?	CAAT	minus	116	CAAT	plus	37	CAAT	minus	175	?
5303	?	?	?	?	?	?	?	?	?	?	?	?	?	?	?	CAAT	plus	37	CAAT	minus	116	CAAT	plus	175	?
5304	?	?	?	?	?	?	?	?	?	?	?	?	?	?	?	CAAT	minus	116	CAAT	plus	37	CAAT	minus	14	?
5306	?	?	?	?	?	?	?	?	?	?	?	?	?	?	?	GC	plus	27	CAAT	minus	380	CAAT	minus	175	?
5307	?	?	?	?	?	?	?	?	?	CAAT	plus	380	CAAT	plus	27	GC	minus	35	E2F	minus	63	CAAT	plus	34	?
5308	?	?	?	?	?	?	?	?	?	?	?	?	CAAT	minus	63	E2F	plus	35	GC	plus	27	CAAT	minus	175	?
5309	?	?	?	?	?	?	?	?	?	?	?	?	CAAT	plus	27	GC	minus	35	E2F	minus	63	CAAT	plus	175	?
5310	?	?	?	?	?	?	?	?	?	?	?	?	CAAT	minus	63	E2F	plus	35	GC	plus	27	CAAT	minus	34	?
5311	?	?	?	?	?	?	?	?	?	?	?	?	?	?	?	ATFCREB	minus	404	CAAT	plus	131	AC	minus	38	?
5312	?	?	?	?	?	?	?	?	?	?	?	?	E2F	plus	154	AC	plus	96	TATA	plus	30	CAAT	minus	175	?
5313	?	?	?	?	?	?	?	?	?	?	?	?	?	?	?	AC	minus	154	E2F	minus	249	CAAT	plus	175	?
5315	?	?	?	?	?	?	?	?	?	?	?	?	?	?	?	CAAT	minus	329	CAAT	plus	110	TATA	plus	60	?
5316	?	?	?	?	?	?	?	?	?	?	?	?	?	?	?	Oct1	plus	26	CAAT	plus	195	CAAT	minus	175	?
5322	?	?	?	?	?	?	?	?	?	?	?	?	?	?	?	AC	plus	354	GC	plus	35	CAAT	minus	175	?
5323	?	?	?	?	?	?	?	?	?	?	?	?	?	?	?	ATFCREB	minus	0	CAAT	minus	376	CAAT	plus	175	?
5325	?	?	?	?	?	?	?	?	?	?	?	?	?	?	?	GC	plus	21	CAAT	plus	98	CAAT	plus	73	?
5326	?	?	?	?	?	?	?	?	?	?	?	?	?	?	?	CAAT	minus	98	CAAT	minus	21	GC	minus	148	?
5327	?	?	?	?	?	?	?	?	?	?	?	?	?	?	?	GC	plus	21	CAAT	plus	98	CAAT	plus	175	?
5328	?	?	?	?	?	?	?	?	?	?	?	?	?	?	?	CAAT	minus	98	CAAT	minus	21	GC	minus	46	?
5329	?	?	?	?	?	?	?	?	?	?	?	?	?	?	?	AC	minus	133	GC	plus	230	CAAT	plus	175	?
5330	?	?	?	?	?	?	?	?	?	?	?	?	?	?	?	CAAT	plus	187	CAAT	plus	168	CAAT	minus	175	?
5333	?	?	?	?	?	?	?	?	?	?	?	?	?	?	?	CAAT	minus	55	GC	minus	336	CAAT	plus	175	?
5343	?	?	?	?	?	?	?	?	?	?	?	?	?	?	?	TATA	plus	256	GC	plus	93	CAAT	plus	175	?
5353	?	?	?	?	?	?	?	?	?	?	?	?	?	?	?	GC	minus	40	CAAT	minus	195	CAAT	plus	175	?
5357	?	?	?	?	?	?	?	?	?	?	?	?	?	?	?	RT1	minus	130	GC	minus	157	CAAT	plus	175	?
5358	?	?	?	?	?	?	?	?	?	?	?	?	?	?	?	Oct1	minus	346	CAAT	minus	157	GC	plus	12	?
5360	?	?	?	?	?	?	?	?	?	?	?	?	?	?	?	CAAT	minus	73	CAAT	plus	311	CAAT	minus	175	?
5361	?	?	?	?	?	?	?	?	?	?	?	?	?	?	?	CAAT	plus	311	CAAT	minus	73	CAAT	plus	175	?
5362	?	?	?	?	?	?	?	?	?	?	?	?	CAAT	minus	140	RT1	minus	245	CAAT	minus	73	CAAT	plus	98	?
5363	?	?	?	?	?	?	?	?	?	?	?	?	CAAT	plus	245	RT1	plus	140	CAAT	plus	163	GC	minus	6	?
5364	?	?	?	?	?	?	?	?	?	?	?	?	CAAT	minus	84	GC	plus	163	CAAT	minus	140	RT1	minus	28	?
5365	?	?	?	?	?	?	?	?	?	?	?	?	RT1	plus	140	CAAT	plus	163	GC	minus	84	CAAT	plus	175	?
5366	?	?	?	?	?	?	?	?	?	?	?	?	AC	minus	27	CAAT	minus	188	CAAT	minus	84	GC	plus	85	?
5367	?	?	?	?	?	?	?	?	?	?	?	?	GC	minus	84	CAAT	plus	188	CAAT	plus	27	AC	plus	142	?
5369	?	?	?	?	?	?	?	?	?	?	?	?	?	?	?	TATA	plus	82	CAAT	plus	95	Oct1	plus	73	?
5372	?	?	?	?	?	?	?	?	?	?	?	?	?	?	?	CAAT	plus	74	GC	plus	192	CAAT	minus	175	?
5377	?	?	?	?	?	?	?	?	?	?	?	?	?	?	?	CAAT	minus	209	CAAT	plus	170	CAAT	plus	175	?
5380	?	?	?	?	?	?	?	?	?	?	?	?	GC	minus	12	CAAT	minus	34	CAAT	minus	165	CAAT	minus	175	?
5381	?	?	?	?	?	?	?	?	?	?	?	?	CAAT	plus	165	CAAT	plus	34	CAAT	plus	12	GC	plus	119	?
5382	?	?	?	?	?	?	?	?	?	?	?	?	GC	minus	12	CAAT	minus	34	CAAT	minus	165	CAAT	minus	6	?
5383	?	?	?	?	?	?	?	?	?	?	?	?	CAAT	plus	165	CAAT	plus	34	CAAT	plus	12	GC	plus	157	?
5384	?	?	?	?	?	?	?	?	?	?	?	?	?	?	?	GC	minus	12	CAAT	minus	34	CAAT	minus	137	?
5386	?	?	?	?	?	?	?	?	?	?	?	?	?	?	?	CAAT	plus	303	CAAT	minus	113	CAAT	plus	58	?
5395	?	?	?	?	?	?	?	?	?	?	?	?	?	?	?	TATA	plus	333	CAAT	plus	62	GC	minus	107	?
5397	?	?	?	?	?	?	?	?	?	?	?	?	GC	minus	47	CAAT	plus	9	Oct1	minus	40	CAAT	plus	115	?
5398	?	?	?	?	?	?	?	?	?	CAAT	minus	120	CAAT	minus	40	Oct1	plus	9	CAAT	minus	47	GC	plus	122	?
5399	?	?	?	?	?	?	?	?	?	GC	minus	47	CAAT	plus	9	Oct1	minus	40	CAAT	plus	120	CAAT	plus	51	?
5400	?	?	?	?	?	?	?	?	?	CAAT	minus	120	CAAT	minus	40	Oct1	plus	9	CAAT	minus	47	GC	plus	62	?
5401	?	?	?	?	?	?	?	?	?	GC	minus	47	CAAT	plus	9	Oct1	minus	40	CAAT	plus	120	CAAT	plus	175	?
5402	?	?	?	?	?	?	?	?	?	CAAT	plus	180	CAAT	minus	120	CAAT	minus	24	GC	minus	10	Oct1	plus	4	?
5405	?	?	?	?	?	?	?	?	?	?	?	?	?	?	?	Oct1	plus	306	CAAT	plus	148	GC	minus	21	?
5406	?	?	?	?	?	?	?	?	?	?	?	?	GC	plus	14	CAAT	minus	0	Oct1	plus	304	CAAT	minus	175	?
5407	?	?	?	?	?	?	?	?	?	?	?	?	CAAT	plus	304	Oct1	minus	0	CAAT	plus	14	GC	minus	155	?
5408	?	?	?	?	?	?	?	?	?	?	?	?	?	?	?	GC	plus	14	CAAT	minus	0	Oct1	plus	172	?
5413	?	?	?	?	?	?	?	?	?	?	?	?	?	?	?	GC	minus	159	ATFCREB	minus	74	CAAT	plus	175	?
5419	?	?	?	?	?	?	?	?	?	?	?	?	?	?	?	ATFCREB	minus	330	CAAT	plus	150	GC	plus	19	?
5420	?	?	?	?	?	?	?	?	?	?	?	?	?	?	?	Oct1	minus	200	GC	minus	150	CAAT	minus	175	?
5421	?	?	?	?	?	?	?	?	?	?	?	?	Oct1	plus	299	GC	minus	64	CAAT	plus	0	AC	plus	171	?
5422	?	?	?	?	?	?	?	?	?	?	?	?	?	?	?	AC	minus	0	CAAT	minus	64	GC	plus	105	?
5438	?	?	?	?	?	?	?	?	?	?	?	?	?	?	?	E2F	minus	57	GC	plus	214	CAAT	minus	175	?
5461	?	?	?	?	?	?	?	?	?	?	?	?	?	?	?	TATA	plus	57	CAAT	plus	153	CAAT	plus	18	?
5462	?	?	?	?	?	?	?	?	?	?	?	?	GC	minus	53	AC	minus	134	CAAT	minus	153	CAAT	minus	175	?
5463	?	?	?	?	?	?	?	?	?	?	?	?	TATA	plus	57	CAAT	plus	153	CAAT	plus	134	AC	plus	35	?
5464	?	?	?	?	?	?	?	?	?	?	?	?	GC	minus	53	AC	minus	134	CAAT	minus	153	CAAT	minus	18	?
5468	?	?	?	?	?	?	?	?	?	?	?	?	ATFCREB	plus	212	Oct1	minus	168	CAAT	minus	49	GC	minus	120	?
5477	?	?	?	?	?	?	?	?	?	?	?	?	?	?	?	AC	plus	215	CAAT	minus	88	CAAT	plus	175	?
5479	?	?	?	?	?	?	?	?	?	?	?	?	?	?	?	CAAT	minus	81	CAAT	minus	254	CAAT	plus	175	?
5480	?	?	?	?	?	?	?	?	?	?	?	?	CAAT	minus	47	GC	minus	16	CAAT	plus	260	CAAT	minus	175	?
5481	?	?	?	?	?	?	?	?	?	?	?	?	CAAT	plus	260	CAAT	minus	16	GC	plus	47	CAAT	plus	175	?
5482	?	?	?	?	?	?	?	?	?	?	?	?	?	?	?	CAAT	minus	47	GC	minus	16	CAAT	plus	102	?
5483	?	?	?	?	?	?	?	?	?	?	?	?	?	?	?	ATFCREB	plus	304	CAAT	plus	2	RT1	minus	166	?
5485	?	?	?	?	?	?	?	?	?	?	?	?	?	?	?	AC	minus	56	CAAT	plus	56	GC	minus	113	?
5486	?	?	?	?	?	?	?	?	?	?	?	?	Oct1	plus	189	GC	plus	56	CAAT	minus	56	AC	plus	113	?
5487	?	?	?	?	?	?	?	?	?	?	?	?	?	?	?	Oct1	minus	301	AC	minus	54	CAAT	plus	175	?
5489	?	?	?	?	?	?	?	?	?	?	?	?	?	?	?	TATA	plus	69	GC	plus	95	CAAT	plus	175	?
5490	?	?	?	?	?	?	?	?	?	?	?	?	?	?	?	TATA	plus	20	CAAT	minus	95	GC	minus	74	?
5491	?	?	?	?	?	?	?	?	?	?	?	?	?	?	?	E2F	plus	172	GC	minus	162	CAAT	plus	175	?
5497	?	?	?	?	?	?	?	?	?	GC	minus	40	ATFCREB	plus	210	CAAT	plus	25	Oct1	plus	47	AC	minus	90	?
5498	?	?	?	?	?	?	?	?	?	?	?	?	?	?	?	AC	plus	47	Oct1	minus	25	CAAT	minus	175	?
5500	?	?	?	?	?	?	?	?	?	?	?	?	?	?	?	AC	minus	182	CAAT	minus	14	TATA	plus	156	?
5505	?	?	?	?	?	?	?	?	?	?	?	?	AC	plus	107	ATFCREB	minus	33	E2F	minus	223	CAAT	plus	175	?
5508	?	?	?	?	?	?	?	?	?	?	?	?	?	?	?	AC	plus	344	CAAT	minus	24	TATA	plus	146	?
5511	?	?	?	?	?	?	?	?	?	?	?	?	CAAT	minus	148	CAAT	minus	124	Oct1	minus	0	CAAT	plus	175	?
5512	?	?	?	?	?	?	?	?	?	?	?	?	?	?	?	CAAT	minus	0	Oct1	plus	124	CAAT	plus	44	?
5522	?	?	?	?	?	?	?	?	?	?	?	?	?	?	?	ATFCREB	plus	177	GC	minus	157	CAAT	minus	175	?
5525	?	?	?	?	?	?	?	?	?	?	?	?	?	?	?	GC	plus	150	CAAT	minus	129	CAAT	plus	175	?
5530	?	?	?	?	?	?	?	?	?	?	?	?	?	?	?	CAAT	plus	150	Oct1	plus	148	CAAT	minus	175	?
5538	?	?	?	?	?	?	?	?	?	?	?	?	?	?	?	CAAT	minus	43	Oct1	minus	197	CAAT	minus	175	?
5539	?	?	?	?	?	?	?	?	?	?	?	?	?	?	?	CAAT	plus	197	Oct1	plus	43	CAAT	plus	175	?
5540	?	?	?	?	?	?	?	?	?	?	?	?	?	?	?	GC	plus	180	CAAT	minus	43	Oct1	minus	125	?
5541	?	?	?	?	?	?	?	?	?	?	?	?	?	?	?	CAAT	plus	68	CAAT	plus	25	GC	minus	72	?
5542	?	?	?	?	?	?	?	?	?	?	?	?	CAAT	minus	72	GC	plus	25	CAAT	minus	68	CAAT	minus	175	?
5543	?	?	?	?	?	?	?	?	?	?	?	?	CAAT	plus	68	CAAT	plus	25	GC	minus	72	CAAT	plus	68	?
5544	?	?	?	?	?	?	?	?	?	?	?	?	CAAT	minus	72	GC	plus	25	CAAT	minus	68	CAAT	minus	103	?
5545	?	?	?	?	?	?	?	?	?	?	?	?	CAAT	plus	68	CAAT	plus	25	GC	minus	72	CAAT	plus	175	?
5546	?	?	?	?	?	?	?	?	?	?	?	?	?	?	?	CAAT	minus	72	GC	plus	25	CAAT	minus	68	?
5547	?	?	?	?	?	?	?	?	?	?	?	?	TATA	plus	166	GC	minus	230	CAAT	plus	165	Oct1	plus	3	?
5548	?	?	?	?	?	?	?	?	?	?	?	?	CAAT	plus	20	ATFCREB	minus	16	Oct1	minus	165	CAAT	minus	175	?
5556	?	?	?	?	?	?	?	?	?	?	?	?	?	?	?	GC	plus	214	CAAT	minus	48	ATFCREB	plus	120	?
5561	?	?	?	?	?	?	?	?	?	?	?	?	?	?	?	CAAT	plus	1	AC	minus	104	GC	plus	58	?
5562	?	?	?	?	?	?	?	?	?	?	?	?	?	?	?	GC	minus	104	AC	plus	1	CAAT	minus	175	?
5563	?	?	?	?	?	?	?	?	?	?	?	?	?	?	?	CAAT	minus	67	CAAT	minus	59	CAAT	minus	145	?
5564	?	?	?	?	?	?	?	?	?	?	?	?	AC	minus	233	CAAT	plus	59	CAAT	plus	67	CAAT	plus	71	?
5565	?	?	?	?	?	?	?	?	?	?	?	?	CAAT	minus	67	CAAT	minus	59	CAAT	minus	233	AC	plus	47	?
5566	?	?	?	?	?	?	?	?	?	?	?	?	AC	minus	122	CAAT	minus	107	CAAT	plus	26	CAAT	minus	34	?
5574	?	?	?	?	?	?	?	?	?	?	?	?	?	?	?	GC	plus	228	CAAT	minus	108	AC	plus	61	?
5575	?	?	?	?	?	?	?	?	?	?	?	?	?	?	?	CAAT	plus	17	GC	plus	27	CAAT	minus	121	?
5576	?	?	?	?	?	?	?	?	?	?	?	?	?	?	?	CAAT	plus	27	GC	minus	17	CAAT	minus	175	?
5584	?	?	?	?	?	?	?	?	?	?	?	?	?	?	?	E2F	minus	264	GC	plus	119	CAAT	minus	175	?
5585	?	?	?	?	?	?	?	?	?	?	?	?	?	?	?	GC	plus	69	CAAT	plus	118	ATFCREB	minus	50	?
5586	?	?	?	?	?	?	?	?	?	?	?	?	?	?	?	ATFCREB	plus	118	CAAT	minus	69	GC	minus	100	?
5590	?	?	?	?	?	?	?	?	?	?	?	?	?	?	?	GC	minus	202	CAAT	minus	112	TATA	plus	58	?
5593	?	?	?	?	?	?	?	?	?	?	?	?	?	?	?	CAAT	minus	371	CAAT	plus	41	Oct1	plus	127	?
5595	?	?	?	?	?	?	?	?	?	?	?	?	TATA	plus	89	GC	minus	118	CAAT	plus	156	CAAT	minus	15	?
5596	?	?	?	?	?	?	?	?	?	CAAT	plus	155	Oct1	plus	59	CAAT	plus	156	CAAT	minus	118	GC	plus	51	?
5599	?	?	?	?	?	?	?	?	?	?	?	?	GC	minus	377	Oct1	minus	0	CAAT	plus	38	TATA	plus	132	?
5600	?	?	?	?	?	?	?	?	?	?	?	?	?	?	?	GC	plus	61	CAAT	minus	0	Oct1	plus	172	?
5603	?	?	?	?	?	?	?	?	?	?	?	?	AC	minus	3	CAAT	minus	279	CAAT	plus	122	TATA	plus	48	?
5604	?	?	?	?	?	?	?	?	?	?	?	?	?	?	?	GC	minus	132	CAAT	plus	254	CAAT	minus	175	?
5608	?	?	?	?	?	?	?	?	?	?	?	?	?	?	?	TATA	plus	146	CAAT	minus	133	CAAT	minus	175	?
5610	?	?	?	?	?	?	?	?	?	?	?	?	?	?	?	TATA	plus	146	CAAT	minus	133	CAAT	minus	38	?
5621	?	?	?	?	?	?	?	?	?	?	?	?	GC	minus	28	AC	plus	53	CAAT	plus	92	Oct1	plus	76	?
5622	?	?	?	?	?	?	ATFCREB	plus	168	E2F	minus	101	Oct1	minus	92	CAAT	minus	53	AC	minus	28	GC	plus	82	?
5623	?	?	?	?	?	?	?	?	?	?	?	?	?	?	?	GC	plus	38	AC	plus	160	CAAT	plus	175	?
5624	?	?	?	?	?	?	?	?	?	?	?	?	?	?	?	TATA	plus	208	CAAT	minus	160	AC	minus	9	?
5632	?	?	?	?	?	?	?	?	?	?	?	?	AC	plus	23	CAAT	minus	94	Oct1	minus	250	CAAT	minus	175	?
5633	?	?	?	?	?	?	?	?	?	?	?	?	CAAT	plus	250	Oct1	plus	94	CAAT	plus	23	AC	minus	146	?
5634	?	?	?	?	?	?	?	?	?	?	?	?	?	?	?	AC	plus	23	CAAT	minus	94	Oct1	minus	74	?
5637	?	?	?	?	?	?	CAAT	minus	177	ATFCREB	plus	79	CAAT	minus	45	E2F	plus	47	CAAT	plus	0	Oct1	minus	169	?
5638	?	?	?	?	?	?	?	?	?	?	?	?	Oct1	plus	0	CAAT	minus	47	E2F	minus	45	CAAT	plus	73	?
5653	?	?	?	?	?	?	?	?	?	?	?	?	?	?	?	TATA	plus	11	CAAT	plus	18	AC	plus	151	?
5657	?	?	?	?	?	?	?	?	?	?	?	?	?	?	?	CAAT	minus	19	TATA	plus	350	CAAT	plus	175	?
[truncated: 998,000+ more rows]
