# Supplementary material for: Genome-wide analysis of regions similar to promoters of histone genes
Source: BMC Syst Biol. 2010 May 28;4(Suppl 1):S4. doi: 10.1186/1752-0509-4-S1-S4 (PMC2880410; doi:10.1186/1752-0509-4-S1-S4)
Supplement: Additional file 10 [file 1752-0509-4-S1-S4-S10.txt]

Histone	NonHistone	Selected Group	IDnum
0.618934	0.381066	Histone	5
0.001048	0.998952	NonHistone	6
0.242138	0.757862	NonHistone	9
0.118202	0.881798	NonHistone	10
0.104935	0.895065	NonHistone	11
0.008970	0.991030	NonHistone	12
0.001125	0.998875	NonHistone	14
0.005022	0.994978	NonHistone	15
0.237465	0.762535	NonHistone	18
0.237465	0.762535	NonHistone	20
0.000667	0.999333	NonHistone	26
0.017756	0.982244	NonHistone	27
0.000667	0.999333	NonHistone	28
0.010203	0.989797	NonHistone	29
0.040379	0.959621	NonHistone	33
0.002783	0.997217	NonHistone	34
0.009948	0.990052	NonHistone	38
0.179341	0.820659	NonHistone	39
0.112874	0.887126	NonHistone	43
0.204229	0.795771	NonHistone	45
0.906013	0.093987	Histone	46
0.029210	0.970790	NonHistone	49
0.016211	0.983789	NonHistone	52
0.019749	0.980251	NonHistone	59
0.000563	0.999437	NonHistone	60
0.035799	0.964201	NonHistone	65
0.002936	0.997064	NonHistone	66
0.943738	0.056262	Histone	69
0.098328	0.901672	NonHistone	70
0.107686	0.892314	NonHistone	77
0.660050	0.339950	Histone	85
0.162514	0.837486	NonHistone	86
0.011360	0.988640	NonHistone	87
0.107843	0.892157	NonHistone	89
0.076717	0.923283	NonHistone	90
0.108013	0.891987	NonHistone	93
0.891651	0.108349	Histone	94
0.111876	0.888124	NonHistone	95
0.020586	0.979414	NonHistone	96
0.020665	0.979335	NonHistone	98
0.226548	0.773452	NonHistone	99
0.204229	0.795771	NonHistone	103
0.954111	0.045889	Histone	104
0.029210	0.970790	NonHistone	107
0.016211	0.983789	NonHistone	110
0.017192	0.982808	NonHistone	122
0.211233	0.788767	NonHistone	123
0.086470	0.913530	NonHistone	124
0.004080	0.995920	NonHistone	129
0.002936	0.997064	NonHistone	130
0.521463	0.478537	Histone	131
0.088045	0.911955	NonHistone	132
0.092123	0.907877	NonHistone	133
0.019324	0.980676	NonHistone	135
0.005104	0.994896	NonHistone	136
0.869789	0.130211	Histone	139
0.430996	0.569004	NonHistone	140
0.586844	0.413156	Histone	144
0.954111	0.045889	Histone	147
0.204229	0.795771	NonHistone	148
0.779134	0.220866	Histone	151
0.078101	0.921898	NonHistone	152
0.034244	0.965756	NonHistone	153
0.009469	0.990531	NonHistone	161
0.002009	0.997991	NonHistone	162
0.805290	0.194710	Histone	165
0.166254	0.833746	NonHistone	166
0.014862	0.985138	NonHistone	169
0.005126	0.994874	NonHistone	172
0.000241	0.999759	NonHistone	174
0.679396	0.320604	Histone	175
0.679396	0.320604	Histone	177
0.035785	0.964215	NonHistone	179
0.290152	0.709848	NonHistone	180
0.044064	0.955936	NonHistone	181
0.147200	0.852800	NonHistone	182
0.041264	0.958736	NonHistone	185
0.006992	0.993008	NonHistone	186
0.533016	0.466984	Histone	189
0.082266	0.917734	NonHistone	190
0.135676	0.864324	NonHistone	191
0.212532	0.787468	NonHistone	192
0.135676	0.864324	NonHistone	193
0.212532	0.787468	NonHistone	194
0.041429	0.958571	NonHistone	196
0.166254	0.833746	NonHistone	197
0.805290	0.194710	Histone	198
0.016522	0.983478	NonHistone	200
0.011079	0.988921	NonHistone	205
0.098098	0.901902	NonHistone	207
0.002867	0.997133	NonHistone	210
0.044885	0.955115	NonHistone	211
0.004822	0.995178	NonHistone	212
0.044885	0.955115	NonHistone	213
0.004822	0.995178	NonHistone	214
0.235527	0.764473	NonHistone	215
0.011549	0.988451	NonHistone	216
0.106571	0.893429	NonHistone	217
0.204229	0.795771	NonHistone	219
0.954111	0.045889	Histone	220
0.029210	0.970790	NonHistone	223
0.389539	0.610461	NonHistone	225
0.869789	0.130211	Histone	226
0.017054	0.982946	NonHistone	230
0.265998	0.734002	NonHistone	231
0.097737	0.902263	NonHistone	232
0.336867	0.663133	NonHistone	233
0.014918	0.985082	NonHistone	234
0.202549	0.797451	NonHistone	235
0.000667	0.999333	NonHistone	236
0.044330	0.955670	NonHistone	239
0.004080	0.995920	NonHistone	242
0.016211	0.983789	NonHistone	246
0.019749	0.980251	NonHistone	259
0.000563	0.999437	NonHistone	260
0.035799	0.964201	NonHistone	265
0.002936	0.997064	NonHistone	266
0.807180	0.192820	Histone	267
0.062307	0.937693	NonHistone	268
0.943738	0.056262	Histone	271
0.098328	0.901672	NonHistone	272
0.010565	0.989435	NonHistone	276
0.594243	0.405757	Histone	277
0.622809	0.377191	Histone	283
0.141172	0.858828	NonHistone	284
0.134729	0.865271	NonHistone	285
0.660050	0.339950	Histone	291
0.082047	0.917953	NonHistone	292
0.950513	0.049487	Histone	293
0.796176	0.203824	Histone	294
0.227511	0.772489	NonHistone	304
0.021402	0.978598	NonHistone	305
0.766475	0.233525	Histone	306
0.071037	0.928963	NonHistone	307
0.064999	0.935001	NonHistone	308
0.025048	0.974952	NonHistone	311
0.000241	0.999759	NonHistone	316
0.423843	0.576157	NonHistone	320
0.143646	0.856354	NonHistone	323
0.056266	0.943734	NonHistone	327
0.075242	0.924758	NonHistone	334
0.296297	0.703703	NonHistone	335
0.434230	0.565770	NonHistone	336
0.177953	0.822047	NonHistone	337
0.078914	0.921086	NonHistone	338
0.122126	0.877874	NonHistone	346
0.378182	0.621818	NonHistone	347
0.003677	0.996323	NonHistone	348
0.000566	0.999434	NonHistone	364
0.600077	0.399923	Histone	369
0.133617	0.866383	NonHistone	370
0.774711	0.225289	Histone	383
0.893689	0.106311	Histone	384
0.908543	0.091457	Histone	385
0.893689	0.106311	Histone	386
0.908543	0.091457	Histone	387
0.893689	0.106311	Histone	388
0.908543	0.091457	Histone	389
0.893689	0.106311	Histone	390
0.055165	0.944835	NonHistone	391
0.893689	0.106311	Histone	392
0.961369	0.038631	Histone	393
0.893689	0.106311	Histone	394
0.961369	0.038631	Histone	395
0.893689	0.106311	Histone	396
0.961369	0.038631	Histone	397
0.893689	0.106311	Histone	398
0.327133	0.672867	NonHistone	416
0.570789	0.429211	Histone	417
0.770294	0.229706	Histone	420
0.390079	0.609921	NonHistone	423
0.199474	0.800526	NonHistone	424
0.390079	0.609921	NonHistone	425
0.199474	0.800526	NonHistone	426
0.526579	0.473421	Histone	427
0.773853	0.226147	Histone	428
0.637156	0.362844	Histone	429
0.618067	0.381933	Histone	437
0.011542	0.988458	NonHistone	438
0.048561	0.951439	NonHistone	446
0.340291	0.659709	NonHistone	447
0.800051	0.199949	Histone	457
0.941839	0.058161	Histone	458
0.678748	0.321252	Histone	461
0.045312	0.954688	NonHistone	468
0.267647	0.732353	NonHistone	469
0.090361	0.909639	NonHistone	471
0.073779	0.926221	NonHistone	473
0.008032	0.991968	NonHistone	474
0.006996	0.993004	NonHistone	476
0.936773	0.063227	Histone	479
0.162713	0.837287	NonHistone	483
0.554095	0.445905	Histone	484
0.047431	0.952569	NonHistone	485
0.004080	0.995920	NonHistone	489
0.007230	0.992770	NonHistone	490
0.507786	0.492214	Histone	491
0.452159	0.547841	NonHistone	492
0.507786	0.492214	Histone	493
0.452159	0.547841	NonHistone	494
0.206576	0.793424	NonHistone	495
0.006022	0.993978	NonHistone	500
0.397684	0.602316	NonHistone	503
0.033157	0.966843	NonHistone	504
0.347914	0.652086	NonHistone	517
0.041559	0.958441	NonHistone	530
0.476891	0.523109	NonHistone	531
0.545042	0.454958	Histone	532
0.476891	0.523109	NonHistone	533
0.818021	0.181979	Histone	534
0.570186	0.429814	Histone	535
0.008024	0.991976	NonHistone	546
0.925872	0.074128	Histone	549
0.233939	0.766061	NonHistone	553
0.024844	0.975156	NonHistone	554
0.399210	0.600790	NonHistone	556
0.027518	0.972482	NonHistone	557
0.066895	0.933105	NonHistone	559
0.291355	0.708645	NonHistone	565
0.059517	0.940483	NonHistone	566
0.291355	0.708645	NonHistone	567
0.059517	0.940483	NonHistone	568
0.009070	0.990930	NonHistone	580
0.940895	0.059105	Histone	581
0.009070	0.990930	NonHistone	586
0.259870	0.740130	NonHistone	591
0.921578	0.078422	Histone	592
0.175071	0.824929	NonHistone	593
0.037284	0.962716	NonHistone	607
0.603249	0.396751	Histone	609
0.788072	0.211928	Histone	610
0.031496	0.968504	NonHistone	612
0.247848	0.752152	NonHistone	613
0.075810	0.924190	NonHistone	614
0.247848	0.752152	NonHistone	615
0.075810	0.924190	NonHistone	616
0.094837	0.905163	NonHistone	624
0.010724	0.989276	NonHistone	626
0.943955	0.056045	Histone	633
0.181473	0.818527	NonHistone	634
0.886041	0.113959	Histone	635
0.181473	0.818527	NonHistone	636
0.277771	0.722229	NonHistone	637
0.073664	0.926336	NonHistone	638
0.369729	0.630271	NonHistone	639
0.911289	0.088711	Histone	640
0.526579	0.473421	Histone	647
0.015087	0.984913	NonHistone	648
0.003141	0.996859	NonHistone	658
0.753201	0.246799	Histone	663
0.290814	0.709186	NonHistone	665
0.170173	0.829827	NonHistone	666
0.290814	0.709186	NonHistone	667
0.170173	0.829827	NonHistone	668
0.386057	0.613943	NonHistone	671
0.068397	0.931603	NonHistone	679
0.075444	0.924556	NonHistone	682
0.678167	0.321833	Histone	711
0.053393	0.946607	NonHistone	724
0.415230	0.584770	NonHistone	725
0.025600	0.974400	NonHistone	731
0.364594	0.635406	NonHistone	736
0.225504	0.774496	NonHistone	739
0.884832	0.115168	Histone	740
0.651911	0.348089	Histone	742
0.707043	0.292957	Histone	744
0.513050	0.486950	Histone	747
0.270881	0.729119	NonHistone	748
0.564431	0.435569	Histone	749
0.031635	0.968365	NonHistone	750
0.564431	0.435569	Histone	751
0.099809	0.900191	NonHistone	752
0.564431	0.435569	Histone	753
0.733947	0.266053	Histone	757
0.573825	0.426175	Histone	758
0.164870	0.835130	NonHistone	762
0.127249	0.872751	NonHistone	773
0.113247	0.886753	NonHistone	779
0.288104	0.711896	NonHistone	780
0.006248	0.993752	NonHistone	788
0.108696	0.891304	NonHistone	792
0.002057	0.997943	NonHistone	793
0.010165	0.989835	NonHistone	797
0.025999	0.974001	NonHistone	800
0.561807	0.438193	Histone	803
0.408225	0.591775	NonHistone	804
0.000667	0.999333	NonHistone	816
0.004413	0.995587	NonHistone	819
0.839260	0.160740	Histone	820
0.032289	0.967712	NonHistone	823
0.025999	0.974001	NonHistone	824
0.000566	0.999434	NonHistone	828
0.720106	0.279894	Histone	833
0.118280	0.881720	NonHistone	843
0.863446	0.136554	Histone	844
0.278271	0.721729	NonHistone	845
0.025999	0.974001	NonHistone	846
0.043344	0.956656	NonHistone	849
0.743222	0.256778	Histone	850
0.222289	0.777711	NonHistone	855
0.140478	0.859522	NonHistone	863
0.227825	0.772175	NonHistone	864
0.140793	0.859207	NonHistone	865
0.170007	0.829993	NonHistone	867
0.922331	0.077669	Histone	871
0.869125	0.130875	Histone	872
0.397684	0.602316	NonHistone	877
0.572928	0.427072	Histone	878
0.869125	0.130875	Histone	881
0.922331	0.077669	Histone	882
0.968969	0.031031	Histone	883
0.005271	0.994729	NonHistone	884
0.036030	0.963970	NonHistone	886
0.860160	0.139840	Histone	891
0.298551	0.701449	NonHistone	892
0.088619	0.911381	NonHistone	894
0.030692	0.969308	NonHistone	895
0.084044	0.915955	NonHistone	896
0.025674	0.974326	NonHistone	899
0.011421	0.988579	NonHistone	901
0.127399	0.872601	NonHistone	902
0.676365	0.323634	Histone	903
0.070484	0.929516	NonHistone	904
0.019809	0.980191	NonHistone	905
0.070484	0.929516	NonHistone	906
0.014931	0.985069	NonHistone	907
0.136171	0.863829	NonHistone	908
0.865596	0.134404	Histone	909
0.088580	0.911420	NonHistone	912
0.053393	0.946607	NonHistone	914
0.799563	0.200437	Histone	915
0.108597	0.891403	NonHistone	916
0.716935	0.283065	Histone	917
0.108597	0.891403	NonHistone	918
0.102901	0.897099	NonHistone	920
0.038207	0.961793	NonHistone	925
0.045199	0.954801	NonHistone	926
0.140841	0.859159	NonHistone	929
0.774711	0.225289	Histone	935
0.008125	0.991875	NonHistone	936
0.911631	0.088369	Histone	937
0.008125	0.991875	NonHistone	938
0.911631	0.088369	Histone	939
0.008125	0.991875	NonHistone	940
0.935726	0.064274	Histone	941
0.622027	0.377973	Histone	942
0.935726	0.064274	Histone	943
0.622027	0.377973	Histone	944
0.526579	0.473421	Histone	949
0.056285	0.943715	NonHistone	953
0.014854	0.985146	NonHistone	954
0.176604	0.823396	NonHistone	955
0.319349	0.680651	NonHistone	956
0.302430	0.697570	NonHistone	957
0.148045	0.851955	NonHistone	958
0.302430	0.697570	NonHistone	959
0.148045	0.851955	NonHistone	960
0.301770	0.698230	NonHistone	962
0.045037	0.954963	NonHistone	969
0.134729	0.865271	NonHistone	975
0.008655	0.991345	NonHistone	988
0.100435	0.899565	NonHistone	991
0.042039	0.957961	NonHistone	992
0.090941	0.909059	NonHistone	996
0.574969	0.425031	Histone	999
0.081386	0.918614	NonHistone	1000
0.891967	0.108033	Histone	1002
0.048967	0.951033	NonHistone	1020
0.273936	0.726064	NonHistone	1021
0.207006	0.792994	NonHistone	1027
0.652544	0.347456	Histone	1033
0.181975	0.818025	NonHistone	1039
0.283350	0.716650	NonHistone	1041
0.309009	0.690991	NonHistone	1042
0.168296	0.831704	NonHistone	1066
0.513050	0.486950	Histone	1071
0.157758	0.842242	NonHistone	1079
0.712702	0.287298	Histone	1080
0.123176	0.876824	NonHistone	1083
0.039063	0.960937	NonHistone	1084
0.901295	0.098705	Histone	1089
0.015059	0.984941	NonHistone	1090
0.585893	0.414107	Histone	1091
0.061747	0.938253	NonHistone	1093
0.218307	0.781693	NonHistone	1094
0.122805	0.877195	NonHistone	1095
0.008687	0.991313	NonHistone	1096
0.206879	0.793121	NonHistone	1101
0.693335	0.306665	Histone	1103
0.551320	0.448680	Histone	1104
0.036370	0.963630	NonHistone	1105
0.322701	0.677299	NonHistone	1106
0.008149	0.991851	NonHistone	1107
0.647495	0.352505	Histone	1108
0.207006	0.792994	NonHistone	1109
0.003238	0.996762	NonHistone	1114
0.494017	0.505983	NonHistone	1115
0.589121	0.410879	Histone	1117
0.037774	0.962226	NonHistone	1118
0.589121	0.410879	Histone	1119
0.037774	0.962226	NonHistone	1120
0.165002	0.834998	NonHistone	1123
0.004080	0.995920	NonHistone	1125
0.023019	0.976981	NonHistone	1126
0.002712	0.997288	NonHistone	1129
0.107843	0.892157	NonHistone	1133
0.047896	0.952104	NonHistone	1139
0.140793	0.859207	NonHistone	1141
0.000566	0.999434	NonHistone	1146
0.004646	0.995354	NonHistone	1153
0.018578	0.981422	NonHistone	1154
0.068230	0.931770	NonHistone	1155
0.059783	0.940217	NonHistone	1156
0.261437	0.738563	NonHistone	1158
0.642698	0.357302	Histone	1159
0.176581	0.823419	NonHistone	1176
0.067623	0.932377	NonHistone	1181
0.569367	0.430633	Histone	1182
0.266635	0.733365	NonHistone	1193
0.001890	0.998110	NonHistone	1200
0.047896	0.952104	NonHistone	1201
0.011696	0.988304	NonHistone	1210
0.073601	0.926399	NonHistone	1215
0.112715	0.887285	NonHistone	1219
0.928368	0.071632	Histone	1225
0.447102	0.552898	NonHistone	1226
0.928368	0.071632	Histone	1227
0.447102	0.552898	NonHistone	1228
0.076429	0.923571	NonHistone	1233
0.009749	0.990251	NonHistone	1234
0.192140	0.807860	NonHistone	1239
0.035166	0.964834	NonHistone	1240
0.053393	0.946607	NonHistone	1246
0.143512	0.856488	NonHistone	1252
0.832414	0.167586	Histone	1255
0.484819	0.515181	NonHistone	1256
0.832414	0.167586	Histone	1257
0.484819	0.515181	NonHistone	1258
0.832414	0.167586	Histone	1259
0.807810	0.192190	Histone	1260
0.311559	0.688441	NonHistone	1265
0.001488	0.998512	NonHistone	1268
0.075755	0.924245	NonHistone	1269
0.102946	0.897054	NonHistone	1272
0.101250	0.898750	NonHistone	1283
0.041572	0.958428	NonHistone	1284
0.031585	0.968415	NonHistone	1285
0.041572	0.958428	NonHistone	1286
0.025999	0.974001	NonHistone	1289
0.043866	0.956134	NonHistone	1290
0.252256	0.747744	NonHistone	1301
0.000310	0.999690	NonHistone	1302
0.959369	0.040631	Histone	1303
0.856110	0.143890	Histone	1304
0.290814	0.709186	NonHistone	1309
0.170173	0.829827	NonHistone	1310
0.290814	0.709186	NonHistone	1311
0.170173	0.829827	NonHistone	1312
0.095317	0.904683	NonHistone	1313
0.062995	0.937005	NonHistone	1314
0.144258	0.855742	NonHistone	1321
0.037108	0.962892	NonHistone	1327
0.275687	0.724313	NonHistone	1328
0.184525	0.815475	NonHistone	1331
0.121332	0.878668	NonHistone	1335
0.061698	0.938302	NonHistone	1336
0.217669	0.782331	NonHistone	1337
0.010295	0.989705	NonHistone	1338
0.027277	0.972723	NonHistone	1339
0.278793	0.721207	NonHistone	1340
0.000984	0.999016	NonHistone	1344
0.305125	0.694875	NonHistone	1345
0.085941	0.914060	NonHistone	1346
0.469384	0.530616	NonHistone	1353
0.469384	0.530616	NonHistone	1355
0.016772	0.983228	NonHistone	1356
0.027878	0.972122	NonHistone	1357
0.132276	0.867724	NonHistone	1367
0.838924	0.161076	Histone	1368
0.002745	0.997255	NonHistone	1369
0.133111	0.866889	NonHistone	1373
0.413067	0.586933	NonHistone	1374
0.133111	0.866889	NonHistone	1375
0.826903	0.173097	Histone	1376
0.085058	0.914942	NonHistone	1379
0.583518	0.416482	Histone	1381
0.904408	0.095592	Histone	1382
0.209724	0.790276	NonHistone	1385
0.535197	0.464803	Histone	1387
0.621733	0.378267	Histone	1388
0.201501	0.798499	NonHistone	1389
0.321185	0.678815	NonHistone	1391
0.153394	0.846606	NonHistone	1392
0.272038	0.727962	NonHistone	1397
0.181430	0.818570	NonHistone	1398
0.133200	0.866800	NonHistone	1408
0.352549	0.647451	NonHistone	1411
0.561520	0.438480	Histone	1412
0.104279	0.895721	NonHistone	1419
0.404876	0.595124	NonHistone	1420
0.081523	0.918477	NonHistone	1429
0.005153	0.994847	NonHistone	1430
0.022372	0.977628	NonHistone	1434
0.468709	0.531291	NonHistone	1435
0.322484	0.677516	NonHistone	1436
0.210982	0.789019	NonHistone	1443
0.995537	0.004463	Histone	1444
0.210982	0.789019	NonHistone	1445
0.040526	0.959474	NonHistone	1446
0.210982	0.789019	NonHistone	1447
0.160190	0.839810	NonHistone	1450
0.025908	0.974092	NonHistone	1451
0.053244	0.946756	NonHistone	1453
0.014854	0.985146	NonHistone	1457
0.905087	0.094913	Histone	1458
0.135750	0.864250	NonHistone	1460
0.170683	0.829317	NonHistone	1461
0.926689	0.073311	Histone	1463
0.430407	0.569593	NonHistone	1464
0.013242	0.986758	NonHistone	1466
0.289198	0.710802	NonHistone	1467
0.003238	0.996762	NonHistone	1468
0.494017	0.505983	NonHistone	1469
0.419592	0.580408	NonHistone	1471
0.077909	0.922091	NonHistone	1481
0.087916	0.912084	NonHistone	1483
0.059805	0.940195	NonHistone	1492
0.371346	0.628654	NonHistone	1495
0.910914	0.089086	Histone	1496
0.157433	0.842567	NonHistone	1506
0.592381	0.407619	Histone	1509
0.006179	0.993821	NonHistone	1515
0.002493	0.997507	NonHistone	1516
0.059179	0.940821	NonHistone	1517
0.000325	0.999675	NonHistone	1518
0.004973	0.995027	NonHistone	1522
0.181060	0.818940	NonHistone	1523
0.048567	0.951433	NonHistone	1524
0.029433	0.970567	NonHistone	1525
0.048567	0.951433	NonHistone	1526
0.035785	0.964215	NonHistone	1529
0.134182	0.865818	NonHistone	1530
0.175598	0.824402	NonHistone	1533
0.218501	0.781499	NonHistone	1536
0.564569	0.435431	Histone	1542
0.804051	0.195949	Histone	1546
0.016337	0.983663	NonHistone	1548
0.026605	0.973395	NonHistone	1553
0.011881	0.988119	NonHistone	1559
0.008638	0.991362	NonHistone	1560
0.031112	0.968888	NonHistone	1561
0.139952	0.860048	NonHistone	1563
0.321327	0.678673	NonHistone	1564
0.139952	0.860048	NonHistone	1565
0.439912	0.560088	NonHistone	1567
0.125810	0.874190	NonHistone	1568
0.006953	0.993047	NonHistone	1569
0.010203	0.989797	NonHistone	1573
0.003642	0.996358	NonHistone	1577
0.088580	0.911420	NonHistone	1578
0.273481	0.726519	NonHistone	1581
0.020072	0.979928	NonHistone	1582
0.064999	0.935001	NonHistone	1588
0.960944	0.039056	Histone	1595
0.017734	0.982266	NonHistone	1596
0.960944	0.039056	Histone	1597
0.017734	0.982266	NonHistone	1598
0.960944	0.039056	Histone	1599
0.017734	0.982266	NonHistone	1600
0.960944	0.039056	Histone	1601
0.017734	0.982266	NonHistone	1602
0.960944	0.039056	Histone	1603
0.017734	0.982266	NonHistone	1604
0.984869	0.015131	Histone	1607
0.032315	0.967685	NonHistone	1609
0.431401	0.568599	NonHistone	1613
0.286463	0.713537	NonHistone	1615
0.221520	0.778480	NonHistone	1616
0.093434	0.906566	NonHistone	1627
0.455035	0.544965	NonHistone	1628
0.448644	0.551356	NonHistone	1631
0.000667	0.999333	NonHistone	1632
0.051664	0.948336	NonHistone	1633
0.000667	0.999333	NonHistone	1634
0.219056	0.780944	NonHistone	1643
0.137152	0.862848	NonHistone	1644
0.584165	0.415835	Histone	1649
0.843109	0.156891	Histone	1655
0.036030	0.963970	NonHistone	1656
0.997763	0.002237	Histone	1659
0.050321	0.949679	NonHistone	1666
0.208834	0.791166	NonHistone	1667
0.018342	0.981658	NonHistone	1668
0.208834	0.791166	NonHistone	1669
0.018342	0.981658	NonHistone	1670
0.422131	0.577869	NonHistone	1671
0.110113	0.889886	NonHistone	1672
0.952080	0.047920	Histone	1677
0.045362	0.954638	NonHistone	1678
0.774711	0.225289	Histone	1679
0.045362	0.954638	NonHistone	1680
0.937112	0.062888	Histone	1681
0.045362	0.954638	NonHistone	1682
0.404876	0.595124	NonHistone	1683
0.045362	0.954638	NonHistone	1684
0.404876	0.595124	NonHistone	1685
0.107216	0.892784	NonHistone	1686
0.404876	0.595124	NonHistone	1687
0.627044	0.372956	Histone	1688
0.404876	0.595124	NonHistone	1689
0.627044	0.372956	Histone	1690
0.048050	0.951950	NonHistone	1699
0.005288	0.994712	NonHistone	1700
0.048050	0.951950	NonHistone	1701
0.005288	0.994712	NonHistone	1702
0.073601	0.926399	NonHistone	1707
0.052391	0.947609	NonHistone	1713
0.072817	0.927182	NonHistone	1715
0.076181	0.923819	NonHistone	1716
0.084719	0.915281	NonHistone	1717
0.000667	0.999333	NonHistone	1718
0.020452	0.979548	NonHistone	1719
0.000667	0.999333	NonHistone	1720
0.003912	0.996088	NonHistone	1723
0.053079	0.946921	NonHistone	1732
0.055901	0.944099	NonHistone	1741
0.006218	0.993782	NonHistone	1742
0.022355	0.977645	NonHistone	1743
0.027118	0.972882	NonHistone	1753
0.141454	0.858546	NonHistone	1761
0.193811	0.806189	NonHistone	1762
0.141454	0.858546	NonHistone	1763
0.193811	0.806189	NonHistone	1764
0.017442	0.982558	NonHistone	1766
0.016656	0.983344	NonHistone	1774
0.353113	0.646887	NonHistone	1783
0.106987	0.893013	NonHistone	1784
0.496980	0.503020	NonHistone	1785
0.034551	0.965449	NonHistone	1786
0.055758	0.944242	NonHistone	1787
0.021327	0.978673	NonHistone	1791
0.761492	0.238508	Histone	1792
0.669875	0.330125	Histone	1795
0.052003	0.947997	NonHistone	1800
0.121486	0.878514	NonHistone	1809
0.217114	0.782886	NonHistone	1810
0.035633	0.964367	NonHistone	1813
0.185378	0.814622	NonHistone	1814
0.186054	0.813946	NonHistone	1823
0.343324	0.656676	NonHistone	1824
0.157433	0.842567	NonHistone	1830
0.217571	0.782429	NonHistone	1831
0.027877	0.972123	NonHistone	1832
0.114765	0.885235	NonHistone	1835
0.016367	0.983633	NonHistone	1836
0.045000	0.955000	NonHistone	1837
0.004902	0.995098	NonHistone	1838
0.483614	0.516386	NonHistone	1841
0.272523	0.727477	NonHistone	1843
0.001890	0.998110	NonHistone	1844
0.083824	0.916176	NonHistone	1855
0.003681	0.996319	NonHistone	1856
0.015332	0.984668	NonHistone	1858
0.032076	0.967924	NonHistone	1859
0.015332	0.984668	NonHistone	1860
0.002709	0.997291	NonHistone	1868
0.029210	0.970790	NonHistone	1869
0.010966	0.989034	NonHistone	1880
0.099059	0.900941	NonHistone	1881
0.010966	0.989034	NonHistone	1882
0.016924	0.983076	NonHistone	1885
0.945072	0.054928	Histone	1887
0.243793	0.756207	NonHistone	1888
0.337961	0.662039	NonHistone	1889
0.243793	0.756207	NonHistone	1890
0.095276	0.904724	NonHistone	1895
0.012420	0.987580	NonHistone	1899
0.731107	0.268893	Histone	1900
0.656330	0.343670	Histone	1909
0.981235	0.018765	Histone	1910
0.570789	0.429211	Histone	1911
0.327133	0.672867	NonHistone	1912
0.570789	0.429211	Histone	1913
0.327133	0.672867	NonHistone	1914
0.004506	0.995494	NonHistone	1916
0.014918	0.985082	NonHistone	1918
0.019826	0.980174	NonHistone	1924
0.955176	0.044824	Histone	1925
0.063913	0.936087	NonHistone	1929
0.049618	0.950382	NonHistone	1930
0.017442	0.982558	NonHistone	1932
0.111876	0.888124	NonHistone	1935
0.008682	0.991318	NonHistone	1936
0.113884	0.886116	NonHistone	1937
0.108428	0.891572	NonHistone	1938
0.570789	0.429211	Histone	1939
0.327133	0.672867	NonHistone	1940
0.570789	0.429211	Histone	1941
0.327133	0.672867	NonHistone	1942
0.053327	0.946673	NonHistone	1944
0.608348	0.391652	Histone	1947
0.009548	0.990452	NonHistone	1948
0.608348	0.391652	Histone	1949
0.009548	0.990452	NonHistone	1950
0.008024	0.991976	NonHistone	1960
0.446887	0.553113	NonHistone	1961
0.008024	0.991976	NonHistone	1962
0.036345	0.963655	NonHistone	1965
0.762807	0.237193	Histone	1971
0.151092	0.848908	NonHistone	1974
0.761779	0.238221	Histone	1975
0.007601	0.992399	NonHistone	1978
0.013104	0.986896	NonHistone	1980
0.001776	0.998224	NonHistone	1984
0.077909	0.922091	NonHistone	1985
0.411243	0.588757	NonHistone	1988
0.003476	0.996524	NonHistone	1991
0.000433	0.999567	NonHistone	1992
0.014821	0.985179	NonHistone	1994
0.043651	0.956349	NonHistone	1995
0.026656	0.973344	NonHistone	2001
0.041711	0.958289	NonHistone	2002
0.003114	0.996886	NonHistone	2003
0.059161	0.940839	NonHistone	2009
0.001333	0.998667	NonHistone	2014
0.001333	0.998667	NonHistone	2016
0.003102	0.996898	NonHistone	2023
0.000455	0.999545	NonHistone	2024
0.077090	0.922909	NonHistone	2025
0.035880	0.964119	NonHistone	2027
0.412925	0.587075	NonHistone	2028
0.154739	0.845261	NonHistone	2031
0.010565	0.989435	NonHistone	2032
0.154739	0.845261	NonHistone	2033
0.003114	0.996886	NonHistone	2037
0.157758	0.842242	NonHistone	2039
0.954224	0.045776	Histone	2040
0.001666	0.998334	NonHistone	2044
0.004539	0.995461	NonHistone	2046
0.061149	0.938851	NonHistone	2049
0.150993	0.849007	NonHistone	2050
0.021801	0.978199	NonHistone	2051
0.002916	0.997084	NonHistone	2052
0.004811	0.995189	NonHistone	2053
0.002745	0.997255	NonHistone	2054
0.004080	0.995920	NonHistone	2056
0.158589	0.841411	NonHistone	2063
0.000563	0.999437	NonHistone	2064
0.751508	0.248492	Histone	2065
0.058541	0.941459	NonHistone	2066
0.108922	0.891078	NonHistone	2072
0.009708	0.990292	NonHistone	2078
0.055914	0.944086	NonHistone	2080
0.010203	0.989797	NonHistone	2089
0.978924	0.021076	Histone	2091
0.020011	0.979989	NonHistone	2096
0.007857	0.992143	NonHistone	2100
0.576386	0.423614	Histone	2101
0.007857	0.992143	NonHistone	2102
0.576386	0.423614	Histone	2103
0.836757	0.163243	Histone	2105
0.063889	0.936110	NonHistone	2106
0.836757	0.163243	Histone	2107
0.063889	0.936110	NonHistone	2108
0.068798	0.931202	NonHistone	2110
0.043382	0.956618	NonHistone	2115
0.150757	0.849243	NonHistone	2116
0.018597	0.981403	NonHistone	2123
0.920448	0.079552	Histone	2124
0.002451	0.997549	NonHistone	2128
0.131390	0.868610	NonHistone	2131
0.366287	0.633713	NonHistone	2132
0.103622	0.896378	NonHistone	2133
0.030399	0.969601	NonHistone	2134
0.053545	0.946455	NonHistone	2135
0.100031	0.899969	NonHistone	2136
0.001709	0.998291	NonHistone	2137
0.992802	0.007198	Histone	2139
0.232911	0.767089	NonHistone	2140
0.984504	0.015496	Histone	2141
0.232911	0.767089	NonHistone	2142
0.035100	0.964900	NonHistone	2143
0.000775	0.999225	NonHistone	2154
0.045958	0.954042	NonHistone	2157
0.018142	0.981858	NonHistone	2162
0.000512	0.999488	NonHistone	2169
0.033405	0.966595	NonHistone	2170
0.032766	0.967234	NonHistone	2172
0.013139	0.986861	NonHistone	2174
0.321327	0.678673	NonHistone	2178
0.448648	0.551352	NonHistone	2181
0.247428	0.752572	NonHistone	2182
0.448648	0.551352	NonHistone	2183
0.247428	0.752572	NonHistone	2184
0.002441	0.997559	NonHistone	2189
0.406472	0.593528	NonHistone	2193
0.624460	0.375540	Histone	2194
0.410758	0.589242	NonHistone	2199
0.342536	0.657464	NonHistone	2200
0.025079	0.974921	NonHistone	2203
0.003823	0.996177	NonHistone	2208
0.023019	0.976981	NonHistone	2209
0.003823	0.996177	NonHistone	2210
0.023019	0.976981	NonHistone	2217
0.003628	0.996372	NonHistone	2218
0.486208	0.513792	NonHistone	2219
0.020059	0.979941	NonHistone	2220
0.486208	0.513792	NonHistone	2221
0.020059	0.979941	NonHistone	2222
0.199270	0.800730	NonHistone	2223
0.262349	0.737651	NonHistone	2225
0.616032	0.383968	Histone	2226
0.014267	0.985733	NonHistone	2227
0.033485	0.966515	NonHistone	2228
0.872586	0.127414	Histone	2249
0.594575	0.405425	Histone	2250
0.174297	0.825703	NonHistone	2252
0.266635	0.733365	NonHistone	2253
0.004080	0.995920	NonHistone	2255
0.074452	0.925548	NonHistone	2256
0.006429	0.993571	NonHistone	2260
0.006429	0.993571	NonHistone	2262
0.423360	0.576640	NonHistone	2267
0.406138	0.593862	NonHistone	2278
0.514165	0.485835	Histone	2284
0.939733	0.060267	Histone	2286
0.671763	0.328237	Histone	2287
0.089841	0.910159	NonHistone	2288
0.026932	0.973068	NonHistone	2291
0.026932	0.973068	NonHistone	2292
0.001911	0.998089	NonHistone	2296
0.432262	0.567738	NonHistone	2297
0.875664	0.124336	Histone	2313
0.153276	0.846724	NonHistone	2315
0.398554	0.601446	NonHistone	2316
0.012534	0.987466	NonHistone	2317
0.168532	0.831468	NonHistone	2318
0.003628	0.996372	NonHistone	2319
0.199083	0.800917	NonHistone	2320
0.002745	0.997255	NonHistone	2322
0.220499	0.779501	NonHistone	2323
0.058348	0.941652	NonHistone	2326
0.941779	0.058221	Histone	2331
0.476339	0.523661	NonHistone	2332
0.941779	0.058221	Histone	2333
0.476339	0.523661	NonHistone	2334
0.683458	0.316542	Histone	2335
0.653364	0.346636	Histone	2336
0.255409	0.744591	NonHistone	2337
0.089841	0.910159	NonHistone	2346
0.713113	0.286887	Histone	2348
0.280027	0.719973	NonHistone	2350
0.052502	0.947498	NonHistone	2351
0.500684	0.499316	Histone	2359
0.077861	0.922139	NonHistone	2360
0.500684	0.499316	Histone	2361
0.052113	0.947887	NonHistone	2363
0.048967	0.951033	NonHistone	2364
0.051364	0.948636	NonHistone	2366
0.018759	0.981241	NonHistone	2367
0.016709	0.983291	NonHistone	2368
0.979240	0.020760	Histone	2377
0.793513	0.206487	Histone	2378
0.979240	0.020760	Histone	2379
0.793513	0.206487	Histone	2380
0.979240	0.020760	Histone	2381
0.793513	0.206487	Histone	2382
0.860160	0.139840	Histone	2383
0.290851	0.709149	NonHistone	2384
0.860160	0.139840	Histone	2385
0.290851	0.709149	NonHistone	2386
0.956275	0.043725	Histone	2391
0.826957	0.173044	Histone	2392
0.956275	0.043725	Histone	2393
0.826957	0.173044	Histone	2394
0.012027	0.987973	NonHistone	2395
0.036000	0.964000	NonHistone	2396
0.624091	0.375909	Histone	2399
0.040918	0.959082	NonHistone	2400
0.013628	0.986372	NonHistone	2401
0.177243	0.822757	NonHistone	2406
0.088619	0.911381	NonHistone	2408
0.030692	0.969308	NonHistone	2409
0.160811	0.839189	NonHistone	2421
0.332589	0.667411	NonHistone	2422
0.011140	0.988860	NonHistone	2431
0.011140	0.988860	NonHistone	2433
0.009874	0.990126	NonHistone	2441
0.095317	0.904683	NonHistone	2451
0.971874	0.028126	Histone	2453
0.650502	0.349498	Histone	2454
0.915416	0.084584	Histone	2455
0.608362	0.391638	Histone	2456
0.915416	0.084584	Histone	2457
0.004463	0.995537	NonHistone	2458
0.006912	0.993088	NonHistone	2459
0.001924	0.998076	NonHistone	2460
0.354159	0.645841	NonHistone	2461
0.065715	0.934285	NonHistone	2462
0.354159	0.645841	NonHistone	2463
0.065715	0.934285	NonHistone	2464
0.219750	0.780250	NonHistone	2469
0.021885	0.978115	NonHistone	2470
0.219750	0.780250	NonHistone	2471
0.003642	0.996358	NonHistone	2472
0.088580	0.911420	NonHistone	2473
0.581652	0.418348	Histone	2475
0.385859	0.614141	NonHistone	2476
0.215326	0.784674	NonHistone	2477
0.014799	0.985201	NonHistone	2481
0.001398	0.998602	NonHistone	2486
0.418713	0.581287	NonHistone	2488
0.014567	0.985433	NonHistone	2490
0.058641	0.941359	NonHistone	2494
0.851984	0.148016	Histone	2495
0.064147	0.935853	NonHistone	2496
0.965910	0.034090	Histone	2497
0.064147	0.935853	NonHistone	2498
0.272300	0.727700	NonHistone	2503
0.117863	0.882137	NonHistone	2504
0.272300	0.727700	NonHistone	2505
0.117863	0.882137	NonHistone	2506
0.272300	0.727700	NonHistone	2507
0.117863	0.882137	NonHistone	2508
0.248588	0.751412	NonHistone	2509
0.004313	0.995687	NonHistone	2510
0.019489	0.980511	NonHistone	2512
0.142586	0.857414	NonHistone	2520
0.038280	0.961720	NonHistone	2534
0.554427	0.445573	Histone	2535
0.189546	0.810454	NonHistone	2536
0.554427	0.445573	Histone	2537
0.189546	0.810454	NonHistone	2538
0.094948	0.905052	NonHistone	2544
0.003505	0.996495	NonHistone	2546
0.890519	0.109481	Histone	2549
0.012554	0.987446	NonHistone	2554
0.042343	0.957657	NonHistone	2557
0.110528	0.889472	NonHistone	2558
0.074562	0.925438	NonHistone	2559
0.018905	0.981095	NonHistone	2560
0.283754	0.716246	NonHistone	2563
0.355824	0.644176	NonHistone	2564
0.345035	0.654965	NonHistone	2573
0.442069	0.557931	NonHistone	2581
0.067040	0.932960	NonHistone	2582
0.186222	0.813778	NonHistone	2598
0.000404	0.999596	NonHistone	2602
0.085442	0.914558	NonHistone	2606
0.085442	0.914558	NonHistone	2608
0.999546	0.000454	Histone	2615
0.006389	0.993611	NonHistone	2616
0.067698	0.932302	NonHistone	2619
0.101030	0.898970	NonHistone	2621
0.004981	0.995019	NonHistone	2632
0.001154	0.998846	NonHistone	2642
0.884722	0.115278	Histone	2649
0.199474	0.800526	NonHistone	2650
0.884722	0.115278	Histone	2651
0.199474	0.800526	NonHistone	2652
0.567793	0.432207	Histone	2659
0.296620	0.703380	NonHistone	2660
0.567793	0.432207	Histone	2661
0.296620	0.703380	NonHistone	2662
0.994930	0.005070	Histone	2663
0.296620	0.703380	NonHistone	2664
0.994930	0.005070	Histone	2665
0.296620	0.703380	NonHistone	2666
0.769520	0.230480	Histone	2671
0.742288	0.257712	Histone	2677
0.043308	0.956692	NonHistone	2678
0.698898	0.301102	Histone	2679
0.080073	0.919927	NonHistone	2680
0.187207	0.812793	NonHistone	2681
0.960076	0.039924	Histone	2682
0.106280	0.893720	NonHistone	2689
0.410231	0.589769	NonHistone	2691
0.085930	0.914070	NonHistone	2692
0.371752	0.628248	NonHistone	2693
0.003823	0.996177	NonHistone	2694
0.023019	0.976981	NonHistone	2695
0.047307	0.952693	NonHistone	2696
0.975020	0.024980	Histone	2697
0.088952	0.911048	NonHistone	2698
0.003383	0.996617	NonHistone	2700
0.083023	0.916977	NonHistone	2704
0.167709	0.832291	NonHistone	2710
0.006665	0.993335	NonHistone	2712
0.549668	0.450332	Histone	2713
0.005996	0.994004	NonHistone	2717
0.037873	0.962127	NonHistone	2718
0.005996	0.994004	NonHistone	2719
0.037873	0.962127	NonHistone	2720
0.005996	0.994004	NonHistone	2721
0.037873	0.962127	NonHistone	2722
0.009256	0.990744	NonHistone	2748
0.037690	0.962310	NonHistone	2749
0.009256	0.990744	NonHistone	2750
0.019936	0.980065	NonHistone	2762
0.526579	0.473421	Histone	2773
0.941198	0.058802	Histone	2779
0.963020	0.036980	Histone	2780
0.272523	0.727477	NonHistone	2783
0.038207	0.961793	NonHistone	2785
0.048931	0.951069	NonHistone	2798
0.983106	0.016894	Histone	2803
0.946505	0.053495	Histone	2804
0.983106	0.016894	Histone	2805
0.946505	0.053495	Histone	2806
0.626335	0.373665	Histone	2815
0.034804	0.965196	NonHistone	2816
0.974990	0.025010	Histone	2821
0.406310	0.593690	NonHistone	2822
0.314617	0.685383	NonHistone	2824
0.804360	0.195640	Histone	2833
0.956385	0.043615	Histone	2834
0.120564	0.879436	NonHistone	2839
0.085742	0.914258	NonHistone	2840
0.120564	0.879436	NonHistone	2841
0.085742	0.914258	NonHistone	2842
0.008758	0.991242	NonHistone	2843
0.013203	0.986797	NonHistone	2849
0.257204	0.742796	NonHistone	2853
0.128799	0.871201	NonHistone	2854
0.187801	0.812199	NonHistone	2858
0.378398	0.621602	NonHistone	2885
0.040205	0.959795	NonHistone	2886
0.016192	0.983808	NonHistone	2892
0.641267	0.358733	Histone	2893
0.032685	0.967315	NonHistone	2894
0.013577	0.986423	NonHistone	2898
0.948904	0.051096	Histone	2905
0.030852	0.969148	NonHistone	2906
0.118280	0.881720	NonHistone	2907
0.134358	0.865642	NonHistone	2912
0.022201	0.977799	NonHistone	2918
0.047307	0.952693	NonHistone	2922
0.031467	0.968533	NonHistone	2926
0.143604	0.856396	NonHistone	2927
0.191418	0.808582	NonHistone	2934
0.056159	0.943841	NonHistone	2937
0.026844	0.973156	NonHistone	2938
0.003505	0.996495	NonHistone	2940
0.080073	0.919927	NonHistone	2941
0.051795	0.948205	NonHistone	2947
0.273336	0.726664	NonHistone	2948
0.903037	0.096963	Histone	2949
0.024948	0.975052	NonHistone	2950
0.903037	0.096963	Histone	2951
0.024948	0.975052	NonHistone	2952
0.903037	0.096963	Histone	2953
0.024948	0.975052	NonHistone	2954
0.614875	0.385125	Histone	2955
0.024948	0.975052	NonHistone	2956
0.614875	0.385125	Histone	2957
0.674391	0.325609	Histone	2958
0.558197	0.441803	Histone	2959
0.408420	0.591580	NonHistone	2960
0.095276	0.904724	NonHistone	2963
0.995817	0.004183	Histone	2973
0.218431	0.781569	NonHistone	2974
0.809270	0.190730	Histone	2975
0.218431	0.781569	NonHistone	2976
0.126811	0.873189	NonHistone	2978
0.003253	0.996747	NonHistone	2979
0.149865	0.850135	NonHistone	2980
0.010440	0.989560	NonHistone	2982
0.080073	0.919927	NonHistone	2983
0.945154	0.054846	Histone	2985
0.304175	0.695825	NonHistone	2986
0.125703	0.874297	NonHistone	2993
0.906939	0.093061	Histone	3001
0.158261	0.841739	NonHistone	3002
0.326495	0.673505	NonHistone	3003
0.164099	0.835901	NonHistone	3014
0.989492	0.010508	Histone	3015
0.838590	0.161410	Histone	3016
0.014267	0.985733	NonHistone	3025
0.019920	0.980080	NonHistone	3026
0.006471	0.993529	NonHistone	3027
0.029009	0.970991	NonHistone	3028
0.334687	0.665313	NonHistone	3031
0.935750	0.064250	Histone	3033
0.602621	0.397379	Histone	3034
0.536152	0.463848	Histone	3035
0.602621	0.397379	Histone	3036
0.013574	0.986426	NonHistone	3037
0.852494	0.147506	Histone	3038
0.013574	0.986426	NonHistone	3039
0.852494	0.147506	Histone	3040
0.107425	0.892575	NonHistone	3047
0.003396	0.996604	NonHistone	3056
0.733644	0.266356	Histone	3058
0.092639	0.907361	NonHistone	3062
0.025475	0.974525	NonHistone	3064
0.013226	0.986774	NonHistone	3066
0.005297	0.994703	NonHistone	3073
0.843294	0.156706	Histone	3074
0.272082	0.727918	NonHistone	3075
0.020872	0.979128	NonHistone	3086
0.379522	0.620478	NonHistone	3087
0.899126	0.100874	Histone	3088
0.995156	0.004844	Histone	3091
0.000568	0.999432	NonHistone	3092
0.032425	0.967575	NonHistone	3096
0.920361	0.079639	Histone	3102
0.088932	0.911067	NonHistone	3103
0.002994	0.997006	NonHistone	3104
0.001911	0.998089	NonHistone	3108
0.576386	0.423614	Histone	3113
0.851984	0.148016	Histone	3117
0.006429	0.993571	NonHistone	3118
0.326495	0.673505	NonHistone	3119
0.020506	0.979494	NonHistone	3120
0.116777	0.883223	NonHistone	3124
0.627506	0.372494	Histone	3129
0.012632	0.987368	NonHistone	3130
0.627506	0.372494	Histone	3131
0.012632	0.987368	NonHistone	3132
0.627506	0.372494	Histone	3133
0.012632	0.987368	NonHistone	3134
0.715129	0.284871	Histone	3135
0.038959	0.961041	NonHistone	3136
0.140793	0.859207	NonHistone	3147
0.048579	0.951421	NonHistone	3148
0.140793	0.859207	NonHistone	3149
0.048579	0.951421	NonHistone	3150
0.035548	0.964452	NonHistone	3163
0.036827	0.963173	NonHistone	3168
0.275222	0.724778	NonHistone	3169
0.288450	0.711550	NonHistone	3170
0.010673	0.989327	NonHistone	3173
0.842221	0.157779	Histone	3177
0.836799	0.163201	Histone	3179
0.118064	0.881936	NonHistone	3180
0.028104	0.971896	NonHistone	3181
0.399972	0.600028	NonHistone	3182
0.014024	0.985976	NonHistone	3187
0.289969	0.710031	NonHistone	3188
0.016076	0.983925	NonHistone	3199
0.262013	0.737987	NonHistone	3202
0.923561	0.076439	Histone	3208
0.009542	0.990458	NonHistone	3209
0.085058	0.914942	NonHistone	3213
0.001827	0.998173	NonHistone	3214
0.018611	0.981389	NonHistone	3215
0.170623	0.829377	NonHistone	3217
0.000415	0.999585	NonHistone	3218
0.000462	0.999538	NonHistone	3223
0.941209	0.058791	Histone	3224
0.026077	0.973923	NonHistone	3225
0.155968	0.844032	NonHistone	3226
0.024536	0.975465	NonHistone	3227
0.040205	0.959795	NonHistone	3232
0.527382	0.472618	Histone	3243
0.010449	0.989551	NonHistone	3244
0.009200	0.990800	NonHistone	3247
0.008798	0.991202	NonHistone	3248
0.429809	0.570191	NonHistone	3249
0.353699	0.646301	NonHistone	3250
0.050557	0.949443	NonHistone	3251
0.056285	0.943715	NonHistone	3252
0.048931	0.951069	NonHistone	3254
0.000271	0.999729	NonHistone	3256
0.043045	0.956955	NonHistone	3262
0.003819	0.996181	NonHistone	3264
0.048396	0.951604	NonHistone	3265
0.089380	0.910620	NonHistone	3267
0.722040	0.277960	Histone	3269
0.143512	0.856488	NonHistone	3270
0.006186	0.993814	NonHistone	3271
0.118840	0.881160	NonHistone	3273
0.880528	0.119472	Histone	3277
0.841822	0.158178	Histone	3278
0.880528	0.119472	Histone	3279
0.841822	0.158178	Histone	3280
0.880528	0.119472	Histone	3281
0.841822	0.158178	Histone	3282
0.880528	0.119472	Histone	3283
0.817632	0.182368	Histone	3284
0.880528	0.119472	Histone	3285
0.817632	0.182368	Histone	3286
0.880528	0.119472	Histone	3287
0.817632	0.182368	Histone	3288
0.880528	0.119472	Histone	3289
0.189306	0.810694	NonHistone	3290
0.880528	0.119472	Histone	3291
0.848583	0.151417	Histone	3292
0.345035	0.654965	NonHistone	3295
0.025071	0.974929	NonHistone	3301
0.000271	0.999729	NonHistone	3302
0.005729	0.994271	NonHistone	3309
0.021825	0.978175	NonHistone	3310
0.069092	0.930908	NonHistone	3313
0.916676	0.083324	Histone	3314
0.013178	0.986822	NonHistone	3317
0.012307	0.987693	NonHistone	3318
0.005661	0.994339	NonHistone	3319
0.073649	0.926351	NonHistone	3325
0.403206	0.596794	NonHistone	3326
0.021946	0.978054	NonHistone	3328
0.015585	0.984415	NonHistone	3329
0.029586	0.970414	NonHistone	3332
0.885929	0.114071	Histone	3333
0.022147	0.977853	NonHistone	3334
0.885929	0.114071	Histone	3335
0.022147	0.977853	NonHistone	3336
0.120726	0.879274	NonHistone	3344
0.909508	0.090492	Histone	3345
0.045301	0.954699	NonHistone	3346
0.909508	0.090492	Histone	3347
0.046606	0.953394	NonHistone	3348
0.021692	0.978308	NonHistone	3352
0.323380	0.676620	NonHistone	3361
0.182725	0.817275	NonHistone	3363
0.031496	0.968504	NonHistone	3368
0.179402	0.820598	NonHistone	3369
0.798536	0.201464	Histone	3377
0.737031	0.262969	Histone	3393
0.655862	0.344138	Histone	3401
0.281763	0.718237	NonHistone	3402
0.655862	0.344138	Histone	3403
0.281763	0.718237	NonHistone	3404
0.002709	0.997291	NonHistone	3412
0.129718	0.870282	NonHistone	3413
0.049177	0.950823	NonHistone	3419
0.219323	0.780677	NonHistone	3423
0.810186	0.189814	Histone	3424
0.068230	0.931770	NonHistone	3437
0.027331	0.972669	NonHistone	3438
0.068230	0.931770	NonHistone	3439
0.001398	0.998602	NonHistone	3443
0.016834	0.983166	NonHistone	3444
0.004495	0.995505	NonHistone	3451
0.535856	0.464144	Histone	3455
0.818260	0.181740	Histone	3462
0.828154	0.171846	Histone	3463
0.837616	0.162384	Histone	3464
0.828154	0.171846	Histone	3465
0.837616	0.162384	Histone	3466
0.056995	0.943005	NonHistone	3469
0.095317	0.904683	NonHistone	3475
0.784590	0.215410	Histone	3476
0.072817	0.927182	NonHistone	3481
0.072817	0.927182	NonHistone	3482
0.215326	0.784674	NonHistone	3483
0.013862	0.986138	NonHistone	3486
0.592381	0.407619	Histone	3491
0.475886	0.524114	NonHistone	3503
0.010498	0.989502	NonHistone	3504
0.077356	0.922644	NonHistone	3513
0.017376	0.982624	NonHistone	3518
0.052113	0.947887	NonHistone	3519
0.133483	0.866517	NonHistone	3523
0.012902	0.987098	NonHistone	3524
0.018611	0.981389	NonHistone	3535
0.010165	0.989835	NonHistone	3539
0.094494	0.905506	NonHistone	3540
0.059517	0.940483	NonHistone	3542
0.879493	0.120507	Histone	3543
0.856110	0.143890	Histone	3544
0.498826	0.501174	NonHistone	3548
0.228048	0.771952	NonHistone	3553
0.032165	0.967835	NonHistone	3554
0.010815	0.989185	NonHistone	3561
0.950171	0.049829	Histone	3562
0.086309	0.913691	NonHistone	3566
0.004547	0.995453	NonHistone	3568
0.001841	0.998159	NonHistone	3570
0.009897	0.990103	NonHistone	3574
0.938761	0.061239	Histone	3575
0.018759	0.981241	NonHistone	3578
0.013828	0.986172	NonHistone	3580
0.093985	0.906015	NonHistone	3581
0.798602	0.201398	Histone	3582
0.238454	0.761546	NonHistone	3583
0.884204	0.115796	Histone	3584
0.027497	0.972503	NonHistone	3591
0.004999	0.995001	NonHistone	3592
0.532536	0.467464	Histone	3593
0.006389	0.993611	NonHistone	3594
0.001360	0.998640	NonHistone	3601
0.005675	0.994325	NonHistone	3602
0.397483	0.602517	NonHistone	3606
0.001186	0.998814	NonHistone	3610
0.107843	0.892157	NonHistone	3613
0.193804	0.806196	NonHistone	3614
0.020465	0.979535	NonHistone	3616
0.011454	0.988546	NonHistone	3617
0.087247	0.912753	NonHistone	3618
0.402627	0.597373	NonHistone	3619
0.074126	0.925874	NonHistone	3620
0.402627	0.597373	NonHistone	3621
0.074126	0.925874	NonHistone	3622
0.402627	0.597373	NonHistone	3623
0.074126	0.925874	NonHistone	3624
0.882522	0.117478	Histone	3625
0.595044	0.404956	Histone	3626
0.014252	0.985748	NonHistone	3630
0.033268	0.966731	NonHistone	3631
0.004414	0.995586	NonHistone	3634
0.095214	0.904786	NonHistone	3635
0.103988	0.896012	NonHistone	3641
0.035962	0.964038	NonHistone	3642
0.000425	0.999575	NonHistone	3648
0.881546	0.118454	Histone	3655
0.296127	0.703873	NonHistone	3656
0.113835	0.886165	NonHistone	3657
0.064118	0.935882	NonHistone	3665
0.995608	0.004392	Histone	3666
0.326506	0.673494	NonHistone	3685
0.058541	0.941459	NonHistone	3686
0.034373	0.965627	NonHistone	3690
0.422273	0.577727	NonHistone	3691
0.010295	0.989705	NonHistone	3692
0.020180	0.979820	NonHistone	3702
0.036738	0.963262	NonHistone	3704
0.851984	0.148016	Histone	3705
0.375075	0.624925	NonHistone	3707
0.189339	0.810661	NonHistone	3708
0.010267	0.989733	NonHistone	3715
0.136040	0.863960	NonHistone	3721
0.469357	0.530643	NonHistone	3725
0.002592	0.997408	NonHistone	3726
0.259148	0.740852	NonHistone	3731
0.014252	0.985748	NonHistone	3736
0.422667	0.577333	NonHistone	3737
0.209685	0.790315	NonHistone	3741
0.486371	0.513629	NonHistone	3744
0.000667	0.999333	NonHistone	3746
0.738729	0.261271	Histone	3755
0.140116	0.859884	NonHistone	3756
0.738729	0.261271	Histone	3757
0.021676	0.978324	NonHistone	3760
0.008438	0.991562	NonHistone	3762
0.421724	0.578276	NonHistone	3769
0.057760	0.942240	NonHistone	3770
0.985102	0.014898	Histone	3771
0.434431	0.565569	NonHistone	3772
0.985102	0.014898	Histone	3773
0.434431	0.565569	NonHistone	3774
0.470225	0.529775	NonHistone	3779
0.057511	0.942489	NonHistone	3780
0.111876	0.888124	NonHistone	3787
0.016618	0.983382	NonHistone	3797
0.016618	0.983382	NonHistone	3799
0.174045	0.825955	NonHistone	3805
0.292736	0.707264	NonHistone	3806
0.002483	0.997517	NonHistone	3810
0.196041	0.803959	NonHistone	3811
0.000831	0.999169	NonHistone	3815
0.319555	0.680445	NonHistone	3819
0.003634	0.996366	NonHistone	3822
0.019936	0.980065	NonHistone	3826
0.020523	0.979477	NonHistone	3827
0.009022	0.990978	NonHistone	3835
0.005652	0.994348	NonHistone	3843
0.004941	0.995059	NonHistone	3844
0.012152	0.987849	NonHistone	3846
0.108748	0.891252	NonHistone	3847
0.157741	0.842259	NonHistone	3848
0.035035	0.964965	NonHistone	3851
0.002270	0.997730	NonHistone	3854
0.136040	0.863960	NonHistone	3857
0.044623	0.955377	NonHistone	3858
0.993286	0.006714	Histone	3859
0.133200	0.866800	NonHistone	3862
0.002493	0.997507	NonHistone	3868
0.025273	0.974727	NonHistone	3869
0.064649	0.935351	NonHistone	3870
0.912465	0.087535	Histone	3871
0.037298	0.962702	NonHistone	3872
0.745486	0.254514	Histone	3873
0.000667	0.999333	NonHistone	3874
0.005391	0.994609	NonHistone	3892
0.003397	0.996603	NonHistone	3894
0.009740	0.990260	NonHistone	3902
0.112901	0.887099	NonHistone	3905
0.495805	0.504195	NonHistone	3927
0.051781	0.948219	NonHistone	3928
0.167311	0.832689	NonHistone	3929
0.442880	0.557120	NonHistone	3930
0.060347	0.939653	NonHistone	3931
0.848526	0.151474	Histone	3933
0.096351	0.903649	NonHistone	3934
0.013242	0.986758	NonHistone	3940
0.039832	0.960168	NonHistone	3941
0.030570	0.969430	NonHistone	3942
0.110679	0.889321	NonHistone	3943
0.031488	0.968512	NonHistone	3944
0.001865	0.998135	NonHistone	3950
0.118202	0.881798	NonHistone	3952
0.004955	0.995045	NonHistone	3958
0.486371	0.513629	NonHistone	3960
0.153276	0.846724	NonHistone	3963
0.661741	0.338259	Histone	3977
0.078425	0.921575	NonHistone	3979
0.007023	0.992977	NonHistone	3982
0.582533	0.417467	Histone	3994
0.427720	0.572280	NonHistone	4001
0.888920	0.111080	Histone	4002
0.025079	0.974921	NonHistone	4005
0.186054	0.813946	NonHistone	4013
0.059596	0.940404	NonHistone	4014
0.031496	0.968504	NonHistone	4020
0.004754	0.995246	NonHistone	4026
0.987874	0.012126	Histone	4033
0.627044	0.372956	Histone	4034
0.119900	0.880100	NonHistone	4035
0.627044	0.372956	Histone	4036
0.937232	0.062768	Histone	4037
0.627044	0.372956	Histone	4038
0.937232	0.062768	Histone	4039
0.627044	0.372956	Histone	4040
0.937232	0.062768	Histone	4041
0.359150	0.640850	NonHistone	4042
0.937232	0.062768	Histone	4043
0.090972	0.909028	NonHistone	4044
0.045258	0.954742	NonHistone	4048
0.387315	0.612685	NonHistone	4049
0.041073	0.958927	NonHistone	4050
0.011819	0.988181	NonHistone	4058
0.984243	0.015757	Histone	4059
0.129196	0.870804	NonHistone	4060
0.845383	0.154617	Histone	4067
0.466657	0.533343	NonHistone	4068
0.845383	0.154617	Histone	4069
0.466657	0.533343	NonHistone	4070
0.198525	0.801475	NonHistone	4077
0.043736	0.956264	NonHistone	4078
0.144630	0.855370	NonHistone	4088
0.004458	0.995542	NonHistone	4092
0.296064	0.703937	NonHistone	4093
0.008170	0.991830	NonHistone	4094
0.205106	0.794894	NonHistone	4095
0.008170	0.991830	NonHistone	4096
0.018310	0.981690	NonHistone	4097
0.095317	0.904683	NonHistone	4099
0.023375	0.976625	NonHistone	4103
0.225080	0.774920	NonHistone	4111
0.002270	0.997730	NonHistone	4112
0.014248	0.985752	NonHistone	4114
0.008230	0.991770	NonHistone	4115
0.026753	0.973247	NonHistone	4119
0.014986	0.985014	NonHistone	4129
0.002786	0.997214	NonHistone	4135
0.002008	0.997992	NonHistone	4136
0.012750	0.987250	NonHistone	4140
0.144556	0.855444	NonHistone	4141
0.182725	0.817275	NonHistone	4145
0.026586	0.973414	NonHistone	4147
0.011147	0.988853	NonHistone	4148
0.084719	0.915281	NonHistone	4149
0.008024	0.991976	NonHistone	4150
0.084719	0.915281	NonHistone	4151
0.002578	0.997422	NonHistone	4152
0.170623	0.829377	NonHistone	4153
0.023219	0.976781	NonHistone	4154
0.195258	0.804742	NonHistone	4159
0.650660	0.349340	Histone	4160
0.008246	0.991754	NonHistone	4164
0.094663	0.905337	NonHistone	4166
0.051831	0.948169	NonHistone	4169
0.057458	0.942542	NonHistone	4171
0.165958	0.834042	NonHistone	4172
0.000563	0.999437	NonHistone	4174
0.373596	0.626404	NonHistone	4177
0.221212	0.778788	NonHistone	4178
0.170492	0.829508	NonHistone	4181
0.159017	0.840984	NonHistone	4188
0.008670	0.991330	NonHistone	4206
0.012699	0.987301	NonHistone	4211
0.060169	0.939831	NonHistone	4235
0.012983	0.987017	NonHistone	4236
0.005999	0.994001	NonHistone	4238
0.197945	0.802055	NonHistone	4245
0.185176	0.814824	NonHistone	4261
0.064241	0.935759	NonHistone	4262
0.001999	0.998001	NonHistone	4263
0.008024	0.991976	NonHistone	4264
0.016618	0.983382	NonHistone	4265
0.008024	0.991976	NonHistone	4266
0.000984	0.999016	NonHistone	4272
0.152985	0.847014	NonHistone	4279
0.019984	0.980016	NonHistone	4287
0.756712	0.243288	Histone	4288
0.126244	0.873756	NonHistone	4289
0.005614	0.994386	NonHistone	4293
0.055914	0.944086	NonHistone	4294
0.582810	0.417190	Histone	4299
0.639509	0.360491	Histone	4300
0.582810	0.417190	Histone	4301
0.639509	0.360491	Histone	4302
0.797191	0.202809	Histone	4303
0.639509	0.360491	Histone	4304
0.004749	0.995251	NonHistone	4307
0.021947	0.978053	NonHistone	4308
0.003058	0.996942	NonHistone	4309
0.022942	0.977058	NonHistone	4310
0.169042	0.830958	NonHistone	4311
0.013255	0.986745	NonHistone	4320
0.013255	0.986745	NonHistone	4322
0.894628	0.105372	Histone	4327
0.124355	0.875645	NonHistone	4329
0.053393	0.946607	NonHistone	4330
0.124355	0.875645	NonHistone	4331
0.753201	0.246799	Histone	4335
0.753201	0.246799	Histone	4337
0.000753	0.999247	NonHistone	4342
0.029519	0.970481	NonHistone	4343
0.016618	0.983382	NonHistone	4345
0.613104	0.386896	Histone	4347
0.405799	0.594201	NonHistone	4348
0.844845	0.155155	Histone	4351
0.615496	0.384504	Histone	4352
0.012295	0.987705	NonHistone	4354
0.020687	0.979313	NonHistone	4362
0.002810	0.997190	NonHistone	4377
0.152992	0.847008	NonHistone	4387
0.654245	0.345755	Histone	4397
0.556493	0.443507	Histone	4398
0.654245	0.345755	Histone	4399
0.556493	0.443507	Histone	4400
0.654245	0.345755	Histone	4401
0.092844	0.907156	NonHistone	4402
0.334146	0.665854	NonHistone	4404
0.034605	0.965395	NonHistone	4407
0.034605	0.965395	NonHistone	4409
0.006429	0.993571	NonHistone	4438
0.326495	0.673505	NonHistone	4439
0.006429	0.993571	NonHistone	4440
0.144630	0.855370	NonHistone	4450
0.574969	0.425031	Histone	4453
0.039600	0.960400	NonHistone	4455
0.029725	0.970275	NonHistone	4466
0.383231	0.616769	NonHistone	4477
0.007327	0.992673	NonHistone	4478
0.383231	0.616769	NonHistone	4479
0.042638	0.957362	NonHistone	4480
0.917887	0.082113	Histone	4481
0.205503	0.794497	NonHistone	4482
0.917887	0.082113	Histone	4483
0.205503	0.794497	NonHistone	4484
0.104467	0.895533	NonHistone	4485
0.119560	0.880440	NonHistone	4486
0.358948	0.641052	NonHistone	4487
0.119560	0.880440	NonHistone	4488
0.023810	0.976190	NonHistone	4490
0.134729	0.865271	NonHistone	4491
0.026385	0.973615	NonHistone	4504
0.021608	0.978392	NonHistone	4506
0.205918	0.794082	NonHistone	4508
0.025999	0.974001	NonHistone	4509
0.026656	0.973344	NonHistone	4511
0.085755	0.914245	NonHistone	4513
0.003325	0.996675	NonHistone	4528
0.000563	0.999437	NonHistone	4530
0.018058	0.981942	NonHistone	4532
0.081523	0.918477	NonHistone	4534
0.418530	0.581470	NonHistone	4547
0.069896	0.930104	NonHistone	4548
0.418530	0.581470	NonHistone	4549
0.069896	0.930104	NonHistone	4550
0.321273	0.678727	NonHistone	4551
0.014854	0.985146	NonHistone	4554
0.549265	0.450735	Histone	4561
0.040494	0.959506	NonHistone	4562
0.549265	0.450735	Histone	4563
0.040494	0.959506	NonHistone	4564
0.006179	0.993821	NonHistone	4567
0.015995	0.984005	NonHistone	4569
0.054034	0.945966	NonHistone	4572
0.057649	0.942351	NonHistone	4577
0.155222	0.844778	NonHistone	4578
0.042950	0.957050	NonHistone	4581
0.009064	0.990936	NonHistone	4588
0.931684	0.068316	Histone	4593
0.414679	0.585321	NonHistone	4594
0.096890	0.903110	NonHistone	4597
0.029390	0.970610	NonHistone	4598
0.022524	0.977476	NonHistone	4600
0.005712	0.994288	NonHistone	4601
0.020304	0.979696	NonHistone	4602
0.170007	0.829993	NonHistone	4605
0.170007	0.829993	NonHistone	4607
0.007859	0.992141	NonHistone	4609
0.046891	0.953109	NonHistone	4613
0.039502	0.960498	NonHistone	4626
0.787415	0.212585	Histone	4627
0.079561	0.920439	NonHistone	4632
0.028175	0.971825	NonHistone	4635
0.006825	0.993175	NonHistone	4643
0.003817	0.996183	NonHistone	4648
0.110997	0.889003	NonHistone	4652
0.000415	0.999585	NonHistone	4662
0.143098	0.856902	NonHistone	4667
0.005805	0.994195	NonHistone	4674
0.243340	0.756660	NonHistone	4687
0.015647	0.984353	NonHistone	4698
0.571331	0.428669	Histone	4699
0.526579	0.473421	Histone	4700
0.600077	0.399923	Histone	4707
0.425024	0.574976	NonHistone	4708
0.011821	0.988179	NonHistone	4709
0.015585	0.984415	NonHistone	4710
0.001481	0.998519	NonHistone	4716
0.010138	0.989862	NonHistone	4719
0.003642	0.996358	NonHistone	4720
0.033388	0.966612	NonHistone	4721
0.003642	0.996358	NonHistone	4722
0.088580	0.911420	NonHistone	4723
0.005858	0.994142	NonHistone	4725
0.196299	0.803701	NonHistone	4726
0.398840	0.601160	NonHistone	4731
0.035259	0.964741	NonHistone	4736
0.936317	0.063683	Histone	4737
0.328338	0.671662	NonHistone	4738
0.936317	0.063683	Histone	4739
0.328338	0.671662	NonHistone	4740
0.119326	0.880674	NonHistone	4744
0.033746	0.966254	NonHistone	4746
0.002411	0.997589	NonHistone	4749
0.000815	0.999185	NonHistone	4750
0.025079	0.974921	NonHistone	4753
0.025999	0.974001	NonHistone	4756
0.991621	0.008379	Histone	4761
0.000754	0.999246	NonHistone	4762
0.006382	0.993618	NonHistone	4772
0.008393	0.991607	NonHistone	4777
0.127209	0.872791	NonHistone	4789
0.004404	0.995596	NonHistone	4790
0.182725	0.817275	NonHistone	4791
0.083799	0.916201	NonHistone	4792
0.160007	0.839993	NonHistone	4799
0.516681	0.483319	Histone	4801
0.001333	0.998667	NonHistone	4802
0.516681	0.483319	Histone	4803
0.001333	0.998667	NonHistone	4804
0.093362	0.906638	NonHistone	4812
0.365928	0.634072	NonHistone	4813
0.331614	0.668386	NonHistone	4814
0.055867	0.944133	NonHistone	4820
0.034874	0.965126	NonHistone	4822
0.799563	0.200437	Histone	4823
0.600911	0.399089	Histone	4824
0.799563	0.200437	Histone	4825
0.600911	0.399089	Histone	4826
0.799563	0.200437	Histone	4827
0.600911	0.399089	Histone	4828
0.799563	0.200437	Histone	4829
0.600911	0.399089	Histone	4830
0.799563	0.200437	Histone	4831
0.600911	0.399089	Histone	4832
0.799563	0.200437	Histone	4833
0.600911	0.399089	Histone	4834
0.799563	0.200437	Histone	4835
0.600911	0.399089	Histone	4836
0.799563	0.200437	Histone	4837
0.600911	0.399089	Histone	4838
0.647619	0.352381	Histone	4839
0.600911	0.399089	Histone	4840
0.586634	0.413366	Histone	4841
0.924699	0.075301	Histone	4842
0.586634	0.413366	Histone	4843
0.429502	0.570498	NonHistone	4844
0.586634	0.413366	Histone	4845
0.092844	0.907156	NonHistone	4846
0.586634	0.413366	Histone	4847
0.092844	0.907156	NonHistone	4848
0.586634	0.413366	Histone	4849
0.092844	0.907156	NonHistone	4850
0.586634	0.413366	Histone	4851
0.092844	0.907156	NonHistone	4852
0.586634	0.413366	Histone	4853
0.092844	0.907156	NonHistone	4854
0.586634	0.413366	Histone	4855
0.092844	0.907156	NonHistone	4856
0.586634	0.413366	Histone	4857
0.205503	0.794497	NonHistone	4858
0.586634	0.413366	Histone	4859
0.427667	0.572333	NonHistone	4860
0.586634	0.413366	Histone	4861
0.817632	0.182368	Histone	4862
0.786127	0.213873	Histone	4863
0.271995	0.728005	NonHistone	4864
0.321138	0.678862	NonHistone	4865
0.817632	0.182368	Histone	4866
0.415062	0.584938	NonHistone	4867
0.749307	0.250693	Histone	4868
0.627506	0.372494	Histone	4869
0.749307	0.250693	Histone	4870
0.528984	0.471016	Histone	4871
0.271995	0.728005	NonHistone	4872
0.528984	0.471016	Histone	4873
0.749307	0.250693	Histone	4874
0.528984	0.471016	Histone	4875
0.749307	0.250693	Histone	4876
0.528984	0.471016	Histone	4877
0.749307	0.250693	Histone	4878
0.528984	0.471016	Histone	4879
0.749307	0.250693	Histone	4880
0.683222	0.316778	Histone	4881
0.749307	0.250693	Histone	4882
0.928268	0.071732	Histone	4883
0.749307	0.250693	Histone	4884
0.811803	0.188197	Histone	4885
0.749307	0.250693	Histone	4886
0.928268	0.071732	Histone	4887
0.749307	0.250693	Histone	4888
0.896127	0.103873	Histone	4889
0.749307	0.250693	Histone	4890
0.741983	0.258017	Histone	4891
0.749307	0.250693	Histone	4892
0.920018	0.079982	Histone	4893
0.749307	0.250693	Histone	4894
0.896127	0.103873	Histone	4895
0.665845	0.334155	Histone	4896
0.896127	0.103873	Histone	4897
0.499077	0.500923	NonHistone	4898
0.896127	0.103873	Histone	4899
0.881969	0.118031	Histone	4900
0.896127	0.103873	Histone	4901
0.749307	0.250693	Histone	4902
0.079783	0.920217	NonHistone	4905
0.970005	0.029995	Histone	4906
0.056266	0.943734	NonHistone	4915
0.097020	0.902980	NonHistone	4917
0.250713	0.749287	NonHistone	4918
0.097020	0.902980	NonHistone	4919
0.250713	0.749287	NonHistone	4920
0.097020	0.902980	NonHistone	4921
0.251640	0.748360	NonHistone	4922
0.233772	0.766228	NonHistone	4923
0.074903	0.925097	NonHistone	4924
0.029586	0.970414	NonHistone	4926
0.331867	0.668133	NonHistone	4927
0.015442	0.984558	NonHistone	4928
0.331867	0.668133	NonHistone	4929
0.015442	0.984558	NonHistone	4930
0.331867	0.668133	NonHistone	4931
0.015442	0.984558	NonHistone	4932
0.041740	0.958260	NonHistone	4933
0.315859	0.684141	NonHistone	4937
0.005115	0.994886	NonHistone	4946
0.787415	0.212585	Histone	4947
0.005115	0.994886	NonHistone	4948
0.048507	0.951493	NonHistone	4953
0.003819	0.996181	NonHistone	4954
0.048507	0.951493	NonHistone	4955
0.003819	0.996181	NonHistone	4956
0.010267	0.989733	NonHistone	4965
0.006168	0.993832	NonHistone	4966
0.006248	0.993752	NonHistone	4970
0.710956	0.289044	Histone	4971
0.169034	0.830966	NonHistone	4972
0.710956	0.289044	Histone	4973
0.169034	0.830966	NonHistone	4974
0.678748	0.321252	Histone	4979
0.002441	0.997559	NonHistone	4981
0.010775	0.989225	NonHistone	4983
0.765103	0.234897	Histone	4984
0.072851	0.927149	NonHistone	4985
0.002039	0.997961	NonHistone	4986
0.314617	0.685383	NonHistone	4989
0.105906	0.894094	NonHistone	4990
0.459819	0.540181	NonHistone	4997
0.016614	0.983386	NonHistone	4998
0.364483	0.635517	NonHistone	5001
0.832680	0.167320	Histone	5002
0.215326	0.784674	NonHistone	5003
0.139676	0.860324	NonHistone	5017
0.019701	0.980299	NonHistone	5028
0.022338	0.977662	NonHistone	5029
0.025079	0.974921	NonHistone	5031
0.003009	0.996991	NonHistone	5034
0.141577	0.858423	NonHistone	5044
0.205905	0.794095	NonHistone	5048
0.307137	0.692863	NonHistone	5049
0.307137	0.692863	NonHistone	5050
0.911435	0.088565	Histone	5057
0.986357	0.013643	Histone	5061
0.681396	0.318604	Histone	5062
0.162713	0.837287	NonHistone	5065
0.433629	0.566371	NonHistone	5066
0.136478	0.863522	NonHistone	5071
0.002929	0.997071	NonHistone	5072
0.010203	0.989797	NonHistone	5091
0.033405	0.966595	NonHistone	5098
0.252118	0.747882	NonHistone	5104
0.019208	0.980792	NonHistone	5105
0.017442	0.982558	NonHistone	5108
0.055914	0.944086	NonHistone	5109
0.146859	0.853141	NonHistone	5110
0.073128	0.926872	NonHistone	5111
0.053233	0.946767	NonHistone	5116
0.006486	0.993514	NonHistone	5117
0.665309	0.334691	Histone	5118
0.018725	0.981275	NonHistone	5122
0.013242	0.986758	NonHistone	5126
0.289198	0.710802	NonHistone	5127
0.003238	0.996762	NonHistone	5128
0.494017	0.505983	NonHistone	5129
0.321327	0.678673	NonHistone	5130
0.109818	0.890182	NonHistone	5135
0.035169	0.964831	NonHistone	5136
0.013895	0.986105	NonHistone	5158
0.137746	0.862254	NonHistone	5159
0.091443	0.908557	NonHistone	5160
0.009250	0.990750	NonHistone	5162
0.341386	0.658614	NonHistone	5163
0.010993	0.989007	NonHistone	5174
0.024065	0.975935	NonHistone	5175
0.070589	0.929411	NonHistone	5176
0.164540	0.835460	NonHistone	5177
0.042432	0.957568	NonHistone	5178
0.191194	0.808806	NonHistone	5181
0.112695	0.887305	NonHistone	5182
0.191194	0.808806	NonHistone	5183
0.112695	0.887305	NonHistone	5184
0.191194	0.808806	NonHistone	5185
0.112695	0.887305	NonHistone	5186
0.317325	0.682675	NonHistone	5187
0.017442	0.982558	NonHistone	5192
0.004649	0.995350	NonHistone	5196
0.004649	0.995350	NonHistone	5198
0.048601	0.951399	NonHistone	5205
0.076690	0.923310	NonHistone	5212
0.943710	0.056290	Histone	5213
0.811250	0.188750	Histone	5214
0.943710	0.056290	Histone	5215
0.911624	0.088376	Histone	5216
0.008265	0.991735	NonHistone	5217
0.059457	0.940543	NonHistone	5219
0.076344	0.923656	NonHistone	5220
0.032128	0.967872	NonHistone	5225
0.020566	0.979434	NonHistone	5226
0.801354	0.198646	Histone	5227
0.008612	0.991388	NonHistone	5228
0.026352	0.973648	NonHistone	5229
0.717720	0.282280	Histone	5230
0.012669	0.987331	NonHistone	5231
0.738569	0.261431	Histone	5232
0.015073	0.984927	NonHistone	5233
0.384137	0.615863	NonHistone	5234
0.006230	0.993770	NonHistone	5236
0.015415	0.984585	NonHistone	5238
0.054930	0.945070	NonHistone	5239
0.014248	0.985752	NonHistone	5260
0.188267	0.811733	NonHistone	5261
0.249694	0.750306	NonHistone	5265
0.002658	0.997342	NonHistone	5266
0.467612	0.532388	NonHistone	5267
0.518958	0.481042	Histone	5268
0.092242	0.907758	NonHistone	5282
0.583305	0.416695	Histone	5283
0.055163	0.944837	NonHistone	5285
0.084378	0.915622	NonHistone	5288
0.385218	0.614782	NonHistone	5289
0.209908	0.790092	NonHistone	5290
0.451274	0.548726	NonHistone	5291
0.209908	0.790092	NonHistone	5292
0.057511	0.942489	NonHistone	5296
0.072851	0.927149	NonHistone	5297
0.089645	0.910355	NonHistone	5298
0.453645	0.546355	NonHistone	5299
0.128258	0.871742	NonHistone	5300
0.215326	0.784674	NonHistone	5301
0.385859	0.614141	NonHistone	5302
0.215326	0.784674	NonHistone	5303
0.385859	0.614141	NonHistone	5304
0.149121	0.850879	NonHistone	5306
0.553074	0.446926	Histone	5307
0.872275	0.127725	Histone	5308
0.240584	0.759416	NonHistone	5309
0.872275	0.127725	Histone	5310
0.019555	0.980445	NonHistone	5311
0.276750	0.723250	NonHistone	5312
0.002045	0.997955	NonHistone	5313
0.592381	0.407619	Histone	5315
0.081523	0.918477	NonHistone	5316
0.773482	0.226518	Histone	5322
0.106571	0.893429	NonHistone	5323
0.984160	0.015840	Histone	5325
0.169218	0.830782	NonHistone	5326
0.984160	0.015840	Histone	5327
0.169218	0.830782	NonHistone	5328
0.057472	0.942528	NonHistone	5329
0.023019	0.976981	NonHistone	5330
0.068397	0.931603	NonHistone	5333
0.676033	0.323967	Histone	5343
0.022611	0.977389	NonHistone	5353
0.024536	0.975465	NonHistone	5357
0.013544	0.986456	NonHistone	5358
0.060877	0.939123	NonHistone	5360
0.068798	0.931202	NonHistone	5361
0.024612	0.975388	NonHistone	5362
0.688235	0.311765	Histone	5363
0.018841	0.981159	NonHistone	5364
0.405433	0.594567	NonHistone	5365
0.032330	0.967669	NonHistone	5366
0.046091	0.953909	NonHistone	5367
0.328999	0.671001	NonHistone	5369
0.062307	0.937693	NonHistone	5372
0.084719	0.915281	NonHistone	5377
0.074126	0.925874	NonHistone	5380
0.920928	0.079072	Histone	5381
0.074126	0.925874	NonHistone	5382
0.920928	0.079072	Histone	5383
0.676764	0.323236	Histone	5384
0.015585	0.984415	NonHistone	5386
0.085634	0.914366	NonHistone	5395
0.007166	0.992834	NonHistone	5397
0.227290	0.772710	NonHistone	5398
0.007269	0.992731	NonHistone	5399
0.227290	0.772710	NonHistone	5400
0.007269	0.992731	NonHistone	5401
0.911901	0.088099	Histone	5402
0.123176	0.876824	NonHistone	5405
0.012538	0.987462	NonHistone	5406
0.621730	0.378270	Histone	5407
0.326172	0.673828	NonHistone	5408
0.262370	0.737630	NonHistone	5413
0.457371	0.542629	NonHistone	5419
0.008065	0.991935	NonHistone	5420
0.680170	0.319830	Histone	5421
0.026332	0.973668	NonHistone	5422
0.021220	0.978780	NonHistone	5438
0.206576	0.793424	NonHistone	5461
0.000236	0.999764	NonHistone	5462
0.010623	0.989377	NonHistone	5463
0.000236	0.999764	NonHistone	5464
0.005850	0.994150	NonHistone	5468
0.087877	0.912123	NonHistone	5477
0.163887	0.836113	NonHistone	5479
0.270755	0.729245	NonHistone	5480
0.628046	0.371954	Histone	5481
0.672745	0.327255	Histone	5482
0.375474	0.624526	NonHistone	5483
0.688825	0.311175	Histone	5485
0.580835	0.419165	Histone	5486
0.008062	0.991938	NonHistone	5487
0.610144	0.389856	Histone	5489
0.397983	0.602017	NonHistone	5490
0.062858	0.937142	NonHistone	5491
0.291421	0.708579	NonHistone	5497
0.413768	0.586232	NonHistone	5498
0.546465	0.453535	Histone	5500
0.018256	0.981744	NonHistone	5505
0.301770	0.698230	NonHistone	5508
0.007130	0.992870	NonHistone	5511
0.020304	0.979696	NonHistone	5512
0.029586	0.970414	NonHistone	5522
0.032289	0.967712	NonHistone	5525
0.003505	0.996495	NonHistone	5530
0.004501	0.995499	NonHistone	5538
0.092188	0.907812	NonHistone	5539
0.015278	0.984722	NonHistone	5540
0.867805	0.132195	Histone	5541
0.442525	0.557475	NonHistone	5542
0.181412	0.818588	NonHistone	5543
0.442525	0.557475	NonHistone	5544
0.181412	0.818588	NonHistone	5545
0.841667	0.158333	Histone	5546
0.173797	0.826203	NonHistone	5547
0.004905	0.995095	NonHistone	5548
0.078965	0.921035	NonHistone	5556
0.481253	0.518747	NonHistone	5561
0.012383	0.987617	NonHistone	5562
0.121723	0.878277	NonHistone	5563
0.770261	0.229739	Histone	5564
0.009800	0.990200	NonHistone	5565
0.401156	0.598844	NonHistone	5566
0.003271	0.996729	NonHistone	5574
0.848061	0.151939	Histone	5575
0.511372	0.488628	Histone	5576
0.054655	0.945345	NonHistone	5584
0.740319	0.259681	Histone	5585
0.222423	0.777577	NonHistone	5586
0.295326	0.704674	NonHistone	5590
0.188584	0.811416	NonHistone	5593
0.012534	0.987466	NonHistone	5595
0.737091	0.262909	Histone	5596
0.786283	0.213717	Histone	5599
0.312149	0.687851	NonHistone	5600
0.340584	0.659416	NonHistone	5603
0.038207	0.961793	NonHistone	5604
0.000593	0.999407	NonHistone	5608
0.000593	0.999407	NonHistone	5610
0.682046	0.317954	Histone	5621
0.836386	0.163614	Histone	5622
0.184525	0.815475	NonHistone	5623
0.000289	0.999711	NonHistone	5624
0.004001	0.995999	NonHistone	5632
0.044590	0.955410	NonHistone	5633
0.121777	0.878223	NonHistone	5634
0.022415	0.977585	NonHistone	5637
0.643817	0.356183	Histone	5638
0.048722	0.951278	NonHistone	5653
0.107425	0.892575	NonHistone	5657
[truncated: 998,000+ more rows]
