# Supplementary material for: Genome-wide analysis of regions similar to promoters of histone genes
Source: BMC Syst Biol. 2010 May 28;4(Suppl 1):S4. doi: 10.1186/1752-0509-4-S1-S4 (PMC2880410; doi:10.1186/1752-0509-4-S1-S4)
Supplement: Additional file 11 [file 1752-0509-4-S1-S4-S11.txt]

>5 chr1 15428 16027 CCAAT + | 0.618934 0.381066 Histone 5
>46 chr1 85934 86533 CCAAT - | 0.906013 0.093987 Histone 46
>69 chr1 147280 147879 ccaat + | 0.943738 0.056262 Histone 69
>85 chr1 165794 166393 CCAAT + | 0.660050 0.339950 Histone 85
>94 chr1 223306 223905 ccaat - | 0.891651 0.108349 Histone 94
>104 chr1 232269 232868 CCAAT - | 0.954111 0.045889 Histone 104
>131 chr1 365323 365922 ccaat + | 0.521463 0.478537 Histone 131
>139 chr1 384321 384920 ccaat + | 0.869789 0.130211 Histone 139
>144 chr1 398424 399023 CCAAT - | 0.586844 0.413156 Histone 144
>147 chr1 401990 402589 CCAAT + | 0.954111 0.045889 Histone 147
>151 chr1 404945 405544 CCAAT + | 0.779134 0.220866 Histone 151
>165 chr1 416171 416770 CCAAT + | 0.805290 0.194710 Histone 165
>175 chr1 450521 451120 ccaat + | 0.679396 0.320604 Histone 175
>177 chr1 450603 451202 ccaat + | 0.679396 0.320604 Histone 177
>189 chr1 541212 541811 ccaat + | 0.533016 0.466984 Histone 189
>198 chr1 547493 548092 CCAAT - | 0.805290 0.194710 Histone 198
>220 chr1 567505 568104 CCAAT - | 0.954111 0.045889 Histone 220
>226 chr1 585279 585878 ccaat - | 0.869789 0.130211 Histone 226
>267 chr1 678344 678943 ccaat + | 0.807180 0.192820 Histone 267
>271 chr1 683109 683708 ccaat + | 0.943738 0.056262 Histone 271
>277 chr1 684611 685210 CCAAT + | 0.594243 0.405757 Histone 277
>283 chr1 694140 694739 CCAAT + | 0.622809 0.377191 Histone 283
>291 chr1 701576 702175 CCAAT + | 0.660050 0.339950 Histone 291
>293 chr1 703568 704167 CCAAT + | 0.950513 0.049487 Histone 293
>294 chr1 703813 704412 CCAAT - | 0.796176 0.203824 Histone 294
>306 chr1 739803 740402 CCAAT - | 0.766475 0.233525 Histone 306
>369 chr1 964328 964927 CCAAT + | 0.600077 0.399923 Histone 369
>383 chr1 1032103 1032702 ccaat + | 0.774711 0.225289 Histone 383
>384 chr1 1032348 1032947 ccaat - | 0.893689 0.106311 Histone 384
>385 chr1 1032144 1032743 ccaat + | 0.908543 0.091457 Histone 385
>386 chr1 1032389 1032988 ccaat - | 0.893689 0.106311 Histone 386
>387 chr1 1032224 1032823 ccaat + | 0.908543 0.091457 Histone 387
>388 chr1 1032469 1033068 ccaat - | 0.893689 0.106311 Histone 388
>389 chr1 1032265 1032864 ccaat + | 0.908543 0.091457 Histone 389
>390 chr1 1032510 1033109 ccaat - | 0.893689 0.106311 Histone 390
>392 chr1 1032551 1033150 ccaat - | 0.893689 0.106311 Histone 392
>393 chr1 1032441 1033040 ccaat + | 0.961369 0.038631 Histone 393
>394 chr1 1032686 1033285 ccaat - | 0.893689 0.106311 Histone 394
>395 chr1 1032465 1033064 ccaat + | 0.961369 0.038631 Histone 395
>396 chr1 1032710 1033309 ccaat - | 0.893689 0.106311 Histone 396
>397 chr1 1032489 1033088 ccaat + | 0.961369 0.038631 Histone 397
>398 chr1 1032734 1033333 ccaat - | 0.893689 0.106311 Histone 398
>417 chr1 1113220 1113819 ccaat + | 0.570789 0.429211 Histone 417
>420 chr1 1131952 1132551 CCAAT - | 0.770294 0.229706 Histone 420
>427 chr1 1156910 1157509 CCAAT + | 0.526579 0.473421 Histone 427
>428 chr1 1157155 1157754 CCAAT - | 0.773853 0.226147 Histone 428
>429 chr1 1161660 1162259 CCAAT + | 0.637156 0.362844 Histone 429
>437 chr1 1188042 1188641 CCAAT + | 0.618067 0.381933 Histone 437
>457 chr1 1249572 1250171 CCAAT + | 0.800051 0.199949 Histone 457
>458 chr1 1249817 1250416 CCAAT - | 0.941839 0.058161 Histone 458
>461 chr1 1264928 1265527 CCAAT + | 0.678748 0.321252 Histone 461
>479 chr1 1319043 1319642 CCAAT + | 0.936773 0.063227 Histone 479
>484 chr1 1322113 1322712 ccaat - | 0.554095 0.445905 Histone 484
>491 chr1 1338206 1338805 ccaat + | 0.507786 0.492214 Histone 491
>493 chr1 1338312 1338911 ccaat + | 0.507786 0.492214 Histone 493
>532 chr1 1473900 1474499 CCAAT - | 0.545042 0.454958 Histone 532
>534 chr1 1473931 1474530 CCAAT - | 0.818021 0.181979 Histone 534
>535 chr1 1474473 1475072 ccaat + | 0.570186 0.429814 Histone 535
>549 chr1 1508437 1509036 CCAAT + | 0.925872 0.074128 Histone 549
>581 chr1 1603761 1604360 ccaat + | 0.940895 0.059105 Histone 581
>592 chr1 1677539 1678138 CCAAT - | 0.921578 0.078422 Histone 592
>609 chr1 1706011 1706610 CCAAT + | 0.603249 0.396751 Histone 609
>610 chr1 1706256 1706855 CCAAT - | 0.788072 0.211928 Histone 610
>633 chr1 1753616 1754215 CCAAT + | 0.943955 0.056045 Histone 633
>635 chr1 1753645 1754244 CCAAT + | 0.886041 0.113959 Histone 635
>640 chr1 1756332 1756931 CCAAT - | 0.911289 0.088711 Histone 640
>647 chr1 1761934 1762533 ccaat + | 0.526579 0.473421 Histone 647
>663 chr1 1785760 1786359 CCAAT + | 0.753201 0.246799 Histone 663
>711 chr1 1918113 1918712 ccaat + | 0.678167 0.321833 Histone 711
>740 chr1 1990261 1990860 CCAAT - | 0.884832 0.115168 Histone 740
>742 chr1 1993130 1993729 ccaat - | 0.651911 0.348089 Histone 742
>744 chr1 2005167 2005766 ccaat - | 0.707043 0.292957 Histone 744
>747 chr1 2020316 2020915 CCAAT + | 0.513050 0.486950 Histone 747
>749 chr1 2030936 2031535 CCAAT + | 0.564431 0.435569 Histone 749
>751 chr1 2031031 2031630 CCAAT + | 0.564431 0.435569 Histone 751
>753 chr1 2031126 2031725 CCAAT + | 0.564431 0.435569 Histone 753
>757 chr1 2035170 2035769 CCAAT + | 0.733947 0.266053 Histone 757
>758 chr1 2035415 2036014 CCAAT - | 0.573825 0.426175 Histone 758
>803 chr1 2256515 2257114 CCAAT + | 0.561807 0.438193 Histone 803
>820 chr1 2296130 2296729 CCAAT - | 0.839260 0.160740 Histone 820
>833 chr1 2359970 2360569 CCAAT + | 0.720106 0.279894 Histone 833
>844 chr1 2397523 2398122 CCAAT - | 0.863446 0.136554 Histone 844
>850 chr1 2420587 2421186 CCAAT - | 0.743222 0.256778 Histone 850
>871 chr1 2471323 2471922 CCAAT + | 0.922331 0.077669 Histone 871
>872 chr1 2471568 2472167 CCAAT - | 0.869125 0.130875 Histone 872
>878 chr1 2491865 2492464 ccaat - | 0.572928 0.427072 Histone 878
>881 chr1 2497850 2498449 ccaat + | 0.869125 0.130875 Histone 881
>882 chr1 2498095 2498694 ccaat - | 0.922331 0.077669 Histone 882
>883 chr1 2507303 2507902 CCAAT + | 0.968969 0.031031 Histone 883
>891 chr1 2519994 2520593 ccaat + | 0.860160 0.139840 Histone 891
>903 chr1 2539536 2540135 ccaat + | 0.676365 0.323634 Histone 903
>909 chr1 2541202 2541801 ccaat + | 0.865596 0.134404 Histone 909
>915 chr1 2545918 2546517 ccaat + | 0.799563 0.200437 Histone 915
>917 chr1 2546057 2546656 ccaat + | 0.716935 0.283065 Histone 917
>935 chr1 2719790 2720389 ccaat + | 0.774711 0.225289 Histone 935
>937 chr1 2719909 2720508 ccaat + | 0.911631 0.088369 Histone 937
>939 chr1 2719950 2720549 ccaat + | 0.911631 0.088369 Histone 939
>941 chr1 2719975 2720574 ccaat + | 0.935726 0.064274 Histone 941
>942 chr1 2720220 2720819 ccaat - | 0.622027 0.377973 Histone 942
>943 chr1 2719999 2720598 ccaat + | 0.935726 0.064274 Histone 943
>944 chr1 2720244 2720843 ccaat - | 0.622027 0.377973 Histone 944
>949 chr1 2738203 2738802 ccaat + | 0.526579 0.473421 Histone 949
>999 chr1 2860867 2861466 ccaat + | 0.574969 0.425031 Histone 999
>1002 chr1 2864954 2865553 ccaat - | 0.891967 0.108033 Histone 1002
>1033 chr1 2960333 2960932 CCAAT + | 0.652544 0.347456 Histone 1033
>1071 chr1 3052242 3052841 CCAAT + | 0.513050 0.486950 Histone 1071
>1080 chr1 3101815 3102414 CCAAT - | 0.712702 0.287298 Histone 1080
>1089 chr1 3119207 3119806 CCAAT + | 0.901295 0.098705 Histone 1089
>1091 chr1 3119467 3120066 CCAAT + | 0.585893 0.414107 Histone 1091
>1103 chr1 3128546 3129145 CCAAT + | 0.693335 0.306665 Histone 1103
>1104 chr1 3128791 3129390 CCAAT - | 0.551320 0.448680 Histone 1104
>1108 chr1 3140106 3140705 ccaat - | 0.647495 0.352505 Histone 1108
>1117 chr1 3161838 3162437 CCAAT + | 0.589121 0.410879 Histone 1117
>1119 chr1 3161928 3162527 CCAAT + | 0.589121 0.410879 Histone 1119
>1159 chr1 3240383 3240982 CCAAT + | 0.642698 0.357302 Histone 1159
>1182 chr1 3281583 3282182 CCAAT - | 0.569367 0.430633 Histone 1182
>1225 chr1 3457439 3458038 CCAAT + | 0.928368 0.071632 Histone 1225
>1227 chr1 3457503 3458102 CCAAT + | 0.928368 0.071632 Histone 1227
>1255 chr1 3530873 3531472 CCAAT + | 0.832414 0.167586 Histone 1255
>1257 chr1 3530901 3531500 CCAAT + | 0.832414 0.167586 Histone 1257
>1259 chr1 3530965 3531564 ccaat + | 0.832414 0.167586 Histone 1259
>1260 chr1 3531210 3531809 ccaat - | 0.807810 0.192190 Histone 1260
>1303 chr1 3689767 3690366 CCAAT + | 0.959369 0.040631 Histone 1303
>1304 chr1 3690012 3690611 CCAAT - | 0.856110 0.143890 Histone 1304
>1368 chr1 3806545 3807144 CCAAT - | 0.838924 0.161076 Histone 1368
>1376 chr1 3828763 3829362 ccaat - | 0.826903 0.173097 Histone 1376
>1381 chr1 3899265 3899864 CCAAT + | 0.583518 0.416482 Histone 1381
>1382 chr1 3899510 3900109 CCAAT - | 0.904408 0.095592 Histone 1382
>1387 chr1 3915182 3915781 CCaat + | 0.535197 0.464803 Histone 1387
>1388 chr1 3915427 3916026 CCaat - | 0.621733 0.378267 Histone 1388
>1412 chr1 3955291 3955890 CCAAT - | 0.561520 0.438480 Histone 1412
>1444 chr1 4041052 4041651 ccaat - | 0.995537 0.004463 Histone 1444
>1458 chr1 4055533 4056132 CCAAT - | 0.905087 0.094913 Histone 1458
>1463 chr1 4060615 4061214 ccaat + | 0.926689 0.073311 Histone 1463
>1496 chr1 4110016 4110615 CCAAT - | 0.910914 0.089086 Histone 1496
>1509 chr1 4138729 4139328 CCAAT + | 0.592381 0.407619 Histone 1509
>1542 chr1 4219311 4219910 ccaat - | 0.564569 0.435431 Histone 1542
>1546 chr1 4225926 4226525 ccaat - | 0.804051 0.195949 Histone 1546
>1595 chr1 4306426 4307025 ccaat + | 0.960944 0.039056 Histone 1595
>1597 chr1 4306442 4307041 ccaat + | 0.960944 0.039056 Histone 1597
>1599 chr1 4306460 4307059 ccaat + | 0.960944 0.039056 Histone 1599
>1601 chr1 4306548 4307147 ccaat + | 0.960944 0.039056 Histone 1601
>1603 chr1 4306583 4307182 ccaat + | 0.960944 0.039056 Histone 1603
>1607 chr1 4324487 4325086 ccaat + | 0.984869 0.015131 Histone 1607
>1649 chr1 4384157 4384756 ccaat + | 0.584165 0.415835 Histone 1649
>1655 chr1 4397043 4397642 ccaat + | 0.843109 0.156891 Histone 1655
>1659 chr1 4406867 4407466 ccaat + | 0.997763 0.002237 Histone 1659
>1677 chr1 4441563 4442162 CCAAT + | 0.952080 0.047920 Histone 1677
>1679 chr1 4441644 4442243 CCAAT + | 0.774711 0.225289 Histone 1679
>1681 chr1 4441684 4442283 CCAAT + | 0.937112 0.062888 Histone 1681
>1688 chr1 4442147 4442746 CCAAT - | 0.627044 0.372956 Histone 1688
>1690 chr1 4442189 4442788 CCAAT - | 0.627044 0.372956 Histone 1690
>1792 chr1 4624959 4625558 CCAAT - | 0.761492 0.238508 Histone 1792
>1795 chr1 4629072 4629671 ccaat + | 0.669875 0.330125 Histone 1795
>1887 chr1 4818638 4819237 ccaat + | 0.945072 0.054928 Histone 1887
>1900 chr1 4832788 4833387 CCAAT - | 0.731107 0.268893 Histone 1900
>1909 chr1 4841487 4842086 CCAAT + | 0.656330 0.343670 Histone 1909
>1910 chr1 4841732 4842331 CCAAT - | 0.981235 0.018765 Histone 1910
>1911 chr1 4842483 4843082 ccaat + | 0.570789 0.429211 Histone 1911
>1913 chr1 4842636 4843235 ccaat + | 0.570789 0.429211 Histone 1913
>1925 chr1 4855563 4856162 ccaat + | 0.955176 0.044824 Histone 1925
>1939 chr1 4880033 4880632 ccaat + | 0.570789 0.429211 Histone 1939
>1941 chr1 4880194 4880793 CCAAT + | 0.570789 0.429211 Histone 1941
>1947 chr1 4886487 4887086 ccaat + | 0.608348 0.391652 Histone 1947
>1949 chr1 4886584 4887183 ccaat + | 0.608348 0.391652 Histone 1949
>1971 chr1 4917798 4918397 CCAAT + | 0.762807 0.237193 Histone 1971
>1975 chr1 4922765 4923364 CCAAT + | 0.761779 0.238221 Histone 1975
>2040 chr1 5007077 5007676 ccaat - | 0.954224 0.045776 Histone 2040
>2065 chr1 5073638 5074237 ccaat + | 0.751508 0.248492 Histone 2065
>2091 chr1 5104989 5105588 CCaat + | 0.978924 0.021076 Histone 2091
>2101 chr1 5124857 5125456 ccaat + | 0.576386 0.423614 Histone 2101
>2103 chr1 5124956 5125555 ccaat + | 0.576386 0.423614 Histone 2103
>2105 chr1 5127510 5128109 CCAAT + | 0.836757 0.163243 Histone 2105
>2107 chr1 5127551 5128150 CCAAT + | 0.836757 0.163243 Histone 2107
>2124 chr1 5149269 5149868 CCAAT - | 0.920448 0.079552 Histone 2124
>2139 chr1 5164139 5164738 ccaat + | 0.992802 0.007198 Histone 2139
>2141 chr1 5164224 5164823 CCAAT + | 0.984504 0.015496 Histone 2141
>2194 chr1 5268174 5268773 CCAAT - | 0.624460 0.375540 Histone 2194
>2226 chr1 5302643 5303242 CCAAT - | 0.616032 0.383968 Histone 2226
>2249 chr1 5333303 5333902 ccaat + | 0.872586 0.127414 Histone 2249
>2250 chr1 5333548 5334147 ccaat - | 0.594575 0.405425 Histone 2250
>2284 chr1 5425910 5426509 ccaat - | 0.514165 0.485835 Histone 2284
>2286 chr1 5428017 5428616 ccaat - | 0.939733 0.060267 Histone 2286
>2287 chr1 5428125 5428724 ccaat + | 0.671763 0.328237 Histone 2287
>2313 chr1 5499065 5499664 CCAAT + | 0.875664 0.124336 Histone 2313
>2331 chr1 5512777 5513376 ccaat + | 0.941779 0.058221 Histone 2331
>2333 chr1 5512815 5513414 ccaat + | 0.941779 0.058221 Histone 2333
>2335 chr1 5513089 5513688 ccaat + | 0.683458 0.316542 Histone 2335
>2336 chr1 5513334 5513933 ccaat - | 0.653364 0.346636 Histone 2336
>2348 chr1 5543864 5544463 ccaat - | 0.713113 0.286887 Histone 2348
>2359 chr1 5558396 5558995 CCAAT + | 0.500684 0.499316 Histone 2359
>2361 chr1 5558533 5559132 CCAAT + | 0.500684 0.499316 Histone 2361
>2377 chr1 5598417 5599016 CCAAT + | 0.979240 0.020760 Histone 2377
>2378 chr1 5598662 5599261 CCAAT - | 0.793513 0.206487 Histone 2378
>2379 chr1 5598456 5599055 CCAAT + | 0.979240 0.020760 Histone 2379
>2380 chr1 5598701 5599300 CCAAT - | 0.793513 0.206487 Histone 2380
>2381 chr1 5598495 5599094 CCAAT + | 0.979240 0.020760 Histone 2381
>2382 chr1 5598740 5599339 CCAAT - | 0.793513 0.206487 Histone 2382
>2383 chr1 5605514 5606113 CCAAT + | 0.860160 0.139840 Histone 2383
>2385 chr1 5605545 5606144 CCAAT + | 0.860160 0.139840 Histone 2385
>2391 chr1 5607147 5607746 ccaat + | 0.956275 0.043725 Histone 2391
>2392 chr1 5607392 5607991 ccaat - | 0.826957 0.173044 Histone 2392
>2393 chr1 5607165 5607764 ccaat + | 0.956275 0.043725 Histone 2393
>2394 chr1 5607410 5608009 ccaat - | 0.826957 0.173044 Histone 2394
>2399 chr1 5618278 5618877 CCAAT + | 0.624091 0.375909 Histone 2399
>2453 chr1 5692381 5692980 CCAAT + | 0.971874 0.028126 Histone 2453
>2454 chr1 5692626 5693225 CCAAT - | 0.650502 0.349498 Histone 2454
>2455 chr1 5692476 5693075 ccaat + | 0.915416 0.084584 Histone 2455
>2456 chr1 5692721 5693320 ccaat - | 0.608362 0.391638 Histone 2456
>2457 chr1 5692615 5693214 ccaat + | 0.915416 0.084584 Histone 2457
>2475 chr1 5704195 5704794 ccaat + | 0.581652 0.418348 Histone 2475
>2495 chr1 5731240 5731839 CCAAT + | 0.851984 0.148016 Histone 2495
>2497 chr1 5731401 5732000 CCAAT + | 0.965910 0.034090 Histone 2497
>2535 chr1 5774648 5775247 CCAAT + | 0.554427 0.445573 Histone 2535
>2537 chr1 5774690 5775289 CCAAT + | 0.554427 0.445573 Histone 2537
>2549 chr1 5806428 5807027 ccaat + | 0.890519 0.109481 Histone 2549
>2615 chr1 5922612 5923211 ccaat + | 0.999546 0.000454 Histone 2615
>2649 chr1 5962694 5963293 ccaat + | 0.884722 0.115278 Histone 2649
>2651 chr1 5962806 5963405 ccaat + | 0.884722 0.115278 Histone 2651
>2659 chr1 5974723 5975322 CCAAT + | 0.567793 0.432207 Histone 2659
>2661 chr1 5974766 5975365 CCAAT + | 0.567793 0.432207 Histone 2661
>2663 chr1 5974820 5975419 CCAAT + | 0.994930 0.005070 Histone 2663
>2665 chr1 5974851 5975450 CCAAT + | 0.994930 0.005070 Histone 2665
>2671 chr1 6002187 6002786 ccaat + | 0.769520 0.230480 Histone 2671
>2677 chr1 6024993 6025592 CCAAT + | 0.742288 0.257712 Histone 2677
>2679 chr1 6026035 6026634 CCAAT + | 0.698898 0.301102 Histone 2679
>2682 chr1 6037227 6037826 ccaat - | 0.960076 0.039924 Histone 2682
>2697 chr1 6073070 6073669 CCAAT + | 0.975020 0.024980 Histone 2697
>2713 chr1 6096518 6097117 CCAAT + | 0.549668 0.450332 Histone 2713
>2773 chr1 6228552 6229151 CCAAT + | 0.526579 0.473421 Histone 2773
>2779 chr1 6242351 6242950 CCAAT + | 0.941198 0.058802 Histone 2779
>2780 chr1 6242596 6243195 CCAAT - | 0.963020 0.036980 Histone 2780
>2803 chr1 6299054 6299653 CCAAT + | 0.983106 0.016894 Histone 2803
>2804 chr1 6299299 6299898 CCAAT - | 0.946505 0.053495 Histone 2804
>2805 chr1 6299164 6299763 CCAAT + | 0.983106 0.016894 Histone 2805
>2806 chr1 6299409 6300008 CCAAT - | 0.946505 0.053495 Histone 2806
>2815 chr1 6310472 6311071 CCAAT + | 0.626335 0.373665 Histone 2815
>2821 chr1 6321937 6322536 CCAAT + | 0.974990 0.025010 Histone 2821
>2833 chr1 6345970 6346569 ccaat + | 0.804360 0.195640 Histone 2833
>2834 chr1 6346215 6346814 ccaat - | 0.956385 0.043615 Histone 2834
>2893 chr1 6521280 6521879 ccaat + | 0.641267 0.358733 Histone 2893
>2905 chr1 6561962 6562561 CCAAT + | 0.948904 0.051096 Histone 2905
>2949 chr1 6644763 6645362 ccaat + | 0.903037 0.096963 Histone 2949
>2951 chr1 6644788 6645387 ccaat + | 0.903037 0.096963 Histone 2951
>2953 chr1 6644825 6645424 ccaat + | 0.903037 0.096963 Histone 2953
>2955 chr1 6644850 6645449 ccaat + | 0.614875 0.385125 Histone 2955
>2957 chr1 6644891 6645490 ccaat + | 0.614875 0.385125 Histone 2957
>2958 chr1 6645136 6645735 ccaat - | 0.674391 0.325609 Histone 2958
>2959 chr1 6645003 6645602 ccaat + | 0.558197 0.441803 Histone 2959
>2973 chr1 6667813 6668412 ccaat + | 0.995817 0.004183 Histone 2973
>2975 chr1 6667837 6668436 ccaat + | 0.809270 0.190730 Histone 2975
>2985 chr1 6674488 6675087 CCAAT + | 0.945154 0.054846 Histone 2985
>3001 chr1 6719903 6720502 CCAAT + | 0.906939 0.093061 Histone 3001
>3015 chr1 6734781 6735380 ccaat + | 0.989492 0.010508 Histone 3015
>3016 chr1 6735026 6735625 ccaat - | 0.838590 0.161410 Histone 3016
>3033 chr1 6767219 6767818 CCAAT + | 0.935750 0.064250 Histone 3033
>3034 chr1 6767464 6768063 CCAAT - | 0.602621 0.397379 Histone 3034
>3035 chr1 6767342 6767941 CCAAT + | 0.536152 0.463848 Histone 3035
>3036 chr1 6767587 6768186 CCAAT - | 0.602621 0.397379 Histone 3036
>3038 chr1 6767744 6768343 CCAAT - | 0.852494 0.147506 Histone 3038
>3040 chr1 6767776 6768375 CCAAT - | 0.852494 0.147506 Histone 3040
>3058 chr1 6817413 6818012 Ccaat - | 0.733644 0.266356 Histone 3058
>3074 chr1 6863453 6864052 ccaat - | 0.843294 0.156706 Histone 3074
>3088 chr1 6885176 6885775 ccaat - | 0.899126 0.100874 Histone 3088
>3091 chr1 6900570 6901169 CCAAT + | 0.995156 0.004844 Histone 3091
>3102 chr1 6916166 6916765 ccaat - | 0.920361 0.079639 Histone 3102
>3113 chr1 6931713 6932312 CCAAT + | 0.576386 0.423614 Histone 3113
>3117 chr1 6932789 6933388 CCAAT + | 0.851984 0.148016 Histone 3117
>3129 chr1 6963310 6963909 ccaat + | 0.627506 0.372494 Histone 3129
>3131 chr1 6963366 6963965 ccaat + | 0.627506 0.372494 Histone 3131
>3133 chr1 6963475 6964074 ccaat + | 0.627506 0.372494 Histone 3133
>3135 chr1 6965112 6965711 CCAAT + | 0.715129 0.284871 Histone 3135
>3177 chr1 7079289 7079888 CCAAT + | 0.842221 0.157779 Histone 3177
>3179 chr1 7086923 7087522 CCAAT + | 0.836799 0.163201 Histone 3179
>3208 chr1 7144162 7144761 ccaat - | 0.923561 0.076439 Histone 3208
>3224 chr1 7191722 7192321 CCAAT - | 0.941209 0.058791 Histone 3224
>3243 chr1 7246825 7247424 CCAAT + | 0.527382 0.472618 Histone 3243
>3269 chr1 7304762 7305361 CCAAT + | 0.722040 0.277960 Histone 3269
>3277 chr1 7319719 7320318 ccaat + | 0.880528 0.119472 Histone 3277
>3278 chr1 7319964 7320563 ccaat - | 0.841822 0.158178 Histone 3278
>3279 chr1 7319747 7320346 CCAAT + | 0.880528 0.119472 Histone 3279
>3280 chr1 7319992 7320591 CCAAT - | 0.841822 0.158178 Histone 3280
>3281 chr1 7319776 7320375 CCAAT + | 0.880528 0.119472 Histone 3281
>3282 chr1 7320021 7320620 CCAAT - | 0.841822 0.158178 Histone 3282
>3283 chr1 7319805 7320404 CCAAT + | 0.880528 0.119472 Histone 3283
>3284 chr1 7320050 7320649 CCAAT - | 0.817632 0.182368 Histone 3284
>3285 chr1 7319834 7320433 CCAAT + | 0.880528 0.119472 Histone 3285
>3286 chr1 7320079 7320678 CCAAT - | 0.817632 0.182368 Histone 3286
>3287 chr1 7319863 7320462 CCAAT + | 0.880528 0.119472 Histone 3287
>3288 chr1 7320108 7320707 CCAAT - | 0.817632 0.182368 Histone 3288
>3289 chr1 7319892 7320491 CCAAT + | 0.880528 0.119472 Histone 3289
>3291 chr1 7319950 7320549 ccaat + | 0.880528 0.119472 Histone 3291
>3292 chr1 7320195 7320794 ccaat - | 0.848583 0.151417 Histone 3292
>3314 chr1 7360044 7360643 ccaat - | 0.916676 0.083324 Histone 3314
>3333 chr1 7415805 7416404 ccaat + | 0.885929 0.114071 Histone 3333
>3335 chr1 7415865 7416464 ccaat + | 0.885929 0.114071 Histone 3335
>3345 chr1 7473719 7474318 CCAAT + | 0.909508 0.090492 Histone 3345
>3347 chr1 7473769 7474368 CCAAT + | 0.909508 0.090492 Histone 3347
>3377 chr1 7558535 7559134 ccAAT + | 0.798536 0.201464 Histone 3377
>3393 chr1 7609290 7609889 CCAAT + | 0.737031 0.262969 Histone 3393
>3401 chr1 7635850 7636449 CCAAT + | 0.655862 0.344138 Histone 3401
>3403 chr1 7635926 7636525 CCAAT + | 0.655862 0.344138 Histone 3403
>3424 chr1 7669528 7670127 ccaat - | 0.810186 0.189814 Histone 3424
>3455 chr1 7740724 7741323 CCAAT + | 0.535856 0.464144 Histone 3455
>3462 chr1 7754984 7755583 CCAAT - | 0.818260 0.181740 Histone 3462
>3463 chr1 7766423 7767022 CCAAT + | 0.828154 0.171846 Histone 3463
>3464 chr1 7766668 7767267 CCAAT - | 0.837616 0.162384 Histone 3464
>3465 chr1 7766455 7767054 CCAAT + | 0.828154 0.171846 Histone 3465
>3466 chr1 7766700 7767299 CCAAT - | 0.837616 0.162384 Histone 3466
>3476 chr1 7803063 7803662 CCAAT - | 0.784590 0.215410 Histone 3476
>3491 chr1 7834241 7834840 CCAAT + | 0.592381 0.407619 Histone 3491
>3543 chr1 7936489 7937088 CCAAT + | 0.879493 0.120507 Histone 3543
>3544 chr1 7936734 7937333 CCAAT - | 0.856110 0.143890 Histone 3544
>3562 chr1 8008867 8009466 CCAAT - | 0.950171 0.049829 Histone 3562
>3575 chr1 8050822 8051421 CCAAT + | 0.938761 0.061239 Histone 3575
>3582 chr1 8054908 8055507 CCAAT - | 0.798602 0.201398 Histone 3582
>3584 chr1 8055245 8055844 CCAAT - | 0.884204 0.115796 Histone 3584
>3593 chr1 8086908 8087507 CCAAT + | 0.532536 0.467464 Histone 3593
>3625 chr1 8147816 8148415 ccaat + | 0.882522 0.117478 Histone 3625
>3626 chr1 8148061 8148660 ccaat - | 0.595044 0.404956 Histone 3626
>3655 chr1 8184925 8185524 ccaat + | 0.881546 0.118454 Histone 3655
>3666 chr1 8192841 8193440 ccAAT - | 0.995608 0.004392 Histone 3666
>3705 chr1 8303739 8304338 CCAAT + | 0.851984 0.148016 Histone 3705
>3755 chr1 8414432 8415031 CCAAT + | 0.738729 0.261271 Histone 3755
>3757 chr1 8414527 8415126 CCAAT + | 0.738729 0.261271 Histone 3757
>3771 chr1 8424791 8425390 ccaat + | 0.985102 0.014898 Histone 3771
>3773 chr1 8424821 8425420 ccaat + | 0.985102 0.014898 Histone 3773
>3859 chr1 8575780 8576379 ccaat + | 0.993286 0.006714 Histone 3859
>3871 chr1 8580700 8581299 CCAAT + | 0.912465 0.087535 Histone 3871
>3873 chr1 8580825 8581424 CCAAT + | 0.745486 0.254514 Histone 3873
>3933 chr1 8676576 8677175 ccaat + | 0.848526 0.151474 Histone 3933
>3977 chr1 8771735 8772334 CCAAT + | 0.661741 0.338259 Histone 3977
>3994 chr1 8800262 8800861 CCAAT - | 0.582533 0.417467 Histone 3994
>4002 chr1 8828043 8828642 ccaat - | 0.888920 0.111080 Histone 4002
>4033 chr1 8880654 8881253 ccaat + | 0.987874 0.012126 Histone 4033
>4034 chr1 8880899 8881498 ccaat - | 0.627044 0.372956 Histone 4034
>4036 chr1 8880924 8881523 ccaat - | 0.627044 0.372956 Histone 4036
>4037 chr1 8880720 8881319 ccaat + | 0.937232 0.062768 Histone 4037
>4038 chr1 8880965 8881564 ccaat - | 0.627044 0.372956 Histone 4038
>4039 chr1 8880760 8881359 ccaat + | 0.937232 0.062768 Histone 4039
>4040 chr1 8881005 8881604 ccaat - | 0.627044 0.372956 Histone 4040
>4041 chr1 8880826 8881425 ccaat + | 0.937232 0.062768 Histone 4041
>4043 chr1 8880850 8881449 ccaat + | 0.937232 0.062768 Histone 4043
>4059 chr1 8905050 8905649 ccaat + | 0.984243 0.015757 Histone 4059
>4067 chr1 8910890 8911489 ccaat + | 0.845383 0.154617 Histone 4067
>4069 chr1 8910905 8911504 ccaat + | 0.845383 0.154617 Histone 4069
>4160 chr1 9082695 9083294 CCAAT - | 0.650660 0.349340 Histone 4160
>4288 chr1 9417521 9418120 ccaat - | 0.756712 0.243288 Histone 4288
>4299 chr1 9435167 9435766 ccaat + | 0.582810 0.417190 Histone 4299
>4300 chr1 9435412 9436011 ccaat - | 0.639509 0.360491 Histone 4300
>4301 chr1 9435185 9435784 ccaat + | 0.582810 0.417190 Histone 4301
>4302 chr1 9435430 9436029 ccaat - | 0.639509 0.360491 Histone 4302
>4303 chr1 9435245 9435844 ccaat + | 0.797191 0.202809 Histone 4303
>4304 chr1 9435490 9436089 ccaat - | 0.639509 0.360491 Histone 4304
>4327 chr1 9494921 9495520 ccaat + | 0.894628 0.105372 Histone 4327
>4335 chr1 9510312 9510911 ccaat + | 0.753201 0.246799 Histone 4335
>4337 chr1 9510438 9511037 ccaat + | 0.753201 0.246799 Histone 4337
>4347 chr1 9521578 9522177 CCAAT + | 0.613104 0.386896 Histone 4347
>4351 chr1 9531405 9532004 CCAAT + | 0.844845 0.155155 Histone 4351
>4352 chr1 9531650 9532249 CCAAT - | 0.615496 0.384504 Histone 4352
>4397 chr1 9683916 9684515 CCAAT + | 0.654245 0.345755 Histone 4397
>4398 chr1 9684161 9684760 CCAAT - | 0.556493 0.443507 Histone 4398
>4399 chr1 9683933 9684532 CCAAT + | 0.654245 0.345755 Histone 4399
>4400 chr1 9684178 9684777 CCAAT - | 0.556493 0.443507 Histone 4400
>4401 chr1 9684062 9684661 ccaat + | 0.654245 0.345755 Histone 4401
>4453 chr1 9770010 9770609 ccaat + | 0.574969 0.425031 Histone 4453
>4481 chr1 9832514 9833113 CCAAT + | 0.917887 0.082113 Histone 4481
>4483 chr1 9832544 9833143 CCAAT + | 0.917887 0.082113 Histone 4483
>4561 chr1 10001245 10001844 ccaat + | 0.549265 0.450735 Histone 4561
>4563 chr1 10001305 10001904 ccaat + | 0.549265 0.450735 Histone 4563
>4593 chr1 10080708 10081307 ccaat + | 0.931684 0.068316 Histone 4593
>4627 chr1 10127195 10127794 CCAAT + | 0.787415 0.212585 Histone 4627
>4699 chr1 10381182 10381781 CCAAT + | 0.571331 0.428669 Histone 4699
>4700 chr1 10381427 10382026 CCAAT - | 0.526579 0.473421 Histone 4700
>4707 chr1 10393235 10393834 CCAAT + | 0.600077 0.399923 Histone 4707
>4737 chr1 10443430 10444029 ccAAT + | 0.936317 0.063683 Histone 4737
>4739 chr1 10443440 10444039 CCAAT + | 0.936317 0.063683 Histone 4739
>4761 chr1 10487312 10487911 ccAAT + | 0.991621 0.008379 Histone 4761
>4801 chr1 10661016 10661615 CCAAT + | 0.516681 0.483319 Histone 4801
>4803 chr1 10661021 10661620 CCAAT + | 0.516681 0.483319 Histone 4803
>4823 chr1 10697707 10698306 CCAAT + | 0.799563 0.200437 Histone 4823
>4824 chr1 10697952 10698551 CCAAT - | 0.600911 0.399089 Histone 4824
>4825 chr1 10697728 10698327 ccaat + | 0.799563 0.200437 Histone 4825
>4826 chr1 10697973 10698572 ccaat - | 0.600911 0.399089 Histone 4826
>4827 chr1 10697749 10698348 ccaat + | 0.799563 0.200437 Histone 4827
>4828 chr1 10697994 10698593 ccaat - | 0.600911 0.399089 Histone 4828
>4829 chr1 10697770 10698369 ccaat + | 0.799563 0.200437 Histone 4829
>4830 chr1 10698015 10698614 ccaat - | 0.600911 0.399089 Histone 4830
>4831 chr1 10697791 10698390 ccaat + | 0.799563 0.200437 Histone 4831
>4832 chr1 10698036 10698635 ccaat - | 0.600911 0.399089 Histone 4832
>4833 chr1 10697812 10698411 ccaat + | 0.799563 0.200437 Histone 4833
>4834 chr1 10698057 10698656 ccaat - | 0.600911 0.399089 Histone 4834
>4835 chr1 10697833 10698432 ccaat + | 0.799563 0.200437 Histone 4835
>4836 chr1 10698078 10698677 ccaat - | 0.600911 0.399089 Histone 4836
>4837 chr1 10697854 10698453 ccaat + | 0.799563 0.200437 Histone 4837
>4838 chr1 10698099 10698698 ccaat - | 0.600911 0.399089 Histone 4838
>4839 chr1 10697875 10698474 ccaat + | 0.647619 0.352381 Histone 4839
>4840 chr1 10698120 10698719 ccaat - | 0.600911 0.399089 Histone 4840
>4841 chr1 10697896 10698495 ccAAT + | 0.586634 0.413366 Histone 4841
>4842 chr1 10698141 10698740 ccAAT - | 0.924699 0.075301 Histone 4842
>4843 chr1 10697917 10698516 ccaat + | 0.586634 0.413366 Histone 4843
>4845 chr1 10697938 10698537 ccaat + | 0.586634 0.413366 Histone 4845
>4847 chr1 10697959 10698558 ccaat + | 0.586634 0.413366 Histone 4847
>4849 chr1 10697980 10698579 ccaat + | 0.586634 0.413366 Histone 4849
>4851 chr1 10698001 10698600 ccaat + | 0.586634 0.413366 Histone 4851
>4853 chr1 10698021 10698620 ccaat + | 0.586634 0.413366 Histone 4853
>4855 chr1 10698042 10698641 ccaat + | 0.586634 0.413366 Histone 4855
>4857 chr1 10698062 10698661 ccaat + | 0.586634 0.413366 Histone 4857
>4859 chr1 10698083 10698682 ccaat + | 0.586634 0.413366 Histone 4859
>4861 chr1 10698104 10698703 CCAAT + | 0.586634 0.413366 Histone 4861
>4862 chr1 10698349 10698948 CCAAT - | 0.817632 0.182368 Histone 4862
>4863 chr1 10698125 10698724 CCAAT + | 0.786127 0.213873 Histone 4863
>4866 chr1 10698391 10698990 CCAAT - | 0.817632 0.182368 Histone 4866
>4868 chr1 10698412 10699011 CCAAT - | 0.749307 0.250693 Histone 4868
>4869 chr1 10698188 10698787 ccaat + | 0.627506 0.372494 Histone 4869
>4870 chr1 10698433 10699032 ccaat - | 0.749307 0.250693 Histone 4870
>4871 chr1 10698209 10698808 ccaat + | 0.528984 0.471016 Histone 4871
>4873 chr1 10698230 10698829 ccaat + | 0.528984 0.471016 Histone 4873
>4874 chr1 10698475 10699074 ccaat - | 0.749307 0.250693 Histone 4874
>4875 chr1 10698251 10698850 ccaat + | 0.528984 0.471016 Histone 4875
>4876 chr1 10698496 10699095 ccaat - | 0.749307 0.250693 Histone 4876
>4877 chr1 10698272 10698871 ccaat + | 0.528984 0.471016 Histone 4877
>4878 chr1 10698517 10699116 ccaat - | 0.749307 0.250693 Histone 4878
>4879 chr1 10698293 10698892 ccaat + | 0.528984 0.471016 Histone 4879
>4880 chr1 10698538 10699137 ccaat - | 0.749307 0.250693 Histone 4880
>4881 chr1 10698314 10698913 ccaat + | 0.683222 0.316778 Histone 4881
>4882 chr1 10698559 10699158 ccaat - | 0.749307 0.250693 Histone 4882
>4883 chr1 10698334 10698933 ccaat + | 0.928268 0.071732 Histone 4883
>4884 chr1 10698579 10699178 ccaat - | 0.749307 0.250693 Histone 4884
>4885 chr1 10698355 10698954 ccaat + | 0.811803 0.188197 Histone 4885
>4886 chr1 10698600 10699199 ccaat - | 0.749307 0.250693 Histone 4886
>4887 chr1 10698376 10698975 ccaat + | 0.928268 0.071732 Histone 4887
>4888 chr1 10698621 10699220 ccaat - | 0.749307 0.250693 Histone 4888
>4889 chr1 10698397 10698996 ccaat + | 0.896127 0.103873 Histone 4889
>4890 chr1 10698642 10699241 ccaat - | 0.749307 0.250693 Histone 4890
>4891 chr1 10698418 10699017 ccaat + | 0.741983 0.258017 Histone 4891
>4892 chr1 10698663 10699262 ccaat - | 0.749307 0.250693 Histone 4892
>4893 chr1 10698439 10699038 ccaat + | 0.920018 0.079982 Histone 4893
>4894 chr1 10698684 10699283 ccaat - | 0.749307 0.250693 Histone 4894
>4895 chr1 10698459 10699058 ccaat + | 0.896127 0.103873 Histone 4895
>4896 chr1 10698704 10699303 ccaat - | 0.665845 0.334155 Histone 4896
>4897 chr1 10698480 10699079 ccaat + | 0.896127 0.103873 Histone 4897
>4899 chr1 10698501 10699100 ccaat + | 0.896127 0.103873 Histone 4899
>4900 chr1 10698746 10699345 ccaat - | 0.881969 0.118031 Histone 4900
>4901 chr1 10698522 10699121 ccaat + | 0.896127 0.103873 Histone 4901
>4902 chr1 10698767 10699366 ccaat - | 0.749307 0.250693 Histone 4902
>4906 chr1 10703847 10704446 CCAAT - | 0.970005 0.029995 Histone 4906
>4947 chr1 10794826 10795425 ccaat + | 0.787415 0.212585 Histone 4947
>4971 chr1 10827482 10828081 ccaat + | 0.710956 0.289044 Histone 4971
>4973 chr1 10827619 10828218 ccaat + | 0.710956 0.289044 Histone 4973
>4979 chr1 10849178 10849777 CCAAT + | 0.678748 0.321252 Histone 4979
>4984 chr1 10855644 10856243 CCAAT - | 0.765103 0.234897 Histone 4984
>5002 chr1 10907764 10908363 ccaat - | 0.832680 0.167320 Histone 5002
>5057 chr1 11036752 11037351 CCAAT + | 0.911435 0.088565 Histone 5057
>5061 chr1 11042318 11042917 CCAAT + | 0.986357 0.013643 Histone 5061
>5062 chr1 11042563 11043162 CCAAT - | 0.681396 0.318604 Histone 5062
>5118 chr1 11135908 11136507 CCAAT - | 0.665309 0.334691 Histone 5118
>5213 chr1 11301363 11301962 ccaat + | 0.943710 0.056290 Histone 5213
>5214 chr1 11301608 11302207 ccaat - | 0.811250 0.188750 Histone 5214
>5215 chr1 11301464 11302063 ccaat + | 0.943710 0.056290 Histone 5215
>5216 chr1 11301709 11302308 ccaat - | 0.911624 0.088376 Histone 5216
>5227 chr1 11347742 11348341 ccaat + | 0.801354 0.198646 Histone 5227
>5230 chr1 11348337 11348936 CCAAT - | 0.717720 0.282280 Histone 5230
>5232 chr1 11348420 11349019 ccaat - | 0.738569 0.261431 Histone 5232
>5268 chr1 11415450 11416049 ccaat - | 0.518958 0.481042 Histone 5268
>5283 chr1 11440862 11441461 CCAAT + | 0.583305 0.416695 Histone 5283
>5307 chr1 11483806 11484405 CCAAT + | 0.553074 0.446926 Histone 5307
>5308 chr1 11484051 11484650 CCAAT - | 0.872275 0.127725 Histone 5308
>5310 chr1 11484192 11484791 CCAAT - | 0.872275 0.127725 Histone 5310
>5315 chr1 11493428 11494027 ccaat + | 0.592381 0.407619 Histone 5315
>5322 chr1 11507865 11508464 CCAAT - | 0.773482 0.226518 Histone 5322
>5325 chr1 11513568 11514167 CCAAT + | 0.984160 0.015840 Histone 5325
>5327 chr1 11513670 11514269 CCAAT + | 0.984160 0.015840 Histone 5327
>5343 chr1 11558406 11559005 ccaat + | 0.676033 0.323967 Histone 5343
>5363 chr1 11572601 11573200 CCAAT + | 0.688235 0.311765 Histone 5363
>5381 chr1 11591628 11592227 ccaat + | 0.920928 0.079072 Histone 5381
>5383 chr1 11591666 11592265 ccaat + | 0.920928 0.079072 Histone 5383
>5384 chr1 11591911 11592510 ccaat - | 0.676764 0.323236 Histone 5384
>5402 chr1 11630283 11630882 CCAAT - | 0.911901 0.088099 Histone 5402
>5407 chr1 11640889 11641488 CCAAT + | 0.621730 0.378270 Histone 5407
>5421 chr1 11666976 11667575 CCAAT + | 0.680170 0.319830 Histone 5421
>5481 chr1 11816576 11817175 CCAAT + | 0.628046 0.371954 Histone 5481
>5482 chr1 11816821 11817420 CCAAT - | 0.672745 0.327255 Histone 5482
>5485 chr1 11824295 11824894 CCAAT + | 0.688825 0.311175 Histone 5485
>5486 chr1 11824540 11825139 CCAAT - | 0.580835 0.419165 Histone 5486
>5489 chr1 11830781 11831380 CCAAT + | 0.610144 0.389856 Histone 5489
>5500 chr1 11856434 11857033 CCAAT - | 0.546465 0.453535 Histone 5500
>5541 chr1 12001513 12002112 CCAAT + | 0.867805 0.132195 Histone 5541
>5546 chr1 12001937 12002536 CCAAT - | 0.841667 0.158333 Histone 5546
>5564 chr1 12078645 12079244 ccaat - | 0.770261 0.229739 Histone 5564
>5575 chr1 12117174 12117773 CCAAT + | 0.848061 0.151939 Histone 5575
>5576 chr1 12117419 12118018 CCAAT - | 0.511372 0.488628 Histone 5576
>5585 chr1 12157492 12158091 ccaat + | 0.740319 0.259681 Histone 5585
>5596 chr1 12204527 12205126 ccaat - | 0.737091 0.262909 Histone 5596
>5599 chr1 12207038 12207637 ccaat + | 0.786283 0.213717 Histone 5599
>5621 chr1 12305787 12306386 CCAAT + | 0.682046 0.317954 Histone 5621
>5622 chr1 12306032 12306631 CCAAT - | 0.836386 0.163614 Histone 5622
>5638 chr1 12338641 12339240 CCAAT - | 0.643817 0.356183 Histone 5638
>5659 chr1 12375395 12375994 ccaat + | 0.951246 0.048754 Histone 5659
>5661 chr1 12375436 12376035 ccaat + | 0.951246 0.048754 Histone 5661
>5688 chr1 12422315 12422914 ccaat - | 0.713113 0.286887 Histone 5688
>5692 chr1 12440612 12441211 CCAAT - | 0.794445 0.205555 Histone 5692
>5743 chr1 12536302 12536901 ccaat + | 0.657640 0.342360 Histone 5743
>5745 chr1 12536381 12536980 ccaat + | 0.657640 0.342360 Histone 5745
>5776 chr1 12588748 12589347 ccaat - | 0.534243 0.465757 Histone 5776
>5784 chr1 12604395 12604994 CCAAT - | 0.506556 0.493444 Histone 5784
>5815 chr1 12651066 12651665 CCAAT + | 0.667275 0.332725 Histone 5815
>5816 chr1 12651311 12651910 CCAAT - | 0.558797 0.441203 Histone 5816
>5817 chr1 12651233 12651832 ccaat + | 0.667275 0.332725 Histone 5817
>5819 chr1 12654986 12655585 ccaat + | 0.923589 0.076411 Histone 5819
>5822 chr1 12658855 12659454 ccaat - | 0.991236 0.008764 Histone 5822
>5835 chr1 12673732 12674331 CCAAT + | 0.762664 0.237336 Histone 5835
>5839 chr1 12675934 12676533 ccaat + | 0.988609 0.011391 Histone 5839
>5861 chr1 12699748 12700347 CCAAT + | 0.744019 0.255981 Histone 5861
>5901 chr1 12755887 12756486 CCAAT + | 0.606277 0.393723 Histone 5901
>5902 chr1 12756132 12756731 CCAAT - | 0.980000 0.020000 Histone 5902
>5983 chr1 12889210 12889809 ccaat + | 0.882997 0.117003 Histone 5983
>5993 chr1 12893562 12894161 CCAAT + | 0.627506 0.372494 Histone 5993
>5995 chr1 12893713 12894312 CCAAT + | 0.627506 0.372494 Histone 5995
>6041 chr1 12943768 12944367 ccaat + | 0.534243 0.465757 Histone 6041
>6043 chr1 12943852 12944451 ccaat + | 0.534243 0.465757 Histone 6043
>6089 chr1 13052624 13053223 CCAAT + | 0.751868 0.248132 Histone 6089
>6119 chr1 13072162 13072761 CCAAT + | 0.773433 0.226567 Histone 6119
>6120 chr1 13072407 13073006 CCAAT - | 0.653298 0.346702 Histone 6120
>6127 chr1 13087705 13088304 CCAAT + | 0.901295 0.098705 Histone 6127
>6129 chr1 13089432 13090031 CCAAT + | 0.887931 0.112069 Histone 6129
>6135 chr1 13094123 13094722 CCAAT + | 0.664330 0.335670 Histone 6135
>6165 chr1 13133787 13134386 ccAAT + | 0.653298 0.346702 Histone 6165
>6166 chr1 13134032 13134631 ccAAT - | 0.773433 0.226567 Histone 6166
>6227 chr1 13243961 13244560 CCAAT + | 0.522675 0.477325 Histone 6227
>6239 chr1 13263410 13264009 CCAAT + | 0.654402 0.345598 Histone 6239
>6281 chr1 13305026 13305625 CCAAT + | 0.849853 0.150148 Histone 6281
>6301 chr1 13324895 13325494 CCAAT + | 0.959627 0.040373 Histone 6301
>6310 chr1 13353352 13353951 CCAAT - | 0.690078 0.309922 Histone 6310
>6321 chr1 13369138 13369737 CCAAT + | 0.762807 0.237193 Histone 6321
>6331 chr1 13385754 13386353 ccaat + | 0.721580 0.278420 Histone 6331
>6333 chr1 13385797 13386396 ccaat + | 0.721580 0.278420 Histone 6333
>6343 chr1 13389165 13389764 CCAAT + | 0.830394 0.169606 Histone 6343
>6344 chr1 13389410 13390009 CCAAT - | 0.557557 0.442443 Histone 6344
>6359 chr1 13412526 13413125 ccaat + | 0.803948 0.196052 Histone 6359
>6360 chr1 13412771 13413370 ccaat - | 0.786180 0.213820 Histone 6360
>6361 chr1 13412616 13413215 ccaat + | 0.803948 0.196052 Histone 6361
>6362 chr1 13412861 13413460 ccaat - | 0.786180 0.213820 Histone 6362
>6363 chr1 13412672 13413271 ccaat + | 0.803948 0.196052 Histone 6363
>6377 chr1 13484195 13484794 CCAAT + | 0.654402 0.345598 Histone 6377
>6419 chr1 13525820 13526419 CCAAT + | 0.849853 0.150148 Histone 6419
>6439 chr1 13545750 13546349 CCAAT + | 0.959627 0.040373 Histone 6439
>6450 chr1 13574189 13574788 CCAAT - | 0.690078 0.309922 Histone 6450
>6461 chr1 13589972 13590571 CCAAT + | 0.762807 0.237193 Histone 6461
>6471 chr1 13606595 13607194 ccaat + | 0.721580 0.278420 Histone 6471
>6473 chr1 13606638 13607237 ccaat + | 0.721580 0.278420 Histone 6473
>6483 chr1 13610006 13610605 CCAAT + | 0.830394 0.169606 Histone 6483
>6484 chr1 13610251 13610850 CCAAT - | 0.557557 0.442443 Histone 6484
>6499 chr1 13633385 13633984 ccaat + | 0.803948 0.196052 Histone 6499
>6500 chr1 13633630 13634229 ccaat - | 0.786180 0.213820 Histone 6500
>6501 chr1 13633475 13634074 ccaat + | 0.803948 0.196052 Histone 6501
>6502 chr1 13633720 13634319 ccaat - | 0.786180 0.213820 Histone 6502
>6503 chr1 13633531 13634130 ccaat + | 0.803948 0.196052 Histone 6503
>6565 chr1 13736811 13737410 CCAAT + | 0.586634 0.413366 Histone 6565
>6566 chr1 13737056 13737655 CCAAT - | 0.549473 0.450527 Histone 6566
>6567 chr1 13736825 13737424 CCAAT + | 0.586634 0.413366 Histone 6567
>6568 chr1 13737070 13737669 CCAAT - | 0.549473 0.450527 Histone 6568
>6577 chr1 13749633 13750232 ccaat + | 0.980864 0.019136 Histone 6577
>6579 chr1 13749672 13750271 ccaat + | 0.980864 0.019136 Histone 6579
>6591 chr1 13764036 13764635 ccaat + | 0.549485 0.450515 Histone 6591
>6599 chr1 13771048 13771647 ccaat + | 0.578144 0.421856 Histone 6599
>6601 chr1 13771611 13772210 ccaat + | 0.851527 0.148473 Histone 6601
>6603 chr1 13771650 13772249 ccaat + | 0.851527 0.148473 Histone 6603
>6609 chr1 13776346 13776945 CCAAT + | 0.893068 0.106932 Histone 6609
>6611 chr1 13776417 13777016 CCAAT + | 0.893068 0.106932 Histone 6611
>6703 chr1 13948023 13948622 CCAAT + | 0.941839 0.058161 Histone 6703
>6704 chr1 13948268 13948867 CCAAT - | 0.857182 0.142818 Histone 6704
>6718 chr1 13991563 13992162 CCAAT - | 0.633428 0.366572 Histone 6718
>6779 chr1 14085379 14085978 ccaat + | 0.617138 0.382862 Histone 6779
>6781 chr1 14085398 14085997 CCAAT + | 0.617138 0.382862 Histone 6781
>6787 chr1 14095602 14096201 CCAAT + | 0.996707 0.003293 Histone 6787
>6789 chr1 14095619 14096218 CCAAT + | 0.996707 0.003293 Histone 6789
>6817 chr1 14121382 14121981 CCAAT + | 0.661200 0.338800 Histone 6817
>6843 chr1 14166275 14166874 ccaat + | 0.747905 0.252095 Histone 6843
>6844 chr1 14166520 14167119 ccaat - | 0.742192 0.257808 Histone 6844
>6873 chr1 14223508 14224107 ccaat + | 0.521768 0.478232 Histone 6873
>6877 chr1 14224170 14224769 ccaat + | 0.826630 0.173370 Histone 6877
>6929 chr1 14298339 14298938 ccaat + | 0.797084 0.202916 Histone 6929
>6930 chr1 14298584 14299183 ccaat - | 0.668521 0.331479 Histone 6930
>6935 chr1 14314849 14315448 ccaat + | 0.691025 0.308975 Histone 6935
>6970 chr1 14390840 14391439 CCAAT - | 0.653364 0.346636 Histone 6970
>6972 chr1 14391007 14391606 CCAAT - | 0.653364 0.346636 Histone 6972
>6987 chr1 14429878 14430477 CCAAT + | 0.602671 0.397329 Histone 6987
>7006 chr1 14470700 14471299 CCAAT - | 0.691942 0.308058 Histone 7006
>7031 chr1 14505053 14505652 CCAAT + | 0.784530 0.215470 Histone 7031
>7093 chr1 14596218 14596817 ccaat + | 0.875925 0.124075 Histone 7093
>7095 chr1 14596331 14596930 ccaat + | 0.875925 0.124075 Histone 7095
>7096 chr1 14596576 14597175 ccaat - | 0.749382 0.250618 Histone 7096
>7111 chr1 14620774 14621373 CCAAT + | 0.680534 0.319466 Histone 7111
>7171 chr1 14713957 14714556 ccaat + | 0.731275 0.268725 Histone 7171
>7173 chr1 14714000 14714599 ccaAT + | 0.731275 0.268725 Histone 7173
>7176 chr1 14719214 14719813 ccaat - | 0.994849 0.005151 Histone 7176
>7177 chr1 14719723 14720322 CCAAT + | 0.543283 0.456717 Histone 7177
>7202 chr1 14741952 14742551 CCAAT - | 0.513990 0.486010 Histone 7202
>7219 chr1 14756275 14756874 ccaat + | 0.627677 0.372323 Histone 7219
>7222 chr1 14758067 14758666 CCAAT - | 0.564569 0.435431 Histone 7222
>7223 chr1 14760140 14760739 CCAAT + | 0.932728 0.067272 Histone 7223
>7224 chr1 14760385 14760984 CCAAT - | 0.965448 0.034552 Histone 7224
>7242 chr1 14776275 14776874 CCAAT - | 0.558797 0.441203 Histone 7242
>7243 chr1 14776392 14776991 CCAAT + | 0.667275 0.332725 Histone 7243
>7289 chr1 14876878 14877477 ccaat + | 0.959627 0.040373 Histone 7289
>7307 chr1 14931113 14931712 ccaat + | 0.923869 0.076131 Histone 7307
>7311 chr1 14937122 14937721 CCAAT + | 0.672168 0.327832 Histone 7311
>7313 chr1 14937159 14937758 CCAAT + | 0.672168 0.327832 Histone 7313
>7315 chr1 14941178 14941777 CCAAT + | 0.629076 0.370924 Histone 7315
>7316 chr1 14941423 14942022 CCAAT - | 0.829295 0.170705 Histone 7316
>7317 chr1 14941208 14941807 CCAAT + | 0.629076 0.370924 Histone 7317
>7318 chr1 14941453 14942052 CCAAT - | 0.829295 0.170705 Histone 7318
>7345 chr1 14984047 14984646 CCAAT + | 0.996239 0.003761 Histone 7345
>7377 chr1 15051974 15052573 CCAAT + | 0.534243 0.465757 Histone 7377
>7379 chr1 15052021 15052620 CCAAT + | 0.534243 0.465757 Histone 7379
>7381 chr1 15053583 15054182 CCAAT + | 0.613472 0.386528 Histone 7381
>7393 chr1 15061273 15061872 CCAAT + | 0.528984 0.471016 Histone 7393
>7401 chr1 15068703 15069302 CCAAT + | 0.537564 0.462436 Histone 7401
>7409 chr1 15076050 15076649 ccaat + | 0.986972 0.013028 Histone 7409
>7411 chr1 15076101 15076700 ccaat + | 0.918238 0.081762 Histone 7411
>7419 chr1 15095955 15096554 ccaat + | 0.976099 0.023901 Histone 7419
>7420 chr1 15096200 15096799 ccaat - | 0.966458 0.033542 Histone 7420
>7421 chr1 15096014 15096613 ccaat + | 0.976099 0.023901 Histone 7421
>7422 chr1 15096259 15096858 ccaat - | 0.966458 0.033542 Histone 7422
>7444 chr1 15157451 15158050 CCAAT - | 0.511656 0.488344 Histone 7444
>7455 chr1 15187252 15187851 CCAAT + | 0.526579 0.473421 Histone 7455
>7503 chr1 15282502 15283101 CCAAT + | 0.754741 0.245259 Histone 7503
>7513 chr1 15306324 15306923 ccaat + | 0.925948 0.074052 Histone 7513
>7514 chr1 15306569 15307168 ccaat - | 0.997792 0.002208 Histone 7514
>7524 chr1 15323472 15324071 CCAAT - | 0.928545 0.071455 Histone 7524
>7526 chr1 15323668 15324267 CCAAT - | 0.906939 0.093061 Histone 7526
>7532 chr1 15333142 15333741 ccaat - | 0.906624 0.093376 Histone 7532
>7569 chr1 15396826 15397425 ccaat + | 0.758433 0.241567 Histone 7569
>7624 chr1 15478646 15479245 ccaat - | 0.618227 0.381773 Histone 7624
>7625 chr1 15482015 15482614 ccaat + | 0.659963 0.340037 Histone 7625
>7626 chr1 15482260 15482859 ccaat - | 0.579090 0.420910 Histone 7626
>7630 chr1 15485571 15486170 ccaat - | 0.984343 0.015657 Histone 7630
>7653 chr1 15517487 15518086 CCAAT + | 0.995816 0.004184 Histone 7653
>7655 chr1 15523263 15523862 CCAAT + | 0.898905 0.101095 Histone 7655
>7657 chr1 15523470 15524069 CCAAT + | 0.624360 0.375640 Histone 7657
>7664 chr1 15539444 15540043 ccaat - | 0.960210 0.039790 Histone 7664
>7665 chr1 15539370 15539969 CCAAT + | 0.856417 0.143583 Histone 7665
>7666 chr1 15539615 15540214 CCAAT - | 0.805893 0.194107 Histone 7666
>7683 chr1 15585277 15585876 CCAAT + | 0.762807 0.237193 Histone 7683
>7718 chr1 15653578 15654177 CCAAT - | 0.741814 0.258186 Histone 7718
>7721 chr1 15656409 15657008 CCAAT + | 0.815569 0.184431 Histone 7721
>7723 chr1 15656493 15657092 CCAAT + | 0.815569 0.184431 Histone 7723
>7725 chr1 15656547 15657146 CCAAT + | 0.815569 0.184431 Histone 7725
>7727 chr1 15663051 15663650 CCAAT + | 0.833560 0.166440 Histone 7727
>7733 chr1 15671395 15671994 ccaat + | 0.896164 0.103836 Histone 7733
>7734 chr1 15671640 15672239 ccaat - | 0.932257 0.067743 Histone 7734
>7735 chr1 15671468 15672067 ccaat + | 0.896164 0.103836 Histone 7735
>7736 chr1 15671713 15672312 ccaat - | 0.932257 0.067743 Histone 7736
>7747 chr1 15682952 15683551 CCAAT + | 0.833560 0.166440 Histone 7747
>7749 chr1 15684382 15684981 ccaat + | 0.998490 0.001510 Histone 7749
>7750 chr1 15684627 15685226 ccaat - | 0.589516 0.410484 Histone 7750
>7751 chr1 15684408 15685007 CCAAT + | 0.998490 0.001510 Histone 7751
>7752 chr1 15684653 15685252 CCAAT - | 0.589516 0.410484 Histone 7752
>7782 chr1 15722606 15723205 ccaat - | 0.597490 0.402510 Histone 7782
>7784 chr1 15722644 15723243 ccaat - | 0.597490 0.402510 Histone 7784
>7857 chr1 15954898 15955497 ccaat + | 0.930253 0.069747 Histone 7857
>7867 chr1 15997816 15998415 CCAAT + | 0.725352 0.274648 Histone 7867
>7889 chr1 16034074 16034673 CCAAT + | 0.939805 0.060195 Histone 7889
>7897 chr1 16062187 16062786 CCAAT + | 0.999138 0.000862 Histone 7897
>7929 chr1 16146683 16147282 CCAAT + | 0.865190 0.134810 Histone 7929
>7931 chr1 16146766 16147365 CCAAT + | 0.865190 0.134810 Histone 7931
>7933 chr1 16156592 16157191 ccaat + | 0.561520 0.438480 Histone 7933
>7934 chr1 16156837 16157436 ccaat - | 0.547520 0.452480 Histone 7934
>7935 chr1 16156693 16157292 ccaat + | 0.561520 0.438480 Histone 7935
>7987 chr1 16237328 16237927 ccaat + | 0.753201 0.246799 Histone 7987
>8019 chr1 16293815 16294414 ccaat + | 0.574371 0.425629 Histone 8019
>8029 chr1 16307674 16308273 ccaat + | 0.724433 0.275567 Histone 8029
>8030 chr1 16307919 16308518 ccaat - | 0.719180 0.280820 Histone 8030
>8051 chr1 16358138 16358737 CCAAT + | 0.630558 0.369442 Histone 8051
>8141 chr1 16539539 16540138 ccaat + | 0.837281 0.162719 Histone 8141
>8205 chr1 16664502 16665101 ccaat + | 0.516756 0.483244 Histone 8205
>8206 chr1 16664747 16665346 ccaat - | 0.606319 0.393681 Histone 8206
>8229 chr1 16713242 16713841 CCAAT + | 0.931842 0.068158 Histone 8229
>8230 chr1 16713487 16714086 CCAAT - | 0.920892 0.079108 Histone 8230
>8233 chr1 16715183 16715782 ccaat + | 0.643772 0.356228 Histone 8233
>8234 chr1 16715428 16716027 ccaat - | 0.985783 0.014217 Histone 8234
>8235 chr1 16715238 16715837 ccaat + | 0.643772 0.356228 Histone 8235
>8236 chr1 16715483 16716082 ccaat - | 0.985783 0.014217 Histone 8236
>8325 chr1 16865904 16866503 CCAAT + | 0.931842 0.068158 Histone 8325
>8326 chr1 16866149 16866748 CCAAT - | 0.920892 0.079108 Histone 8326
>8329 chr1 16867847 16868446 ccaat + | 0.643772 0.356228 Histone 8329
>8330 chr1 16868092 16868691 ccaat - | 0.996010 0.003990 Histone 8330
>8331 chr1 16867902 16868501 ccaat + | 0.643772 0.356228 Histone 8331
>8332 chr1 16868147 16868746 ccaat - | 0.996010 0.003990 Histone 8332
>8359 chr1 16919050 16919649 CCAAT + | 0.606481 0.393519 Histone 8359
>8360 chr1 16919295 16919894 CCAAT - | 0.903465 0.096535 Histone 8360
>8397 chr1 17049859 17050458 ccaat + | 0.894290 0.105710 Histone 8397
>8399 chr1 17049896 17050495 ccaat + | 0.894290 0.105710 Histone 8399
>8401 chr1 17052824 17053423 CCAAT + | 0.766153 0.233847 Histone 8401
>8402 chr1 17053069 17053668 CCAAT - | 0.824759 0.175241 Histone 8402
>8455 chr1 17168093 17168692 CCAAT + | 0.721580 0.278420 Histone 8455
>8591 chr1 17398609 17399208 CCAAT + | 0.759662 0.240338 Histone 8591
>8610 chr1 17447879 17448478 CCAAT - | 0.760491 0.239509 Histone 8610
>8612 chr1 17447930 17448529 CCAAT - | 0.760491 0.239509 Histone 8612
>8647 chr1 17560444 17561043 CCAAT + | 0.606753 0.393247 Histone 8647
>8665 chr1 17596278 17596877 CCAAT + | 0.615189 0.384811 Histone 8665
>8667 chr1 17600335 17600934 CCAAT + | 0.988592 0.011408 Histone 8667
>8668 chr1 17600580 17601179 CCAAT - | 0.591749 0.408251 Histone 8668
>8685 chr1 17629658 17630257 CCAAT + | 0.786808 0.213192 Histone 8685
>8687 chr1 17629694 17630293 CCAAT + | 0.672168 0.327832 Histone 8687
>8692 chr1 17631699 17632298 CCAAT - | 0.993567 0.006433 Histone 8692
>8749 chr1 17791690 17792289 CCAAT + | 0.735951 0.264049 Histone 8749
>8767 chr1 17864390 17864989 ccaat + | 0.911435 0.088565 Histone 8767
>8785 chr1 17910273 17910872 CCAAT + | 0.974921 0.025079 Histone 8785
>8786 chr1 17910518 17911117 CCAAT - | 0.902971 0.097029 Histone 8786
>8787 chr1 17910399 17910998 ccaat + | 0.974921 0.025079 Histone 8787
>8788 chr1 17910644 17911243 ccaat - | 0.902971 0.097029 Histone 8788
>8789 chr1 17910668 17911267 ccaat + | 0.878273 0.121727 Histone 8789
>8801 chr1 17920458 17921057 ccaat + | 0.877252 0.122748 Histone 8801
>8803 chr1 17920531 17921130 ccaat + | 0.877252 0.122748 Histone 8803
>8827 chr1 17953398 17953997 ccaat + | 0.935238 0.064762 Histone 8827
>8829 chr1 17953422 17954021 ccaat + | 0.935238 0.064762 Histone 8829
>8831 chr1 17953446 17954045 ccaat + | 0.935238 0.064762 Histone 8831
>8833 chr1 17953470 17954069 ccaat + | 0.935238 0.064762 Histone 8833
>8878 chr1 18071552 18072151 CCAAT - | 0.859833 0.140167 Histone 8878
>8879 chr1 18080703 18081302 CCAAT + | 0.914195 0.085805 Histone 8879
>8883 chr1 18094248 18094847 ccaat + | 0.578002 0.421998 Histone 8883
>8884 chr1 18094493 18095092 ccaat - | 0.657903 0.342097 Histone 8884
>8893 chr1 18106350 18106949 ccaat + | 0.963917 0.036083 Histone 8893
>8904 chr1 18114515 18115114 ccaat - | 0.975469 0.024531 Histone 8904
>8909 chr1 18123545 18124144 ccaat + | 0.848836 0.151164 Histone 8909
>8910 chr1 18123790 18124389 ccaat - | 0.722278 0.277722 Histone 8910
>8911 chr1 18123607 18124206 CCAAT + | 0.848836 0.151164 Histone 8911
>8912 chr1 18123852 18124451 CCAAT - | 0.722278 0.277722 Histone 8912
>8941 chr1 18170348 18170947 CCAAT + | 0.714688 0.285312 Histone 8941
>8942 chr1 18170593 18171192 CCAAT - | 0.853295 0.146705 Histone 8942
>8961 chr1 18190862 18191461 ccaat + | 0.535984 0.464016 Histone 8961
>8967 chr1 18209270 18209869 ccaat + | 0.901714 0.098286 Histone 8967
>8968 chr1 18209515 18210114 ccaat - | 0.951025 0.048975 Histone 8968
>9002 chr1 18272780 18273379 CCAAT - | 0.774005 0.225995 Histone 9002
>9054 chr1 18364378 18364977 ccaat - | 0.877196 0.122804 Histone 9054
>9057 chr1 18370519 18371118 ccaat + | 0.984179 0.015821 Histone 9057
>9058 chr1 18370764 18371363 ccaat - | 0.905701 0.094299 Histone 9058
>9065 chr1 18386243 18386842 ccaat + | 0.669875 0.330125 Histone 9065
>9073 chr1 18392418 18393017 ccaat + | 0.829724 0.170276 Histone 9073
>9074 chr1 18392663 18393262 ccaat - | 0.943716 0.056284 Histone 9074
>9081 chr1 18425886 18426485 CCAAT + | 0.987582 0.012418 Histone 9081
>9083 chr1 18425908 18426507 CCAAT + | 0.987582 0.012418 Histone 9083
>9105 chr1 18495648 18496247 CCAAT + | 0.904306 0.095694 Histone 9105
>9117 chr1 18505280 18505879 CCAAT + | 0.654402 0.345598 Histone 9117
>9125 chr1 18523414 18524013 CCAAT + | 0.922211 0.077789 Histone 9125
>9135 chr1 18535051 18535650 ccaat + | 0.553581 0.446419 Histone 9135
>9172 chr1 18576892 18577491 CCAAT - | 0.910725 0.089275 Histone 9172
>9179 chr1 18589764 18590363 CCAAT + | 0.549265 0.450735 Histone 9179
>9205 chr1 18636420 18637019 ccaat + | 0.714688 0.285312 Histone 9205
>9207 chr1 18636544 18637143 CCAAT + | 0.923217 0.076783 Histone 9207
>9213 chr1 18643621 18644220 CCAAT + | 0.922403 0.077597 Histone 9213
>9214 chr1 18643866 18644465 CCAAT - | 0.591288 0.408712 Histone 9214
>9233 chr1 18669088 18669687 CCAAT + | 0.698898 0.301102 Histone 9233
>9235 chr1 18674447 18675046 ccaat + | 0.639664 0.360336 Histone 9235
>9237 chr1 18674604 18675203 ccaat + | 0.639664 0.360336 Histone 9237
>9261 chr1 18721368 18721967 ccaat + | 0.582246 0.417754 Histone 9261
>9263 chr1 18726638 18727237 CCAAT + | 0.642564 0.357436 Histone 9263
>9264 chr1 18726883 18727482 CCAAT - | 0.540563 0.459437 Histone 9264
>9288 chr1 18775953 18776552 CCAAT - | 0.682715 0.317285 Histone 9288
>9319 chr1 18833632 18834231 CCAAT + | 0.535144 0.464856 Histone 9319
>9329 chr1 18873936 18874535 CCAAT + | 0.824195 0.175805 Histone 9329
>9333 chr1 18878595 18879194 CCAAT + | 0.815438 0.184562 Histone 9333
>9334 chr1 18878840 18879439 CCAAT - | 0.912728 0.087272 Histone 9334
>9343 chr1 18906580 18907179 CCAAT + | 0.721580 0.278420 Histone 9343
>9345 chr1 18906600 18907199 CCAAT + | 0.721580 0.278420 Histone 9345
>9349 chr1 18923921 18924520 CCAAT + | 0.875035 0.124965 Histone 9349
>9350 chr1 18924166 18924765 CCAAT - | 0.940744 0.059256 Histone 9350
>9352 chr1 18924188 18924787 CCAAT - | 0.940744 0.059256 Histone 9352
>9361 chr1 18945925 18946524 CCAAT + | 0.863325 0.136675 Histone 9361
>9363 chr1 18947199 18947798 CCAAT + | 0.961951 0.038049 Histone 9363
>9364 chr1 18947444 18948043 CCAAT - | 0.832005 0.167995 Histone 9364
>9426 chr1 19035748 19036347 ccaat - | 0.939775 0.060225 Histone 9426
>9436 chr1 19048073 19048672 CCAAT - | 0.864096 0.135904 Histone 9436
>9465 chr1 19101585 19102184 CCAAT + | 0.657378 0.342622 Histone 9465
>9467 chr1 19102976 19103575 CCAAT + | 0.995401 0.004599 Histone 9467
>9469 chr1 19104308 19104907 CCAAT + | 0.720106 0.279894 Histone 9469
>9477 chr1 19118192 19118791 CCAAT + | 0.862592 0.137408 Histone 9477
>9486 chr1 19127046 19127645 CCAAT - | 0.811720 0.188280 Histone 9486
>9510 chr1 19168468 19169067 ccaat - | 0.633708 0.366292 Histone 9510
>9531 chr1 19190411 19191010 ccaat + | 0.884841 0.115159 Histone 9531
>9532 chr1 19190656 19191255 ccaat - | 0.915898 0.084102 Histone 9532
>9533 chr1 19190483 19191082 ccaat + | 0.884841 0.115159 Histone 9533
>9534 chr1 19190728 19191327 ccaat - | 0.915898 0.084102 Histone 9534
>9548 chr1 19211850 19212449 ccAAT - | 0.526579 0.473421 Histone 9548
>9567 chr1 19248231 19248830 ccaat + | 0.665692 0.334308 Histone 9567
>9575 chr1 19264660 19265259 CCAAT + | 0.564094 0.435906 Histone 9575
>9590 chr1 19279325 19279924 CCAAT - | 0.523186 0.476814 Histone 9590
>9601 chr1 19295428 19296027 CCAAT + | 0.759290 0.240710 Histone 9601
>9602 chr1 19295673 19296272 CCAAT - | 0.732303 0.267697 Histone 9602
>9603 chr1 19295443 19296042 CCAAT + | 0.759290 0.240710 Histone 9603
>9604 chr1 19295688 19296287 CCAAT - | 0.732303 0.267697 Histone 9604
>9606 chr1 19296622 19297221 CCAAT - | 0.663735 0.336265 Histone 9606
>9655 chr1 19373406 19374005 CCAAT + | 0.677661 0.322339 Histone 9655
>9665 chr1 19385557 19386156 CCAAT + | 0.534821 0.465179 Histone 9665
>9679 chr1 19395889 19396488 CCAAT + | 0.557864 0.442136 Histone 9679
>9681 chr1 19395913 19396512 CCAAT + | 0.557864 0.442136 Histone 9681
>9709 chr1 19445624 19446223 ccaat + | 0.868814 0.131186 Histone 9709
>9711 chr1 19445706 19446305 ccaat + | 0.887152 0.112848 Histone 9711
>9713 chr1 19445740 19446339 ccaat + | 0.887152 0.112848 Histone 9713
>9729 chr1 19488223 19488822 ccaat + | 0.801989 0.198011 Histone 9729
>9731 chr1 19488246 19488845 ccaat + | 0.801989 0.198011 Histone 9731
>9736 chr1 19496841 19497440 CCAAT - | 0.945271 0.054729 Histone 9736
>9800 chr1 19605083 19605682 CCAAT - | 0.657622 0.342378 Histone 9800
>9851 chr1 19650553 19651152 ccaat + | 0.547905 0.452095 Histone 9851
>9881 chr1 19690562 19691161 ccaat + | 0.567495 0.432505 Histone 9881
>9900 chr1 19716855 19717454 CCAAT - | 0.757821 0.242179 Histone 9900
>9931 chr1 19771480 19772079 ccaat + | 0.877252 0.122748 Histone 9931
>9933 chr1 19771509 19772108 ccaat + | 0.877252 0.122748 Histone 9933
>9951 chr1 19808454 19809053 CCAAT + | 0.877882 0.122118 Histone 9951
>10013 chr1 19929891 19930490 CCAAT + | 0.860445 0.139555 Histone 10013
>10083 chr1 20015639 20016238 ccaat + | 0.784458 0.215542 Histone 10083
>10131 chr1 20064285 20064884 ccaat + | 0.826283 0.173717 Histone 10131
>10132 chr1 20064530 20065129 ccaat - | 0.970706 0.029294 Histone 10132
>10138 chr1 20069757 20070356 CCAAT - | 0.703028 0.296972 Histone 10138
>10143 chr1 20073236 20073835 ccaat + | 0.555042 0.444958 Histone 10143
>10176 chr1 20144203 20144802 ccaat - | 0.832875 0.167125 Histone 10176
>10178 chr1 20144342 20144941 ccaat - | 0.832875 0.167125 Histone 10178
>10185 chr1 20159516 20160115 ccaat + | 0.542728 0.457272 Histone 10185
>10209 chr1 20197918 20198517 ccaat + | 0.998951 0.001049 Histone 10209
>10211 chr1 20198032 20198631 ccaat + | 0.998951 0.001049 Histone 10211
>10213 chr1 20200254 20200853 ccaat + | 0.985824 0.014177 Histone 10213
>10214 chr1 20200499 20201098 ccaat - | 0.787459 0.212541 Histone 10214
>10215 chr1 20200657 20201256 ccaat + | 0.948706 0.051294 Histone 10215
>10236 chr1 20240396 20240995 ccaat - | 0.998229 0.001771 Histone 10236
>10241 chr1 20251661 20252260 ccaat + | 0.997763 0.002237 Histone 10241
>10270 chr1 20294702 20295301 ccaat - | 0.711326 0.288674 Histone 10270
>10272 chr1 20294730 20295329 ccaat - | 0.711326 0.288674 Histone 10272
>10274 chr1 20294833 20295432 ccaat - | 0.602882 0.397118 Histone 10274
>10283 chr1 20305967 20306566 ccaat + | 0.568858 0.431142 Histone 10283
>10287 chr1 20309622 20310221 ccaat + | 0.990637 0.009363 Histone 10287
>10289 chr1 20309658 20310257 ccaat + | 0.990637 0.009363 Histone 10289
>10309 chr1 20346095 20346694 CCAAT + | 0.509812 0.490187 Histone 10309
>10330 chr1 20377152 20377751 CCAAT - | 0.512088 0.487912 Histone 10330
>10331 chr1 20377730 20378329 ccaat + | 0.963592 0.036408 Histone 10331
>10346 chr1 20414907 20415506 ccaat - | 0.599722 0.400278 Histone 10346
>10347 chr1 20415774 20416373 ccaat + | 0.520291 0.479709 Histone 10347
>10363 chr1 20438826 20439425 ccaat + | 0.961818 0.038182 Histone 10363
>10369 chr1 20441161 20441760 CCAAT + | 0.915048 0.084952 Histone 10369
>10375 chr1 20451011 20451610 CCAAT + | 0.964763 0.035237 Histone 10375
>10400 chr1 20485046 20485645 ccaat - | 0.512411 0.487589 Histone 10400
>10402 chr1 20485102 20485701 ccaat - | 0.512411 0.487589 Histone 10402
>10447 chr1 20536354 20536953 CCAAT + | 0.669901 0.330099 Histone 10447
>10464 chr1 20565051 20565650 CCAAT - | 0.685690 0.314310 Histone 10464
>10478 chr1 20587573 20588172 CCAAT - | 0.678852 0.321148 Histone 10478
>10499 chr1 20634627 20635226 ccaat + | 0.994984 0.005016 Histone 10499
>10511 chr1 20638233 20638832 ccaat + | 0.961818 0.038182 Histone 10511
>10577 chr1 20761585 20762184 CCAAT + | 0.732917 0.267083 Histone 10577
>10578 chr1 20761830 20762429 CCAAT - | 0.908913 0.091087 Histone 10578
>10583 chr1 20771663 20772262 ccaat + | 0.866548 0.133452 Histone 10583
>10584 chr1 20771908 20772507 ccaat - | 0.972387 0.027613 Histone 10584
>10591 chr1 20801825 20802424 CCAAT + | 0.754667 0.245333 Histone 10591
>10595 chr1 20808815 20809414 ccaat + | 0.582909 0.417091 Histone 10595
>10599 chr1 20811088 20811687 ccaat + | 0.581665 0.418335 Histone 10599
>10609 chr1 20826917 20827516 ccaat + | 0.868635 0.131365 Histone 10609
>10611 chr1 20826924 20827523 ccaat + | 0.868635 0.131365 Histone 10611
>10628 chr1 20860537 20861136 CCAAT - | 0.815099 0.184901 Histone 10628
>10631 chr1 20865614 20866213 ccaat + | 0.929333 0.070667 Histone 10631
>10633 chr1 20865683 20866282 ccaat + | 0.929333 0.070667 Histone 10633
>10651 chr1 20906438 20907037 ccaat + | 0.807631 0.192369 Histone 10651
>10667 chr1 20921219 20921818 CCAAT + | 0.903037 0.096963 Histone 10667
>10669 chr1 20921285 20921884 CCAAT + | 0.903037 0.096963 Histone 10669
>10671 chr1 20921369 20921968 CCAAT + | 0.880528 0.119472 Histone 10671
>10677 chr1 20930840 20931439 CCAAT + | 0.821051 0.178949 Histone 10677
>10679 chr1 20930881 20931480 CCAAT + | 0.821051 0.178949 Histone 10679
>10695 chr1 20952033 20952632 ccaat + | 0.753201 0.246799 Histone 10695
>10697 chr1 20952154 20952753 ccaat + | 0.919174 0.080826 Histone 10697
>10701 chr1 20963908 20964507 CCAAT + | 0.881521 0.118479 Histone 10701
>10703 chr1 20964023 20964622 CCAAT + | 0.881521 0.118479 Histone 10703
>10779 chr1 21159854 21160453 ccaat + | 0.628899 0.371101 Histone 10779
>10799 chr1 21211187 21211786 CCAAT + | 0.513458 0.486542 Histone 10799
>10801 chr1 21211281 21211880 CCAAT + | 0.506214 0.493786 Histone 10801
>10821 chr1 21239508 21240107 ccaat + | 0.882349 0.117651 Histone 10821
>10822 chr1 21239753 21240352 ccaat - | 0.988165 0.011835 Histone 10822
>10823 chr1 21239532 21240131 ccaat + | 0.882349 0.117651 Histone 10823
>10824 chr1 21239777 21240376 ccaat - | 0.988165 0.011835 Histone 10824
>10825 chr1 21239581 21240180 ccaat + | 0.882349 0.117651 Histone 10825
>10826 chr1 21239826 21240425 ccaat - | 0.988165 0.011835 Histone 10826
>10837 chr1 21262813 21263412 CCAAT + | 0.548536 0.451464 Histone 10837
>10839 chr1 21262866 21263465 CCAAT + | 0.548536 0.451464 Histone 10839
>10879 chr1 21363027 21363626 CCAAT + | 0.987103 0.012897 Histone 10879
>10925 chr1 21428214 21428813 ccaat + | 0.935094 0.064906 Histone 10925
>10927 chr1 21428313 21428912 ccaat + | 0.935094 0.064906 Histone 10927
>10943 chr1 21500186 21500785 CCAAT + | 0.836507 0.163493 Histone 10943
>10951 chr1 21512259 21512858 CCAAT + | 0.967055 0.032945 Histone 10951
>10973 chr1 21544228 21544827 ccAAT + | 0.985135 0.014865 Histone 10973
>10974 chr1 21544473 21545072 ccAAT - | 0.765201 0.234799 Histone 10974
>10975 chr1 21544262 21544861 CCAAT + | 0.985135 0.014865 Histone 10975
>10976 chr1 21544507 21545106 CCAAT - | 0.765201 0.234799 Histone 10976
>10999 chr1 21583772 21584371 ccaat + | 0.500080 0.499920 Histone 10999
>11007 chr1 21597013 21597612 CCAAT + | 0.652544 0.347456 Histone 11007
>11008 chr1 21597258 21597857 CCAAT - | 0.965854 0.034146 Histone 11008
>11013 chr1 21611239 21611838 ccaat + | 0.509583 0.490417 Histone 11013
>11056 chr1 21685194 21685793 CCAAT - | 0.751402 0.248598 Histone 11056
>11066 chr1 21695986 21696585 CCAAT - | 0.996062 0.003938 Histone 11066
>11068 chr1 21696077 21696676 CCAAT - | 0.993454 0.006546 Histone 11068
>11094 chr1 21737568 21738167 CCAAT - | 0.833378 0.166622 Histone 11094
>11111 chr1 21814730 21815329 CCAAT + | 0.681584 0.318416 Histone 11111
>11112 chr1 21814975 21815574 CCAAT - | 0.769581 0.230419 Histone 11112
>11143 chr1 21886416 21887015 CCAAT + | 0.512619 0.487381 Histone 11143
>11156 chr1 21937676 21938275 CCAAT - | 0.973758 0.026242 Histone 11156
>11211 chr1 22081732 22082331 CCaat + | 0.887269 0.112731 Histone 11211
>11285 chr1 22244809 22245408 ccaat + | 0.795059 0.204941 Histone 11285
>11291 chr1 22269498 22270097 ccaat + | 0.778813 0.221187 Histone 11291
>11322 chr1 22368562 22369161 CCAAT - | 0.915898 0.084102 Histone 11322
>11323 chr1 22368628 22369227 ccaat + | 0.884841 0.115159 Histone 11323
>11324 chr1 22368873 22369472 ccaat - | 0.915898 0.084102 Histone 11324
>11325 chr1 22368698 22369297 ccaat + | 0.884841 0.115159 Histone 11325
>11326 chr1 22368943 22369542 ccaat - | 0.915898 0.084102 Histone 11326
>11328 chr1 22369986 22370585 CCAAT - | 0.707043 0.292957 Histone 11328
>11336 chr1 22378165 22378764 ccaat - | 0.657622 0.342378 Histone 11336
>11373 chr1 22481755 22482354 ccaat + | 0.522988 0.477012 Histone 11373
>11383 chr1 22492571 22493170 ccaat + | 0.948821 0.051179 Histone 11383
>11385 chr1 22492578 22493177 ccaat + | 0.948821 0.051179 Histone 11385
>11399 chr1 22514033 22514632 ccaat + | 0.851984 0.148016 Histone 11399
>11424 chr1 22561288 22561887 CCAAT - | 0.751402 0.248598 Histone 11424
>11428 chr1 22562027 22562626 CCAAT - | 0.626361 0.373639 Histone 11428
>11436 chr1 22578415 22579014 CCAAT - | 0.961648 0.038352 Histone 11436
>11437 chr1 22578358 22578957 CCAAT + | 0.965156 0.034844 Histone 11437
>11441 chr1 22582861 22583460 ccaat + | 0.646572 0.353428 Histone 11441
>11445 chr1 22583394 22583993 ccaat + | 0.753154 0.246846 Histone 11445
>11457 chr1 22598508 22599107 ccaat + | 0.759290 0.240710 Histone 11457
>11459 chr1 22598544 22599143 CCAAT + | 0.759290 0.240710 Histone 11459
>11533 chr1 22811204 22811803 CCAAT + | 0.625075 0.374925 Histone 11533
>11534 chr1 22811449 22812048 CCAAT - | 0.771358 0.228642 Histone 11534
>11541 chr1 22839815 22840414 CCAAT + | 0.951494 0.048506 Histone 11541
>11542 chr1 22840060 22840659 CCAAT - | 0.748420 0.251580 Histone 11542
>11545 chr1 22843238 22843837 CCAAT + | 0.762807 0.237193 Histone 11545
>11549 chr1 22846676 22847275 CCAAT + | 0.535144 0.464856 Histone 11549
>11559 chr1 22861255 22861854 CCAAT + | 0.886324 0.113676 Histone 11559
>11560 chr1 22861500 22862099 CCAAT - | 0.529560 0.470440 Histone 11560
>11561 chr1 22863288 22863887 CCAAT + | 0.585811 0.414189 Histone 11561
>11567 chr1 22881805 22882404 CCAAT + | 0.721580 0.278420 Histone 11567
>11568 chr1 22882050 22882649 CCAAT - | 0.813138 0.186862 Histone 11568
>11569 chr1 22881820 22882419 CCAAT + | 0.721580 0.278420 Histone 11569
>11570 chr1 22882065 22882664 CCAAT - | 0.813138 0.186862 Histone 11570
>11572 chr1 22882085 22882684 CCAAT - | 0.813138 0.186862 Histone 11572
>11573 chr1 22886927 22887526 ccaat + | 0.887152 0.112848 Histone 11573
>11575 chr1 22887005 22887604 ccaat + | 0.887152 0.112848 Histone 11575
>11577 chr1 22887026 22887625 ccaat + | 0.887152 0.112848 Histone 11577
>11581 chr1 22898523 22899122 CCAAT + | 0.907057 0.092943 Histone 11581
>11620 chr1 23002935 23003534 ccaat - | 0.526928 0.473072 Histone 11620
>11621 chr1 23002963 23003562 ccaat + | 0.995478 0.004522 Histone 11621
>11671 chr1 23091443 23092042 CCAAT + | 0.933711 0.066289 Histone 11671
>11697 chr1 23122994 23123593 CCAAT + | 0.888920 0.111080 Histone 11697
>11707 chr1 23134315 23134914 ccaat + | 0.918238 0.081762 Histone 11707
>11709 chr1 23134336 23134935 ccaat + | 0.918238 0.081762 Histone 11709
>11723 chr1 23173247 23173846 ccaat + | 0.977818 0.022182 Histone 11723
>11725 chr1 23173329 23173928 ccaat + | 0.977818 0.022182 Histone 11725
>11732 chr1 23184413 23185012 CCAAT - | 0.729205 0.270795 Histone 11732
>11747 chr1 23204042 23204641 ccaat + | 0.938497 0.061503 Histone 11747
>11760 chr1 23248310 23248909 CCAAT - | 0.645150 0.354850 Histone 11760
>11763 chr1 23270109 23270708 CCAAT + | 0.872248 0.127752 Histone 11763
>11781 chr1 23300606 23301205 CCAAT + | 0.943151 0.056849 Histone 11781
>11782 chr1 23300851 23301450 CCAAT - | 0.756957 0.243043 Histone 11782
>11803 chr1 23333846 23334445 ccaat + | 0.859229 0.140771 Histone 11803
>11839 chr1 23399709 23400308 ccaat + | 0.884841 0.115159 Histone 11839
>11840 chr1 23399954 23400553 ccaat - | 0.915898 0.084102 Histone 11840
>11841 chr1 23399785 23400384 ccaat + | 0.884841 0.115159 Histone 11841
>11842 chr1 23400030 23400629 ccaat - | 0.915898 0.084102 Histone 11842
>11863 chr1 23447966 23448565 CCAAT + | 0.726266 0.273734 Histone 11863
>11868 chr1 23451215 23451814 CCAAT - | 0.585676 0.414324 Histone 11868
>11911 chr1 23543128 23543727 CCAAT + | 0.887356 0.112644 Histone 11911
>11913 chr1 23543153 23543752 CCAAT + | 0.887356 0.112644 Histone 11913
>11921 chr1 23567058 23567657 CCAAT + | 0.932270 0.067730 Histone 11921
>11923 chr1 23567091 23567690 CCAAT + | 0.932270 0.067730 Histone 11923
>11929 chr1 23579926 23580525 CCAAT + | 0.851527 0.148473 Histone 11929
>11931 chr1 23579947 23580546 CCAAT + | 0.851527 0.148473 Histone 11931
>11975 chr1 23658137 23658736 CCAAT + | 0.731275 0.268725 Histone 11975
>11977 chr1 23658174 23658773 CCAAT + | 0.731275 0.268725 Histone 11977
>12040 chr1 23729814 23730413 CCAAT - | 0.708302 0.291698 Histone 12040
>12055 chr1 23761208 23761807 CCAAT + | 0.646173 0.353827 Histone 12055
>12056 chr1 23761453 23762052 CCAAT - | 0.597759 0.402241 Histone 12056
>12074 chr1 23812959 23813558 CCAAT - | 0.769755 0.230245 Histone 12074
>12077 chr1 23815227 23815826 ccaat + | 0.906624 0.093376 Histone 12077
>12079 chr1 23815298 23815897 ccaat + | 0.906624 0.093376 Histone 12079
>12094 chr1 23827573 23828172 ccaat - | 0.942225 0.057775 Histone 12094
>12156 chr1 23937726 23938325 CCAAT - | 0.848908 0.151092 Histone 12156
>12158 chr1 23937764 23938363 CCAAT - | 0.848908 0.151092 Histone 12158
>12167 chr1 23940714 23941313 CCAAT + | 0.944935 0.055065 Histone 12167
>12211 chr1 24045757 24046356 CCAAT + | 0.982188 0.017812 Histone 12211
>12262 chr1 24120987 24121586 ccaat - | 0.561922 0.438078 Histone 12262
>12263 chr1 24121077 24121676 ccAAT + | 0.908528 0.091472 Histone 12263
>12351 chr1 24318362 24318961 CCAAT + | 0.856386 0.143614 Histone 12351
>12379 chr1 24391903 24392502 ccaat + | 0.915898 0.084102 Histone 12379
>12380 chr1 24392148 24392747 ccaat - | 0.884841 0.115159 Histone 12380
>12391 chr1 24407841 24408440 CCAAT + | 0.887152 0.112848 Histone 12391
>12393 chr1 24407882 24408481 CCAAT + | 0.887152 0.112848 Histone 12393
>12395 chr1 24407917 24408516 CCAAT + | 0.887152 0.112848 Histone 12395
>12397 chr1 24407958 24408557 CCAAT + | 0.887152 0.112848 Histone 12397
>12399 chr1 24408302 24408901 ccaat + | 0.627506 0.372494 Histone 12399
>12419 chr1 24446904 24447503 ccaat + | 0.679645 0.320355 Histone 12419
>12421 chr1 24453635 24454234 CCAAT + | 0.691942 0.308058 Histone 12421
>12422 chr1 24453880 24454479 CCAAT - | 0.646572 0.353428 Histone 12422
>12423 chr1 24453674 24454273 CCAAT + | 0.691942 0.308058 Histone 12423
>12424 chr1 24453919 24454518 CCAAT - | 0.646572 0.353428 Histone 12424
>12437 chr1 24478316 24478915 ccaat + | 0.597679 0.402321 Histone 12437
>12447 chr1 24499776 24500375 CCAAT + | 0.737031 0.262969 Histone 12447
>12448 chr1 24500021 24500620 CCAAT - | 0.943413 0.056587 Histone 12448
>12458 chr1 24517454 24518053 CCAAT - | 0.881546 0.118454 Histone 12458
>12459 chr1 24518038 24518637 CCAAT + | 0.578144 0.421856 Histone 12459
>12460 chr1 24518283 24518882 CCAAT - | 0.822005 0.177995 Histone 12460
>12461 chr1 24519681 24520280 CCAAT + | 0.696036 0.303964 Histone 12461
>12465 chr1 24534059 24534658 CCAAT + | 0.747035 0.252965 Histone 12465
>12477 chr1 24578468 24579067 CCAAT + | 0.592381 0.407619 Histone 12477
>12487 chr1 24582186 24582785 CCAAT + | 0.793015 0.206985 Histone 12487
>12490 chr1 24599717 24600316 CCAAT - | 0.702609 0.297391 Histone 12490
>12497 chr1 24614313 24614912 CCAAT + | 0.886809 0.113191 Histone 12497
>12498 chr1 24614558 24615157 CCAAT - | 0.566973 0.433027 Histone 12498
>12511 chr1 24653654 24654253 CCAAT + | 0.507542 0.492458 Histone 12511
>12523 chr1 24689123 24689722 ccaat + | 0.960418 0.039582 Histone 12523
>12524 chr1 24689368 24689967 ccaat - | 0.893689 0.106311 Histone 12524
>12525 chr1 24689162 24689761 ccaat + | 0.960418 0.039582 Histone 12525
>12526 chr1 24689407 24690006 ccaat - | 0.893689 0.106311 Histone 12526
>12527 chr1 24689203 24689802 ccaat + | 0.960418 0.039582 Histone 12527
>12528 chr1 24689448 24690047 ccaat - | 0.893689 0.106311 Histone 12528
>12529 chr1 24689228 24689827 ccaat + | 0.960418 0.039582 Histone 12529
>12530 chr1 24689473 24690072 ccaat - | 0.893689 0.106311 Histone 12530
>12531 chr1 24689252 24689851 ccaat + | 0.960418 0.039582 Histone 12531
>12532 chr1 24689497 24690096 ccaat - | 0.893689 0.106311 Histone 12532
>12533 chr1 24689276 24689875 ccaat + | 0.960418 0.039582 Histone 12533
>12534 chr1 24689521 24690120 ccaat - | 0.893689 0.106311 Histone 12534
>12549 chr1 24716072 24716671 ccAAT + | 0.619078 0.380922 Histone 12549
>12550 chr1 24716317 24716916 ccAAT - | 0.801917 0.198083 Histone 12550
>12565 chr1 24757537 24758136 CCAAT + | 0.611980 0.388020 Histone 12565
>12567 chr1 24757601 24758200 CCAAT + | 0.611980 0.388020 Histone 12567
>12593 chr1 24835252 24835851 ccaat + | 0.794090 0.205910 Histone 12593
>12595 chr1 24835407 24836006 ccaat + | 0.794090 0.205910 Histone 12595
>12606 chr1 24855687 24856286 CCAAT - | 0.555270 0.444730 Histone 12606
>12633 chr1 24914540 24915139 ccaat + | 0.980537 0.019463 Histone 12633
>12639 chr1 24920869 24921468 ccaat + | 0.911631 0.088369 Histone 12639
>12641 chr1 24920893 24921492 ccaat + | 0.935726 0.064274 Histone 12641
>12642 chr1 24921138 24921737 ccaat - | 0.893689 0.106311 Histone 12642
>12643 chr1 24920917 24921516 ccaat + | 0.935726 0.064274 Histone 12643
>12644 chr1 24921162 24921761 ccaat - | 0.893689 0.106311 Histone 12644
>12655 chr1 24984321 24984920 ccaat + | 0.806706 0.193294 Histone 12655
>12669 chr1 25013044 25013643 CCAAT + | 0.512792 0.487208 Histone 12669
>12737 chr1 25175789 25176388 ccaat + | 0.890876 0.109124 Histone 12737
>12738 chr1 25176034 25176633 ccaat - | 0.519131 0.480869 Histone 12738
>12739 chr1 25175819 25176418 ccaat + | 0.890876 0.109124 Histone 12739
>12740 chr1 25176064 25176663 ccaat - | 0.519131 0.480869 Histone 12740
>12749 chr1 25185646 25186245 ccaat + | 0.676965 0.323035 Histone 12749
>12750 chr1 25185891 25186490 ccaat - | 0.909117 0.090883 Histone 12750
>12779 chr1 25242760 25243359 ccaat + | 0.887799 0.112201 Histone 12779
>12799 chr1 25277761 25278360 ccaat + | 0.980537 0.019463 Histone 12799
>12829 chr1 25342137 25342736 CCAAT + | 0.549857 0.450143 Histone 12829
>12853 chr1 25375490 25376089 ccaat + | 0.978848 0.021152 Histone 12853
>12855 chr1 25375599 25376198 CCAAT + | 0.978848 0.021152 Histone 12855
>12861 chr1 25384173 25384772 CCAAT + | 0.968969 0.031031 Histone 12861
>12868 chr1 25394517 25395116 ccaat - | 0.719180 0.280820 Histone 12868
>12897 chr1 25426970 25427569 CCAAT + | 0.702892 0.297108 Histone 12897
>12899 chr1 25426984 25427583 CCAAT + | 0.702892 0.297108 Histone 12899
>12916 chr1 25454935 25455534 CCAAT - | 0.617063 0.382937 Histone 12916
>12919 chr1 25461145 25461744 ccaat + | 0.999668 0.000332 Histone 12919
>12947 chr1 25505678 25506277 CCAAT + | 0.957085 0.042915 Histone 12947
>12948 chr1 25505923 25506522 CCAAT - | 0.630544 0.369456 Histone 12948
>12949 chr1 25506782 25507381 ccaat + | 0.547137 0.452863 Histone 12949
>12959 chr1 25531472 25532071 ccaat + | 0.985954 0.014046 Histone 12959
>12981 chr1 25582557 25583156 ccaat + | 0.536659 0.463341 Histone 12981
>13011 chr1 25619282 25619881 CCAAT + | 0.701277 0.298723 Histone 13011
>13045 chr1 25716446 25717045 CCAAT + | 0.691566 0.308434 Histone 13045
>13046 chr1 25716691 25717290 CCAAT - | 0.591974 0.408026 Histone 13046
>13069 chr1 25784885 25785484 CCAAT + | 0.535794 0.464206 Histone 13069
>13091 chr1 25815120 25815719 CCAAT + | 0.893647 0.106353 Histone 13091
>13093 chr1 25815162 25815761 CCAAT + | 0.933353 0.066647 Histone 13093
>13101 chr1 25846672 25847271 CCAAT + | 0.883847 0.116153 Histone 13101
>13102 chr1 25846917 25847516 CCAAT - | 0.690317 0.309683 Histone 13102
>13118 chr1 25890648 25891247 CCAAT - | 0.662125 0.337875 Histone 13118
>13119 chr1 25890523 25891122 CCAAT + | 0.873485 0.126515 Histone 13119
>13120 chr1 25890768 25891367 CCAAT - | 0.662125 0.337875 Histone 13120
>13121 chr1 25890530 25891129 CCAAT + | 0.873485 0.126515 Histone 13121
>13122 chr1 25890775 25891374 CCAAT - | 0.662125 0.337875 Histone 13122
>13123 chr1 25890583 25891182 CCAAT + | 0.873485 0.126515 Histone 13123
>13141 chr1 25935863 25936462 CCAAT + | 0.524841 0.475159 Histone 13141
>13147 chr1 25959117 25959716 CCAAT + | 0.881738 0.118262 Histone 13147
>13148 chr1 25959362 25959961 CCAAT - | 0.508973 0.491027 Histone 13148
>13201 chr1 26066333 26066932 CCAAT + | 0.806706 0.193294 Histone 13201
>13202 chr1 26066578 26067177 CCAAT - | 0.573604 0.426396 Histone 13202
>13219 chr1 26114512 26115111 CCAAT + | 0.586783 0.413217 Histone 13219
>13237 chr1 26144631 26145230 CCAAT + | 0.726983 0.273017 Histone 13237
>13273 chr1 26191316 26191915 ccaat + | 0.657378 0.342622 Histone 13273
>13275 chr1 26191467 26192066 ccaat + | 0.657378 0.342622 Histone 13275
>13281 chr1 26193919 26194518 CCAAT + | 0.546133 0.453867 Histone 13281
>13312 chr1 26236435 26237034 ccAAT - | 0.829295 0.170705 Histone 13312
>13353 chr1 26292347 26292946 ccaat + | 0.996859 0.003141 Histone 13353
>13355 chr1 26292386 26292985 ccaat + | 0.996859 0.003141 Histone 13355
>13357 chr1 26301250 26301849 ccaat + | 0.829719 0.170281 Histone 13357
>13398 chr1 26370999 26371598 CCAAT - | 0.697962 0.302038 Histone 13398
>13405 chr1 26380226 26380825 CCAAT + | 0.549857 0.450143 Histone 13405
>13427 chr1 26453166 26453765 CCAAT + | 0.906900 0.093100 Histone 13427
>13433 chr1 26467827 26468426 ccaat + | 0.954559 0.045441 Histone 13433
>13434 chr1 26468072 26468671 ccaat - | 0.966910 0.033090 Histone 13434
>13435 chr1 26467866 26468465 ccaat + | 0.954559 0.045441 Histone 13435
>13436 chr1 26468111 26468710 ccaat - | 0.966910 0.033090 Histone 13436
>13453 chr1 26512265 26512864 ccaat + | 0.878637 0.121363 Histone 13453
>13455 chr1 26512342 26512941 ccaat + | 0.878637 0.121363 Histone 13455
>13495 chr1 26625708 26626307 CCAAT + | 0.736063 0.263937 Histone 13495
>13496 chr1 26625953 26626552 CCAAT - | 0.916973 0.083027 Histone 13496
>13521 chr1 26671076 26671675 CCAAT + | 0.975394 0.024606 Histone 13521
>13536 chr1 26697441 26698040 ccaat - | 0.962619 0.037381 Histone 13536
>13545 chr1 26710762 26711361 ccaat + | 0.961319 0.038681 Histone 13545
>13559 chr1 26746088 26746687 CCAAT + | 0.581867 0.418133 Histone 13559
>13582 chr1 26793128 26793727 ccaat - | 0.739687 0.260313 Histone 13582
>13599 chr1 26827657 26828256 ccaat + | 0.551610 0.448390 Histone 13599
>13600 chr1 26827902 26828501 ccaat - | 0.571313 0.428687 Histone 13600
>13601 chr1 26827690 26828289 ccaat + | 0.551610 0.448390 Histone 13601
>13602 chr1 26827935 26828534 ccaat - | 0.571313 0.428687 Histone 13602
>13654 chr1 26935992 26936591 CCAAT - | 0.542458 0.457542 Histone 13654
>13655 chr1 26941438 26942037 ccaat + | 0.744019 0.255981 Histone 13655
>13700 chr1 27001707 27002306 ccaat - | 0.613830 0.386170 Histone 13700
>13703 chr1 27008870 27009469 ccaat + | 0.797888 0.202112 Histone 13703
>13720 chr1 27048833 27049432 ccaat - | 0.624512 0.375488 Histone 13720
>13723 chr1 27063805 27064404 CCAAT + | 0.933376 0.066624 Histone 13723
>13725 chr1 27063815 27064414 CCAAT + | 0.933376 0.066624 Histone 13725
>13761 chr1 27120277 27120876 CCAAT + | 0.800051 0.199949 Histone 13761
>13779 chr1 27168201 27168800 CCAAT + | 0.851527 0.148473 Histone 13779
>13781 chr1 27168220 27168819 CCAAT + | 0.851527 0.148473 Histone 13781
>13825 chr1 27246975 27247574 ccaat + | 0.820024 0.179976 Histone 13825
>13827 chr1 27247041 27247640 ccaat + | 0.820024 0.179976 Histone 13827
>13829 chr1 27251386 27251985 ccaat + | 0.857182 0.142818 Histone 13829
>13831 chr1 27253165 27253764 ccaat + | 0.676699 0.323301 Histone 13831
>13832 chr1 27253410 27254009 ccaat - | 0.650414 0.349586 Histone 13832
>13838 chr1 27256188 27256787 ccaat - | 0.704592 0.295408 Histone 13838
>13840 chr1 27256261 27256860 ccaat - | 0.704592 0.295408 Histone 13840
>13841 chr1 27256243 27256842 ccaat + | 0.674060 0.325940 Histone 13841
>13842 chr1 27256488 27257087 ccaat - | 0.625463 0.374537 Histone 13842
>13929 chr1 27387533 27388132 ccaat + | 0.944630 0.055370 Histone 13929
>13931 chr1 27387592 27388191 ccaat + | 0.944630 0.055370 Histone 13931
>13962 chr1 27472617 27473216 ccaat - | 0.721580 0.278420 Histone 13962
>13989 chr1 27555014 27555613 CCAAT + | 0.975685 0.024315 Histone 13989
>14067 chr1 27688861 27689460 CCAAT + | 0.540630 0.459370 Histone 14067
>14068 chr1 27689106 27689705 CCAAT - | 0.507903 0.492097 Histone 14068
>14077 chr1 27726109 27726708 CCAAT + | 0.767889 0.232111 Histone 14077
>14082 chr1 27739878 27740477 CCAAT - | 0.626361 0.373639 Histone 14082
>14095 chr1 27767937 27768536 CCAAT + | 0.534243 0.465757 Histone 14095
>14097 chr1 27767984 27768583 CCaat + | 0.534243 0.465757 Histone 14097
>14112 chr1 27799487 27800086 CCAAT - | 0.926420 0.073580 Histone 14112
>14143 chr1 27858816 27859415 CCAAT + | 0.845352 0.154648 Histone 14143
>14144 chr1 27859061 27859660 CCAAT - | 0.690575 0.309425 Histone 14144
>14147 chr1 27868801 27869400 ccaat + | 0.859273 0.140727 Histone 14147
>14150 chr1 27871183 27871782 CCAAT - | 0.726491 0.273509 Histone 14150
>14151 chr1 27871226 27871825 CCAAT + | 0.515721 0.484279 Histone 14151
>14171 chr1 27914645 27915244 ccaat + | 0.740126 0.259874 Histone 14171
>14173 chr1 27914744 27915343 ccaat + | 0.740126 0.259874 Histone 14173
>14179 chr1 27917724 27918323 ccaat + | 0.649259 0.350741 Histone 14179
>14201 chr1 27971682 27972281 CCAAT + | 0.960927 0.039073 Histone 14201
>14262 chr1 28113710 28114309 CCAAT - | 0.588326 0.411674 Histone 14262
>14264 chr1 28113825 28114424 CCAAT - | 0.588326 0.411674 Histone 14264
>14301 chr1 28180207 28180806 CCAAT + | 0.518842 0.481158 Histone 14301
>14361 chr1 28303957 28304556 CCAAT + | 0.955495 0.044505 Histone 14361
>14362 chr1 28304202 28304801 CCAAT - | 0.532452 0.467548 Histone 14362
>14363 chr1 28303973 28304572 CCAAT + | 0.921698 0.078302 Histone 14363
>14364 chr1 28304218 28304817 CCAAT - | 0.532452 0.467548 Histone 14364
>14461 chr1 28510979 28511578 ccaat + | 0.789784 0.210216 Histone 14461
>14465 chr1 28521130 28521729 CCAAT + | 0.958375 0.041625 Histone 14465
>14467 chr1 28521251 28521850 CCAAT + | 0.906943 0.093057 Histone 14467
>14531 chr1 28653403 28654002 ccaat + | 0.563971 0.436029 Histone 14531
>14550 chr1 28697034 28697633 CCAAT - | 0.868786 0.131214 Histone 14550
>14555 chr1 28708498 28709097 CCAAT + | 0.558797 0.441203 Histone 14555
>14556 chr1 28708743 28709342 CCAAT - | 0.698091 0.301909 Histone 14556
>14567 chr1 28750294 28750893 ccaat + | 0.522988 0.477012 Histone 14567
>14625 chr1 28868994 28869593 ccaat + | 0.516812 0.483188 Histone 14625
>14643 chr1 28911309 28911908 ccaat + | 0.906939 0.093061 Histone 14643
>14649 chr1 28927117 28927716 CCAAT + | 0.942958 0.057042 Histone 14649
>14680 chr1 28987382 28987981 Ccaat - | 0.586844 0.413156 Histone 14680
>14707 chr1 29055748 29056347 CCAAT + | 0.926242 0.073758 Histone 14707
>14721 chr1 29085728 29086327 CCAAT + | 0.678167 0.321833 Histone 14721
>14749 chr1 29156247 29156846 ccaat + | 0.931829 0.068171 Histone 14749
>14762 chr1 29210422 29211021 ccaat - | 0.901858 0.098142 Histone 14762
>14807 chr1 29318889 29319488 CCAAT + | 0.829724 0.170276 Histone 14807
>14874 chr1 29503761 29504360 CCAAT - | 0.604047 0.395953 Histone 14874
>14897 chr1 29555549 29556148 CCAAT + | 0.732175 0.267825 Histone 14897
>14898 chr1 29555794 29556393 CCAAT - | 0.769755 0.230245 Histone 14898
>14899 chr1 29555566 29556165 CCAAT + | 0.732175 0.267825 Histone 14899
>14900 chr1 29555811 29556410 CCAAT - | 0.769755 0.230245 Histone 14900
>14932 chr1 29628694 29629293 ccaat - | 0.638406 0.361594 Histone 14932
>14954 chr1 29688871 29689470 ccaat - | 0.742353 0.257647 Histone 14954
>14968 chr1 29713930 29714529 CCAAT - | 0.719206 0.280794 Histone 14968
>14973 chr1 29730690 29731289 CCAAT + | 0.923967 0.076033 Histone 14973
>14983 chr1 29738165 29738764 CCAAT + | 0.696917 0.303083 Histone 14983
>15002 chr1 29822570 29823169 CCAAT - | 0.631508 0.368492 Histone 15002
>15004 chr1 29823393 29823992 ccaat - | 0.816916 0.183084 Histone 15004
>15019 chr1 29845919 29846518 CCAAT + | 0.871614 0.128386 Histone 15019
>15021 chr1 29845927 29846526 CCAAT + | 0.960693 0.039307 Histone 15021
>15023 chr1 29856894 29857493 ccaat + | 0.933353 0.066647 Histone 15023
>15024 chr1 29857139 29857738 ccaat - | 0.976460 0.023540 Histone 15024
>15025 chr1 29856933 29857532 ccaat + | 0.933353 0.066647 Histone 15025
>15026 chr1 29857178 29857777 ccaat - | 0.976460 0.023540 Histone 15026
>15062 chr1 29916619 29917218 ccaAT - | 0.807357 0.192643 Histone 15062
>15065 chr1 29922232 29922831 CCAAT + | 0.877252 0.122748 Histone 15065
>15067 chr1 29922259 29922858 CCAAT + | 0.877252 0.122748 Histone 15067
>15098 chr1 29986986 29987585 CCAAT - | 0.666502 0.333498 Histone 15098
>15107 chr1 30005221 30005820 ccaat + | 0.810302 0.189698 Histone 15107
>15109 chr1 30005304 30005903 ccaat + | 0.810302 0.189698 Histone 15109
>15130 chr1 30043836 30044435 ccaat - | 0.915893 0.084107 Histone 15130
>15151 chr1 30092641 30093240 CCAAT + | 0.814857 0.185143 Histone 15151
>15152 chr1 30092886 30093485 CCAAT - | 0.903465 0.096535 Histone 15152
>15155 chr1 30103089 30103688 CCAAT + | 0.526579 0.473421 Histone 15155
>15171 chr1 30114833 30115432 ccaat + | 0.618833 0.381167 Histone 15171
>15177 chr1 30120858 30121457 ccaat + | 0.517503 0.482497 Histone 15177
>15179 chr1 30120921 30121520 ccaat + | 0.517503 0.482497 Histone 15179
>15191 chr1 30155536 30156135 ccaat + | 0.902425 0.097575 Histone 15191
>15235 chr1 30216956 30217555 CCAAT + | 0.822651 0.177349 Histone 15235
>15242 chr1 30222061 30222660 ccaat - | 0.558797 0.441203 Histone 15242
>15243 chr1 30222053 30222652 CCAAT + | 0.667275 0.332725 Histone 15243
>15253 chr1 30228554 30229153 ccaat + | 0.853444 0.146556 Histone 15253
>15255 chr1 30228596 30229195 ccaat + | 0.853444 0.146556 Histone 15255
>15263 chr1 30236025 30236624 ccaat + | 0.677489 0.322511 Histone 15263
>15265 chr1 30236245 30236844 CCAAT + | 0.541695 0.458305 Histone 15265
>15270 chr1 30240494 30241093 ccaat - | 0.841317 0.158683 Histone 15270
>15271 chr1 30241974 30242573 ccaat + | 0.777019 0.222981 Histone 15271
>15291 chr1 30269353 30269952 CCAAT + | 0.691942 0.308058 Histone 15291
>15292 chr1 30269598 30270197 CCAAT - | 0.822175 0.177825 Histone 15292
>15293 chr1 30269390 30269989 CCAAT + | 0.729436 0.270564 Histone 15293
>15294 chr1 30269635 30270234 CCAAT - | 0.822175 0.177825 Histone 15294
>15301 chr1 30290472 30291071 CCAAT + | 0.939035 0.060965 Histone 15301
>15329 chr1 30327559 30328158 CCAAT + | 0.646173 0.353827 Histone 15329
>15339 chr1 30362885 30363484 ccaat + | 0.951025 0.048975 Histone 15339
>15340 chr1 30363130 30363729 ccaat - | 0.915898 0.084102 Histone 15340
>15341 chr1 30362954 30363553 ccaat + | 0.951025 0.048975 Histone 15341
>15342 chr1 30363199 30363798 ccaat - | 0.915898 0.084102 Histone 15342
>15343 chr1 30363309 30363908 ccaat + | 0.616032 0.383968 Histone 15343
>15353 chr1 30373966 30374565 CCAAT + | 0.857182 0.142818 Histone 15353
>15362 chr1 30386720 30387319 ccaat - | 0.874160 0.125840 Histone 15362
>15373 chr1 30398380 30398979 ccaat + | 0.748698 0.251302 Histone 15373
>15412 chr1 30471680 30472279 CCAAT - | 0.691594 0.308406 Histone 15412
>15423 chr1 30489245 30489844 CCAAT + | 0.547905 0.452095 Histone 15423
>15441 chr1 30513413 30514012 ccaat + | 0.693589 0.306411 Histone 15441
>15465 chr1 30549998 30550597 ccaat + | 0.957892 0.042108 Histone 15465
>15466 chr1 30550243 30550842 ccaat - | 0.832015 0.167985 Histone 15466
>15562 chr1 30696942 30697541 ccaat - | 0.766282 0.233718 Histone 15562
>15623 chr1 30789210 30789809 ccaat + | 0.722056 0.277944 Histone 15623
>15624 chr1 30789455 30790054 ccaat - | 0.669939 0.330061 Histone 15624
>15641 chr1 30835583 30836182 CCAAT + | 0.642631 0.357369 Histone 15641
>15646 chr1 30846486 30847085 ccaat - | 0.911125 0.088875 Histone 15646
>15688 chr1 30891650 30892249 ccaat - | 0.992657 0.007343 Histone 15688
>15699 chr1 30914570 30915169 ccaat + | 0.696426 0.303574 Histone 15699
>15714 chr1 30930830 30931429 CCAAT - | 0.857182 0.142818 Histone 15714
>15726 chr1 30956462 30957061 CCAAT - | 0.886399 0.113601 Histone 15726
>15755 chr1 31004115 31004714 CCAAT + | 0.558797 0.441203 Histone 15755
>15756 chr1 31004360 31004959 CCAAT - | 0.667275 0.332725 Histone 15756
>15851 chr1 31219244 31219843 CCAAT + | 0.756050 0.243950 Histone 15851
>15853 chr1 31219249 31219848 CCAAT + | 0.756050 0.243950 Histone 15853
>15855 chr1 31219254 31219853 CCAAT + | 0.756050 0.243950 Histone 15855
>15859 chr1 31224364 31224963 CCAAT + | 0.933353 0.066647 Histone 15859
>15879 chr1 31252349 31252948 CCAAT + | 0.910976 0.089024 Histone 15879
>15891 chr1 31264178 31264777 ccaat + | 0.513050 0.486950 Histone 15891
>15919 chr1 31317457 31318056 ccaat + | 0.907928 0.092072 Histone 15919
>15920 chr1 31317702 31318301 ccaat - | 0.652691 0.347309 Histone 15920
>15921 chr1 31317504 31318103 ccaat + | 0.907928 0.092072 Histone 15921
>15922 chr1 31317749 31318348 ccaat - | 0.652691 0.347309 Histone 15922
>15984 chr1 31426090 31426689 CCAAT - | 0.735433 0.264567 Histone 15984
>16025 chr1 31509941 31510540 CCAAT + | 0.881521 0.118479 Histone 16025
>16027 chr1 31510052 31510651 CCAAT + | 0.881521 0.118479 Histone 16027
>16033 chr1 31515171 31515770 ccAAT + | 0.691942 0.308058 Histone 16033
>16034 chr1 31515416 31516015 ccAAT - | 0.549473 0.450527 Histone 16034
>16035 chr1 31515193 31515792 CCAAT + | 0.691942 0.308058 Histone 16035
>16036 chr1 31515438 31516037 CCAAT - | 0.549473 0.450527 Histone 16036
>16041 chr1 31532823 31533422 ccaat + | 0.910976 0.089024 Histone 16041
>16043 chr1 31541874 31542473 CCAAT + | 0.947126 0.052874 Histone 16043
>16044 chr1 31542119 31542718 CCAAT - | 0.649800 0.350200 Histone 16044
>16045 chr1 31543562 31544161 ccaat + | 0.581652 0.418348 Histone 16045
>16049 chr1 31545761 31546360 ccaat + | 0.790506 0.209494 Histone 16049
>16086 chr1 31634165 31634764 CCAAT - | 0.698389 0.301611 Histone 16086
>16113 chr1 31701784 31702383 ccaat + | 0.605306 0.394694 Histone 16113
>16114 chr1 31702029 31702628 ccaat - | 0.534429 0.465571 Histone 16114
>16180 chr1 31835106 31835705 ccaat - | 0.919032 0.080968 Histone 16180
>16185 chr1 31846511 31847110 ccaat + | 0.940414 0.059586 Histone 16185
>16193 chr1 31865081 31865680 CCAAT + | 0.941890 0.058110 Histone 16193
>16218 chr1 31898751 31899350 CCAAT - | 0.743222 0.256778 Histone 16218
>16249 chr1 31947971 31948570 ccaat + | 0.833560 0.166440 Histone 16249
>16273 chr1 31980846 31981445 CCAAT + | 0.960159 0.039841 Histone 16273
>16274 chr1 31981091 31981690 CCAAT - | 0.506556 0.493444 Histone 16274
>16284 chr1 31997552 31998151 CCAAT - | 0.527520 0.472481 Histone 16284
>16349 chr1 32152281 32152880 CCAAT + | 0.958323 0.041677 Histone 16349
>16377 chr1 32232853 32233452 ccaat + | 0.921751 0.078249 Histone 16377
>16379 chr1 32232948 32233547 ccaat + | 0.921751 0.078249 Histone 16379
>16393 chr1 32265969 32266568 Ccaat + | 0.845451 0.154549 Histone 16393
>16394 chr1 32266214 32266813 Ccaat - | 0.789281 0.210719 Histone 16394
>16417 chr1 32333108 32333707 CCAAT + | 0.986027 0.013973 Histone 16417
>16418 chr1 32333353 32333952 CCAAT - | 0.552375 0.447625 Histone 16418
>16423 chr1 32349792 32350391 ccaat + | 0.937596 0.062404 Histone 16423
>16445 chr1 32417796 32418395 CCAAT + | 0.708998 0.291002 Histone 16445
>16471 chr1 32471877 32472476 ccaat + | 0.848378 0.151622 Histone 16471
>16479 chr1 32485649 32486248 CCAAT + | 0.911435 0.088565 Histone 16479
>16513 chr1 32574075 32574674 CCAAT + | 0.903757 0.096243 Histone 16513
>16514 chr1 32574320 32574919 CCAAT - | 0.987200 0.012800 Histone 16514
>16521 chr1 32585367 32585966 CCAAT + | 0.535794 0.464206 Histone 16521
>16536 chr1 32647273 32647872 ccaat - | 0.598621 0.401379 Histone 16536
>16539 chr1 32651018 32651617 ccaat + | 0.966378 0.033622 Histone 16539
>16542 chr1 32656041 32656640 ccaat - | 0.529850 0.470150 Histone 16542
>16553 chr1 32667276 32667875 ccaat + | 0.992328 0.007672 Histone 16553
>16555 chr1 32667367 32667966 ccaat + | 0.992328 0.007672 Histone 16555
>16565 chr1 32682296 32682895 ccaat + | 0.770476 0.229524 Histone 16565
>16575 chr1 32706181 32706780 ccaat + | 0.558797 0.441203 Histone 16575
>16641 chr1 32802236 32802835 CCAAT + | 0.639184 0.360816 Histone 16641
>16669 chr1 32856670 32857269 ccaat + | 0.951704 0.048296 Histone 16669
>16670 chr1 32856915 32857514 ccaat - | 0.903786 0.096214 Histone 16670
>16671 chr1 32856725 32857324 ccaat + | 0.951704 0.048296 Histone 16671
>16672 chr1 32856970 32857569 ccaat - | 0.903786 0.096214 Histone 16672
>16673 chr1 32856884 32857483 ccaat + | 0.951704 0.048296 Histone 16673
>16691 chr1 32902597 32903196 CCAAT + | 0.999253 0.000747 Histone 16691
>16703 chr1 32938524 32939123 ccaat + | 0.592381 0.407619 Histone 16703
>16780 chr1 33167329 33167928 ccaat - | 0.799022 0.200978 Histone 16780
>16853 chr1 33310483 33311082 CCAAT + | 0.873937 0.126063 Histone 16853
>16854 chr1 33310728 33311327 CCAAT - | 0.985018 0.014982 Histone 16854
>16857 chr1 33318806 33319405 CCAAT + | 0.993102 0.006898 Histone 16857
>16865 chr1 33332724 33333323 CCAAT + | 0.980790 0.019210 Histone 16865
>16866 chr1 33332969 33333568 CCAAT - | 0.614937 0.385063 Histone 16866
>16872 chr1 33343666 33344265 ccaat - | 0.502921 0.497079 Histone 16872
>16877 chr1 33357733 33358332 CCAAT + | 0.655242 0.344758 Histone 16877
>16880 chr1 33365482 33366081 CCAAT - | 0.801917 0.198083 Histone 16880
>16903 chr1 33409321 33409920 ccaat + | 0.578002 0.421998 Histone 16903
>16904 chr1 33409566 33410165 ccaat - | 0.777045 0.222955 Histone 16904
>16911 chr1 33434765 33435364 ccaat + | 0.922388 0.077612 Histone 16911
>16912 chr1 33435010 33435609 ccaat - | 0.509961 0.490039 Histone 16912
>16913 chr1 33435098 33435697 ccaat + | 0.878156 0.121844 Histone 16913
>16931 chr1 33465080 33465679 ccaat + | 0.945821 0.054179 Histone 16931
>16941 chr1 33469494 33470093 ccaat + | 0.606576 0.393424 Histone 16941
>16951 chr1 33476252 33476851 ccaat + | 0.929333 0.070667 Histone 16951
>16953 chr1 33476322 33476921 CCAAT + | 0.903852 0.096148 Histone 16953
>16995 chr1 33575200 33575799 ccaat + | 0.885688 0.114312 Histone 16995
>17001 chr1 33580546 33581145 CCAAT + | 0.534243 0.465757 Histone 17001
>17003 chr1 33580633 33581232 CCAAT + | 0.534243 0.465757 Histone 17003
>17033 chr1 33668926 33669525 CCAAT + | 0.665351 0.334649 Histone 17033
>17035 chr1 33676341 33676940 CCAAT + | 0.999458 0.000542 Histone 17035
>17036 chr1 33676586 33677185 CCAAT - | 0.668242 0.331758 Histone 17036
>17037 chr1 33678267 33678866 ccaat + | 0.984044 0.015956 Histone 17037
>17038 chr1 33678512 33679111 ccaat - | 0.678522 0.321478 Histone 17038
>17039 chr1 33678567 33679166 CCAAT + | 0.883061 0.116939 Histone 17039
>17071 chr1 33741440 33742039 ccaat + | 0.614184 0.385816 Histone 17071
>17077 chr1 33756555 33757154 ccaat + | 0.735657 0.264343 Histone 17077
>17089 chr1 33776363 33776962 CCAAT + | 0.706010 0.293990 Histone 17089
>17091 chr1 33776499 33777098 ccaat + | 0.706010 0.293990 Histone 17091
>17101 chr1 33788526 33789125 CCAAT + | 0.650965 0.349035 Histone 17101
>17102 chr1 33788771 33789370 CCAAT - | 0.818475 0.181525 Histone 17102
>17104 chr1 33790040 33790639 ccaat - | 0.653966 0.346034 Histone 17104
>17106 chr1 33790094 33790693 ccaat - | 0.653966 0.346034 Histone 17106
>17112 chr1 33800780 33801379 ccaat - | 0.527316 0.472684 Histone 17112
>17135 chr1 33840052 33840651 CCAAT + | 0.793466 0.206534 Histone 17135
>17137 chr1 33840202 33840801 CCAAT + | 0.793466 0.206534 Histone 17137
>17167 chr1 33882115 33882714 CCAAT + | 0.945768 0.054232 Histone 17167
>17242 chr1 33987410 33988009 ccAAT - | 0.774955 0.225045 Histone 17242
>17248 chr1 33996117 33996716 ccaat - | 0.752184 0.247816 Histone 17248
>17261 chr1 34028129 34028728 ccaat + | 0.526928 0.473072 Histone 17261
>17262 chr1 34028374 34028973 ccaat - | 0.620830 0.379170 Histone 17262
>17263 chr1 34028197 34028796 ccaat + | 0.526928 0.473072 Histone 17263
>17264 chr1 34028442 34029041 ccaat - | 0.620830 0.379170 Histone 17264
>17325 chr1 34113251 34113850 ccaat + | 0.739670 0.260330 Histone 17325
>17327 chr1 34115728 34116327 CCAAT + | 0.981270 0.018730 Histone 17327
>17328 chr1 34115973 34116572 CCAAT - | 0.952395 0.047605 Histone 17328
>17329 chr1 34121619 34122218 CCAAT + | 0.600077 0.399923 Histone 17329
>17349 chr1 34148334 34148933 ccaat + | 0.509812 0.490187 Histone 17349
>17363 chr1 34175551 34176150 ccaat + | 0.998209 0.001791 Histone 17363
>17368 chr1 34185102 34185701 CCAAT - | 0.574597 0.425403 Histone 17368
>17390 chr1 34210523 34211122 ccaat - | 0.874160 0.125840 Histone 17390
>17421 chr1 34244149 34244748 CCAAT + | 0.604107 0.395893 Histone 17421
>17501 chr1 34361272 34361871 ccaat + | 0.748036 0.251964 Histone 17501
>17503 chr1 34361322 34361921 ccaat + | 0.748036 0.251964 Histone 17503
>17513 chr1 34382395 34382994 CCAAT + | 0.581867 0.418133 Histone 17513
>17555 chr1 34457260 34457859 ccaat + | 0.918238 0.081762 Histone 17555
>17557 chr1 34457350 34457949 ccaat + | 0.918238 0.081762 Histone 17557
>17643 chr1 34579126 34579725 ccaat + | 0.997019 0.002981 Histone 17643
>17662 chr1 34632768 34633367 CCAAT - | 0.671263 0.328737 Histone 17662
>17663 chr1 34632662 34633261 CCAAT + | 0.853355 0.146646 Histone 17663
>17664 chr1 34632907 34633506 CCAAT - | 0.671263 0.328737 Histone 17664
>17667 chr1 34634077 34634676 ccaat + | 0.594416 0.405584 Histone 17667
>17673 chr1 34645107 34645706 CCAAT + | 0.968969 0.031031 Histone 17673
>17674 chr1 34645352 34645951 CCAAT - | 0.880338 0.119661 Histone 17674
>17676 chr1 34645624 34646223 ccaat - | 0.880338 0.119661 Histone 17676
>17682 chr1 34647609 34648208 ccaat - | 0.961239 0.038762 Histone 17682
>17706 chr1 34664640 34665239 CCAAT - | 0.631191 0.368809 Histone 17706
>17721 chr1 34687810 34688409 CCAAT + | 0.935620 0.064380 Histone 17721
>17733 chr1 34700710 34701309 CCAAT + | 0.612521 0.387479 Histone 17733
>17740 chr1 34706448 34707047 CCAAT - | 0.948362 0.051638 Histone 17740
>17743 chr1 34708279 34708878 CCAAT + | 0.660819 0.339181 Histone 17743
>17744 chr1 34708524 34709123 CCAAT - | 0.804360 0.195640 Histone 17744
>17747 chr1 34714271 34714870 CCAAT + | 0.824988 0.175012 Histone 17747
>17748 chr1 34714516 34715115 CCAAT - | 0.863952 0.136048 Histone 17748
>17761 chr1 34741036 34741635 CCAAT + | 0.957371 0.042629 Histone 17761
>17781 chr1 34765114 34765713 CCAAT + | 0.752812 0.247188 Histone 17781
>17782 chr1 34765359 34765958 CCAAT - | 0.594874 0.405126 Histone 17782
>17788 chr1 34770196 34770795 ccaat - | 0.980217 0.019783 Histone 17788
>17937 chr1 34987718 34988317 ccaat + | 0.854991 0.145009 Histone 17937
>17938 chr1 34987963 34988562 ccaat - | 0.599334 0.400666 Histone 17938
>17939 chr1 34987784 34988383 ccaat + | 0.854991 0.145009 Histone 17939
>17949 chr1 34997420 34998019 CCAAT + | 0.695240 0.304760 Histone 17949
>17950 chr1 34997665 34998264 CCAAT - | 0.941405 0.058595 Histone 17950
>18050 chr1 35127858 35128457 ccaat - | 0.537810 0.462190 Histone 18050
>18059 chr1 35138583 35139182 ccaat + | 0.766479 0.233521 Histone 18059
>18161 chr1 35296259 35296858 ccaat + | 0.815540 0.184460 Histone 18161
>18163 chr1 35296376 35296975 ccaat + | 0.731275 0.268725 Histone 18163
>18165 chr1 35296415 35297014 ccaat + | 0.731275 0.268725 Histone 18165
>18237 chr1 35430992 35431591 CCAAT + | 0.750775 0.249225 Histone 18237
>18238 chr1 35431237 35431836 CCAAT - | 0.994115 0.005885 Histone 18238
>18240 chr1 35431794 35432393 CCAAT - | 0.933346 0.066654 Histone 18240
>18247 chr1 35448185 35448784 CCAAT + | 0.711435 0.288565 Histone 18247
>18259 chr1 35467532 35468131 ccaat + | 0.793328 0.206672 Histone 18259
>18261 chr1 35467587 35468186 ccaat + | 0.793328 0.206672 Histone 18261
>18351 chr1 35695615 35696214 CCAAT + | 0.926171 0.073829 Histone 18351
>18371 chr1 35738098 35738697 CCAAT + | 0.722278 0.277722 Histone 18371
>18372 chr1 35738343 35738942 CCAAT - | 0.848836 0.151164 Histone 18372
>18426 chr1 35854388 35854987 CCAAT - | 0.730191 0.269809 Histone 18426
>18439 chr1 35880317 35880916 CCAAT + | 0.962805 0.037195 Histone 18439
>18441 chr1 35880414 35881013 ccaat + | 0.962805 0.037195 Histone 18441
>18443 chr1 35880668 35881267 ccaat + | 0.871767 0.128233 Histone 18443
>18459 chr1 35904371 35904970 CCAAT + | 0.806167 0.193833 Histone 18459
>18473 chr1 35923201 35923800 CCAAT + | 0.836757 0.163243 Histone 18473
>18474 chr1 35923446 35924045 CCAAT - | 0.555256 0.444744 Histone 18474
>18476 chr1 35923485 35924084 CCAAT - | 0.555256 0.444744 Histone 18476
>18563 chr1 36088359 36088958 ccaat + | 0.840043 0.159957 Histone 18563
>18571 chr1 36104841 36105440 ccaat + | 0.638831 0.361169 Histone 18571
>18581 chr1 36126272 36126871 CCAAT + | 0.702892 0.297108 Histone 18581
>18583 chr1 36126288 36126887 CCAAT + | 0.702892 0.297108 Histone 18583
>18605 chr1 36157144 36157743 CCAAT + | 0.848864 0.151136 Histone 18605
>18711 chr1 36434949 36435548 ccaat + | 0.627506 0.372494 Histone 18711
>18713 chr1 36434990 36435589 ccaat + | 0.731275 0.268725 Histone 18713
>18715 chr1 36435118 36435717 ccaat + | 0.920928 0.079072 Histone 18715
>18717 chr1 36435156 36435755 ccaat + | 0.920928 0.079072 Histone 18717
>18803 chr1 36610375 36610974 CCAAT + | 0.502860 0.497140 Histone 18803
>18826 chr1 36639629 36640228 ccaat - | 0.553093 0.446907 Histone 18826
>18835 chr1 36649843 36650442 ccaat + | 0.893046 0.106954 Histone 18835
>18836 chr1 36650088 36650687 ccaat - | 0.951704 0.048296 Histone 18836
>18850 chr1 36688505 36689104 CCAAT - | 0.781344 0.218656 Histone 18850
>18862 chr1 36702679 36703278 CCAAT - | 0.625383 0.374617 Histone 18862
>18881 chr1 36740763 36741362 ccaat + | 0.638627 0.361373 Histone 18881
>18882 chr1 36741008 36741607 ccaat - | 0.727895 0.272105 Histone 18882
>18897 chr1 36770099 36770698 ccaat + | 0.991250 0.008750 Histone 18897
>18918 chr1 36804364 36804963 ccaat - | 0.614795 0.385205 Histone 18918
>18919 chr1 36804165 36804764 ccaat + | 0.856238 0.143762 Histone 18919
>18920 chr1 36804410 36805009 ccaat - | 0.614795 0.385205 Histone 18920
>18931 chr1 36835719 36836318 ccaat + | 0.884302 0.115698 Histone 18931
>18936 chr1 36848145 36848744 CCAAT - | 0.696836 0.303164 Histone 18936
>18945 chr1 36863498 36864097 CCAAT + | 0.721204 0.278796 Histone 18945
>18951 chr1 36877463 36878062 ccaat + | 0.681938 0.318062 Histone 18951
>18953 chr1 36877555 36878154 ccaat + | 0.681938 0.318062 Histone 18953
>18963 chr1 36887590 36888189 ccaat + | 0.534243 0.465757 Histone 18963
>18995 chr1 36935189 36935788 CCAAT + | 0.974128 0.025872 Histone 18995
>18997 chr1 36935357 36935956 ccaat + | 0.978790 0.021210 Histone 18997
>19054 chr1 37042359 37042958 ccaat - | 0.794062 0.205938 Histone 19054
>19061 chr1 37047261 37047860 ccaAT + | 0.815098 0.184902 Histone 19061
>19083 chr1 37088524 37089123 CCAAT + | 0.513557 0.486443 Histone 19083
>19136 chr1 37188433 37189032 CCAAT - | 0.919654 0.080346 Histone 19136
>19138 chr1 37188499 37189098 CCAAT - | 0.919654 0.080346 Histone 19138
>19161 chr1 37217048 37217647 CCAAT + | 0.762401 0.237599 Histone 19161
>19163 chr1 37217061 37217660 CCAAT + | 0.762401 0.237599 Histone 19163
>19165 chr1 37217160 37217759 CCAAT + | 0.762401 0.237599 Histone 19165
>19173 chr1 37221761 37222360 CCAAT + | 0.628046 0.371954 Histone 19173
>19191 chr1 37242471 37243070 CCAAT + | 0.569061 0.430939 Histone 19191
>19216 chr1 37271819 37272418 CCAAT - | 0.886831 0.113169 Histone 19216
>19237 chr1 37295111 37295710 CCAAT + | 0.588045 0.411955 Histone 19237
>19283 chr1 37334652 37335251 ccaat + | 0.945072 0.054928 Histone 19283
>19284 chr1 37334897 37335496 ccaat - | 0.619697 0.380303 Histone 19284
>19285 chr1 37334677 37335276 ccaat + | 0.945072 0.054928 Histone 19285
>19286 chr1 37334922 37335521 ccaat - | 0.619697 0.380303 Histone 19286
>19307 chr1 37350887 37351486 cCAAT + | 0.589996 0.410004 Histone 19307
>19397 chr1 37485276 37485875 ccaat + | 0.639664 0.360336 Histone 19397
>19413 chr1 37500896 37501495 CCAAT + | 0.913526 0.086474 Histone 19413
>19431 chr1 37513242 37513841 CCAAT + | 0.581652 0.418348 Histone 19431
>19447 chr1 37524795 37525394 CCAAT + | 0.810645 0.189355 Histone 19447
>19448 chr1 37525040 37525639 CCAAT - | 0.980081 0.019919 Histone 19448
>19486 chr1 37579603 37580202 ccaat - | 0.874905 0.125095 Histone 19486
>19487 chr1 37581054 37581653 CCAAT + | 0.964656 0.035344 Histone 19487
>19513 chr1 37629428 37630027 CCAAT + | 0.595176 0.404824 Histone 19513
>19514 chr1 37629673 37630272 CCAAT - | 0.526679 0.473321 Histone 19514
>19517 chr1 37633442 37634041 CCAAT + | 0.816108 0.183892 Histone 19517
>19541 chr1 37670259 37670858 CCAAT + | 0.901532 0.098468 Histone 19541
>19591 chr1 37756708 37757307 ccaat + | 0.920928 0.079072 Histone 19591
>19593 chr1 37756746 37757345 ccaat + | 0.920928 0.079072 Histone 19593
>19594 chr1 37756991 37757590 ccaat - | 0.676764 0.323236 Histone 19594
>19603 chr1 37773985 37774584 CCAAT + | 0.957077 0.042923 Histone 19603
>19665 chr1 37868710 37869309 ccaat + | 0.720106 0.279894 Histone 19665
>19667 chr1 37872045 37872644 CCAAT + | 0.998507 0.001493 Histone 19667
>19675 chr1 37879092 37879691 ccaat + | 0.501522 0.498478 Histone 19675
>19699 chr1 37910165 37910764 ccaat + | 0.992017 0.007983 Histone 19699
>19700 chr1 37910410 37911009 ccaat - | 0.520687 0.479313 Histone 19700
>19701 chr1 37910180 37910779 ccaat + | 0.992017 0.007983 Histone 19701
>19702 chr1 37910425 37911024 ccaat - | 0.520687 0.479313 Histone 19702
>19743 chr1 38002712 38003311 CCAAT + | 0.654402 0.345598 Histone 19743
>19745 chr1 38003034 38003633 CCAAT + | 0.998706 0.001294 Histone 19745
>19746 chr1 38003279 38003878 CCAAT - | 0.720190 0.279810 Histone 19746
>19747 chr1 38003065 38003664 CCAAT + | 0.998706 0.001294 Histone 19747
>19748 chr1 38003310 38003909 CCAAT - | 0.720190 0.279810 Histone 19748
>19795 chr1 38058649 38059248 ccaat + | 0.825374 0.174626 Histone 19795
>19815 chr1 38105585 38106184 CCAAT + | 0.590660 0.409340 Histone 19815
>19905 chr1 38275571 38276170 CCAAT + | 0.926038 0.073962 Histone 19905
>19943 chr1 38332254 38332853 CCAAT + | 0.627506 0.372494 Histone 19943
>19949 chr1 38345505 38346104 CCAAT + | 0.696381 0.303619 Histone 19949
>19953 chr1 38355444 38356043 CCAAT + | 0.982342 0.017658 Histone 19953
>19986 chr1 38408837 38409436 CCAAT - | 0.924748 0.075252 Histone 19986
>19997 chr1 38411404 38412003 CCAAT + | 0.949989 0.050011 Histone 19997
>19999 chr1 38411550 38412149 ccaat + | 0.976500 0.023500 Histone 19999
>20003 chr1 38417604 38418203 ccaat + | 0.870222 0.129778 Histone 20003
>20021 chr1 38451341 38451940 CCAAT + | 0.679645 0.320355 Histone 20021
>20072 chr1 38564792 38565391 CCAAT - | 0.713978 0.286022 Histone 20072
>20095 chr1 38599386 38599985 CCAAT + | 0.540514 0.459486 Histone 20095
>20096 chr1 38599631 38600230 CCAAT - | 0.993868 0.006132 Histone 20096
>20191 chr1 38780238 38780837 CCAAT + | 0.528984 0.471016 Histone 20191
>20193 chr1 38780256 38780855 CCAAT + | 0.528984 0.471016 Histone 20193
>20195 chr1 38780397 38780996 CCAAT + | 0.528984 0.471016 Histone 20195
>20217 chr1 38811655 38812254 CCAAT + | 0.821051 0.178949 Histone 20217
>20219 chr1 38811678 38812277 CCAAT + | 0.821051 0.178949 Histone 20219
>20239 chr1 38838690 38839289 ccaat + | 0.836654 0.163346 Histone 20239
>20251 chr1 38857744 38858343 ccaat + | 0.564417 0.435583 Histone 20251
>20253 chr1 38857763 38858362 ccaat + | 0.564417 0.435583 Histone 20253
>20271 chr1 38875573 38876172 CCAAT + | 0.761007 0.238993 Histone 20271
>20281 chr1 38891519 38892118 CCAAT + | 0.598580 0.401420 Histone 20281
>20301 chr1 38912044 38912643 CCAAT + | 0.589121 0.410879 Histone 20301
>20303 chr1 38912097 38912696 CCAAT + | 0.589121 0.410879 Histone 20303
>20311 chr1 38917026 38917625 ccaat + | 0.936660 0.063340 Histone 20311
>20321 chr1 38927071 38927670 ccaat + | 0.877263 0.122737 Histone 20321
>20323 chr1 38927085 38927684 ccaat + | 0.877263 0.122737 Histone 20323
>20327 chr1 38933714 38934313 CCAAT + | 0.811924 0.188076 Histone 20327
>20328 chr1 38933959 38934558 CCAAT - | 0.827023 0.172977 Histone 20328
>20329 chr1 38933821 38934420 CCAAT + | 0.811924 0.188076 Histone 20329
>20330 chr1 38934066 38934665 CCAAT - | 0.827023 0.172977 Histone 20330
>20353 chr1 38963465 38964064 ccaat + | 0.810320 0.189680 Histone 20353
>20355 chr1 38963504 38964103 ccaat + | 0.810320 0.189680 Histone 20355
>20385 chr1 38988289 38988888 ccaat + | 0.978224 0.021776 Histone 20385
>20386 chr1 38988534 38989133 ccaat - | 0.879775 0.120225 Histone 20386
>20387 chr1 38988316 38988915 ccaat + | 0.978224 0.021776 Histone 20387
>20388 chr1 38988561 38989160 ccaat - | 0.879775 0.120225 Histone 20388
>20389 chr1 38988356 38988955 ccaat + | 0.978224 0.021776 Histone 20389
>20390 chr1 38988601 38989200 ccaat - | 0.879775 0.120225 Histone 20390
>20399 chr1 39001040 39001639 CCAAT + | 0.520291 0.479709 Histone 20399
>20401 chr1 39005883 39006482 ccaat + | 0.744019 0.255981 Histone 20401
>20414 chr1 39010815 39011414 CCAAT - | 0.801208 0.198792 Histone 20414
>20415 chr1 39010633 39011232 CCAAT + | 0.605409 0.394591 Histone 20415
>20416 chr1 39010878 39011477 CCAAT - | 0.801208 0.198792 Histone 20416
>20417 chr1 39011086 39011685 ccaat + | 0.909584 0.090416 Histone 20417
>20447 chr1 39056884 39057483 CCAAT + | 0.888068 0.111932 Histone 20447
>20448 chr1 39057129 39057728 CCAAT - | 0.768140 0.231860 Histone 20448
>20511 chr1 39163991 39164590 CCAAT + | 0.584639 0.415361 Histone 20511
>20515 chr1 39167503 39168102 CCAAT + | 0.563347 0.436653 Histone 20515
>20516 chr1 39167748 39168347 CCAAT - | 0.847235 0.152765 Histone 20516
>20519 chr1 39185009 39185608 ccaat + | 0.765268 0.234732 Histone 20519
>20520 chr1 39185254 39185853 ccaat - | 0.762401 0.237599 Histone 20520
>20537 chr1 39200129 39200728 CCAAT + | 0.513050 0.486950 Histone 20537
>20543 chr1 39222734 39223333 CCAAT + | 0.709065 0.290935 Histone 20543
>20545 chr1 39222784 39223383 CCAAT + | 0.709065 0.290935 Histone 20545
>20567 chr1 39279216 39279815 ccaat + | 0.919210 0.080790 Histone 20567
>20569 chr1 39280147 39280746 ccaat + | 0.991110 0.008890 Histone 20569
>20573 chr1 39285685 39286284 CCAAT + | 0.789495 0.210505 Histone 20573
>20575 chr1 39285714 39286313 CCAAT + | 0.789495 0.210505 Histone 20575
>20595 chr1 39308772 39309371 CCAAT + | 0.595351 0.404649 Histone 20595
>20596 chr1 39309017 39309616 CCAAT - | 0.629828 0.370172 Histone 20596
>20612 chr1 39332184 39332783 ccaat - | 0.776451 0.223549 Histone 20612
>20613 chr1 39336037 39336636 CCAAT + | 0.729331 0.270669 Histone 20613
>20651 chr1 39465131 39465730 CCAAT + | 0.554095 0.445905 Histone 20651
>20653 chr1 39465153 39465752 CCAAT + | 0.554095 0.445905 Histone 20653
>20657 chr1 39471383 39471982 CCAAT + | 0.635348 0.364652 Histone 20657
>20675 chr1 39506251 39506850 CCAAT + | 0.795751 0.204249 Histone 20675
>20691 chr1 39549202 39549801 CCAAT + | 0.558378 0.441622 Histone 20691
>20703 chr1 39573323 39573922 CCAAT + | 0.978718 0.021282 Histone 20703
>20710 chr1 39579948 39580547 CCAAT - | 0.703028 0.296972 Histone 20710
>20713 chr1 39580252 39580851 ccaat + | 0.543988 0.456012 Histone 20713
>20731 chr1 39646165 39646764 CCAAT + | 0.741089 0.258911 Histone 20731
>20753 chr1 39712037 39712636 ccaat + | 0.744019 0.255981 Histone 20753
>20793 chr1 39800456 39801055 CCAAT + | 0.851820 0.148180 Histone 20793
>20795 chr1 39801108 39801707 CCAAT + | 0.688637 0.311363 Histone 20795
>20797 chr1 39801136 39801735 CCAAT + | 0.688637 0.311363 Histone 20797
>20801 chr1 39804493 39805092 CCAAT + | 0.745486 0.254514 Histone 20801
>20819 chr1 39841701 39842300 ccaat + | 0.801744 0.198256 Histone 20819
>20820 chr1 39841946 39842545 ccaat - | 0.724858 0.275142 Histone 20820
>20821 chr1 39841743 39842342 ccaat + | 0.801744 0.198256 Histone 20821
>20822 chr1 39841988 39842587 ccaat - | 0.724858 0.275142 Histone 20822
>20823 chr1 39841767 39842366 ccaat + | 0.801744 0.198256 Histone 20823
>20824 chr1 39842012 39842611 ccaat - | 0.724858 0.275142 Histone 20824
>20828 chr1 39843830 39844429 ccaat - | 0.743790 0.256210 Histone 20828
>20855 chr1 39897693 39898292 CCAAT + | 0.970190 0.029810 Histone 20855
>20857 chr1 39901598 39902197 CCAAT + | 0.963229 0.036771 Histone 20857
>20861 chr1 39905578 39906177 CCAAT + | 0.661968 0.338032 Histone 20861
>20863 chr1 39905606 39906205 ccaat + | 0.661968 0.338032 Histone 20863
>20895 chr1 39952442 39953041 ccaat + | 0.975414 0.024586 Histone 20895
>20904 chr1 39960609 39961208 ccaat - | 0.973661 0.026339 Histone 20904
>20906 chr1 39960683 39961282 ccaat - | 0.973661 0.026339 Histone 20906
>20977 chr1 40081256 40081855 CCAAT + | 0.581419 0.418581 Histone 20977
>21010 chr1 40137261 40137860 CCAAT - | 0.686823 0.313177 Histone 21010
>21064 chr1 40221114 40221713 ccaat - | 0.989475 0.010525 Histone 21064
>21075 chr1 40242327 40242926 ccaat + | 0.912838 0.087162 Histone 21075
>21076 chr1 40242572 40243171 ccaat - | 0.795146 0.204854 Histone 21076
>21079 chr1 40247749 40248348 CCAAT + | 0.805254 0.194746 Histone 21079
>21089 chr1 40266596 40267195 ccaat + | 0.607452 0.392548 Histone 21089
>21105 chr1 40289811 40290410 CCAAT + | 0.681648 0.318352 Histone 21105
>21149 chr1 40348725 40349324 ccaat + | 0.817012 0.182988 Histone 21149
>21171 chr1 40410778 40411377 ccaat + | 0.894290 0.105710 Histone 21171
>21173 chr1 40410817 40411416 ccaat + | 0.894290 0.105710 Histone 21173
>21176 chr1 40411578 40412177 CCAAT - | 0.932047 0.067953 Histone 21176
>21221 chr1 40558607 40559206 CCAAT + | 0.721580 0.278420 Histone 21221
>21223 chr1 40558641 40559240 CCAAT + | 0.721580 0.278420 Histone 21223
>21261 chr1 40626251 40626850 ccaat + | 0.821051 0.178949 Histone 21261
>21263 chr1 40626292 40626891 ccaat + | 0.821051 0.178949 Histone 21263
>21266 chr1 40626716 40627315 ccaat - | 0.553929 0.446071 Histone 21266
>21268 chr1 40626754 40627353 ccaat - | 0.553929 0.446071 Histone 21268
>21281 chr1 40650674 40651273 CCAAT + | 0.613104 0.386896 Histone 21281
>21282 chr1 40650919 40651518 CCAAT - | 0.532321 0.467679 Histone 21282
>21340 chr1 40781983 40782582 CCAAT - | 0.678140 0.321860 Histone 21340
>21347 chr1 40813819 40814418 ccaat + | 0.835071 0.164929 Histone 21347
>21348 chr1 40814064 40814663 ccaat - | 0.928355 0.071645 Histone 21348
>21349 chr1 40813850 40814449 ccaat + | 0.835071 0.164929 Histone 21349
>21350 chr1 40814095 40814694 ccaat - | 0.928355 0.071645 Histone 21350
>21351 chr1 40814812 40815411 ccaat + | 0.603898 0.396102 Histone 21351
>21429 chr1 40947069 40947668 CCAAT + | 0.991210 0.008790 Histone 21429
>21431 chr1 40947110 40947709 CCAAT + | 0.991210 0.008790 Histone 21431
>21443 chr1 41011505 41012104 CCAAT + | 0.995118 0.004882 Histone 21443
>21461 chr1 41049006 41049605 ccaat + | 0.847894 0.152106 Histone 21461
>21475 chr1 41085324 41085923 ccaat + | 0.595801 0.404199 Histone 21475
>21477 chr1 41085335 41085934 ccaat + | 0.595801 0.404199 Histone 21477
>21492 chr1 41110515 41111114 CCAAT - | 0.630632 0.369368 Histone 21492
>21495 chr1 41114837 41115436 ccaat + | 0.960457 0.039543 Histone 21495
>21496 chr1 41115082 41115681 ccaat - | 0.749008 0.250992 Histone 21496
>21561 chr1 41217784 41218383 CCAAT + | 0.932270 0.067730 Histone 21561
>21563 chr1 41217816 41218415 CCAAT + | 0.932270 0.067730 Histone 21563
>21586 chr1 41295125 41295724 ccaat - | 0.892913 0.107087 Histone 21586
>21605 chr1 41329560 41330159 ccaat + | 0.731275 0.268725 Histone 21605
>21607 chr1 41329601 41330200 ccaat + | 0.731275 0.268725 Histone 21607
>21609 chr1 41329827 41330426 ccaat + | 0.627506 0.372494 Histone 21609
>21614 chr1 41332442 41333041 ccaat - | 0.529124 0.470876 Histone 21614
>21620 chr1 41344564 41345163 ccaat - | 0.971819 0.028181 Histone 21620
>21639 chr1 41378548 41379147 ccaat + | 0.604107 0.395893 Histone 21639
>21653 chr1 41408942 41409541 ccaat + | 0.551611 0.448389 Histone 21653
>21655 chr1 41408971 41409570 ccaat + | 0.551611 0.448389 Histone 21655
>21671 chr1 41423821 41424420 CCAAT + | 0.696917 0.303083 Histone 21671
>21691 chr1 41467849 41468448 ccaat + | 0.985397 0.014603 Histone 21691
>21693 chr1 41467951 41468550 ccaat + | 0.564431 0.435569 Histone 21693
>21777 chr1 41678352 41678951 ccaat + | 0.928355 0.071645 Histone 21777
>21779 chr1 41678405 41679004 ccaat + | 0.928355 0.071645 Histone 21779
>21796 chr1 41697372 41697971 ccaat - | 0.693917 0.306083 Histone 21796
>21813 chr1 41720583 41721182 CCAAT + | 0.909117 0.090883 Histone 21813
>21814 chr1 41720828 41721427 CCAAT - | 0.766051 0.233949 Histone 21814
>21843 chr1 41800636 41801235 ccaat + | 0.572411 0.427589 Histone 21843
>21860 chr1 41825064 41825663 ccaat - | 0.830458 0.169542 Histone 21860
>21875 chr1 41846180 41846779 CCAAT + | 0.708820 0.291180 Histone 21875
>21927 chr1 41971149 41971748 CCAAT + | 0.513050 0.486950 Histone 21927
>21936 chr1 42000202 42000801 ccaat - | 0.984324 0.015676 Histone 21936
>21950 chr1 42016796 42017395 ccaat - | 0.925948 0.074052 Histone 21950
>21975 chr1 42067167 42067766 CCAAT + | 0.720106 0.279894 Histone 21975
>21976 chr1 42067412 42068011 CCAAT - | 0.629838 0.370162 Histone 21976
>22011 chr1 42104913 42105512 CCAAT + | 0.859613 0.140387 Histone 22011
>22015 chr1 42105820 42106419 ccaat + | 0.519058 0.480942 Histone 22015
>22017 chr1 42115120 42115719 CCAAT + | 0.819735 0.180265 Histone 22017
>22032 chr1 42128055 42128654 CCAAT - | 0.715614 0.284386 Histone 22032
>22081 chr1 42199657 42200256 CCAAT + | 0.680429 0.319571 Histone 22081
>22087 chr1 42201624 42202223 CCAAT + | 0.822533 0.177467 Histone 22087
>22103 chr1 42217878 42218477 CCAAT + | 0.817286 0.182714 Histone 22103
>22113 chr1 42225811 42226410 ccaat + | 0.843052 0.156948 Histone 22113
>22134 chr1 42266683 42267282 CCAAT - | 0.568712 0.431288 Histone 22134
>22135 chr1 42266776 42267375 ccaat + | 0.616032 0.383968 Histone 22135
>22245 chr1 42428118 42428717 CCAAT + | 0.541891 0.458109 Histone 22245
>22256 chr1 42458787 42459386 ccaat - | 0.649259 0.350741 Histone 22256
>22258 chr1 42460764 42461363 CCAAT - | 0.809119 0.190881 Histone 22258
>22279 chr1 42507558 42508157 ccaat + | 0.528984 0.471016 Histone 22279
>22355 chr1 42636845 42637444 CCAAT + | 0.888387 0.111613 Histone 22355
>22381 chr1 42700943 42701542 CCAAT + | 0.969483 0.030517 Histone 22381
>22383 chr1 42701002 42701601 CCAAT + | 0.896201 0.103799 Histone 22383
>22413 chr1 42807856 42808455 ccaat + | 0.926038 0.073962 Histone 22413
>22463 chr1 42920116 42920715 CCAAT + | 0.977649 0.022351 Histone 22463
>22464 chr1 42920361 42920960 CCAAT - | 0.987447 0.012553 Histone 22464
>22465 chr1 42920148 42920747 CCAAT + | 0.977649 0.022351 Histone 22465
>22466 chr1 42920393 42920992 CCAAT - | 0.987447 0.012553 Histone 22466
>22468 chr1 42924843 42925442 ccaat - | 0.818260 0.181740 Histone 22468
>22469 chr1 42927848 42928447 ccaat + | 0.957177 0.042823 Histone 22469
>22472 chr1 42941996 42942595 CCAAT - | 0.763668 0.236332 Histone 22472
>22487 chr1 42965342 42965941 CCAAT + | 0.999603 0.000397 Histone 22487
>22491 chr1 42966690 42967289 ccaat + | 0.726385 0.273616 Histone 22491
>22492 chr1 42966935 42967534 ccaat - | 0.898667 0.101333 Histone 22492
>22501 chr1 42983393 42983992 CCAAT + | 0.925877 0.074123 Histone 22501
>22520 chr1 43022361 43022960 CCAAT - | 0.602133 0.397867 Histone 22520
>22537 chr1 43043664 43044263 ccaat + | 0.678017 0.321983 Histone 22537
>22576 chr1 43108425 43109024 ccaat - | 0.592126 0.407874 Histone 22576
>22586 chr1 43119577 43120176 ccaat - | 0.761400 0.238601 Histone 22586
>22591 chr1 43127676 43128275 CCAAT + | 0.924098 0.075902 Histone 22591
>22605 chr1 43145319 43145918 ccaat + | 0.679396 0.320604 Histone 22605
>22611 chr1 43149302 43149901 ccaat + | 0.737883 0.262117 Histone 22611
>22613 chr1 43149398 43149997 ccaat + | 0.737883 0.262117 Histone 22613
>22624 chr1 43163910 43164509 ccaat - | 0.822005 0.177995 Histone 22624
>22656 chr1 43248989 43249588 ccaat - | 0.715470 0.284530 Histone 22656
>22703 chr1 43314053 43314652 ccaat + | 0.894628 0.105372 Histone 22703
>22716 chr1 43328616 43329215 ccaat - | 0.907344 0.092656 Histone 22716
>22753 chr1 43408457 43409056 CCAAT + | 0.676551 0.323449 Histone 22753
>22754 chr1 43408702 43409301 CCAAT - | 0.640523 0.359477 Histone 22754
>22755 chr1 43408782 43409381 CCAAT + | 0.897751 0.102249 Histone 22755
>22756 chr1 43409027 43409626 CCAAT - | 0.835702 0.164298 Histone 22756
>22757 chr1 43410842 43411441 ccaat + | 0.985488 0.014512 Histone 22757
>22767 chr1 43448745 43449344 CCAAT + | 0.586783 0.413217 Histone 22767
>22785 chr1 43487663 43488262 ccaat + | 0.604107 0.395893 Histone 22785
>22787 chr1 43487854 43488453 ccaat + | 0.919946 0.080054 Histone 22787
>22829 chr1 43530278 43530877 CCAAT + | 0.779138 0.220862 Histone 22829
>22830 chr1 43530523 43531122 CCAAT - | 0.862545 0.137455 Histone 22830
>22853 chr1 43596719 43597318 CCAAT + | 0.929848 0.070152 Histone 22853
>22855 chr1 43596764 43597363 CCAAT + | 0.929848 0.070152 Histone 22855
>22889 chr1 43683335 43683934 CCAAT + | 0.589996 0.410004 Histone 22889
>22890 chr1 43683580 43684179 CCAAT - | 0.798970 0.201030 Histone 22890
>22891 chr1 43692544 43693143 CCAAT + | 0.848836 0.151164 Histone 22891
>22893 chr1 43692601 43693200 CCAAT + | 0.848836 0.151164 Histone 22893
>22951 chr1 43813756 43814355 CCAAT + | 0.851154 0.148846 Histone 22951
>22952 chr1 43814001 43814600 CCAAT - | 0.660632 0.339368 Histone 22952
>22955 chr1 43837077 43837676 ccaat + | 0.694039 0.305961 Histone 22955
>22959 chr1 43857497 43858096 CCAAT + | 0.678748 0.321252 Histone 22959
>22973 chr1 43888216 43888815 CCAAT + | 0.935726 0.064274 Histone 22973
>22974 chr1 43888461 43889060 CCAAT - | 0.945061 0.054939 Histone 22974
>22975 chr1 43888276 43888875 CCAAT + | 0.935726 0.064274 Histone 22975
>22976 chr1 43888521 43889120 CCAAT - | 0.945061 0.054939 Histone 22976
>23001 chr1 43954858 43955457 ccaat + | 0.854417 0.145583 Histone 23001
>23023 chr1 44033307 44033906 CCAAT + | 0.696036 0.303964 Histone 23023
>23067 chr1 44137704 44138303 CCAAT + | 0.969845 0.030155 Histone 23067
>23069 chr1 44137768 44138367 CCAAT + | 0.908601 0.091399 Histone 23069
>23091 chr1 44186386 44186985 CCAAT + | 0.815543 0.184457 Histone 23091
>23092 chr1 44186631 44187230 CCAAT - | 0.546842 0.453158 Histone 23092
>23103 chr1 44216608 44217207 CCAAT + | 0.960472 0.039528 Histone 23103
>23105 chr1 44216727 44217326 CCAAT + | 0.859671 0.140329 Histone 23105
>23107 chr1 44219492 44220091 CCAAT + | 0.979382 0.020618 Histone 23107
>23137 chr1 44272507 44273106 CCAAT + | 0.815141 0.184859 Histone 23137
>23144 chr1 44288350 44288949 CCAAT - | 0.782164 0.217836 Histone 23144
>23181 chr1 44391184 44391783 CCAAT + | 0.701131 0.298869 Histone 23181
>23245 chr1 44483334 44483933 ccaat + | 0.777810 0.222190 Histone 23245
>23279 chr1 44526908 44527507 CCAAT + | 0.887152 0.112848 Histone 23279
>23281 chr1 44526985 44527584 CCAAT + | 0.887152 0.112848 Histone 23281
>23283 chr1 44526999 44527598 CCAAT + | 0.887152 0.112848 Histone 23283
>23322 chr1 44585514 44586113 CCAAT - | 0.903514 0.096486 Histone 23322
>23335 chr1 44599606 44600205 CCAAT + | 0.874331 0.125669 Histone 23335
>23381 chr1 44673580 44674179 ccaat + | 0.744019 0.255981 Histone 23381
>23396 chr1 44718137 44718736 ccaat - | 0.967706 0.032294 Histone 23396
>23414 chr1 44744992 44745591 CCAAT - | 0.646572 0.353428 Histone 23414
>23416 chr1 44745052 44745651 CCAAT - | 0.646572 0.353428 Histone 23416
>23432 chr1 44760705 44761304 CCAAT - | 0.590258 0.409742 Histone 23432
>23478 chr1 44855561 44856160 CCAAT - | 0.811863 0.188137 Histone 23478
>23491 chr1 44896207 44896806 ccaat + | 0.747423 0.252577 Histone 23491
>23505 chr1 44923802 44924401 CCAAT + | 0.551588 0.448412 Histone 23505
>23506 chr1 44924047 44924646 CCAAT - | 0.771973 0.228027 Histone 23506
>23511 chr1 44934050 44934649 CCAAT + | 0.802066 0.197934 Histone 23511
>23537 chr1 44982549 44983148 ccaat + | 0.555959 0.444041 Histone 23537
>23538 chr1 44982794 44983393 ccaat - | 0.881819 0.118181 Histone 23538
>23581 chr1 45077259 45077858 CCAAT + | 0.764722 0.235278 Histone 23581
>23582 chr1 45077504 45078103 CCAAT - | 0.882782 0.117218 Histone 23582
>23601 chr1 45112592 45113191 CCAAT + | 0.940722 0.059278 Histone 23601
>23603 chr1 45112643 45113242 CCAAT + | 0.940722 0.059278 Histone 23603
>23613 chr1 45124487 45125086 ccaat + | 0.737372 0.262628 Histone 23613
>23644 chr1 45165647 45166246 ccaAT - | 0.554095 0.445905 Histone 23644
>23701 chr1 45288436 45289035 CCAAT + | 0.849400 0.150600 Histone 23701
>23755 chr1 45414497 45415096 CCAAT + | 0.845383 0.154617 Histone 23755
>23757 chr1 45414530 45415129 CCAAT + | 0.845383 0.154617 Histone 23757
>23773 chr1 45434882 45435481 ccaat + | 0.998580 0.001420 Histone 23773
>23774 chr1 45435127 45435726 ccaat - | 0.986806 0.013194 Histone 23774
>23775 chr1 45434906 45435505 ccaat + | 0.998580 0.001420 Histone 23775
>23776 chr1 45435151 45435750 ccaat - | 0.986806 0.013194 Histone 23776
>23777 chr1 45434930 45435529 ccaat + | 0.998580 0.001420 Histone 23777
>23778 chr1 45435175 45435774 ccaat - | 0.986806 0.013194 Histone 23778
>23801 chr1 45480699 45481298 ccaat + | 0.911435 0.088565 Histone 23801
>23813 chr1 45498062 45498661 ccaat + | 0.953906 0.046094 Histone 23813
>23861 chr1 45577500 45578099 ccaat + | 0.925948 0.074052 Histone 23861
>23862 chr1 45577745 45578344 ccaat - | 0.887116 0.112884 Histone 23862
>23863 chr1 45577903 45578502 CCAAT + | 0.547905 0.452095 Histone 23863
>23893 chr1 45635049 45635648 ccaat + | 0.808117 0.191883 Histone 23893
>23894 chr1 45635294 45635893 ccaat - | 0.684048 0.315952 Histone 23894
>23895 chr1 45635074 45635673 ccaat + | 0.910583 0.089417 Histone 23895
>23896 chr1 45635319 45635918 ccaat - | 0.684048 0.315952 Histone 23896
>23897 chr1 45635083 45635682 ccaat + | 0.910583 0.089417 Histone 23897
>23898 chr1 45635328 45635927 ccaat - | 0.684048 0.315952 Histone 23898
>23919 chr1 45664101 45664700 ccaat + | 0.686228 0.313772 Histone 23919
>23949 chr1 45729133 45729732 CCAAT + | 0.690736 0.309264 Histone 23949
>23950 chr1 45729378 45729977 CCAAT - | 0.789287 0.210713 Histone 23950
>23953 chr1 45729372 45729971 CCAAT + | 0.813056 0.186944 Histone 23953
>23954 chr1 45729617 45730216 CCAAT - | 0.749365 0.250635 Histone 23954
>23955 chr1 45729416 45730015 CCAAT + | 0.813056 0.186944 Histone 23955
>23956 chr1 45729661 45730260 CCAAT - | 0.749365 0.250635 Histone 23956
>23959 chr1 45737242 45737841 CCAAT + | 0.725554 0.274446 Histone 23959
>23961 chr1 45737307 45737906 CCAAT + | 0.725554 0.274446 Histone 23961
>23976 chr1 45778733 45779332 CCAAT - | 0.570789 0.429211 Histone 23976
>23983 chr1 45793512 45794111 ccaat + | 0.535856 0.464144 Histone 23983
>23994 chr1 45817857 45818456 ccaat - | 0.996560 0.003440 Histone 23994
>23995 chr1 45818036 45818635 ccaat + | 0.868634 0.131366 Histone 23995
>23996 chr1 45818281 45818880 ccaat - | 0.859944 0.140056 Histone 23996
>23997 chr1 45818136 45818735 ccaat + | 0.868634 0.131366 Histone 23997
>23998 chr1 45818381 45818980 ccaat - | 0.859944 0.140056 Histone 23998
>24005 chr1 45846472 45847071 CCAAT + | 0.681648 0.318352 Histone 24005
>24040 chr1 45899898 45900497 CCAAT - | 0.903514 0.096486 Histone 24040
>24075 chr1 45990826 45991425 ccaat + | 0.936885 0.063115 Histone 24075
>24077 chr1 45990865 45991464 ccaat + | 0.902701 0.097299 Histone 24077
>24091 chr1 46007780 46008379 ccaat + | 0.961496 0.038504 Histone 24091
>24100 chr1 46030256 46030855 ccaat - | 0.941112 0.058888 Histone 24100
>24129 chr1 46079029 46079628 ccaat + | 0.510612 0.489388 Histone 24129
>24162 chr1 46165534 46166133 ccaat - | 0.598621 0.401379 Histone 24162
>24167 chr1 46172754 46173353 ccaat + | 0.576386 0.423614 Histone 24167
>24217 chr1 46277669 46278268 CCAAT + | 0.589996 0.410004 Histone 24217
>24228 chr1 46286199 46286798 ccaat - | 0.954004 0.045996 Histone 24228
>24230 chr1 46286256 46286855 ccaat - | 0.954004 0.045996 Histone 24230
>24231 chr1 46287451 46288050 CCAAT + | 0.721580 0.278420 Histone 24231
>24233 chr1 46287474 46288073 CCAAT + | 0.721580 0.278420 Histone 24233
>24241 chr1 46296517 46297116 ccaat + | 0.942538 0.057462 Histone 24241
>24242 chr1 46296762 46297361 ccaat - | 0.994560 0.005440 Histone 24242
>24243 chr1 46296550 46297149 ccaat + | 0.906245 0.093755 Histone 24243
>24259 chr1 46313542 46314141 ccaat + | 0.523446 0.476554 Histone 24259
>24261 chr1 46313699 46314298 ccaat + | 0.523446 0.476554 Histone 24261
>24265 chr1 46314241 46314840 ccaat + | 0.741314 0.258686 Histone 24265
>24275 chr1 46347619 46348218 ccaat + | 0.506869 0.493131 Histone 24275
>24276 chr1 46347864 46348463 ccaat - | 0.785159 0.214841 Histone 24276
>24285 chr1 46360628 46361227 CCAAT + | 0.722040 0.277960 Histone 24285
>24289 chr1 46370954 46371553 CCAAT + | 0.632380 0.367620 Histone 24289
>24291 chr1 46371644 46372243 CCAAT + | 0.828628 0.171372 Histone 24291
>24311 chr1 46413568 46414167 CCAAT + | 0.989036 0.010964 Histone 24311
>24317 chr1 46422908 46423507 CCAAT + | 0.969663 0.030337 Histone 24317
>24334 chr1 46485770 46486369 CCAAT - | 0.857182 0.142818 Histone 24334
>24387 chr1 46590719 46591318 CCAAT + | 0.961572 0.038428 Histone 24387
>24388 chr1 46590964 46591563 CCAAT - | 0.878171 0.121829 Histone 24388
>24411 chr1 46611416 46612015 ccaat + | 0.972510 0.027490 Histone 24411
>24421 chr1 46623720 46624319 ccaat + | 0.639315 0.360685 Histone 24421
>24486 chr1 46775398 46775997 CCAAT - | 0.644768 0.355232 Histone 24486
>24488 chr1 46775497 46776096 CCAAT - | 0.644768 0.355232 Histone 24488
>24505 chr1 46818863 46819462 ccaat + | 0.948217 0.051783 Histone 24505
>24515 chr1 46825367 46825966 ccaat + | 0.942679 0.057321 Histone 24515
>24517 chr1 46825677 46826276 CCAAT + | 0.780238 0.219762 Histone 24517
>24571 chr1 46896651 46897250 CCAAT + | 0.550718 0.449282 Histone 24571
>24589 chr1 46939488 46940087 CCAAT + | 0.604107 0.395893 Histone 24589
>24599 chr1 46958686 46959285 ccaat + | 0.915973 0.084027 Histone 24599
>24619 chr1 46980343 46980942 CCAAT + | 0.584560 0.415440 Histone 24619
>24645 chr1 47035453 47036052 CCAAT + | 0.773114 0.226886 Histone 24645
>24661 chr1 47078006 47078605 ccaat + | 0.878260 0.121740 Histone 24661
>24662 chr1 47078251 47078850 ccaat - | 0.615218 0.384782 Histone 24662
>24673 chr1 47088360 47088959 ccaat + | 0.929173 0.070827 Histone 24673
>24692 chr1 47114901 47115500 ccaat - | 0.844845 0.155155 Histone 24692
>24694 chr1 47115065 47115664 ccaat - | 0.844845 0.155155 Histone 24694
>24730 chr1 47170120 47170719 CCAAT - | 0.991134 0.008866 Histone 24730
>24749 chr1 47196535 47197134 ccaat + | 0.920101 0.079899 Histone 24749
>24750 chr1 47196780 47197379 ccaat - | 0.780432 0.219568 Histone 24750
>24751 chr1 47196601 47197200 ccaat + | 0.920101 0.079899 Histone 24751
>24752 chr1 47196846 47197445 ccaat - | 0.780432 0.219568 Histone 24752
>24753 chr1 47196829 47197428 ccaat + | 0.868254 0.131746 Histone 24753
>24762 chr1 47207525 47208124 CCAAT - | 0.566886 0.433114 Histone 24762
>24764 chr1 47207561 47208160 CCAAT - | 0.566886 0.433114 Histone 24764
>24776 chr1 47218411 47219010 ccaat - | 0.538777 0.461223 Histone 24776
>24787 chr1 47240266 47240865 CCAAT + | 0.661512 0.338488 Histone 24787
>24789 chr1 47240302 47240901 CCAAT + | 0.661512 0.338488 Histone 24789
>24790 chr1 47240547 47241146 CCAAT - | 0.779050 0.220950 Histone 24790
>24805 chr1 47254585 47255184 ccaat + | 0.625463 0.374537 Histone 24805
>24827 chr1 47328843 47329442 ccaat + | 0.844845 0.155155 Histone 24827
>24839 chr1 47359063 47359662 ccaat + | 0.615218 0.384782 Histone 24839
>24840 chr1 47359308 47359907 ccaat - | 0.878260 0.121740 Histone 24840
>24855 chr1 47384765 47385364 CCAAT + | 0.991134 0.008866 Histone 24855
>24883 chr1 47418995 47419594 CCAAT + | 0.547905 0.452095 Histone 24883
>24895 chr1 47444628 47445227 ccaat + | 0.830631 0.169369 Histone 24895
>24902 chr1 47456748 47457347 CCAAT - | 0.731446 0.268554 Histone 24902
>24924 chr1 47494516 47495115 ccaat - | 0.678089 0.321911 Histone 24924
>24941 chr1 47552120 47552719 CCAAT + | 0.937232 0.062768 Histone 24941
>24943 chr1 47552153 47552752 CCAAT + | 0.937232 0.062768 Histone 24943
>25021 chr1 47707250 47707849 CCAAT + | 0.833384 0.166617 Histone 25021
>25026 chr1 47709934 47710533 CCAAT - | 0.990173 0.009827 Histone 25026
>25059 chr1 47785023 47785622 CCAAT + | 0.998054 0.001946 Histone 25059
>25081 chr1 47816855 47817454 CCAAT + | 0.837281 0.162719 Histone 25081
>25087 chr1 47841044 47841643 ccaat + | 0.740127 0.259873 Histone 25087
>25089 chr1 47841081 47841680 ccaat + | 0.740127 0.259873 Histone 25089
>25123 chr1 47892485 47893084 CCAAT + | 0.554881 0.445119 Histone 25123
>25125 chr1 47892602 47893201 CCAAT + | 0.554881 0.445119 Histone 25125
>25127 chr1 47895867 47896466 ccaat + | 0.775961 0.224039 Histone 25127
>25138 chr1 47922498 47923097 ccaat - | 0.914490 0.085511 Histone 25138
>25219 chr1 48087079 48087678 ccaat + | 0.999350 0.000650 Histone 25219
>25266 chr1 48146505 48147104 ccaat - | 0.985332 0.014668 Histone 25266
>25332 chr1 48223803 48224402 CCAAT - | 0.804051 0.195949 Histone 25332
>25365 chr1 48294552 48295151 CCAAT + | 0.937153 0.062847 Histone 25365
>25366 chr1 48294797 48295396 CCAAT - | 0.670711 0.329289 Histone 25366
>25367 chr1 48294585 48295184 CCAAT + | 0.937153 0.062847 Histone 25367
>25368 chr1 48294830 48295429 CCAAT - | 0.670711 0.329289 Histone 25368
>25381 chr1 48341936 48342535 CCAAT + | 0.516812 0.483188 Histone 25381
>25383 chr1 48342091 48342690 CCAAT + | 0.516812 0.483188 Histone 25383
>25401 chr1 48354805 48355404 ccaat + | 0.548161 0.451839 Histone 25401
>25429 chr1 48427088 48427687 ccaat + | 0.648448 0.351552 Histone 25429
>25430 chr1 48427333 48427932 ccaat - | 0.556307 0.443693 Histone 25430
>25431 chr1 48429390 48429989 ccaat + | 0.853224 0.146776 Histone 25431
>25447 chr1 48482381 48482980 CCAAT + | 0.909679 0.090321 Histone 25447
>25449 chr1 48485852 48486451 CCAAT + | 0.879430 0.120570 Histone 25449
>25477 chr1 48525612 48526211 ccaat + | 0.623007 0.376993 Histone 25477
>25505 chr1 48563110 48563709 CCAAT + | 0.866376 0.133624 Histone 25505
>25529 chr1 48626327 48626926 ccaat + | 0.806903 0.193097 Histone 25529
>25533 chr1 48648648 48649247 ccaat + | 0.800962 0.199038 Histone 25533
>25535 chr1 48655464 48656063 ccaat + | 0.866562 0.133438 Histone 25535
>25543 chr1 48673212 48673811 ccaat + | 0.512879 0.487121 Histone 25543
>25545 chr1 48673251 48673850 ccaat + | 0.512879 0.487121 Histone 25545
>25547 chr1 48673274 48673873 ccaat + | 0.512879 0.487121 Histone 25547
>25549 chr1 48673315 48673914 ccaat + | 0.512879 0.487121 Histone 25549
>25551 chr1 48673340 48673939 ccaat + | 0.512879 0.487121 Histone 25551
>25553 chr1 48673381 48673980 ccaat + | 0.512879 0.487121 Histone 25553
>25555 chr1 48673472 48674071 ccaat + | 0.512879 0.487121 Histone 25555
>25557 chr1 48673513 48674112 ccaat + | 0.512879 0.487121 Histone 25557
>25559 chr1 48675754 48676353 ccaat + | 0.834846 0.165154 Histone 25559
>25561 chr1 48675795 48676394 ccaat + | 0.834846 0.165154 Histone 25561
>25563 chr1 48675819 48676418 ccaat + | 0.834846 0.165154 Histone 25563
>25565 chr1 48675843 48676442 ccaat + | 0.834846 0.165154 Histone 25565
>25575 chr1 48682041 48682640 ccaat + | 0.854991 0.145009 Histone 25575
>25577 chr1 48682082 48682681 ccaat + | 0.854991 0.145009 Histone 25577
>25579 chr1 48682107 48682706 ccaat + | 0.854991 0.145009 Histone 25579
>25581 chr1 48682146 48682745 ccaat + | 0.854991 0.145009 Histone 25581
>25583 chr1 48682171 48682770 ccaat + | 0.512879 0.487121 Histone 25583
>25585 chr1 48682212 48682811 ccaat + | 0.731275 0.268725 Histone 25585
>25587 chr1 48682237 48682836 ccaat + | 0.992983 0.007017 Histone 25587
>25589 chr1 48682262 48682861 ccaat + | 0.988820 0.011180 Histone 25589
>25591 chr1 48682301 48682900 ccaat + | 0.988820 0.011180 Histone 25591
>25593 chr1 48682326 48682925 ccaat + | 0.988820 0.011180 Histone 25593
>25595 chr1 48682367 48682966 ccaat + | 0.988820 0.011180 Histone 25595
>25597 chr1 48682391 48682990 ccaat + | 0.988820 0.011180 Histone 25597
>25599 chr1 48682415 48683014 ccaat + | 0.988820 0.011180 Histone 25599
>25609 chr1 48710779 48711378 CCAAT + | 0.898131 0.101869 Histone 25609
>25611 chr1 48710784 48711383 CCAAT + | 0.898131 0.101869 Histone 25611
>25631 chr1 48739926 48740525 ccaat + | 0.875664 0.124336 Histone 25631
>25638 chr1 48745380 48745979 ccaat - | 0.658800 0.341200 Histone 25638
>25677 chr1 48796332 48796931 ccaat + | 0.919378 0.080622 Histone 25677
>25678 chr1 48796577 48797176 ccaat - | 0.924650 0.075350 Histone 25678
>25679 chr1 48796519 48797118 ccaat + | 0.590695 0.409305 Histone 25679
>25782 chr1 48942945 48943544 ccaat - | 0.937432 0.062568 Histone 25782
>25841 chr1 49025268 49025867 CCAAT + | 0.744019 0.255981 Histone 25841
>25869 chr1 49070879 49071478 ccaat + | 0.598173 0.401827 Histone 25869
>25870 chr1 49071124 49071723 ccaat - | 0.557936 0.442063 Histone 25870
>25895 chr1 49108887 49109486 CCAAT + | 0.695769 0.304231 Histone 25895
>25897 chr1 49108943 49109542 CCAAT + | 0.695769 0.304231 Histone 25897
>25997 chr1 49279596 49280195 CCAAT + | 0.645707 0.354293 Histone 25997
>25999 chr1 49279682 49280281 CCAAT + | 0.645707 0.354293 Histone 25999
>26029 chr1 49320150 49320749 CCAAT + | 0.984369 0.015631 Histone 26029
>26032 chr1 49320807 49321406 ccaat - | 0.757899 0.242101 Histone 26032
>26033 chr1 49323316 49323915 ccaat + | 0.614184 0.385816 Histone 26033
>26044 chr1 49331430 49332029 CCAAT - | 0.818010 0.181990 Histone 26044
>26143 chr1 49499348 49499947 ccaat + | 0.714805 0.285195 Histone 26143
>26148 chr1 49507056 49507655 ccaat - | 0.966773 0.033227 Histone 26148
>26161 chr1 49524401 49525000 ccaat + | 0.714805 0.285195 Histone 26161
>26191 chr1 49586627 49587226 CCAAT + | 0.792109 0.207891 Histone 26191
>26195 chr1 49593811 49594410 CCAAT + | 0.570186 0.429814 Histone 26195
>26207 chr1 49609010 49609609 ccaat + | 0.528372 0.471628 Histone 26207
>26208 chr1 49609255 49609854 ccaat - | 0.562284 0.437716 Histone 26208
>26217 chr1 49618040 49618639 ccaat + | 0.908926 0.091073 Histone 26217
>26231 chr1 49649334 49649933 ccaat + | 0.853224 0.146776 Histone 26231
>26239 chr1 49676393 49676992 CCAAT + | 0.562946 0.437054 Histone 26239
>26258 chr1 49720033 49720632 ccaat - | 0.564303 0.435697 Histone 26258
>26279 chr1 49779677 49780276 ccaat + | 0.731275 0.268725 Histone 26279
>26281 chr1 49779718 49780317 ccaat + | 0.731275 0.268725 Histone 26281
>26283 chr1 49779796 49780395 ccaat + | 0.946491 0.053509 Histone 26283
>26285 chr1 49779837 49780436 ccaat + | 0.946491 0.053509 Histone 26285
>26301 chr1 49793368 49793967 ccaat + | 0.869323 0.130676 Histone 26301
>26302 chr1 49793613 49794212 ccaat - | 0.870656 0.129344 Histone 26302
>26304 chr1 49793654 49794253 ccaat - | 0.870656 0.129344 Histone 26304
>26312 chr1 49815127 49815726 ccaat - | 0.995651 0.004349 Histone 26312
>26341 chr1 49857125 49857724 ccaat + | 0.982165 0.017835 Histone 26341
>26343 chr1 49857158 49857757 ccaat + | 0.890876 0.109124 Histone 26343
>26361 chr1 49866632 49867231 ccaat + | 0.948217 0.051783 Histone 26361
>26399 chr1 49958879 49959478 ccaat + | 0.970686 0.029314 Histone 26399
>26400 chr1 49959124 49959723 ccaat - | 0.869323 0.130676 Histone 26400
>26401 chr1 49958946 49959545 ccaat + | 0.980265 0.019735 Histone 26401
>26402 chr1 49959191 49959790 ccaat - | 0.869323 0.130676 Histone 26402
>26403 chr1 49958970 49959569 ccaat + | 0.980265 0.019735 Histone 26403
>26404 chr1 49959215 49959814 ccaat - | 0.869323 0.130676 Histone 26404
>26405 chr1 49958995 49959594 ccaat + | 0.980265 0.019735 Histone 26405
>26406 chr1 49959240 49959839 ccaat - | 0.869323 0.130676 Histone 26406
>26407 chr1 49959337 49959936 CCAAT + | 0.980739 0.019261 Histone 26407
>26409 chr1 49967863 49968462 ccaat + | 0.737031 0.262969 Histone 26409
>26410 chr1 49968108 49968707 ccaat - | 0.949902 0.050098 Histone 26410
>26429 chr1 49996512 49997111 ccaat + | 0.891320 0.108680 Histone 26429
>26431 chr1 49996526 49997125 ccaat + | 0.891320 0.108680 Histone 26431
>26433 chr1 50020735 50021334 ccaat + | 0.753201 0.246799 Histone 26433
>26491 chr1 50157543 50158142 ccaat + | 0.615655 0.384345 Histone 26491
>26494 chr1 50160058 50160657 ccaat - | 0.795775 0.204225 Histone 26494
>26506 chr1 50177402 50178001 ccaat - | 0.577664 0.422335 Histone 26506
>26508 chr1 50177480 50178079 ccaat - | 0.577664 0.422335 Histone 26508
>26515 chr1 50220533 50221132 ccaat + | 0.846956 0.153044 Histone 26515
>26522 chr1 50230822 50231421 CCAAT - | 0.699308 0.300692 Histone 26522
>26535 chr1 50266183 50266782 ccaat + | 0.938497 0.061503 Histone 26535
>26579 chr1 50346695 50347294 CCAAT + | 0.929225 0.070775 Histone 26579
>26583 chr1 50347020 50347619 CCAAT + | 0.511200 0.488800 Histone 26583
>26596 chr1 50396396 50396995 ccaat - | 0.940661 0.059339 Histone 26596
>26597 chr1 50402738 50403337 ccaat + | 0.593660 0.406340 Histone 26597
>26609 chr1 50414719 50415318 CCAAT + | 0.762807 0.237193 Histone 26609
>26615 chr1 50418023 50418622 CCAAT + | 0.640565 0.359435 Histone 26615
>26619 chr1 50426322 50426921 CCAAT + | 0.864998 0.135002 Histone 26619
>26621 chr1 50426381 50426980 CCAAT + | 0.864998 0.135002 Histone 26621
>26651 chr1 50468233 50468832 CCAAT + | 0.535600 0.464400 Histone 26651
>26653 chr1 50468322 50468921 CCAAT + | 0.535600 0.464400 Histone 26653
>26667 chr1 50504516 50505115 ccaat + | 0.979540 0.020460 Histone 26667
>26675 chr1 50516506 50517105 CCAAT + | 0.782855 0.217145 Histone 26675
>26710 chr1 50567783 50568382 ccaat - | 0.994730 0.005270 Histone 26710
>26741 chr1 50601146 50601745 ccaat + | 0.698734 0.301266 Histone 26741
>26773 chr1 50681985 50682584 CCAAT + | 0.517471 0.482529 Histone 26773
>26804 chr1 50712148 50712747 ccaat - | 0.618262 0.381738 Histone 26804
>26841 chr1 50832522 50833121 ccaat + | 0.555959 0.444041 Histone 26841
>26853 chr1 50846975 50847574 ccaat + | 0.873056 0.126944 Histone 26853
>26855 chr1 50847006 50847605 CCAAT + | 0.873056 0.126944 Histone 26855
>26883 chr1 50893426 50894025 CCAAT + | 0.684470 0.315530 Histone 26883
>26909 chr1 50954494 50955093 ccaat + | 0.758642 0.241358 Histone 26909
>26911 chr1 50954560 50955159 ccaat + | 0.854991 0.145009 Histone 26911
>26913 chr1 50954601 50955200 ccaat + | 0.854991 0.145009 Histone 26913
>26914 chr1 50954846 50955445 ccaat - | 0.768853 0.231147 Histone 26914
>26941 chr1 51018367 51018966 CCAAT + | 0.696630 0.303370 Histone 26941
>26943 chr1 51018406 51019005 CCAAT + | 0.696630 0.303370 Histone 26943
>26946 chr1 51029888 51030487 ccaat - | 0.865374 0.134626 Histone 26946
>26952 chr1 51045621 51046220 ccaat - | 0.943611 0.056389 Histone 26952
>26955 chr1 51050039 51050638 ccaat + | 0.935816 0.064184 Histone 26955
>26956 chr1 51050284 51050883 ccaat - | 0.982837 0.017163 Histone 26956
>26967 chr1 51086908 51087507 ccaat + | 0.513050 0.486950 Histone 26967
>26995 chr1 51187311 51187910 ccaat + | 0.752139 0.247861 Histone 26995
>27023 chr1 51260901 51261500 ccaat + | 0.651834 0.348166 Histone 27023
>27036 chr1 51276375 51276974 ccaat - | 0.832890 0.167110 Histone 27036
>27062 chr1 51324855 51325454 ccaat - | 0.526579 0.473421 Histone 27062
>27093 chr1 51415841 51416440 ccaat + | 0.627506 0.372494 Histone 27093
>27094 chr1 51416086 51416685 ccaat - | 0.651336 0.348664 Histone 27094
>27095 chr1 51415882 51416481 ccaat + | 0.994378 0.005622 Histone 27095
>27096 chr1 51416127 51416726 ccaat - | 0.651336 0.348664 Histone 27096
>27097 chr1 51416001 51416600 ccaat + | 0.994378 0.005622 Histone 27097
>27098 chr1 51416246 51416845 ccaat - | 0.651336 0.348664 Histone 27098
>27099 chr1 51416026 51416625 ccaat + | 0.994378 0.005622 Histone 27099
>27100 chr1 51416271 51416870 ccaat - | 0.651336 0.348664 Histone 27100
>27101 chr1 51416050 51416649 ccaat + | 0.994378 0.005622 Histone 27101
>27102 chr1 51416295 51416894 ccaat - | 0.651336 0.348664 Histone 27102
>27103 chr1 51416074 51416673 ccaat + | 0.994378 0.005622 Histone 27103
>27104 chr1 51416319 51416918 ccaat - | 0.651336 0.348664 Histone 27104
>27105 chr1 51416098 51416697 ccaat + | 0.994378 0.005622 Histone 27105
>27106 chr1 51416343 51416942 ccaat - | 0.651336 0.348664 Histone 27106
>27118 chr1 51452494 51453093 ccaat - | 0.639315 0.360685 Histone 27118
>27122 chr1 51460583 51461182 ccaat - | 0.881546 0.118454 Histone 27122
>27211 chr1 51627509 51628108 ccaat + | 0.537372 0.462628 Histone 27211
>27213 chr1 51627771 51628370 ccaat + | 0.602981 0.397019 Histone 27213
>27229 chr1 51664207 51664806 ccaat + | 0.890557 0.109443 Histone 27229
>27231 chr1 51664474 51665073 ccaat + | 0.643119 0.356881 Histone 27231
>27289 chr1 51812269 51812868 ccaat + | 0.753201 0.246799 Histone 27289
>27291 chr1 51815102 51815701 ccaat + | 0.924269 0.075731 Histone 27291
>27315 chr1 51855222 51855821 CCAAT + | 0.875899 0.124101 Histone 27315
>27316 chr1 51855467 51856066 CCAAT - | 0.720190 0.279810 Histone 27316
>27317 chr1 51855252 51855851 CCAAT + | 0.875899 0.124101 Histone 27317
>27318 chr1 51855497 51856096 CCAAT - | 0.720190 0.279810 Histone 27318
>27321 chr1 51869093 51869692 ccaat + | 0.591463 0.408537 Histone 27321
>27322 chr1 51869338 51869937 ccaat - | 0.946232 0.053768 Histone 27322
>27325 chr1 51900052 51900651 CCAAT + | 0.926444 0.073556 Histone 27325
>27345 chr1 51967519 51968118 CCAAT + | 0.983500 0.016500 Histone 27345
>27347 chr1 51967561 51968160 CCAAT + | 0.768779 0.231221 Histone 27347
>27349 chr1 51967603 51968202 CCAAT + | 0.768779 0.231221 Histone 27349
>27401 chr1 52116654 52117253 CCAAT + | 0.749142 0.250858 Histone 27401
>27403 chr1 52116695 52117294 CCAAT + | 0.749142 0.250858 Histone 27403
>27410 chr1 52123852 52124451 CCAAT - | 0.938424 0.061576 Histone 27410
>27413 chr1 52131308 52131907 ccaat + | 0.974731 0.025269 Histone 27413
>27417 chr1 52132697 52133296 ccaat + | 0.548132 0.451868 Histone 27417
>27459 chr1 52194813 52195412 ccaAT + | 0.876163 0.123837 Histone 27459
>27469 chr1 52235967 52236566 CCAAT + | 0.845725 0.154275 Histone 27469
>27475 chr1 52249575 52250174 CCAAT + | 0.567442 0.432557 Histone 27475
>27476 chr1 52249820 52250419 CCAAT - | 0.559733 0.440267 Histone 27476
>27477 chr1 52249735 52250334 ccaat + | 0.567442 0.432557 Histone 27477
>27487 chr1 52270230 52270829 CCAAT + | 0.731275 0.268725 Histone 27487
>27489 chr1 52270266 52270865 CCAAT + | 0.731275 0.268725 Histone 27489
>27495 chr1 52279789 52280388 CCAAT + | 0.707211 0.292789 Histone 27495
>27506 chr1 52309022 52309621 ccAAT - | 0.770495 0.229505 Histone 27506
>27531 chr1 52357423 52358022 ccaat + | 0.914776 0.085224 Histone 27531
>27587 chr1 52478663 52479262 ccaat + | 0.918238 0.081762 Histone 27587
>27589 chr1 52478680 52479279 ccaat + | 0.918238 0.081762 Histone 27589
>27593 chr1 52481042 52481641 ccaat + | 0.592381 0.407619 Histone 27593
>27625 chr1 52587269 52587868 CCAAT + | 0.787967 0.212033 Histone 27625
>27627 chr1 52597453 52598052 CCAAT + | 0.993732 0.006268 Histone 27627
>27669 chr1 52690013 52690612 ccaat + | 0.598580 0.401420 Histone 27669
>27719 chr1 52809670 52810269 ccaat + | 0.653351 0.346649 Histone 27719
>27721 chr1 52809761 52810360 ccaat + | 0.997231 0.002769 Histone 27721
>27723 chr1 52809830 52810429 ccaat + | 0.997231 0.002769 Histone 27723
>27725 chr1 52809891 52810490 ccaat + | 0.997231 0.002769 Histone 27725
>27726 chr1 52810136 52810735 ccaat - | 0.712149 0.287851 Histone 27726
>27728 chr1 52810192 52810791 ccaat - | 0.980779 0.019221 Histone 27728
>27733 chr1 52819605 52820204 CCAAT + | 0.521229 0.478771 Histone 27733
>27745 chr1 52827045 52827644 ccaat + | 0.721569 0.278431 Histone 27745
>27746 chr1 52827290 52827889 ccaat - | 0.924493 0.075507 Histone 27746
>27748 chr1 52827362 52827961 ccaat - | 0.924493 0.075507 Histone 27748
>27761 chr1 52846967 52847566 CCAAT + | 0.680429 0.319571 Histone 27761
>27763 chr1 52846981 52847580 CCAAT + | 0.680429 0.319571 Histone 27763
>27781 chr1 52873087 52873686 ccaat + | 0.510237 0.489763 Histone 27781
>27803 chr1 52922017 52922616 ccaat + | 0.917581 0.082419 Histone 27803
>27804 chr1 52922262 52922861 ccaat - | 0.619697 0.380303 Histone 27804
>27805 chr1 52922049 52922648 ccaat + | 0.917581 0.082419 Histone 27805
>27811 chr1 52930364 52930963 ccaat + | 0.570789 0.429211 Histone 27811
>27820 chr1 52941141 52941740 CCAAT - | 0.966498 0.033502 Histone 27820
>27824 chr1 52947707 52948306 CCAAT - | 0.729834 0.270166 Histone 27824
>27847 chr1 53032173 53032772 CCAAT + | 0.736673 0.263327 Histone 27847
>27848 chr1 53032418 53033017 CCAAT - | 0.727664 0.272336 Histone 27848
>27849 chr1 53033207 53033806 ccaat + | 0.985262 0.014738 Histone 27849
>27899 chr1 53151779 53152378 CCAAT + | 0.557864 0.442136 Histone 27899
>27901 chr1 53151811 53152410 CCAAT + | 0.557864 0.442136 Histone 27901
>27910 chr1 53163811 53164410 CCAAT - | 0.700692 0.299308 Histone 27910
>27980 chr1 53374136 53374735 ccaat - | 0.950378 0.049622 Histone 27980
>27997 chr1 53397470 53398069 ccaat + | 0.985954 0.014046 Histone 27997
>28005 chr1 53413505 53414104 ccaat + | 0.567908 0.432092 Histone 28005
>28007 chr1 53413585 53414184 CCAAT + | 0.567908 0.432092 Histone 28007
>28023 chr1 53444509 53445108 ccaat + | 0.934613 0.065387 Histone 28023
>28025 chr1 53444542 53445141 ccaat + | 0.934613 0.065387 Histone 28025
>28107 chr1 53600326 53600925 CCAAT + | 0.858723 0.141277 Histone 28107
>28120 chr1 53640821 53641420 ccaat - | 0.752184 0.247816 Histone 28120
>28125 chr1 53661693 53662292 ccaat + | 0.932518 0.067482 Histone 28125
>28137 chr1 53685438 53686037 ccaat + | 0.797191 0.202809 Histone 28137
>28138 chr1 53685683 53686282 ccaat - | 0.599113 0.400887 Histone 28138
>28139 chr1 53685456 53686055 ccaat + | 0.797191 0.202809 Histone 28139
>28140 chr1 53685701 53686300 ccaat - | 0.599113 0.400887 Histone 28140
>28141 chr1 53685515 53686114 ccaat + | 0.797191 0.202809 Histone 28141
>28142 chr1 53685760 53686359 ccaat - | 0.599113 0.400887 Histone 28142
>28143 chr1 53686533 53687132 ccaat + | 0.808839 0.191161 Histone 28143
>28151 chr1 53697190 53697789 CCAAT + | 0.576386 0.423614 Histone 28151
>28153 chr1 53697292 53697891 CCAAT + | 0.576386 0.423614 Histone 28153
>28161 chr1 53711967 53712566 ccaat + | 0.518842 0.481158 Histone 28161
>28173 chr1 53727734 53728333 ccaat + | 0.653364 0.346636 Histone 28173
>28209 chr1 53789837 53790436 CCAAT + | 0.961509 0.038491 Histone 28209
>28223 chr1 53817083 53817682 CCAAT + | 0.757653 0.242347 Histone 28223
>28313 chr1 54003644 54004243 CCAAT + | 0.680534 0.319466 Histone 28313
>28327 chr1 54039879 54040478 CCAAT + | 0.523446 0.476554 Histone 28327
>28411 chr1 54137116 54137715 CCAAT + | 0.998433 0.001567 Histone 28411
>28437 chr1 54179229 54179828 ccAAT + | 0.747574 0.252426 Histone 28437
>28463 chr1 54285891 54286490 CCAAT + | 0.570186 0.429814 Histone 28463
>28488 chr1 54315541 54316140 ccaat - | 0.686275 0.313725 Histone 28488
>28520 chr1 54396264 54396863 CCAAT - | 0.952545 0.047455 Histone 28520
>28523 chr1 54409364 54409963 CCAAT + | 0.780554 0.219446 Histone 28523
>28557 chr1 54512102 54512701 CCAAt + | 0.947574 0.052426 Histone 28557
>28612 chr1 54592850 54593449 CCAAT - | 0.514028 0.485972 Histone 28612
>28687 chr1 54719350 54719949 CCAAT + | 0.633907 0.366093 Histone 28687
>28688 chr1 54719595 54720194 CCAAT - | 0.754826 0.245174 Histone 28688
>28697 chr1 54752171 54752770 ccaat + | 0.618063 0.381937 Histone 28697
>28699 chr1 54752240 54752839 ccaat + | 0.618063 0.381937 Histone 28699
>28701 chr1 54752381 54752980 ccaat + | 0.618063 0.381937 Histone 28701
>28711 chr1 54768559 54769158 CCAAT + | 0.933353 0.066647 Histone 28711
>28719 chr1 54796016 54796615 ccaat + | 0.982902 0.017098 Histone 28719
>28731 chr1 54870628 54871227 ccaat + | 0.987816 0.012184 Histone 28731
>28733 chr1 54870742 54871341 ccaat + | 0.987816 0.012184 Histone 28733
>28737 chr1 54872459 54873058 ccaat + | 0.667275 0.332725 Histone 28737
>28752 chr1 54909951 54910550 CCAAT - | 0.986171 0.013829 Histone 28752
>28761 chr1 54934209 54934808 ccaat + | 0.556962 0.443038 Histone 28761
>28805 chr1 55040190 55040789 ccaat + | 0.775237 0.224763 Histone 28805
>28867 chr1 55134618 55135217 CCAAT + | 0.534821 0.465179 Histone 28867
>28910 chr1 55218668 55219267 CCAAT - | 0.732028 0.267972 Histone 28910
>28939 chr1 55274697 55275296 CCAAT + | 0.839539 0.160461 Histone 28939
>28979 chr1 55365859 55366458 CCAAT + | 0.796219 0.203781 Histone 28979
>29013 chr1 55452449 55453048 CCAAT + | 0.547905 0.452095 Histone 29013
>29019 chr1 55478887 55479486 ccaat + | 0.821392 0.178608 Histone 29019
>29057 chr1 55542218 55542817 CCAAT + | 0.842148 0.157852 Histone 29057
>29058 chr1 55542463 55543062 CCAAT - | 0.707435 0.292565 Histone 29058
>29071 chr1 55583771 55584370 ccaat + | 0.911435 0.088565 Histone 29071
>29088 chr1 55607162 55607761 CCAAT - | 0.567355 0.432645 Histone 29088
>29091 chr1 55610027 55610626 ccaat + | 0.774325 0.225675 Histone 29091
>29095 chr1 55611584 55612183 ccaat + | 0.599334 0.400666 Histone 29095
>29096 chr1 55611829 55612428 ccaat - | 0.854991 0.145009 Histone 29096
>29098 chr1 55611902 55612501 ccaat - | 0.854991 0.145009 Histone 29098
>29134 chr1 55674219 55674818 ccaat - | 0.998793 0.001207 Histone 29134
>29161 chr1 55710870 55711469 CCAAT + | 0.534243 0.465757 Histone 29161
>29163 chr1 55710942 55711541 CCAAT + | 0.534243 0.465757 Histone 29163
>29167 chr1 55729945 55730544 CCAAT + | 0.837186 0.162814 Histone 29167
>29171 chr1 55731451 55732050 CCAAT + | 0.875857 0.124142 Histone 29171
>29223 chr1 55817043 55817642 CCAAT + | 0.874767 0.125233 Histone 29223
>29224 chr1 55817288 55817887 CCAAT - | 0.923321 0.076679 Histone 29224
>29234 chr1 55830552 55831151 CCAAT - | 0.721580 0.278420 Histone 29234
>29257 chr1 55877705 55878304 CCAAT + | 0.603608 0.396392 Histone 29257
>29304 chr1 55970802 55971401 ccaat - | 0.994980 0.005020 Histone 29304
>29331 chr1 56010062 56010661 ccaat + | 0.918228 0.081772 Histone 29331
>29358 chr1 56027642 56028241 ccaat - | 0.680431 0.319569 Histone 29358
>29366 chr1 56032595 56033194 ccaat - | 0.972950 0.027050 Histone 29366
>29368 chr1 56032701 56033300 ccaat - | 0.972950 0.027050 Histone 29368
>29369 chr1 56043356 56043955 CCAAT + | 0.954962 0.045038 Histone 29369
>29370 chr1 56043601 56044200 CCAAT - | 0.644768 0.355232 Histone 29370
>29371 chr1 56043464 56044063 CCAAT + | 0.954962 0.045038 Histone 29371
>29372 chr1 56043709 56044308 CCAAT - | 0.644768 0.355232 Histone 29372
>29379 chr1 56055653 56056252 CCAAT + | 0.965584 0.034416 Histone 29379
>29395 chr1 56064015 56064614 CCAAT + | 0.993688 0.006312 Histone 29395
>29400 chr1 56074530 56075129 CCAAT - | 0.548349 0.451650 Histone 29400
>29432 chr1 56113034 56113633 CCAAT - | 0.730633 0.269367 Histone 29432
>29444 chr1 56149206 56149805 CCAAT - | 0.693235 0.306765 Histone 29444
>29455 chr1 56168253 56168852 ccaat + | 0.593660 0.406340 Histone 29455
>29456 chr1 56168498 56169097 ccaat - | 0.943650 0.056350 Histone 29456
>29477 chr1 56206009 56206608 CCAAT + | 0.956322 0.043678 Histone 29477
>29503 chr1 56262695 56263294 CCAAT + | 0.576386 0.423614 Histone 29503
>29505 chr1 56262797 56263396 CCAAT + | 0.576386 0.423614 Histone 29505
>29535 chr1 56302084 56302683 CCAAT + | 0.573946 0.426054 Histone 29535
>29536 chr1 56302329 56302928 CCAAT - | 0.726098 0.273902 Histone 29536
>29551 chr1 56333858 56334457 CCAAT + | 0.549265 0.450735 Histone 29551
>29559 chr1 56354878 56355477 ccaat + | 0.831063 0.168937 Histone 29559
>29560 chr1 56355123 56355722 ccaat - | 0.682965 0.317035 Histone 29560
>29561 chr1 56354888 56355487 ccaat + | 0.831063 0.168937 Histone 29561
>29562 chr1 56355133 56355732 ccaat - | 0.682965 0.317035 Histone 29562
>29565 chr1 56365005 56365604 ccaat + | 0.822001 0.177999 Histone 29565
>29573 chr1 56383462 56384061 ccaat + | 0.920345 0.079655 Histone 29573
>29574 chr1 56383707 56384306 ccaat - | 0.967042 0.032958 Histone 29574
>29575 chr1 56383504 56384103 ccaat + | 0.920345 0.079655 Histone 29575
>29576 chr1 56383749 56384348 ccaat - | 0.967042 0.032958 Histone 29576
>29595 chr1 56399578 56400177 CCAAT + | 0.797191 0.202809 Histone 29595
>29596 chr1 56399823 56400422 CCAAT - | 0.599113 0.400887 Histone 29596
>29597 chr1 56399598 56400197 CCAAT + | 0.797191 0.202809 Histone 29597
>29598 chr1 56399843 56400442 CCAAT - | 0.599113 0.400887 Histone 29598
>29651 chr1 56493562 56494161 CCAAT + | 0.944357 0.055644 Histone 29651
>29653 chr1 56493657 56494256 CCAAT + | 0.944357 0.055644 Histone 29653
>29661 chr1 56501921 56502520 ccaat + | 0.726266 0.273734 Histone 29661
>29685 chr1 56529990 56530589 CCAAT + | 0.859229 0.140771 Histone 29685
>29701 chr1 56563579 56564178 ccaat + | 0.753201 0.246799 Histone 29701
>29715 chr1 56581493 56582092 ccaat + | 0.889227 0.110773 Histone 29715
>29740 chr1 56627406 56628005 ccaat - | 0.665337 0.334663 Histone 29740
>29757 chr1 56645204 56645803 CCAAT + | 0.721580 0.278420 Histone 29757
>29759 chr1 56645245 56645844 CCAAT + | 0.721580 0.278420 Histone 29759
>29765 chr1 56648890 56649489 ccaat + | 0.948217 0.051783 Histone 29765
>29789 chr1 56690910 56691509 CCAAT + | 0.639664 0.360336 Histone 29789
>29851 chr1 56809539 56810138 CCAAT + | 0.637663 0.362337 Histone 29851
>29853 chr1 56809871 56810470 CCAAT + | 0.649800 0.350200 Histone 29853
>29861 chr1 56841282 56841881 ccaat + | 0.514863 0.485137 Histone 29861
>29867 chr1 56847840 56848439 ccaat + | 0.951527 0.048473 Histone 29867
>29887 chr1 56865734 56866333 ccaat + | 0.521085 0.478915 Histone 29887
>29905 chr1 56977024 56977623 ccaat + | 0.680771 0.319229 Histone 29905
>29907 chr1 56977122 56977721 CCAAT + | 0.680771 0.319229 Histone 29907
>29947 chr1 57068079 57068678 CCAAT + | 0.752648 0.247352 Histone 29947
>29948 chr1 57068324 57068923 CCAAT - | 0.697962 0.302038 Histone 29948
>29949 chr1 57068193 57068792 ccaat + | 0.752648 0.247352 Histone 29949
>29950 chr1 57068438 57069037 ccaat - | 0.697962 0.302038 Histone 29950
>29981 chr1 57115262 57115861 CCAAT + | 0.589996 0.410004 Histone 29981
>30013 chr1 57159915 57160514 CCAAT + | 0.618805 0.381195 Histone 30013
>30017 chr1 57162120 57162719 CCAAT + | 0.534243 0.465757 Histone 30017
>30018 chr1 57162365 57162964 CCAAT - | 0.575894 0.424106 Histone 30018
>30019 chr1 57162185 57162784 CCAAT + | 0.534243 0.465757 Histone 30019
>30059 chr1 57212631 57213230 CCAAT + | 0.811089 0.188911 Histone 30059
>30073 chr1 57246178 57246777 CCAAT + | 0.534122 0.465878 Histone 30073
>30074 chr1 57246423 57247022 CCAAT - | 0.695240 0.304760 Histone 30074
>30075 chr1 57250142 57250741 ccaat + | 0.988129 0.011871 Histone 30075
>30077 chr1 57251767 57252366 ccaat + | 0.863177 0.136823 Histone 30077
>30079 chr1 57251784 57252383 ccaat + | 0.863177 0.136823 Histone 30079
>30083 chr1 57257563 57258162 CCAAT + | 0.807772 0.192228 Histone 30083
>30096 chr1 57270929 57271528 CCAAT - | 0.574755 0.425245 Histone 30096
>30171 chr1 57398694 57399293 ccaat + | 0.658655 0.341345 Histone 30171
>30174 chr1 57402756 57403355 CCAAT - | 0.843047 0.156953 Histone 30174
>30184 chr1 57412416 57413015 CCAAT - | 0.975180 0.024820 Histone 30184
>30185 chr1 57412315 57412914 CCAAT + | 0.837472 0.162528 Histone 30185
>30193 chr1 57424299 57424898 CCAAT + | 0.867928 0.132072 Histone 30193
>30195 chr1 57424401 57425000 CCAAT + | 0.867928 0.132072 Histone 30195
>30211 chr1 57455514 57456113 CCAAT + | 0.646173 0.353827 Histone 30211
>30225 chr1 57476797 57477396 CCAAT + | 0.956275 0.043725 Histone 30225
>30227 chr1 57476829 57477428 CCAAT + | 0.956275 0.043725 Histone 30227
>30287 chr1 57554555 57555154 CCAAT + | 0.506823 0.493177 Histone 30287
>30317 chr1 57587889 57588488 CCAAT + | 0.596737 0.403263 Histone 30317
>30329 chr1 57620720 57621319 ccaat + | 0.592381 0.407619 Histone 30329
>30378 chr1 57716645 57717244 CCAAT - | 0.698898 0.301102 Histone 30378
>30387 chr1 57731679 57732278 CCAAT + | 0.756488 0.243512 Histone 30387
>30388 chr1 57731924 57732523 CCAAT - | 0.514016 0.485984 Histone 30388
>30426 chr1 57799510 57800109 ccaat - | 0.994980 0.005020 Histone 30426
>30451 chr1 57827279 57827878 CCAAT + | 0.919981 0.080019 Histone 30451
>30452 chr1 57827524 57828123 CCAAT - | 0.984684 0.015316 Histone 30452
>30473 chr1 57872762 57873361 ccaat + | 0.839942 0.160058 Histone 30473
>30480 chr1 57890418 57891017 ccaat - | 0.599501 0.400499 Histone 30480
>30485 chr1 57901128 57901727 ccaat + | 0.970589 0.029411 Histone 30485
>30501 chr1 57929013 57929612 ccaat + | 0.890876 0.109124 Histone 30501
>30503 chr1 57929079 57929678 ccaat + | 0.890876 0.109124 Histone 30503
>30505 chr1 57929120 57929719 ccaat + | 0.890876 0.109124 Histone 30505
>30507 chr1 57929145 57929744 ccaat + | 0.890876 0.109124 Histone 30507
>30509 chr1 57931207 57931806 ccaat + | 0.951007 0.048993 Histone 30509
>30511 chr1 57931273 57931872 ccaat + | 0.951007 0.048993 Histone 30511
>30513 chr1 57931335 57931934 ccaat + | 0.951007 0.048993 Histone 30513
>30515 chr1 57931359 57931958 ccaat + | 0.951007 0.048993 Histone 30515
>30563 chr1 58040653 58041252 ccaat + | 0.985262 0.014738 Histone 30563
>30577 chr1 58051841 58052440 CCAAT + | 0.663468 0.336533 Histone 30577
>30596 chr1 58078856 58079455 ccaat - | 0.702609 0.297391 Histone 30596
>30598 chr1 58078994 58079593 ccaat - | 0.702609 0.297391 Histone 30598
>30621 chr1 58126382 58126981 CCAAT + | 0.909210 0.090790 Histone 30621
>30655 chr1 58186380 58186979 ccaat + | 0.803308 0.196692 Histone 30655
>30683 chr1 58221791 58222390 CCAAT + | 0.940895 0.059105 Histone 30683
>30691 chr1 58242629 58243228 CCAAT + | 0.767501 0.232499 Histone 30691
>30703 chr1 58250390 58250989 ccaat + | 0.549668 0.450332 Histone 30703
>30705 chr1 58250702 58251301 CCAAT + | 0.646726 0.353274 Histone 30705
>30709 chr1 58256346 58256945 CCAAT + | 0.995042 0.004958 Histone 30709
>30733 chr1 58295278 58295877 CCAAT + | 0.989511 0.010489 Histone 30733
>30734 chr1 58295523 58296122 CCAAT - | 0.651336 0.348664 Histone 30734
>30735 chr1 58295293 58295892 CCAAT + | 0.989511 0.010489 Histone 30735
>30736 chr1 58295538 58296137 CCAAT - | 0.651336 0.348664 Histone 30736
>30737 chr1 58295323 58295922 ccaat + | 0.989511 0.010489 Histone 30737
>30738 chr1 58295568 58296167 ccaat - | 0.651336 0.348664 Histone 30738
>30778 chr1 58348112 58348711 CCAAT - | 0.558797 0.441203 Histone 30778
>30779 chr1 58348173 58348772 ccaat + | 0.667275 0.332725 Histone 30779
>30802 chr1 58385203 58385802 ccaat - | 0.501774 0.498226 Histone 30802
>30817 chr1 58405081 58405680 ccaat + | 0.983500 0.016500 Histone 30817
>30819 chr1 58405106 58405705 ccaat + | 0.627506 0.372494 Histone 30819
>30821 chr1 58405147 58405746 ccaat + | 0.627506 0.372494 Histone 30821
>30823 chr1 58405188 58405787 ccaat + | 0.627506 0.372494 Histone 30823
>30825 chr1 58405213 58405812 ccaat + | 0.627506 0.372494 Histone 30825
>30827 chr1 58405254 58405853 ccaat + | 0.627506 0.372494 Histone 30827
>30828 chr1 58405499 58406098 ccaat - | 0.570907 0.429093 Histone 30828
>30829 chr1 58405279 58405878 ccaat + | 0.627506 0.372494 Histone 30829
>30830 chr1 58405524 58406123 ccaat - | 0.768853 0.231147 Histone 30830
>30831 chr1 58405320 58405919 ccaat + | 0.627506 0.372494 Histone 30831
>30832 chr1 58405565 58406164 ccaat - | 0.689199 0.310801 Histone 30832
>30839 chr1 58412523 58413122 ccaat + | 0.979240 0.020760 Histone 30839
>30841 chr1 58412563 58413162 ccaat + | 0.979240 0.020760 Histone 30841
>30843 chr1 58412604 58413203 ccaat + | 0.979240 0.020760 Histone 30843
>30845 chr1 58412670 58413269 ccaat + | 0.890876 0.109124 Histone 30845
>30847 chr1 58412695 58413294 ccaat + | 0.890876 0.109124 Histone 30847
>30849 chr1 58412736 58413335 ccaat + | 0.890876 0.109124 Histone 30849
>30851 chr1 58412761 58413360 ccaat + | 0.890876 0.109124 Histone 30851
>30853 chr1 58412802 58413401 ccaat + | 0.890876 0.109124 Histone 30853
>30855 chr1 58412826 58413425 ccaat + | 0.890876 0.109124 Histone 30855
>30874 chr1 58444267 58444866 ccaat - | 0.841480 0.158520 Histone 30874
>30903 chr1 58504871 58505470 ccaat + | 0.708229 0.291771 Histone 30903
>30931 chr1 58546834 58547433 CCAAT + | 0.982902 0.017098 Histone 30931
>30958 chr1 58571342 58571941 CCAAT - | 0.616032 0.383968 Histone 30958
>30968 chr1 58589756 58590355 CCAAT - | 0.776974 0.223026 Histone 30968
>30989 chr1 58605256 58605855 ccaat + | 0.952009 0.047991 Histone 30989
>30991 chr1 58605359 58605958 ccaat + | 0.952009 0.047991 Histone 30991
>31051 chr1 58703312 58703911 CCAAT + | 0.516812 0.483188 Histone 31051
>31087 chr1 58761814 58762413 ccaat + | 0.927956 0.072044 Histone 31087
>31120 chr1 58802909 58803508 ccaat - | 0.979554 0.020446 Histone 31120
>31163 chr1 58861789 58862388 ccaat + | 0.627506 0.372494 Histone 31163
>31165 chr1 58861830 58862429 ccaat + | 0.731275 0.268725 Histone 31165
>31167 chr1 58861871 58862470 ccaat + | 0.731275 0.268725 Histone 31167
>31169 chr1 58861947 58862546 ccaat + | 0.731275 0.268725 Histone 31169
>31171 chr1 58861988 58862587 ccaat + | 0.731275 0.268725 Histone 31171
>31189 chr1 58881593 58882192 ccaat + | 0.610991 0.389009 Histone 31189
>31190 chr1 58881838 58882437 ccaat - | 0.792170 0.207830 Histone 31190
>31217 chr1 58936306 58936905 CCAAT + | 0.969964 0.030036 Histone 31217
>31283 chr1 59080974 59081573 ccaat + | 0.582175 0.417825 Histone 31283
>31284 chr1 59081219 59081818 ccaat - | 0.576170 0.423830 Histone 31284
>31300 chr1 59104777 59105376 CCAAT - | 0.773482 0.226518 Histone 31300
>31301 chr1 59109108 59109707 ccaat + | 0.646572 0.353428 Histone 31301
>31302 chr1 59109353 59109952 ccaat - | 0.681445 0.318555 Histone 31302
>31313 chr1 59125140 59125739 CCAAT + | 0.673960 0.326040 Histone 31313
>31316 chr1 59126077 59126676 CCAAT - | 0.774750 0.225250 Histone 31316
>31334 chr1 59163171 59163770 CCAAT - | 0.724777 0.275223 Histone 31334
>31362 chr1 59211601 59212200 CCAAT - | 0.981664 0.018336 Histone 31362
>31402 chr1 59275341 59275940 CCAAT - | 0.812409 0.187591 Histone 31402
>31425 chr1 59309514 59310113 ccaat + | 0.731275 0.268725 Histone 31425
>31427 chr1 59309552 59310151 ccaat + | 0.731275 0.268725 Histone 31427
>31435 chr1 59321454 59322053 CCAAT + | 0.549857 0.450143 Histone 31435
>31444 chr1 59333725 59334324 CCAAT - | 0.642994 0.357006 Histone 31444
>31452 chr1 59339570 59340169 ccaat - | 0.853295 0.146705 Histone 31452
>31477 chr1 59399147 59399746 CCAAT + | 0.981771 0.018229 Histone 31477
>31537 chr1 59478693 59479292 ccaat + | 0.509584 0.490416 Histone 31537
>31558 chr1 59493505 59494104 ccaat - | 0.739637 0.260363 Histone 31558
>31561 chr1 59498139 59498738 CCAAT + | 0.508537 0.491463 Histone 31561
>31590 chr1 59534691 59535290 CCAAT - | 0.584521 0.415479 Histone 31590
>31591 chr1 59534471 59535070 CCAAT + | 0.913069 0.086931 Histone 31591
>31592 chr1 59534716 59535315 CCAAT - | 0.584521 0.415479 Histone 31592
>31631 chr1 59606586 59607185 CCAAT + | 0.935620 0.064380 Histone 31631
>31645 chr1 59628633 59629232 CCAAT + | 0.928424 0.071576 Histone 31645
>31653 chr1 59668813 59669412 CCAAT + | 0.909688 0.090312 Histone 31653
>31670 chr1 59684556 59685155 CCAAT - | 0.671263 0.328737 Histone 31670
>31672 chr1 59684696 59685295 CCAAT - | 0.632380 0.367620 Histone 31672
>31693 chr1 59710654 59711253 ccaat + | 0.887152 0.112848 Histone 31693
>31695 chr1 59710695 59711294 ccaat + | 0.731275 0.268725 Histone 31695
>31697 chr1 59710736 59711335 ccaat + | 0.920928 0.079072 Histone 31697
>31699 chr1 59710814 59711413 ccaat + | 0.920928 0.079072 Histone 31699
>31701 chr1 59710852 59711451 ccaat + | 0.920928 0.079072 Histone 31701
>31714 chr1 59722143 59722742 ccaat - | 0.694473 0.305527 Histone 31714
>31719 chr1 59728438 59729037 ccaat + | 0.539183 0.460817 Histone 31719
>31758 chr1 59804560 59805159 CCAAT - | 0.991049 0.008951 Histone 31758
>31760 chr1 59804614 59805213 CCAAT - | 0.991049 0.008951 Histone 31760
>31761 chr1 59816869 59817468 ccaat + | 0.577580 0.422420 Histone 31761
>31762 chr1 59817114 59817713 ccaat - | 0.909289 0.090711 Histone 31762
>31781 chr1 59828979 59829578 ccaat + | 0.919997 0.080003 Histone 31781
>31797 chr1 59839980 59840579 ccaat + | 0.500684 0.499316 Histone 31797
>31818 chr1 59871709 59872308 ccaat - | 0.851527 0.148473 Histone 31818
>31903 chr1 60052360 60052959 CCAAT + | 0.807369 0.192631 Histone 31903
>31905 chr1 60052521 60053120 CCAAT + | 0.920345 0.079655 Histone 31905
>31920 chr1 60126865 60127464 ccaat - | 0.864744 0.135256 Histone 31920
>31962 chr1 60209034 60209633 ccaat - | 0.569980 0.430020 Histone 31962
>31964 chr1 60210677 60211276 CCAAT - | 0.786242 0.213758 Histone 31964
>32003 chr1 60268328 60268927 CCAAT + | 0.678167 0.321833 Histone 32003
>32032 chr1 60314171 60314770 ccaat - | 0.597692 0.402308 Histone 32032
>32072 chr1 60396420 60397019 CCAAT - | 0.704457 0.295543 Histone 32072
>32083 chr1 60422032 60422631 ccaat + | 0.942679 0.057321 Histone 32083
>32091 chr1 60446803 60447402 ccaat + | 0.823326 0.176674 Histone 32091
>32093 chr1 60447069 60447668 ccaat + | 0.667275 0.332725 Histone 32093
>32154 chr1 60581535 60582134 CCAAT - | 0.726340 0.273660 Histone 32154
>32158 chr1 60591176 60591775 CCAAT - | 0.795455 0.204545 Histone 32158
>32160 chr1 60591246 60591845 ccaat - | 0.879397 0.120603 Histone 32160
>32163 chr1 60607222 60607821 ccaat + | 0.933021 0.066979 Histone 32163
>32164 chr1 60607467 60608066 ccaat - | 0.569980 0.430020 Histone 32164
>32165 chr1 60608906 60609505 ccaat + | 0.527560 0.472440 Histone 32165
>32186 chr1 60630855 60631454 CCAAT - | 0.506556 0.493444 Histone 32186
>32199 chr1 60668931 60669530 ccaat + | 0.939134 0.060866 Histone 32199
>32201 chr1 60668938 60669537 ccaat + | 0.939134 0.060866 Histone 32201
>32217 chr1 60690385 60690984 CCAAT + | 0.863851 0.136149 Histone 32217
>32219 chr1 60690477 60691076 ccaat + | 0.863851 0.136149 Histone 32219
>32256 chr1 60756994 60757593 CCAAT - | 0.555131 0.444869 Histone 32256
>32259 chr1 60772307 60772906 ccaat + | 0.557864 0.442136 Histone 32259
>32267 chr1 60782583 60783182 CCAAT + | 0.831223 0.168777 Histone 32267
>32299 chr1 60843336 60843935 ccaat + | 0.995054 0.004946 Histone 32299
>32303 chr1 60844876 60845475 ccaat + | 0.841129 0.158871 Histone 32303
>32305 chr1 60844888 60845487 ccaat + | 0.841129 0.158871 Histone 32305
>32315 chr1 60848008 60848607 CCAAT + | 0.506869 0.493131 Histone 32315
>32384 chr1 60957707 60958306 CCAAT - | 0.832624 0.167376 Histone 32384
>32419 chr1 61018138 61018737 ccaat + | 0.884733 0.115267 Histone 32419
>32439 chr1 61033220 61033819 CCAAT + | 0.667860 0.332140 Histone 32439
>32465 chr1 61067911 61068510 CCAAT + | 0.526672 0.473328 Histone 32465
>32471 chr1 61073848 61074447 ccaat + | 0.604302 0.395698 Histone 32471
>32472 chr1 61074093 61074692 ccaat - | 0.968575 0.031425 Histone 32472
>32473 chr1 61073902 61074501 ccaat + | 0.604302 0.395698 Histone 32473
>32474 chr1 61074147 61074746 ccaat - | 0.968575 0.031425 Histone 32474
>32493 chr1 61113238 61113837 ccaat + | 0.776186 0.223814 Histone 32493
>32512 chr1 61136185 61136784 CCAAT - | 0.754753 0.245247 Histone 32512
>32521 chr1 61154173 61154772 ccaat + | 0.724202 0.275798 Histone 32521
>32522 chr1 61154418 61155017 ccaat - | 0.968858 0.031142 Histone 32522
>32523 chr1 61154184 61154783 ccaat + | 0.724202 0.275798 Histone 32523
>32524 chr1 61154429 61155028 ccaat - | 0.968858 0.031142 Histone 32524
>32527 chr1 61162970 61163569 CCAAT + | 0.875664 0.124336 Histone 32527
>32531 chr1 61175253 61175852 CCAAT + | 0.971175 0.028825 Histone 32531
>32532 chr1 61175498 61176097 CCAAT - | 0.646572 0.353428 Histone 32532
>32533 chr1 61175295 61175894 CCAAT + | 0.971175 0.028825 Histone 32533
>32534 chr1 61175540 61176139 CCAAT - | 0.646572 0.353428 Histone 32534
>32557 chr1 61228414 61229013 CCAAT + | 0.800560 0.199440 Histone 32557
>32579 chr1 61282376 61282975 CCAAT + | 0.539716 0.460284 Histone 32579
>32580 chr1 61282621 61283220 CCAAT - | 0.594874 0.405126 Histone 32580
>32595 chr1 61315932 61316531 CCAAT + | 0.957119 0.042881 Histone 32595
>32663 chr1 61532090 61532689 ccaat + | 0.895223 0.104777 Histone 32663
>32665 chr1 61532187 61532786 ccaat + | 0.590440 0.409560 Histone 32665
>32671 chr1 61553898 61554497 CCAAT + | 0.989829 0.010171 Histone 32671
>32706 chr1 61633567 61634166 CCAAT - | 0.603726 0.396274 Histone 32706
>32771 chr1 61771121 61771720 ccaat + | 0.557864 0.442136 Histone 32771
>32773 chr1 61771150 61771749 ccaat + | 0.557864 0.442136 Histone 32773
>32797 chr1 61812698 61813297 ccaat + | 0.853224 0.146776 Histone 32797
>32828 chr1 61852994 61853593 CCAAT - | 0.993427 0.006573 Histone 32828
>32857 chr1 61888612 61889211 CCAAT + | 0.699024 0.300976 Histone 32857
>32883 chr1 61955328 61955927 CCAAT + | 0.999179 0.000821 Histone 32883
>32885 chr1 61955362 61955961 CCAAT + | 0.999179 0.000821 Histone 32885
>32899 chr1 61982639 61983238 ccaat + | 0.838023 0.161977 Histone 32899
>32901 chr1 61987375 61987974 ccaat + | 0.644768 0.355232 Histone 32901
>32902 chr1 61987620 61988219 ccaat - | 0.561520 0.438480 Histone 32902
>32923 chr1 62063502 62064101 CCAAT + | 0.618833 0.381167 Histone 32923
>32994 chr1 62273511 62274110 CCAAT - | 0.570333 0.429667 Histone 32994
>33013 chr1 62325294 62325893 ccaat + | 0.979831 0.020169 Histone 33013
>33014 chr1 62325539 62326138 ccaat - | 0.925948 0.074052 Histone 33014
>33077 chr1 62459059 62459658 ccAAT + | 0.732278 0.267722 Histone 33077
>33122 chr1 62529258 62529857 ccaat - | 0.516060 0.483940 Histone 33122
>33139 chr1 62580961 62581560 CCAAT + | 0.901532 0.098468 Histone 33139
>33155 chr1 62610054 62610653 ccaat + | 0.504428 0.495572 Histone 33155
>33157 chr1 62610122 62610721 ccaat + | 0.504428 0.495572 Histone 33157
>33177 chr1 62655745 62656344 ccaat + | 0.585926 0.414074 Histone 33177
>33179 chr1 62660349 62660948 ccaat + | 0.744019 0.255981 Histone 33179
>33199 chr1 62670621 62671220 CCAAT + | 0.627557 0.372443 Histone 33199
>33206 chr1 62674508 62675107 CCAAT - | 0.905233 0.094767 Histone 33206
>33223 chr1 62722032 62722631 CCAAT + | 0.796850 0.203150 Histone 33223
>33233 chr1 62755109 62755708 CCAAT + | 0.503355 0.496645 Histone 33233
>33239 chr1 62769008 62769607 CCAAT + | 0.841430 0.158570 Histone 33239
>33259 chr1 62810523 62811122 ccaat + | 0.547905 0.452095 Histone 33259
>33291 chr1 62908248 62908847 ccaat + | 0.731275 0.268725 Histone 33291
>33293 chr1 62908367 62908966 ccaat + | 0.731275 0.268725 Histone 33293
>33297 chr1 62908577 62909176 ccaat + | 0.920928 0.079072 Histone 33297
>33299 chr1 62908615 62909214 ccaat + | 0.920928 0.079072 Histone 33299
>33300 chr1 62908860 62909459 ccaat - | 0.676764 0.323236 Histone 33300
>33301 chr1 62915168 62915767 ccaat + | 0.845744 0.154256 Histone 33301
>33307 chr1 62923685 62924284 ccaat + | 0.520551 0.479449 Histone 33307
>33309 chr1 62923692 62924291 CCAAT + | 0.520551 0.479449 Histone 33309
>33311 chr1 62923723 62924322 CCAAT + | 0.520551 0.479449 Histone 33311
>33329 chr1 62974163 62974762 CCAAT + | 0.962586 0.037414 Histone 33329
>33335 chr1 62990943 62991542 ccaat + | 0.549078 0.450922 Histone 33335
>33337 chr1 62991789 62992388 ccaat + | 0.887152 0.112848 Histone 33337
>33339 chr1 62991830 62992429 ccaat + | 0.567146 0.432854 Histone 33339
>33341 chr1 62991908 62992507 ccaat + | 0.567146 0.432854 Histone 33341
>33343 chr1 62991949 62992548 ccaat + | 0.567146 0.432854 Histone 33343
>33365 chr1 62999888 63000487 ccaat + | 0.908543 0.091457 Histone 33365
>33367 chr1 62999929 63000528 ccaat + | 0.911631 0.088369 Histone 33367
>33369 chr1 63000007 63000606 ccaat + | 0.911631 0.088369 Histone 33369
>33371 chr1 63000073 63000672 ccaat + | 0.879215 0.120785 Histone 33371
>33373 chr1 63000097 63000696 ccaat + | 0.879215 0.120785 Histone 33373
>33381 chr1 63012895 63013494 ccaat + | 0.893412 0.106588 Histone 33381
>33383 chr1 63012953 63013552 ccaat + | 0.893412 0.106588 Histone 33383
>33385 chr1 63013048 63013647 ccaat + | 0.893412 0.106588 Histone 33385
>33419 chr1 63138288 63138887 ccaat + | 0.512879 0.487121 Histone 33419
>33421 chr1 63138417 63139016 CCAAT + | 0.512879 0.487121 Histone 33421
>33475 chr1 63272530 63273129 ccaat + | 0.701497 0.298503 Histone 33475
>33523 chr1 63370722 63371321 CCAAT + | 0.863177 0.136823 Histone 33523
>33524 chr1 63370967 63371566 CCAAT - | 0.978732 0.021268 Histone 33524
>33525 chr1 63370754 63371353 CCAAT + | 0.863177 0.136823 Histone 33525
>33541 chr1 63398579 63399178 ccaat + | 0.550509 0.449491 Histone 33541
>33543 chr1 63398700 63399299 ccaat + | 0.550509 0.449491 Histone 33543
>33552 chr1 63414263 63414862 ccaat - | 0.748922 0.251078 Histone 33552
>33557 chr1 63430329 63430928 CCAAT + | 0.976289 0.023711 Histone 33557
>33570 chr1 63455409 63456008 ccaat - | 0.953684 0.046316 Histone 33570
>33679 chr1 63672374 63672973 ccaat + | 0.696511 0.303489 Histone 33679
>33680 chr1 63672619 63673218 ccaat - | 0.546842 0.453158 Histone 33680
>33682 chr1 63680763 63681362 CCAAT - | 0.977211 0.022789 Histone 33682
>33694 chr1 63738273 63738872 ccaat - | 0.996489 0.003511 Histone 33694
>33732 chr1 63835634 63836233 CCAAT - | 0.919581 0.080419 Histone 33732
>33768 chr1 63886468 63887067 ccaat - | 0.712702 0.287298 Histone 33768
>33783 chr1 63909648 63910247 ccaat + | 0.901450 0.098550 Histone 33783
>33784 chr1 63909893 63910492 ccaat - | 0.992635 0.007365 Histone 33784
>33809 chr1 63961268 63961867 ccaat + | 0.873689 0.126311 Histone 33809
>33953 chr1 64301896 64302495 ccaat + | 0.680979 0.319021 Histone 33953
>33981 chr1 64356883 64357482 CCAAT + | 0.763040 0.236960 Histone 33981
>33984 chr1 64359909 64360508 ccaat - | 0.505382 0.494618 Histone 33984
>33994 chr1 64375603 64376202 CCAAT - | 0.630663 0.369337 Histone 33994
>34003 chr1 64394707 64395306 CCAAT + | 0.518567 0.481433 Histone 34003
>34018 chr1 64421882 64422481 CCAAT - | 0.977620 0.022380 Histone 34018
>34020 chr1 64422002 64422601 CCAAT - | 0.977620 0.022380 Histone 34020
>34041 chr1 64459566 64460165 CCAAT + | 0.859783 0.140217 Histone 34041
>34059 chr1 64502473 64503072 ccaat + | 0.841712 0.158288 Histone 34059
>34075 chr1 64535362 64535961 ccaat + | 0.971824 0.028176 Histone 34075
>34087 chr1 64551196 64551795 CCaat + | 0.604107 0.395893 Histone 34087
>34091 chr1 64556386 64556985 CCAAT + | 0.638831 0.361169 Histone 34091
>34098 chr1 64558910 64559509 ccaat - | 0.658658 0.341342 Histone 34098
>34099 chr1 64560152 64560751 ccaat + | 0.537564 0.462436 Histone 34099
>34119 chr1 64574540 64575139 ccaat + | 0.882174 0.117826 Histone 34119
>34120 chr1 64574785 64575384 ccaat - | 0.549473 0.450527 Histone 34120
>34121 chr1 64574577 64575176 ccaat + | 0.882174 0.117826 Histone 34121
>34122 chr1 64574822 64575421 ccaat - | 0.549473 0.450527 Histone 34122
>34128 chr1 64579130 64579729 ccaat - | 0.535446 0.464554 Histone 34128
>34187 chr1 64722064 64722663 CCAAT + | 0.898628 0.101372 Histone 34187
>34188 chr1 64722309 64722908 CCAAT - | 0.511675 0.488325 Histone 34188
>34189 chr1 64722104 64722703 CCAAT + | 0.898628 0.101372 Histone 34189
>34190 chr1 64722349 64722948 CCAAT - | 0.511675 0.488325 Histone 34190
>34193 chr1 64730362 64730961 CCAAT + | 0.673338 0.326662 Histone 34193
>34194 chr1 64730607 64731206 CCAAT - | 0.562284 0.437716 Histone 34194
>34201 chr1 64748165 64748764 CCAAT + | 0.845169 0.154831 Histone 34201
>34211 chr1 64808767 64809366 CCAAT + | 0.718961 0.281039 Histone 34211
>34213 chr1 64827317 64827916 ccaat + | 0.829212 0.170788 Histone 34213
>34240 chr1 64880449 64881048 CCAAT - | 0.715829 0.284171 Histone 34240
>34247 chr1 64902461 64903060 CCAAT + | 0.644327 0.355673 Histone 34247
>34256 chr1 64927013 64927612 CCAAT - | 0.696426 0.303574 Histone 34256
>34311 chr1 65056000 65056599 CCAAT + | 0.647300 0.352700 Histone 34311
>34312 chr1 65056245 65056844 CCAAT - | 0.973212 0.026788 Histone 34312
>34325 chr1 65082867 65083466 ccaat + | 0.900123 0.099877 Histone 34325
>34326 chr1 65083112 65083711 ccaat - | 0.834034 0.165966 Histone 34326
>34349 chr1 65124467 65125066 CCAAT + | 0.745598 0.254402 Histone 34349
>34409 chr1 65223729 65224328 CCAAT + | 0.932313 0.067687 Histone 34409
>34425 chr1 65245977 65246576 CCAAT + | 0.895212 0.104788 Histone 34425
>34426 chr1 65246222 65246821 CCAAT - | 0.664511 0.335489 Histone 34426
>34428 chr1 65246279 65246878 CCAAT - | 0.664511 0.335489 Histone 34428
>34475 chr1 65293948 65294547 CCAAT + | 0.925471 0.074529 Histone 34475
>34487 chr1 65304192 65304791 CCAAT + | 0.834845 0.165155 Histone 34487
>34509 chr1 65348723 65349322 ccaat + | 0.500684 0.499316 Histone 34509
>34511 chr1 65349991 65350590 ccaat + | 0.739862 0.260138 Histone 34511
>34512 chr1 65350236 65350835 ccaat - | 0.885304 0.114696 Histone 34512
>34515 chr1 65350429 65351028 ccaat + | 0.770692 0.229308 Histone 34515
>34546 chr1 65409699 65410298 ccAAT - | 0.764120 0.235880 Histone 34546
>34580 chr1 65478613 65479212 ccaat - | 0.824008 0.175992 Histone 34580
>34607 chr1 65552835 65553434 ccaat + | 0.915200 0.084800 Histone 34607
>34621 chr1 65585813 65586412 CCAAT + | 0.526579 0.473421 Histone 34621
>34816 chr1 66166493 66167092 ccaat - | 0.791305 0.208695 Histone 34816
>34825 chr1 66169912 66170511 ccaat + | 0.567646 0.432354 Histone 34825
>34827 chr1 66170011 66170610 ccaat + | 0.567646 0.432354 Histone 34827
>34834 chr1 66186663 66187262 ccaat - | 0.997103 0.002897 Histone 34834
>34851 chr1 66318721 66319320 ccaat + | 0.975414 0.024586 Histone 34851
>34853 chr1 66318815 66319414 ccaat + | 0.975414 0.024586 Histone 34853
>34877 chr1 66414260 66414859 CCAAT + | 0.688174 0.311826 Histone 34877
>34878 chr1 66414505 66415104 CCAAT - | 0.832051 0.167949 Histone 34878
>34941 chr1 66603594 66604193 CCAAT + | 0.651251 0.348749 Histone 34941
>34942 chr1 66603839 66604438 CCAAT - | 0.538750 0.461250 Histone 34942
>34943 chr1 66611564 66612163 CCAAT + | 0.902233 0.097767 Histone 34943
>34949 chr1 66627828 66628427 ccaat + | 0.983001 0.016999 Histone 34949
>34980 chr1 66655597 66656196 ccaat - | 0.691942 0.308058 Histone 34980
>35019 chr1 66744230 66744829 ccaat + | 0.594575 0.405425 Histone 35019
>35021 chr1 66745627 66746226 ccaat + | 0.837281 0.162719 Histone 35021
>35052 chr1 66801868 66802467 CCAAT - | 0.785159 0.214841 Histone 35052
>35069 chr1 66834023 66834622 ccaat + | 0.739345 0.260654 Histone 35069
>35071 chr1 66834343 66834942 ccaat + | 0.954708 0.045292 Histone 35071
>35072 chr1 66834588 66835187 ccaat - | 0.596987 0.403013 Histone 35072
>35075 chr1 66837852 66838451 CCAAT + | 0.825688 0.174312 Histone 35075
>35115 chr1 66975981 66976580 CCAAT + | 0.975655 0.024344 Histone 35115
>35127 chr1 67002406 67003005 ccaat + | 0.715000 0.285000 Histone 35127
>35163 chr1 67092908 67093507 ccaat + | 0.919118 0.080882 Histone 35163
>35165 chr1 67093060 67093659 ccaat + | 0.919118 0.080882 Histone 35165
>35171 chr1 67107875 67108474 CCAAT + | 0.583998 0.416002 Histone 35171
>35173 chr1 67113327 67113926 CCAAT + | 0.993388 0.006612 Histone 35173
>35195 chr1 67200306 67200905 ccaat + | 0.681648 0.318352 Histone 35195
>35213 chr1 67248959 67249558 ccaat + | 0.760984 0.239016 Histone 35213
>35241 chr1 67328190 67328789 CCAAT + | 0.822144 0.177856 Histone 35241
>35279 chr1 67384373 67384972 CCAAT + | 0.614184 0.385816 Histone 35279
>35328 chr1 67486830 67487429 ccaat - | 0.542615 0.457385 Histone 35328
>35359 chr1 67534107 67534706 ccaat + | 0.696917 0.303083 Histone 35359
>35396 chr1 67624608 67625207 CCAAT - | 0.859588 0.140412 Histone 35396
>35398 chr1 67624681 67625280 CCAAT - | 0.859588 0.140412 Histone 35398
>35415 chr1 67645395 67645994 CCAAT + | 0.904534 0.095466 Histone 35415
>35416 chr1 67645640 67646239 CCAAT - | 0.853265 0.146735 Histone 35416
>35417 chr1 67645438 67646037 CCAAT + | 0.904534 0.095466 Histone 35417
>35418 chr1 67645683 67646282 CCAAT - | 0.853265 0.146735 Histone 35418
>35429 chr1 67675309 67675908 CCAAT + | 0.558209 0.441791 Histone 35429
>35449 chr1 67708979 67709578 ccAAT + | 0.858761 0.141239 Histone 35449
>35507 chr1 67821549 67822148 CCAAT + | 0.917163 0.082837 Histone 35507
>35509 chr1 67821578 67822177 CCAAT + | 0.917163 0.082837 Histone 35509
>35511 chr1 67821941 67822540 CCAAT + | 0.934231 0.065769 Histone 35511
>35591 chr1 67956056 67956655 CCAAT + | 0.938761 0.061239 Histone 35591
>35615 chr1 68011635 68012234 CCAAT + | 0.969339 0.030661 Histone 35615
>35645 chr1 68058051 68058650 ccaat + | 0.630632 0.369368 Histone 35645
>35683 chr1 68131930 68132529 CCAAT + | 0.653320 0.346680 Histone 35683
>35712 chr1 68194708 68195307 ccaat - | 0.646542 0.353458 Histone 35712
>35729 chr1 68226026 68226625 ccaat + | 0.972435 0.027565 Histone 35729
>35730 chr1 68226271 68226870 ccaat - | 0.886655 0.113345 Histone 35730
>35737 chr1 68241137 68241736 ccaat + | 0.802449 0.197551 Histone 35737
>35738 chr1 68241382 68241981 ccaat - | 0.568946 0.431054 Histone 35738
>35759 chr1 68290739 68291338 ccaat + | 0.733318 0.266682 Histone 35759
>35779 chr1 68323830 68324429 ccaat + | 0.528984 0.471016 Histone 35779
>35781 chr1 68323851 68324450 ccaat + | 0.528984 0.471016 Histone 35781
>35783 chr1 68323986 68324585 ccaat + | 0.528984 0.471016 Histone 35783
>35807 chr1 68371134 68371733 CCAAT + | 0.945768 0.054232 Histone 35807
>35810 chr1 68379192 68379791 CCAAT - | 0.956726 0.043274 Histone 35810
>35811 chr1 68379583 68380182 CCAAT + | 0.638831 0.361169 Histone 35811
>35853 chr1 68453055 68453654 CCAAT + | 0.884228 0.115772 Histone 35853
>35865 chr1 68470044 68470643 CCAAT + | 0.852431 0.147569 Histone 35865
>35910 chr1 68556770 68557369 ccAAT - | 0.700108 0.299892 Histone 35910
>35911 chr1 68556833 68557432 CCAAT + | 0.777804 0.222196 Histone 35911
>35919 chr1 68572092 68572691 ccaat + | 0.610854 0.389146 Histone 35919
>35921 chr1 68572187 68572786 ccaat + | 0.610854 0.389146 Histone 35921
>35925 chr1 68586011 68586610 ccaat + | 0.823227 0.176773 Histone 35925
>35927 chr1 68586047 68586646 ccaat + | 0.823227 0.176773 Histone 35927
>35947 chr1 68611819 68612418 CCAAT + | 0.972960 0.027040 Histone 35947
>36006 chr1 68757691 68758290 ccaat - | 0.973619 0.026381 Histone 36006
>36029 chr1 68793955 68794554 ccaat + | 0.663044 0.336956 Histone 36029
>36070 chr1 68870251 68870850 ccaat - | 0.660811 0.339189 Histone 36070
>36072 chr1 68870306 68870905 ccaat - | 0.660811 0.339189 Histone 36072
>36073 chr1 68873186 68873785 ccaat + | 0.955335 0.044665 Histone 36073
>36077 chr1 68886410 68887009 ccaat + | 0.881545 0.118455 Histone 36077
>36091 chr1 68929515 68930114 CCAAT + | 0.557864 0.442136 Histone 36091
>36093 chr1 68929548 68930147 CCAAT + | 0.557864 0.442136 Histone 36093
>36097 chr1 68941307 68941906 ccaat + | 0.958033 0.041967 Histone 36097
>36098 chr1 68941552 68942151 ccaat - | 0.917090 0.082910 Histone 36098
>36115 chr1 68960831 68961430 ccaat + | 0.535794 0.464206 Histone 36115
>36169 chr1 69056119 69056718 ccaat + | 0.627506 0.372494 Histone 36169
>36177 chr1 69074062 69074661 CCAAT + | 0.535856 0.464144 Histone 36177
>36288 chr1 69299884 69300483 ccaat - | 0.985891 0.014109 Histone 36288
>36310 chr1 69368170 69368769 CCAAT - | 0.749389 0.250611 Histone 36310
>36311 chr1 69372896 69373495 CCAAT + | 0.726266 0.273734 Histone 36311
>36331 chr1 69462226 69462825 ccaat + | 0.656001 0.343999 Histone 36331
>36343 chr1 69509222 69509821 ccaat + | 0.830597 0.169403 Histone 36343
>36370 chr1 69570852 69571451 ccaat - | 0.696259 0.303741 Histone 36370
>36377 chr1 69600500 69601099 ccaat + | 0.936773 0.063227 Histone 36377
>36400 chr1 69653497 69654096 ccaat - | 0.947810 0.052190 Histone 36400
>36439 chr1 69711397 69711996 CCAAT + | 0.569096 0.430904 Histone 36439
>36444 chr1 69737878 69738477 CCAAT - | 0.780546 0.219454 Histone 36444
>36461 chr1 69799294 69799893 ccaat + | 0.625383 0.374617 Histone 36461
>36495 chr1 69992582 69993181 CCAAT + | 0.821392 0.178608 Histone 36495
>36525 chr1 70060645 70061244 ccaat + | 0.660916 0.339084 Histone 36525
>36561 chr1 70187023 70187622 CCAAT + | 0.546364 0.453636 Histone 36561
>36576 chr1 70220144 70220743 CCAAT - | 0.719784 0.280216 Histone 36576
>36589 chr1 70244575 70245174 ccaat + | 0.932417 0.067583 Histone 36589
>36612 chr1 70352884 70353483 CCAAT - | 0.962471 0.037529 Histone 36612
>36625 chr1 70402482 70403081 CCAAT + | 0.628524 0.371476 Histone 36625
>36627 chr1 70406668 70407267 ccaat + | 0.851820 0.148180 Histone 36627
>36669 chr1 70584286 70584885 ccaat + | 0.851820 0.148180 Histone 36669
>36679 chr1 70593994 70594593 CCAAT + | 0.863851 0.136149 Histone 36679
>36681 chr1 70594079 70594678 ccaat + | 0.863851 0.136149 Histone 36681
>36683 chr1 70594391 70594990 ccaat + | 0.597038 0.402962 Histone 36683
>36713 chr1 70649002 70649601 CCAAT + | 0.974390 0.025610 Histone 36713
>36773 chr1 70799534 70800133 ccaat + | 0.994980 0.005020 Histone 36773
>36841 chr1 70950605 70951204 ccaat + | 0.538430 0.461570 Histone 36841
>36877 chr1 71060063 71060662 CCAAT + | 0.856879 0.143121 Histone 36877
>36878 chr1 71060308 71060907 CCAAT - | 0.989311 0.010689 Histone 36878
>36880 chr1 71060375 71060974 CCAAT - | 0.989311 0.010689 Histone 36880
>36908 chr1 71107123 71107722 ccaat - | 0.538409 0.461591 Histone 36908
>36942 chr1 71201158 71201757 ccaat - | 0.991509 0.008491 Histone 36942
>36981 chr1 71278608 71279207 ccaat + | 0.984529 0.015471 Histone 36981
>36983 chr1 71278617 71279216 ccaat + | 0.984529 0.015471 Histone 36983
>36985 chr1 71278677 71279276 ccaat + | 0.984529 0.015471 Histone 36985
>36987 chr1 71278744 71279343 CCAAT + | 0.984529 0.015471 Histone 36987
>36993 chr1 71314090 71314689 CCAAT + | 0.936096 0.063904 Histone 36993
>37001 chr1 71328878 71329477 ccaat + | 0.824954 0.175046 Histone 37001
>37015 chr1 71361023 71361622 ccaat + | 0.587461 0.412539 Histone 37015
>37017 chr1 71361056 71361655 ccaat + | 0.587461 0.412539 Histone 37017
>37019 chr1 71361322 71361921 ccaat + | 0.605951 0.394049 Histone 37019
>37029 chr1 71385269 71385868 ccaat + | 0.982257 0.017743 Histone 37029
>37031 chr1 71385302 71385901 ccaat + | 0.982257 0.017743 Histone 37031
>37037 chr1 71388483 71389082 ccaat + | 0.558197 0.441803 Histone 37037
>37095 chr1 71508835 71509434 ccaat + | 0.683413 0.316587 Histone 37095
>37115 chr1 71553946 71554545 ccaat + | 0.779466 0.220534 Histone 37115
>37116 chr1 71554191 71554790 ccaat - | 0.591648 0.408352 Histone 37116
>37117 chr1 71554154 71554753 ccaat + | 0.847713 0.152287 Histone 37117
>37119 chr1 71554178 71554777 ccaat + | 0.847713 0.152287 Histone 37119
>37125 chr1 71572301 71572900 ccaat + | 0.604107 0.395893 Histone 37125
>37132 chr1 71582030 71582629 ccaat - | 0.700498 0.299502 Histone 37132
>37192 chr1 71788090 71788689 CCAAT - | 0.893576 0.106424 Histone 37192
>37197 chr1 71831120 71831719 CCAAT + | 0.657183 0.342817 Histone 37197
>37209 chr1 71853745 71854344 CCAAT + | 0.862967 0.137033 Histone 37209
>37278 chr1 72072800 72073399 ccaat - | 0.924485 0.075515 Histone 37278
>37339 chr1 72327002 72327601 CCAAT + | 0.929700 0.070300 Histone 37339
>37341 chr1 72327014 72327613 CCAAT + | 0.929700 0.070300 Histone 37341
>37345 chr1 72330993 72331592 ccaat + | 0.744019 0.255981 Histone 37345
>37381 chr1 72508586 72509185 CCAAT + | 0.565558 0.434442 Histone 37381
>37389 chr1 72540603 72541202 ccaat + | 0.985262 0.014738 Histone 37389
>37393 chr1 72552703 72553302 ccaat + | 0.995651 0.004349 Histone 37393
>37394 chr1 72552948 72553547 ccaat - | 0.793466 0.206534 Histone 37394
>37395 chr1 72553804 72554403 ccaat + | 0.738198 0.261803 Histone 37395
>37397 chr1 72553845 72554444 ccaat + | 0.738198 0.261803 Histone 37397
>37404 chr1 72556264 72556863 ccaat - | 0.597980 0.402020 Histone 37404
>37407 chr1 72560235 72560834 ccaat + | 0.906590 0.093410 Histone 37407
>37408 chr1 72560480 72561079 ccaat - | 0.599113 0.400887 Histone 37408
>37409 chr1 72560256 72560855 ccaat + | 0.906590 0.093410 Histone 37409
>37410 chr1 72560501 72561100 ccaat - | 0.599113 0.400887 Histone 37410
>37411 chr1 72560310 72560909 ccaat + | 0.906590 0.093410 Histone 37411
>37412 chr1 72560555 72561154 ccaat - | 0.599113 0.400887 Histone 37412
>37431 chr1 72635240 72635839 ccaat + | 0.993286 0.006714 Histone 37431
>37518 chr1 72926741 72927340 ccaat - | 0.713113 0.286887 Histone 37518
>37537 chr1 72982319 72982918 CCAAT + | 0.933295 0.066705 Histone 37537
>37541 chr1 72990485 72991084 ccaat + | 0.917536 0.082464 Histone 37541
>37542 chr1 72990730 72991329 ccaat - | 0.980474 0.019526 Histone 37542
>37547 chr1 73017124 73017723 CCAAT + | 0.925603 0.074397 Histone 37547
>37548 chr1 73017369 73017968 CCAAT - | 0.545572 0.454428 Histone 37548
>37554 chr1 73036601 73037200 CCAAT - | 0.651911 0.348089 Histone 37554
>37579 chr1 73129048 73129647 ccaat + | 0.633069 0.366931 Histone 37579
>37580 chr1 73129293 73129892 ccaat - | 0.757941 0.242059 Histone 37580
>37597 chr1 73200430 73201029 ccaat + | 0.768746 0.231254 Histone 37597
>37598 chr1 73200675 73201274 ccaat - | 0.909577 0.090423 Histone 37598
>37647 chr1 73441332 73441931 ccaat + | 0.650146 0.349854 Histone 37647
>37671 chr1 73492041 73492640 ccaat + | 0.890876 0.109124 Histone 37671
>37673 chr1 73492107 73492706 ccaat + | 0.890876 0.109124 Histone 37673
>37675 chr1 73492148 73492747 ccaat + | 0.890876 0.109124 Histone 37675
>37677 chr1 73492172 73492771 ccaat + | 0.890876 0.109124 Histone 37677
>37710 chr1 73669203 73669802 ccaat - | 0.823326 0.176674 Histone 37710
>37712 chr1 73669337 73669936 ccaat - | 0.823326 0.176674 Histone 37712
>37721 chr1 73687240 73687839 ccaat + | 0.731275 0.268725 Histone 37721
>37762 chr1 73835919 73836518 ccaat - | 0.919576 0.080424 Histone 37762
>37781 chr1 73897043 73897642 ccaat + | 0.836757 0.163243 Histone 37781
>37826 chr1 73994379 73994978 CCAAT - | 0.948362 0.051638 Histone 37826
>37828 chr1 73994414 73995013 CCAAT - | 0.948362 0.051638 Histone 37828
>37831 chr1 74008751 74009350 ccaat + | 0.983460 0.016540 Histone 37831
>37841 chr1 74029023 74029622 ccaat + | 0.702892 0.297108 Histone 37841
>37883 chr1 74235828 74236427 ccaat + | 0.967140 0.032860 Histone 37883
>37900 chr1 74288538 74289137 CCAAT - | 0.926372 0.073628 Histone 37900
>37902 chr1 74288602 74289201 CCAAT - | 0.926372 0.073628 Histone 37902
>37943 chr1 74452865 74453464 ccaat + | 0.524229 0.475771 Histone 37943
>37945 chr1 74452887 74453486 ccaat + | 0.524229 0.475771 Histone 37945
>37967 chr1 74616547 74617146 CCAAT + | 0.882722 0.117278 Histone 37967
>37973 chr1 74637678 74638277 ccaat + | 0.737031 0.262969 Histone 37973
>37985 chr1 74703629 74704228 ccaat + | 0.995546 0.004454 Histone 37985
>37986 chr1 74703874 74704473 ccaat - | 0.981600 0.018400 Histone 37986
>37987 chr1 74703670 74704269 ccaat + | 0.995546 0.004454 Histone 37987
>37988 chr1 74703915 74704514 ccaat - | 0.981600 0.018400 Histone 37988
>37989 chr1 74703695 74704294 ccaat + | 0.995546 0.004454 Histone 37989
>37990 chr1 74703940 74704539 ccaat - | 0.981600 0.018400 Histone 37990
>37991 chr1 74703719 74704318 ccaat + | 0.756925 0.243075 Histone 37991
>37992 chr1 74703964 74704563 ccaat - | 0.981600 0.018400 Histone 37992
>38003 chr1 74740524 74741123 CCAAT + | 0.682969 0.317031 Histone 38003
>38017 chr1 74783910 74784509 CCAAT + | 0.685863 0.314137 Histone 38017
>38019 chr1 74783944 74784543 CCAAT + | 0.685863 0.314137 Histone 38019
>38049 chr1 74854602 74855201 ccaat + | 0.983877 0.016123 Histone 38049
>38055 chr1 74868954 74869553 CCAAT + | 0.942308 0.057692 Histone 38055
>38056 chr1 74869199 74869798 CCAAT - | 0.607581 0.392419 Histone 38056
>38069 chr1 74916568 74917167 CCAAT + | 0.978624 0.021376 Histone 38069
>38070 chr1 74916813 74917412 CCAAT - | 0.764079 0.235921 Histone 38070
>38105 chr1 74995363 74995962 ccaat + | 0.945072 0.054928 Histone 38105
>38112 chr1 75016710 75017309 CCAAT - | 0.758625 0.241375 Histone 38112
>38120 chr1 75035413 75036012 ccaat - | 0.877941 0.122059 Histone 38120
>38145 chr1 75099385 75099984 ccaat + | 0.897116 0.102884 Histone 38145
>38147 chr1 75107045 75107644 ccaat + | 0.592381 0.407619 Histone 38147
>38170 chr1 75162593 75163192 ccaat - | 0.837504 0.162496 Histone 38170
>38208 chr1 75242175 75242774 ccaat - | 0.843047 0.156953 Histone 38208
>38219 chr1 75276568 75277167 ccaat + | 0.845383 0.154617 Histone 38219
>38221 chr1 75276597 75277196 ccaat + | 0.845383 0.154617 Histone 38221
>38278 chr1 75470363 75470962 CCAAT - | 0.713113 0.286887 Histone 38278
>38313 chr1 75534515 75535114 ccaat + | 0.604702 0.395298 Histone 38313
>38315 chr1 75534602 75535201 ccaat + | 0.604702 0.395298 Histone 38315
>38379 chr1 75654697 75655296 ccaat + | 0.945072 0.054928 Histone 38379
>38426 chr1 75722101 75722700 ccaat - | 0.757899 0.242101 Histone 38426
>38428 chr1 75722462 75723061 ccaat - | 0.994253 0.005747 Histone 38428
>38431 chr1 75729230 75729829 ccaat + | 0.592381 0.407619 Histone 38431
>38452 chr1 75810578 75811177 CCAAT - | 0.608348 0.391652 Histone 38452
>38481 chr1 75852493 75853092 CCAAT + | 0.898338 0.101662 Histone 38481
>38482 chr1 75852738 75853337 CCAAT - | 0.858385 0.141615 Histone 38482
>38531 chr1 75960956 75961555 ccaat + | 0.997486 0.002514 Histone 38531
>38533 chr1 75960989 75961588 ccaat + | 0.997486 0.002514 Histone 38533
>38541 chr1 75996442 75997041 ccaat + | 0.854991 0.145009 Histone 38541
>38543 chr1 75996508 75997107 ccaat + | 0.854991 0.145009 Histone 38543
>38570 chr1 76043649 76044248 ccaat - | 0.657640 0.342360 Histone 38570
>38572 chr1 76043879 76044478 ccaat - | 0.657640 0.342360 Histone 38572
>38596 chr1 76111907 76112506 ccaat - | 0.923688 0.076312 Histone 38596
>38625 chr1 76198027 76198626 ccaat + | 0.731275 0.268725 Histone 38625
>38627 chr1 76198079 76198678 ccaat + | 0.731275 0.268725 Histone 38627
>38629 chr1 76198115 76198714 ccaat + | 0.731275 0.268725 Histone 38629
>38645 chr1 76222850 76223449 ccaat + | 0.865718 0.134282 Histone 38645
>38690 chr1 76345583 76346182 CCAAT - | 0.802002 0.197998 Histone 38690
>38692 chr1 76349474 76350073 CCAAT - | 0.803089 0.196911 Histone 38692
>38724 chr1 76399754 76400353 CCAAT - | 0.536152 0.463848 Histone 38724
>38733 chr1 76427304 76427903 CCAAT + | 0.995442 0.004558 Histone 38733
>38735 chr1 76427458 76428057 CCAAT + | 0.995442 0.004558 Histone 38735
>38767 chr1 76491804 76492403 CCAAT + | 0.974570 0.025430 Histone 38767
>38781 chr1 76529261 76529860 CCAAT + | 0.589121 0.410879 Histone 38781
>38783 chr1 76529313 76529912 CCAAT + | 0.589121 0.410879 Histone 38783
>38805 chr1 76569442 76570041 CCAAT + | 0.860160 0.139840 Histone 38805
>38807 chr1 76569458 76570057 CCAAT + | 0.860160 0.139840 Histone 38807
>38813 chr1 76583712 76584311 ccaat + | 0.965364 0.034636 Histone 38813
>38824 chr1 76616571 76617170 ccaat - | 0.569934 0.430066 Histone 38824
>38862 chr1 76726553 76727152 ccaat - | 0.806278 0.193722 Histone 38862
>38864 chr1 76726591 76727190 ccaat - | 0.806278 0.193722 Histone 38864
>38922 chr1 76864101 76864700 CCAAT - | 0.599608 0.400392 Histone 38922
>38942 chr1 76900274 76900873 ccaat - | 0.614998 0.385002 Histone 38942
>38947 chr1 76918121 76918720 CCAAT + | 0.570186 0.429814 Histone 38947
>38965 chr1 76933709 76934308 CCaat + | 0.929438 0.070562 Histone 38965
>39011 chr1 77022019 77022618 ccaat + | 0.888673 0.111327 Histone 39011
>39020 chr1 77031964 77032563 CCAAT - | 0.758433 0.241567 Histone 39020
>39055 chr1 77109820 77110419 CCAAT + | 0.793835 0.206165 Histone 39055
>39057 chr1 77109858 77110457 CCAAT + | 0.793835 0.206165 Histone 39057
>39063 chr1 77115510 77116109 ccaat + | 0.972790 0.027210 Histone 39063
>39065 chr1 77115551 77116150 ccaat + | 0.972790 0.027210 Histone 39065
>39073 chr1 77118637 77119236 ccaat + | 0.570186 0.429814 Histone 39073
>39127 chr1 77252449 77253048 CCAAT + | 0.625463 0.374537 Histone 39127
>39128 chr1 77252694 77253293 CCAAT - | 0.889588 0.110412 Histone 39128
>39132 chr1 77259859 77260458 CCAAT - | 0.565001 0.434999 Histone 39132
>39181 chr1 77343205 77343804 ccaat + | 0.979831 0.020169 Histone 39181
>39182 chr1 77343450 77344049 ccaat - | 0.875784 0.124216 Histone 39182
>39205 chr1 77410321 77410920 ccaat + | 0.905002 0.094998 Histone 39205
>39209 chr1 77417319 77417918 ccaat + | 0.758068 0.241932 Histone 39209
>39327 chr1 77734602 77735201 ccaat + | 0.936469 0.063531 Histone 39327
>39328 chr1 77734847 77735446 ccaat - | 0.768853 0.231147 Histone 39328
>39329 chr1 77734643 77735242 ccaat + | 0.921828 0.078172 Histone 39329
>39330 chr1 77734888 77735487 ccaat - | 0.768853 0.231147 Histone 39330
>39331 chr1 77734668 77735267 ccaat + | 0.921828 0.078172 Histone 39331
>39332 chr1 77734913 77735512 ccaat - | 0.768853 0.231147 Histone 39332
>39333 chr1 77734692 77735291 ccaat + | 0.921828 0.078172 Histone 39333
>39334 chr1 77734937 77735536 ccaat - | 0.768853 0.231147 Histone 39334
>39335 chr1 77734716 77735315 ccaat + | 0.921828 0.078172 Histone 39335
>39336 chr1 77734961 77735560 ccaat - | 0.768853 0.231147 Histone 39336
>39337 chr1 77734764 77735363 ccaat + | 0.921828 0.078172 Histone 39337
>39338 chr1 77735009 77735608 ccaat - | 0.768853 0.231147 Histone 39338
>39339 chr1 77734788 77735387 ccaat + | 0.921828 0.078172 Histone 39339
>39340 chr1 77735033 77735632 ccaat - | 0.768853 0.231147 Histone 39340
>39369 chr1 77835047 77835646 ccaat + | 0.726266 0.273734 Histone 39369
>39394 chr1 77885234 77885833 ccaat - | 0.915893 0.084107 Histone 39394
>39405 chr1 77895632 77896231 CCAAT + | 0.982503 0.017497 Histone 39405
>39406 chr1 77895877 77896476 CCAAT - | 0.956433 0.043567 Histone 39406
>39437 chr1 77984209 77984808 ccaat + | 0.829957 0.170043 Histone 39437
>39498 chr1 78136224 78136823 ccaat - | 0.577664 0.422335 Histone 39498
>39500 chr1 78136302 78136901 ccaat - | 0.577664 0.422335 Histone 39500
>39561 chr1 78347212 78347811 CCAAT + | 0.591443 0.408557 Histone 39561
>39562 chr1 78347457 78348056 CCAAT - | 0.874970 0.125030 Histone 39562
>39563 chr1 78347231 78347830 CCAAT + | 0.591443 0.408557 Histone 39563
>39564 chr1 78347476 78348075 CCAAT - | 0.874970 0.125030 Histone 39564
>39565 chr1 78347248 78347847 CCAAT + | 0.591443 0.408557 Histone 39565
>39566 chr1 78347493 78348092 CCAAT - | 0.874970 0.125030 Histone 39566
>39577 chr1 78368323 78368922 CCAAT + | 0.911435 0.088565 Histone 39577
>39579 chr1 78378640 78379239 CCAAT + | 0.871853 0.128147 Histone 39579
>39591 chr1 78400155 78400754 ccaat + | 0.938761 0.061239 Histone 39591
>39617 chr1 78453438 78454037 ccaat + | 0.627506 0.372494 Histone 39617
>39627 chr1 78472593 78473192 CCAAT + | 0.635150 0.364850 Histone 39627
>39665 chr1 78532917 78533516 ccaat + | 0.978038 0.021962 Histone 39665
>39666 chr1 78533162 78533761 ccaat - | 0.715060 0.284940 Histone 39666
>39681 chr1 78553898 78554497 ccaat + | 0.806706 0.193294 Histone 39681
>39693 chr1 78566792 78567391 ccaat + | 0.994984 0.005016 Histone 39693
>39709 chr1 78590850 78591449 CCAAT + | 0.619568 0.380432 Histone 39709
>39711 chr1 78590940 78591539 CCAAT + | 0.619568 0.380432 Histone 39711
>39734 chr1 78640717 78641316 ccaat - | 0.758625 0.241375 Histone 39734
>39748 chr1 78702870 78703469 ccaat - | 0.561685 0.438315 Histone 39748
>39762 chr1 78709864 78710463 ccaat - | 0.965608 0.034392 Histone 39762
>39777 chr1 78729678 78730277 CCAAT + | 0.651940 0.348060 Histone 39777
>39793 chr1 78787979 78788578 ccaat + | 0.968490 0.031510 Histone 39793
>39794 chr1 78788224 78788823 ccaat - | 0.984707 0.015293 Histone 39794
>39803 chr1 78803078 78803677 ccaat + | 0.926038 0.073962 Histone 39803
>39811 chr1 78815419 78816018 CCAAT + | 0.546706 0.453294 Histone 39811
>39812 chr1 78815664 78816263 CCAAT - | 0.982039 0.017961 Histone 39812
>39813 chr1 78815460 78816059 CCAAT + | 0.546706 0.453294 Histone 39813
>39814 chr1 78815705 78816304 CCAAT - | 0.938225 0.061775 Histone 39814
>39817 chr1 78832586 78833185 ccaat + | 0.610991 0.389009 Histone 39817
>39819 chr1 78832677 78833276 ccaat + | 0.682017 0.317983 Histone 39819
>39821 chr1 78832803 78833402 ccaat + | 0.682017 0.317983 Histone 39821
>39827 chr1 78852986 78853585 ccaat + | 0.592381 0.407619 Histone 39827
>39831 chr1 78871579 78872178 ccaat + | 0.834218 0.165782 Histone 39831
>39832 chr1 78871824 78872423 ccaat - | 0.888210 0.111791 Histone 39832
>39836 chr1 78883261 78883860 ccaat - | 0.848908 0.151092 Histone 39836
>39857 chr1 78963420 78964019 ccaat + | 0.631126 0.368874 Histone 39857
>39858 chr1 78963665 78964264 ccaat - | 0.989883 0.010117 Histone 39858
>39871 chr1 79013621 79014220 ccaat + | 0.913906 0.086094 Histone 39871
>39873 chr1 79013666 79014265 ccaat + | 0.913906 0.086094 Histone 39873
>39880 chr1 79034959 79035558 ccaat - | 0.992289 0.007711 Histone 39880
>39908 chr1 79111637 79112236 ccaat - | 0.758642 0.241358 Histone 39908
>39956 chr1 79293879 79294478 CCAAT - | 0.695425 0.304575 Histone 39956
>39973 chr1 79350646 79351245 ccaat + | 0.750990 0.249010 Histone 39973
>39974 chr1 79350891 79351490 ccaat - | 0.890820 0.109180 Histone 39974
>39975 chr1 79350670 79351269 ccaat + | 0.750990 0.249010 Histone 39975
>39976 chr1 79350915 79351514 ccaat - | 0.890820 0.109180 Histone 39976
>39977 chr1 79350695 79351294 ccaat + | 0.750990 0.249010 Histone 39977
>39978 chr1 79350940 79351539 ccaat - | 0.890820 0.109180 Histone 39978
>39979 chr1 79357476 79358075 CCAAT + | 0.933242 0.066758 Histone 39979
>40019 chr1 79507700 79508299 ccaat + | 0.920928 0.079072 Histone 40019
>40021 chr1 79507738 79508337 ccaat + | 0.920928 0.079072 Histone 40021
>40022 chr1 79507983 79508582 ccaat - | 0.676764 0.323236 Histone 40022
>40023 chr1 79511679 79512278 ccaat + | 0.756488 0.243512 Histone 40023
>40025 chr1 79511728 79512327 ccaat + | 0.756488 0.243512 Histone 40025
>40029 chr1 79515658 79516257 ccaat + | 0.808117 0.191883 Histone 40029
>40035 chr1 79562935 79563534 ccaat + | 0.646306 0.353694 Histone 40035
>40039 chr1 79591759 79592358 CCAAT + | 0.604107 0.395893 Histone 40039
>40043 chr1 79592786 79593385 CCAAT + | 0.622299 0.377701 Histone 40043
>40053 chr1 79610133 79610732 ccaat + | 0.911435 0.088565 Histone 40053
>40077 chr1 79658230 79658829 CCAAT + | 0.614184 0.385816 Histone 40077
>40082 chr1 79701899 79702498 ccaat - | 0.685843 0.314157 Histone 40082
>40084 chr1 79702060 79702659 ccaat - | 0.685843 0.314157 Histone 40084
>40092 chr1 79731965 79732564 ccaat - | 0.838722 0.161278 Histone 40092
>40093 chr1 79732016 79732615 ccaat + | 0.780238 0.219762 Histone 40093
>40095 chr1 79739526 79740125 CCAAT + | 0.823004 0.176996 Histone 40095
>40096 chr1 79739771 79740370 CCAAT - | 0.575588 0.424412 Histone 40096
>40119 chr1 79831574 79832173 ccaat + | 0.998953 0.001047 Histone 40119
>40121 chr1 79831652 79832251 ccaat + | 0.708147 0.291853 Histone 40121
>40123 chr1 79831693 79832292 ccaat + | 0.708147 0.291853 Histone 40123
>40125 chr1 79831717 79832316 ccaat + | 0.708147 0.291853 Histone 40125
>40135 chr1 79860624 79861223 ccaat + | 0.921828 0.078172 Histone 40135
>40137 chr1 79860665 79861264 ccaat + | 0.876166 0.123834 Histone 40137
>40139 chr1 79860690 79861289 ccaat + | 0.988820 0.011180 Histone 40139
>40141 chr1 79860731 79861330 ccaat + | 0.935726 0.064274 Histone 40141
>40143 chr1 79860756 79861355 ccaat + | 0.935726 0.064274 Histone 40143
>40145 chr1 79860797 79861396 ccaat + | 0.935726 0.064274 Histone 40145
>40147 chr1 79860822 79861421 ccaat + | 0.935726 0.064274 Histone 40147
>40149 chr1 79860846 79861445 ccaat + | 0.935726 0.064274 Histone 40149
>40151 chr1 79861178 79861777 ccaat + | 0.960418 0.039582 Histone 40151
>40157 chr1 79918019 79918618 ccaat + | 0.708998 0.291002 Histone 40157
>40165 chr1 79956438 79957037 ccaat + | 0.972098 0.027902 Histone 40165
>40179 chr1 80022382 80022981 CCAAT + | 0.594243 0.405757 Histone 40179
>40181 chr1 80027054 80027653 CCAAT + | 0.905954 0.094046 Histone 40181
>40182 chr1 80027299 80027898 CCAAT - | 0.650679 0.349321 Histone 40182
>40191 chr1 80045078 80045677 ccaat + | 0.638831 0.361169 Histone 40191
>40200 chr1 80091368 80091967 CCAAT - | 0.994847 0.005153 Histone 40200
>40205 chr1 80101444 80102043 ccaat + | 0.868919 0.131081 Histone 40205
>40231 chr1 80167484 80168083 ccaat + | 0.518274 0.481726 Histone 40231
>40235 chr1 80169922 80170521 ccaat + | 0.737372 0.262628 Histone 40235
>40236 chr1 80170167 80170766 ccaat - | 0.829040 0.170961 Histone 40236
>40237 chr1 80170022 80170621 ccaat + | 0.737372 0.262628 Histone 40237
>40241 chr1 80188657 80189256 CCAAT + | 0.993722 0.006278 Histone 40241
>40243 chr1 80188687 80189286 CCAAT + | 0.993722 0.006278 Histone 40243
>40261 chr1 80240162 80240761 ccaat + | 0.727560 0.272440 Histone 40261
>40263 chr1 80244819 80245418 ccaat + | 0.720106 0.279894 Histone 40263
>40270 chr1 80285589 80286188 CCAAT - | 0.907133 0.092867 Histone 40270
>40281 chr1 80323642 80324241 ccaat + | 0.594886 0.405114 Histone 40281
>40283 chr1 80323666 80324265 ccaat + | 0.594886 0.405114 Histone 40283
>40297 chr1 80364273 80364872 ccaat + | 0.543283 0.456717 Histone 40297
>40313 chr1 80419953 80420552 ccaat + | 0.998851 0.001149 Histone 40313
>40330 chr1 80506471 80507070 ccaat - | 0.630632 0.369368 Histone 40330
>40338 chr1 80540866 80541465 ccaat - | 0.674404 0.325596 Histone 40338
>40354 chr1 80594749 80595348 CCAAT - | 0.953096 0.046904 Histone 40354
>40370 chr1 80646802 80647401 ccaat - | 0.577664 0.422335 Histone 40370
>40372 chr1 80646880 80647479 ccaat - | 0.577664 0.422335 Histone 40372
>40375 chr1 80652445 80653044 CCAAT + | 0.972510 0.027490 Histone 40375
>40377 chr1 80652530 80653129 CCAAT + | 0.972510 0.027490 Histone 40377
>40379 chr1 80652573 80653172 CCAAT + | 0.972510 0.027490 Histone 40379
>40387 chr1 80683936 80684535 CCAAT + | 0.806825 0.193175 Histone 40387
>40405 chr1 80731081 80731680 ccaat + | 0.614184 0.385816 Histone 40405
>40423 chr1 80785834 80786433 ccaat + | 0.938497 0.061503 Histone 40423
>40430 chr1 80814427 80815026 ccaat - | 0.697233 0.302767 Histone 40430
>40431 chr1 80821413 80822012 ccaat + | 0.996323 0.003677 Histone 40431
>40433 chr1 80821454 80822053 ccaat + | 0.937707 0.062293 Histone 40433
>40439 chr1 80821575 80822174 ccaat + | 0.990188 0.009812 Histone 40439
>40441 chr1 80821616 80822215 ccaat + | 0.917386 0.082614 Histone 40441
>40443 chr1 80821682 80822281 ccaat + | 0.917386 0.082614 Histone 40443
>40445 chr1 80821706 80822305 ccaat + | 0.917386 0.082614 Histone 40445
>40447 chr1 80821730 80822329 ccaat + | 0.917386 0.082614 Histone 40447
>40449 chr1 80821754 80822353 ccaat + | 0.917386 0.082614 Histone 40449
>40465 chr1 80874490 80875089 ccaat + | 0.935073 0.064927 Histone 40465
>40471 chr1 80924874 80925473 ccaat + | 0.946892 0.053108 Histone 40471
>40525 chr1 81034960 81035559 ccaat + | 0.960159 0.039841 Histone 40525
>40526 chr1 81035205 81035804 ccaat - | 0.759730 0.240270 Histone 40526
>40556 chr1 81150022 81150621 CCAAT - | 0.908541 0.091459 Histone 40556
>40611 chr1 81271070 81271669 CCAAT + | 0.782156 0.217844 Histone 40611
>40619 chr1 81288890 81289489 CCAAT + | 0.834508 0.165492 Histone 40619
>40629 chr1 81315601 81316200 ccaat + | 0.719332 0.280668 Histone 40629
>40631 chr1 81315650 81316249 ccaat + | 0.719332 0.280668 Histone 40631
>40649 chr1 81385359 81385958 ccaat + | 0.975435 0.024565 Histone 40649
>40651 chr1 81385385 81385984 ccaat + | 0.975435 0.024565 Histone 40651
>40652 chr1 81385630 81386229 ccaat - | 0.864429 0.135571 Histone 40652
>40659 chr1 81398613 81399212 ccaat + | 0.516100 0.483900 Histone 40659
>40707 chr1 81567153 81567752 ccaat + | 0.851984 0.148016 Histone 40707
>40739 chr1 81674662 81675261 CCAAT + | 0.668242 0.331758 Histone 40739
>40742 chr1 81678205 81678804 ccaat - | 0.698898 0.301102 Histone 40742
>40743 chr1 81684291 81684890 CCAAT + | 0.976797 0.023204 Histone 40743
>40745 chr1 81684320 81684919 CCAAT + | 0.976797 0.023204 Histone 40745
>40757 chr1 81700034 81700633 ccaat + | 0.843313 0.156687 Histone 40757
>40759 chr1 81700058 81700657 ccaat + | 0.843313 0.156687 Histone 40759
>40761 chr1 81700082 81700681 ccaat + | 0.843313 0.156687 Histone 40761
>40769 chr1 81715118 81715717 ccaat + | 0.997280 0.002720 Histone 40769
>40771 chr1 81715177 81715776 ccaat + | 0.997280 0.002720 Histone 40771
>40825 chr1 81853037 81853636 ccaat + | 0.928268 0.071732 Histone 40825
>40826 chr1 81853282 81853881 ccaat - | 0.817632 0.182368 Histone 40826
>40827 chr1 81853078 81853677 ccaat + | 0.928268 0.071732 Histone 40827
>40828 chr1 81853323 81853922 ccaat - | 0.817632 0.182368 Histone 40828
>40829 chr1 81853102 81853701 ccaat + | 0.928268 0.071732 Histone 40829
>40830 chr1 81853347 81853946 ccaat - | 0.817632 0.182368 Histone 40830
>40831 chr1 81853125 81853724 ccaat + | 0.928268 0.071732 Histone 40831
>40832 chr1 81853370 81853969 ccaat - | 0.817632 0.182368 Histone 40832
>40905 chr1 82001547 82002146 ccaat + | 0.753201 0.246799 Histone 40905
>40927 chr1 82065994 82066593 ccaat + | 0.886625 0.113375 Histone 40927
>40929 chr1 82068658 82069257 ccAAT + | 0.758964 0.241036 Histone 40929
>40949 chr1 82228744 82229343 CCAAT + | 0.744019 0.255981 Histone 40949
>40950 chr1 82228989 82229588 CCAAT - | 0.919576 0.080424 Histone 40950
>40963 chr1 82248463 82249062 ccaat + | 0.610854 0.389146 Histone 40963
>40980 chr1 82290563 82291162 CCAAT - | 0.741814 0.258186 Histone 40980
>40988 chr1 82301467 82302066 ccaat - | 0.568565 0.431435 Histone 40988
>41020 chr1 82381024 82381623 CCAAT - | 0.854350 0.145650 Histone 41020
>41022 chr1 82381033 82381632 CCAAT - | 0.854350 0.145650 Histone 41022
>41040 chr1 82429167 82429766 ccaat - | 0.676108 0.323892 Histone 41040
>41055 chr1 82453046 82453645 CCAAT + | 0.569810 0.430190 Histone 41055
>41115 chr1 82598986 82599585 CCAAT + | 0.619402 0.380598 Histone 41115
>41117 chr1 82604674 82605273 ccaat + | 0.936170 0.063830 Histone 41117
>41118 chr1 82604919 82605518 ccaat - | 0.564692 0.435308 Histone 41118
>41147 chr1 82709764 82710363 ccaat + | 0.546493 0.453507 Histone 41147
>41148 chr1 82710009 82710608 ccaat - | 0.999660 0.000340 Histone 41148
>41153 chr1 82728546 82729145 ccaat + | 0.654293 0.345707 Histone 41153
>41163 chr1 82733894 82734493 ccaat + | 0.651512 0.348488 Histone 41163
>41164 chr1 82734139 82734738 ccaat - | 0.995183 0.004817 Histone 41164
>41171 chr1 82745546 82746145 ccAAT + | 0.754052 0.245948 Histone 41171
>41181 chr1 82773312 82773911 ccaat + | 0.503638 0.496362 Histone 41181
>41182 chr1 82773557 82774156 ccaat - | 0.807369 0.192631 Histone 41182
>41205 chr1 82840607 82841206 ccaat + | 0.731370 0.268630 Histone 41205
>41244 chr1 82928566 82929165 ccaat - | 0.843014 0.156986 Histone 41244
>41245 chr1 82941424 82942023 CCAAT + | 0.794090 0.205910 Histone 41245
>41252 chr1 82972321 82972920 ccaat - | 0.593272 0.406728 Histone 41252
>41264 chr1 83013924 83014523 ccaat - | 0.609830 0.390170 Histone 41264
>41269 chr1 83020482 83021081 ccaat + | 0.501487 0.498513 Histone 41269
>41280 chr1 83037175 83037774 ccaat - | 0.865975 0.134025 Histone 41280
>41317 chr1 83122500 83123099 ccaat + | 0.777410 0.222590 Histone 41317
>41318 chr1 83122745 83123344 ccaat - | 0.740847 0.259153 Histone 41318
>41330 chr1 83171867 83172466 CCAAT - | 0.790210 0.209790 Histone 41330
>41342 chr1 83212205 83212804 ccaat - | 0.539493 0.460507 Histone 41342
>41363 chr1 83261690 83262289 CCAAT + | 0.571912 0.428088 Histone 41363
>41364 chr1 83261935 83262534 CCAAT - | 0.772403 0.227597 Histone 41364
>41389 chr1 83284257 83284856 CCAAT + | 0.530928 0.469072 Histone 41389
>41390 chr1 83284502 83285101 CCAAT - | 0.892713 0.107287 Histone 41390
>41405 chr1 83325549 83326148 ccaat + | 0.677253 0.322747 Histone 41405
>41412 chr1 83342635 83343234 ccaat - | 0.896018 0.103982 Histone 41412
>41413 chr1 83345662 83346261 CCAAT + | 0.853246 0.146754 Histone 41413
>41414 chr1 83345907 83346506 CCAAT - | 0.568868 0.431132 Histone 41414
>41437 chr1 83406493 83407092 ccaat + | 0.921828 0.078172 Histone 41437
>41439 chr1 83406553 83407152 ccaat + | 0.921828 0.078172 Histone 41439
>41441 chr1 83406638 83407237 ccaat + | 0.921828 0.078172 Histone 41441
>41471 chr1 83466578 83467177 ccaat + | 0.514863 0.485137 Histone 41471
>41479 chr1 83498565 83499164 ccaat + | 0.714050 0.285950 Histone 41479
>41497 chr1 83523224 83523823 ccaat + | 0.859229 0.140771 Histone 41497
>41505 chr1 83544259 83544858 ccaat + | 0.826015 0.173985 Histone 41505
>41515 chr1 83568231 83568830 CCAAT + | 0.911012 0.088988 Histone 41515
>41521 chr1 83572253 83572852 ccaat + | 0.761534 0.238466 Histone 41521
>41610 chr1 83753207 83753806 ccaat - | 0.977576 0.022424 Histone 41610
>41621 chr1 83767782 83768381 ccaat + | 0.655194 0.344806 Histone 41621
>41623 chr1 83767864 83768463 ccaat + | 0.655194 0.344806 Histone 41623
>41695 chr1 83922090 83922689 ccaat + | 0.627506 0.372494 Histone 41695
>41702 chr1 83938545 83939144 CCAAT - | 0.859649 0.140351 Histone 41702
>41717 chr1 83956816 83957415 CCAAT + | 0.515012 0.484988 Histone 41717
>41871 chr1 84344013 84344612 ccaat + | 0.669204 0.330796 Histone 41871
>41873 chr1 84344765 84345364 ccaat + | 0.764542 0.235458 Histone 41873
>41945 chr1 84590835 84591434 CCAAT + | 0.933821 0.066179 Histone 41945
>42007 chr1 84651166 84651765 CCAAT + | 0.549857 0.450143 Histone 42007
>42085 chr1 84821123 84821722 ccaat + | 0.584812 0.415188 Histone 42085
>42087 chr1 84821292 84821891 ccaat + | 0.995139 0.004861 Histone 42087
>42100 chr1 84838886 84839485 CCAAT - | 0.743222 0.256778 Histone 42100
>42124 chr1 84863384 84863983 CCAAT - | 0.760712 0.239288 Histone 42124
>42135 chr1 84867586 84868185 CCAAT + | 0.911169 0.088831 Histone 42135
>42151 chr1 84888368 84888967 CCAAT + | 0.716273 0.283727 Histone 42151
>42171 chr1 84927744 84928343 CCAAT + | 0.805238 0.194762 Histone 42171
>42189 chr1 84952196 84952795 ccaat + | 0.672168 0.327832 Histone 42189
>42191 chr1 84952216 84952815 ccaat + | 0.672168 0.327832 Histone 42191
>42197 chr1 84964645 84965244 ccaat + | 0.924635 0.075365 Histone 42197
>42198 chr1 84964890 84965489 ccaat - | 0.993891 0.006109 Histone 42198
>42210 chr1 84984882 84985481 ccAAT - | 0.609481 0.390519 Histone 42210
>42239 chr1 85035807 85036406 CCAAT + | 0.816761 0.183239 Histone 42239
>42240 chr1 85036052 85036651 CCAAT - | 0.977606 0.022394 Histone 42240
>42257 chr1 85055572 85056171 CCAAT + | 0.762401 0.237599 Histone 42257
>42259 chr1 85055580 85056179 CCAAT + | 0.762401 0.237599 Histone 42259
>42262 chr1 85067553 85068152 CCAAT - | 0.590271 0.409729 Histone 42262
>42270 chr1 85087690 85088289 CCAAT - | 0.969219 0.030781 Histone 42270
>42296 chr1 85123151 85123750 CCAAT - | 0.592198 0.407802 Histone 42296
>42302 chr1 85139429 85140028 CCAAT - | 0.880587 0.119413 Histone 42302
>42303 chr1 85140681 85141280 ccaat + | 0.870800 0.129200 Histone 42303
>42304 chr1 85140926 85141525 ccaat - | 0.798050 0.201950 Histone 42304
>42305 chr1 85140722 85141321 ccaat + | 0.960418 0.039582 Histone 42305
>42306 chr1 85140967 85141566 ccaat - | 0.798050 0.201950 Histone 42306
>42307 chr1 85140771 85141370 ccaat + | 0.980711 0.019289 Histone 42307
>42308 chr1 85141016 85141615 ccaat - | 0.798050 0.201950 Histone 42308
>42309 chr1 85140795 85141394 ccaat + | 0.980711 0.019289 Histone 42309
>42310 chr1 85141040 85141639 ccaat - | 0.798050 0.201950 Histone 42310
>42311 chr1 85140819 85141418 ccaat + | 0.980711 0.019289 Histone 42311
>42312 chr1 85141064 85141663 ccaat - | 0.798050 0.201950 Histone 42312
>42331 chr1 85170978 85171577 CCAAT + | 0.626387 0.373613 Histone 42331
>42333 chr1 85170987 85171586 CCAAT + | 0.626387 0.373613 Histone 42333
>42340 chr1 85177300 85177899 CCAAT - | 0.893794 0.106206 Histone 42340
>42342 chr1 85177414 85178013 CCAAT - | 0.893794 0.106206 Histone 42342
>42407 chr1 85306479 85307078 ccaat + | 0.583305 0.416695 Histone 42407
>42409 chr1 85306631 85307230 CCAAT + | 0.832954 0.167046 Histone 42409
>42411 chr1 85306685 85307284 ccaat + | 0.799563 0.200437 Histone 42411
>42412 chr1 85306930 85307529 ccaat - | 0.779923 0.220077 Histone 42412
>42425 chr1 85321009 85321608 CCAAT + | 0.933821 0.066179 Histone 42425
>42429 chr1 85333593 85334192 CCAAT + | 0.991110 0.008890 Histone 42429
>42444 chr1 85359183 85359782 ccaat - | 0.570333 0.429667 Histone 42444
>42487 chr1 85479365 85479964 ccaat + | 0.886041 0.113959 Histone 42487
>42489 chr1 85479393 85479992 ccaat + | 0.886041 0.113959 Histone 42489
>42512 chr1 85516263 85516862 ccaat - | 0.904269 0.095731 Histone 42512
>42543 chr1 85575592 85576191 ccAAT + | 0.547214 0.452786 Histone 42543
>42549 chr1 85581083 85581682 CCAAT + | 0.674379 0.325622 Histone 42549
>42587 chr1 85637599 85638198 ccaat + | 0.952009 0.047991 Histone 42587
>42605 chr1 85658826 85659425 ccaat + | 0.990088 0.009912 Histone 42605
>42606 chr1 85659071 85659670 ccaat - | 0.893419 0.106581 Histone 42606
>42710 chr1 85850127 85850726 CCAAT - | 0.553929 0.446071 Histone 42710
>42712 chr1 85850150 85850749 CCAAT - | 0.553929 0.446071 Histone 42712
>42732 chr1 85874354 85874953 ccaat - | 0.653364 0.346636 Histone 42732
>42751 chr1 85889385 85889984 ccAAT + | 0.913888 0.086112 Histone 42751
>42801 chr1 86024138 86024737 CCAAT + | 0.886041 0.113959 Histone 42801
>42803 chr1 86024166 86024765 CCAAT + | 0.819260 0.180740 Histone 42803
>42820 chr1 86052038 86052637 CCAAT - | 0.879257 0.120743 Histone 42820
>42839 chr1 86116318 86116917 ccaaT + | 0.974482 0.025518 Histone 42839
>42843 chr1 86132013 86132612 CCAAT + | 0.731275 0.268725 Histone 42843
>42845 chr1 86132032 86132631 CCAAT + | 0.731275 0.268725 Histone 42845
>42884 chr1 86214655 86215254 ccaat - | 0.879652 0.120348 Histone 42884
>42941 chr1 86348917 86349516 ccaat + | 0.680383 0.319617 Histone 42941
>42943 chr1 86348958 86349557 ccaat + | 0.680383 0.319617 Histone 42943
>42956 chr1 86349601 86350200 ccaat - | 0.639509 0.360491 Histone 42956
>42961 chr1 86375597 86376196 ccaat + | 0.762821 0.237179 Histone 42961
>42973 chr1 86396468 86397067 ccaat + | 0.823831 0.176169 Histone 42973
>42974 chr1 86396713 86397312 ccaat - | 0.779637 0.220363 Histone 42974
>42985 chr1 86446085 86446684 CCAAT + | 0.877975 0.122025 Histone 42985
>42987 chr1 86446224 86446823 CCAAT + | 0.990213 0.009787 Histone 42987
>42991 chr1 86459278 86459877 ccaat + | 0.987121 0.012879 Histone 42991
>42994 chr1 86466286 86466885 CCAAT - | 0.703577 0.296423 Histone 42994
>43049 chr1 86583276 86583875 ccaat + | 0.866270 0.133730 Histone 43049
>43086 chr1 86666675 86667274 CCAAT - | 0.939514 0.060486 Histone 43086
>43139 chr1 86765111 86765710 ccaat + | 0.811700 0.188300 Histone 43139
>43141 chr1 86765182 86765781 ccaat + | 0.811700 0.188300 Histone 43141
>43155 chr1 86813276 86813875 CCAAT + | 0.799088 0.200912 Histone 43155
>43157 chr1 86813327 86813926 CCAAT + | 0.799088 0.200912 Histone 43157
>43159 chr1 86813379 86813978 CCAAT + | 0.799088 0.200912 Histone 43159
>43161 chr1 86813477 86814076 CCAAT + | 0.799088 0.200912 Histone 43161
>43209 chr1 86884313 86884912 ccaat + | 0.539974 0.460026 Histone 43209
>43228 chr1 86916531 86917130 ccaat - | 0.864611 0.135389 Histone 43228
>43236 chr1 86936187 86936786 ccaat - | 0.943611 0.056389 Histone 43236
>43283 chr1 87044854 87045453 ccaat + | 0.876166 0.123834 Histone 43283
>43285 chr1 87044883 87045482 ccaat + | 0.876166 0.123834 Histone 43285
>43287 chr1 87044907 87045506 ccaat + | 0.876166 0.123834 Histone 43287
>43289 chr1 87044931 87045530 ccaat + | 0.876166 0.123834 Histone 43289
>43299 chr1 87055137 87055736 ccaAT + | 0.980832 0.019168 Histone 43299
>43301 chr1 87055155 87055754 ccaat + | 0.980832 0.019168 Histone 43301
>43313 chr1 87066319 87066918 ccaat + | 0.965333 0.034667 Histone 43313
>43319 chr1 87074162 87074761 ccaat + | 0.827749 0.172251 Histone 43319
>43320 chr1 87074407 87075006 ccaat - | 0.567541 0.432460 Histone 43320
>43321 chr1 87074175 87074774 ccaat + | 0.827749 0.172251 Histone 43321
>43322 chr1 87074420 87075019 ccaat - | 0.567541 0.432460 Histone 43322
>43328 chr1 87078001 87078600 ccaat - | 0.626405 0.373595 Histone 43328
>43363 chr1 87152284 87152883 CCAAT + | 0.825374 0.174626 Histone 43363
>43365 chr1 87152371 87152970 CCAAT + | 0.825374 0.174626 Histone 43365
>43369 chr1 87161702 87162301 ccaat + | 0.922883 0.077117 Histone 43369
>43370 chr1 87161947 87162546 ccaat - | 0.891147 0.108853 Histone 43370
>43371 chr1 87161761 87162360 ccaat + | 0.922883 0.077117 Histone 43371
>43372 chr1 87162006 87162605 ccaat - | 0.891147 0.108853 Histone 43372
>43383 chr1 87256668 87257267 ccaat + | 0.843399 0.156601 Histone 43383
>43398 chr1 87340708 87341307 ccaat - | 0.974882 0.025118 Histone 43398
>43399 chr1 87340576 87341175 ccaat + | 0.505187 0.494813 Histone 43399
>43400 chr1 87340821 87341420 ccaat - | 0.941552 0.058448 Histone 43400
>43415 chr1 87372293 87372892 CCAAT + | 0.592381 0.407619 Histone 43415
>43417 chr1 87373156 87373755 CCAAT + | 0.910517 0.089483 Histone 43417
>43452 chr1 87415396 87415995 CCAAT - | 0.558797 0.441203 Histone 43452
>43503 chr1 87500127 87500726 CCAAT + | 0.744019 0.255981 Histone 43503
>43523 chr1 87519729 87520328 ccaat + | 0.814251 0.185749 Histone 43523
>43524 chr1 87519974 87520573 ccaat - | 0.754827 0.245173 Histone 43524
>43531 chr1 87551099 87551698 ccaat + | 0.993940 0.006060 Histone 43531
>43533 chr1 87551132 87551731 ccaat + | 0.993940 0.006060 Histone 43533
>43561 chr1 87631240 87631839 CCAAT + | 0.546133 0.453867 Histone 43561
>43590 chr1 87693012 87693611 ccaat - | 0.974248 0.025752 Histone 43590
>43629 chr1 87788704 87789303 CCAAT + | 0.569980 0.430020 Histone 43629
>43637 chr1 87793868 87794467 ccaat + | 0.645707 0.354293 Histone 43637
>43639 chr1 87793957 87794556 ccaat + | 0.645707 0.354293 Histone 43639
>43658 chr1 87817196 87817795 CCAAT - | 0.942131 0.057869 Histone 43658
>43693 chr1 87907306 87907905 CCAAT + | 0.609935 0.390065 Histone 43693
>43715 chr1 87961508 87962107 ccaat + | 0.827868 0.172132 Histone 43715
>43725 chr1 87987068 87987667 CCAAT + | 0.623125 0.376875 Histone 43725
>43744 chr1 88064889 88065488 CCAAT - | 0.646542 0.353458 Histone 43744
>43753 chr1 88087440 88088039 CCAAT + | 0.697962 0.302038 Histone 43753
>43754 chr1 88087685 88088284 CCAAT - | 0.669333 0.330667 Histone 43754
>43779 chr1 88170513 88171112 CCAAT + | 0.584812 0.415188 Histone 43779
>43803 chr1 88238337 88238936 CCAAT + | 0.820111 0.179889 Histone 43803
>43887 chr1 88448326 88448925 CCAAT + | 0.652597 0.347403 Histone 43887
>43906 chr1 88474178 88474777 CCAAT - | 0.537159 0.462841 Histone 43906
>43927 chr1 88525309 88525908 CCAAT + | 0.661968 0.338032 Histone 43927
>43933 chr1 88533723 88534322 ccaat + | 0.653268 0.346732 Histone 43933
>43944 chr1 88561801 88562400 ccaat - | 0.705290 0.294710 Histone 43944
>43945 chr1 88561888 88562487 ccaat + | 0.752704 0.247296 Histone 43945
>43971 chr1 88593018 88593617 ccaat + | 0.592381 0.407619 Histone 43971
>43975 chr1 88595666 88596265 CCAAT + | 0.708903 0.291097 Histone 43975
>44007 chr1 88705101 88705700 ccaat + | 0.951257 0.048743 Histone 44007
>44009 chr1 88705599 88706198 ccaat + | 0.567146 0.432854 Histone 44009
>44013 chr1 88705681 88706280 ccaat + | 0.708147 0.291853 Histone 44013
>44015 chr1 88705759 88706358 ccaat + | 0.708147 0.291853 Histone 44015
>44017 chr1 88705784 88706383 ccaat + | 0.708147 0.291853 Histone 44017
>44019 chr1 88705808 88706407 ccaat + | 0.708147 0.291853 Histone 44019
>44021 chr1 88705832 88706431 ccaat + | 0.708147 0.291853 Histone 44021
>44034 chr1 88731876 88732475 ccaat - | 0.998922 0.001078 Histone 44034
>44107 chr1 88869209 88869808 ccaat + | 0.516812 0.483188 Histone 44107
>44113 chr1 88878356 88878955 ccaat + | 0.908601 0.091399 Histone 44113
>44115 chr1 88878456 88879055 ccaat + | 0.908601 0.091399 Histone 44115
>44118 chr1 88878930 88879529 ccaat - | 0.564362 0.435638 Histone 44118
>44120 chr1 88878962 88879561 ccaat - | 0.564362 0.435638 Histone 44120
>44122 chr1 88881314 88881913 ccAAT - | 0.935316 0.064684 Histone 44122
>44129 chr1 88904254 88904853 CCAAT + | 0.892217 0.107783 Histone 44129
>44139 chr1 88921922 88922521 CCAAT + | 0.637156 0.362844 Histone 44139
>44167 chr1 89055689 89056288 ccaat + | 0.927956 0.072044 Histone 44167
>44192 chr1 89130300 89130899 CCAAT - | 0.664529 0.335471 Histone 44192
>44212 chr1 89160870 89161469 CCAAT - | 0.938423 0.061577 Histone 44212
>44220 chr1 89169782 89170381 ccaat - | 0.797526 0.202474 Histone 44220
>44222 chr1 89169839 89170438 ccaat - | 0.797526 0.202474 Histone 44222
>44244 chr1 89212779 89213378 ccaat - | 0.869323 0.130676 Histone 44244
>44245 chr1 89212575 89213174 ccaat + | 0.696279 0.303721 Histone 44245
>44246 chr1 89212820 89213419 ccaat - | 0.869323 0.130676 Histone 44246
>44247 chr1 89212600 89213199 ccaat + | 0.993334 0.006666 Histone 44247
>44248 chr1 89212845 89213444 ccaat - | 0.869323 0.130676 Histone 44248
>44249 chr1 89212707 89213306 ccaat + | 0.993334 0.006666 Histone 44249
>44250 chr1 89212952 89213551 ccaat - | 0.869323 0.130676 Histone 44250
>44251 chr1 89212731 89213330 ccaat + | 0.993334 0.006666 Histone 44251
>44252 chr1 89212976 89213575 ccaat - | 0.869323 0.130676 Histone 44252
>44253 chr1 89212755 89213354 ccaat + | 0.993334 0.006666 Histone 44253
>44254 chr1 89213000 89213599 ccaat - | 0.869323 0.130676 Histone 44254
>44261 chr1 89223205 89223804 CCAAT + | 0.721580 0.278420 Histone 44261
>44263 chr1 89233454 89234053 ccaat + | 0.809345 0.190655 Histone 44263
>44270 chr1 89244481 89245080 CCAAT - | 0.830283 0.169717 Histone 44270
>44277 chr1 89278578 89279177 ccaat + | 0.715984 0.284016 Histone 44277
>44345 chr1 89408372 89408971 ccaat + | 0.853224 0.146776 Histone 44345
>44376 chr1 89456633 89457232 CCAAT - | 0.845877 0.154124 Histone 44376
>44378 chr1 89456645 89457244 CCAAT - | 0.845877 0.154124 Histone 44378
>44443 chr1 89575284 89575883 ccaat + | 0.939805 0.060195 Histone 44443
>44444 chr1 89575529 89576128 ccaat - | 0.529505 0.470495 Histone 44444
>44453 chr1 89587139 89587738 CCAAT + | 0.879430 0.120570 Histone 44453
>44491 chr1 89678194 89678793 ccaat + | 0.731275 0.268725 Histone 44491
>44493 chr1 89678228 89678827 ccaat + | 0.721580 0.278420 Histone 44493
>44503 chr1 89695331 89695930 ccaat + | 0.542921 0.457079 Histone 44503
>44505 chr1 89695353 89695952 ccaAT + | 0.542921 0.457079 Histone 44505
>44569 chr1 89855710 89856309 ccaat + | 0.650679 0.349321 Histone 44569
>44571 chr1 89860630 89861229 CCAAT + | 0.981503 0.018497 Histone 44571
>44583 chr1 89872035 89872634 CCAAT + | 0.948771 0.051229 Histone 44583
>44628 chr1 89991947 89992546 ccaat - | 0.626662 0.373338 Histone 44628
>44646 chr1 90011193 90011792 CCAAT - | 0.671280 0.328720 Histone 44646
>44676 chr1 90050376 90050975 ccaat - | 0.532616 0.467384 Histone 44676
>44696 chr1 90128722 90129321 ccaat - | 0.958287 0.041713 Histone 44696
>44703 chr1 90138618 90139217 CCAAT + | 0.730633 0.269367 Histone 44703
>44743 chr1 90214189 90214788 CCAAT + | 0.843399 0.156601 Histone 44743
>44751 chr1 90232504 90233103 CCAAT + | 0.967308 0.032692 Histone 44751
>44753 chr1 90232655 90233254 CCAAT + | 0.795070 0.204930 Histone 44753
>44755 chr1 90232783 90233382 CCAAT + | 0.891929 0.108071 Histone 44755
>44778 chr1 90338725 90339324 ccaat - | 0.681396 0.318604 Histone 44778
>44785 chr1 90353254 90353853 CCAAT + | 0.516812 0.483188 Histone 44785
>44787 chr1 90353307 90353906 CCAAT + | 0.516812 0.483188 Histone 44787
>44789 chr1 90353363 90353962 CCAAT + | 0.516812 0.483188 Histone 44789
>44805 chr1 90392768 90393367 ccaat + | 0.718961 0.281039 Histone 44805
>44813 chr1 90403466 90404065 ccaat + | 0.901532 0.098468 Histone 44813
>44815 chr1 90403593 90404192 ccaat + | 0.604107 0.395893 Histone 44815
>44856 chr1 90488847 90489446 ccaat - | 0.741814 0.258186 Histone 44856
>44877 chr1 90538672 90539271 CCAAT + | 0.621730 0.378270 Histone 44877
>44883 chr1 90547626 90548225 CCAAT + | 0.915083 0.084917 Histone 44883
>44890 chr1 90563796 90564395 CCAAT - | 0.886346 0.113654 Histone 44890
>44925 chr1 90615561 90616160 ccaat + | 0.659992 0.340008 Histone 44925
>44927 chr1 90615573 90616172 ccaat + | 0.659992 0.340008 Histone 44927
>44946 chr1 90645870 90646469 CCAAT - | 0.794206 0.205794 Histone 44946
>44955 chr1 90681220 90681819 ccaat + | 0.518562 0.481438 Histone 44955
>44996 chr1 90785662 90786261 CCAAT - | 0.524812 0.475188 Histone 44996
>45027 chr1 90837288 90837887 ccaat + | 0.711183 0.288817 Histone 45027
>45029 chr1 90837459 90838058 ccaat + | 0.865662 0.134338 Histone 45029
>45031 chr1 90837609 90838208 ccaat + | 0.865662 0.134338 Histone 45031
>45071 chr1 90911590 90912189 ccaat + | 0.940276 0.059724 Histone 45071
>45089 chr1 90955840 90956439 CCAAT + | 0.806760 0.193240 Histone 45089
>45093 chr1 90964435 90965034 CCAAT + | 0.535794 0.464206 Histone 45093
>45094 chr1 90964680 90965279 CCAAT - | 0.555042 0.444958 Histone 45094
>45111 chr1 90988800 90989399 CCAAT + | 0.584639 0.415361 Histone 45111
>45136 chr1 91021650 91022249 CCAAT - | 0.558797 0.441203 Histone 45136
>45137 chr1 91021609 91022208 CCAAT + | 0.667275 0.332725 Histone 45137
>45162 chr1 91050818 91051417 CCAAT - | 0.731344 0.268656 Histone 45162
>45223 chr1 91198248 91198847 ccaat + | 0.730124 0.269876 Histone 45223
>45225 chr1 91198315 91198914 ccaat + | 0.730124 0.269876 Histone 45225
>45277 chr1 91281337 91281936 ccaat + | 0.985675 0.014325 Histone 45277
>45311 chr1 91330364 91330963 CCAAT + | 0.890322 0.109678 Histone 45311
>45331 chr1 91373748 91374347 ccaat + | 0.738021 0.261979 Histone 45331
>45343 chr1 91395754 91396353 CCAAT + | 0.865446 0.134554 Histone 45343
>45363 chr1 91418654 91419253 ccaat + | 0.920101 0.079899 Histone 45363
>45449 chr1 91579640 91580239 ccaat + | 0.841430 0.158570 Histone 45449
>45451 chr1 91596184 91596783 ccaat + | 0.965992 0.034008 Histone 45451
>45467 chr1 91608666 91609265 ccaat + | 0.963147 0.036853 Histone 45467
>45468 chr1 91608911 91609510 ccaat - | 0.780437 0.219563 Histone 45468
>45483 chr1 91654756 91655355 ccaat + | 0.945405 0.054595 Histone 45483
>45484 chr1 91655001 91655600 ccaat - | 0.943990 0.056010 Histone 45484
>45495 chr1 91683925 91684524 ccaat + | 0.997024 0.002976 Histone 45495
>45501 chr1 91691566 91692165 CCAAT + | 0.931900 0.068100 Histone 45501
>45502 chr1 91691811 91692410 CCAAT - | 0.832162 0.167838 Histone 45502
>45509 chr1 91700533 91701132 ccaat + | 0.995651 0.004349 Histone 45509
>45513 chr1 91701634 91702233 ccaat + | 0.830339 0.169661 Histone 45513
>45515 chr1 91701675 91702274 ccaat + | 0.830339 0.169661 Histone 45515
>45548 chr1 91772807 91773406 CCAAT - | 0.703028 0.296972 Histone 45548
>45550 chr1 91772912 91773511 CCAAT - | 0.703028 0.296972 Histone 45550
>45659 chr1 91952288 91952887 CCAAT + | 0.662304 0.337696 Histone 45659
>45691 chr1 91981594 91982193 ccaat + | 0.591667 0.408333 Histone 45691
>45697 chr1 91985651 91986250 ccaat + | 0.865446 0.134554 Histone 45697
>45754 chr1 92064403 92065002 ccaat - | 0.911177 0.088823 Histone 45754
>45756 chr1 92064474 92065073 ccaat - | 0.911177 0.088823 Histone 45756
>45759 chr1 92079173 92079772 ccaat + | 0.999179 0.000821 Histone 45759
>45761 chr1 92079209 92079808 ccaat + | 0.999179 0.000821 Histone 45761
>45772 chr1 92091793 92092392 ccaat - | 0.581652 0.418348 Histone 45772
>45795 chr1 92159281 92159880 ccaat + | 0.611980 0.388020 Histone 45795
>45797 chr1 92159349 92159948 ccaat + | 0.611980 0.388020 Histone 45797
>45805 chr1 92164093 92164692 CCAAT + | 0.970642 0.029358 Histone 45805
>45811 chr1 92178345 92178944 ccaat + | 0.793694 0.206306 Histone 45811
>45855 chr1 92261964 92262563 ccaat + | 0.578144 0.421856 Histone 45855
>45859 chr1 92273698 92274297 CCAAT + | 0.837281 0.162719 Histone 45859
>45880 chr1 92317228 92317827 CCAAT - | 0.702609 0.297391 Histone 45880
>45949 chr1 92503497 92504096 CCAAT + | 0.629144 0.370856 Histone 45949
>45950 chr1 92503742 92504341 CCAAT - | 0.974500 0.025500 Histone 45950
>45955 chr1 92511127 92511726 CCAAT + | 0.815849 0.184151 Histone 45955
>45957 chr1 92515584 92516183 ccaat + | 0.672745 0.327255 Histone 45957
>46137 chr1 92872305 92872904 ccaat + | 0.570789 0.429211 Histone 46137
>46144 chr1 92884641 92885240 CCAAT - | 0.862759 0.137241 Histone 46144
>46181 chr1 92957608 92958207 ccaat + | 0.958331 0.041669 Histone 46181
>46323 chr1 93240331 93240930 CCAAT + | 0.731275 0.268725 Histone 46323
>46325 chr1 93240373 93240972 CCAAT + | 0.731275 0.268725 Histone 46325
>46345 chr1 93264878 93265477 ccaat + | 0.801917 0.198083 Histone 46345
>46346 chr1 93265123 93265722 ccaat - | 0.863393 0.136607 Histone 46346
>46359 chr1 93297622 93298221 CCAAT + | 0.760004 0.239996 Histone 46359
>46389 chr1 93408473 93409072 ccaat + | 0.890876 0.109124 Histone 46389
>46390 chr1 93408718 93409317 ccaat - | 0.893689 0.106311 Histone 46390
>46391 chr1 93408612 93409211 ccaat + | 0.960418 0.039582 Histone 46391
>46392 chr1 93408857 93409456 ccaat - | 0.893689 0.106311 Histone 46392
>46393 chr1 93408636 93409235 ccaat + | 0.960418 0.039582 Histone 46393
>46394 chr1 93408881 93409480 ccaat - | 0.893689 0.106311 Histone 46394
>46395 chr1 93408660 93409259 ccaat + | 0.960418 0.039582 Histone 46395
>46396 chr1 93408905 93409504 ccaat - | 0.893689 0.106311 Histone 46396
>46399 chr1 93417284 93417883 CCAAT + | 0.981050 0.018950 Histone 46399
>46401 chr1 93417397 93417996 CCAAT + | 0.981050 0.018950 Histone 46401
>46421 chr1 93501289 93501888 ccaat + | 0.558140 0.441860 Histone 46421
>46446 chr1 93519553 93520152 ccaat - | 0.992635 0.007365 Histone 46446
>46453 chr1 93527972 93528571 ccaat + | 0.949504 0.050496 Histone 46453
>46479 chr1 93581053 93581652 CCAAT + | 0.536047 0.463953 Histone 46479
>46507 chr1 93646798 93647397 ccaat + | 0.924824 0.075176 Histone 46507
>46509 chr1 93646831 93647430 ccaat + | 0.924824 0.075176 Histone 46509
>46521 chr1 93697781 93698380 ccaat + | 0.821392 0.178608 Histone 46521
>46525 chr1 93718829 93719428 CCAAT + | 0.958323 0.041677 Histone 46525
>46547 chr1 93803429 93804028 CCAAT + | 0.646572 0.353428 Histone 46547
>46548 chr1 93803674 93804273 CCAAT - | 0.988267 0.011733 Histone 46548
>46617 chr1 93882120 93882719 ccaat + | 0.723096 0.276904 Histone 46617
>46629 chr1 93905458 93906057 CCAAT + | 0.743684 0.256316 Histone 46629
>46631 chr1 93905566 93906165 CCAAT + | 0.743684 0.256316 Histone 46631
>46633 chr1 93905592 93906191 CCAAT + | 0.743684 0.256316 Histone 46633
>46646 chr1 93916162 93916761 ccaat - | 0.664516 0.335484 Histone 46646
>46647 chr1 93919039 93919638 CCAAT + | 0.886809 0.113191 Histone 46647
>46663 chr1 93933366 93933965 ccaat + | 0.549857 0.450143 Histone 46663
>46679 chr1 93946747 93947346 CCAAT + | 0.584447 0.415553 Histone 46679
>46805 chr1 94186981 94187580 ccaat + | 0.929225 0.070775 Histone 46805
>46806 chr1 94187226 94187825 ccaat - | 0.575327 0.424673 Histone 46806
>46807 chr1 94187047 94187646 ccaat + | 0.929225 0.070775 Histone 46807
>46808 chr1 94187292 94187891 ccaat - | 0.575327 0.424673 Histone 46808
>46813 chr1 94211608 94212207 ccaat + | 0.886031 0.113969 Histone 46813
>46814 chr1 94211853 94212452 ccaat - | 0.905101 0.094899 Histone 46814
>46817 chr1 94212388 94212987 CCAAT + | 0.502731 0.497269 Histone 46817
>46831 chr1 94248611 94249210 CCAAT + | 0.842221 0.157779 Histone 46831
>46845 chr1 94271922 94272521 ccaat + | 0.821051 0.178949 Histone 46845
>46847 chr1 94271956 94272555 ccaat + | 0.681331 0.318669 Histone 46847
>46877 chr1 94295725 94296324 CCAAT + | 0.512879 0.487121 Histone 46877
>46881 chr1 94297641 94298240 CCAAT + | 0.985954 0.014046 Histone 46881
>46957 chr1 94399474 94400073 ccaat + | 0.506214 0.493786 Histone 46957
>46965 chr1 94402423 94403022 ccaat + | 0.709401 0.290599 Histone 46965
>46967 chr1 94402464 94403063 ccaat + | 0.709401 0.290599 Histone 46967
>46975 chr1 94407382 94407981 ccaat + | 0.550718 0.449282 Histone 46975
>46999 chr1 94478871 94479470 ccaat + | 0.950729 0.049271 Histone 46999
>47005 chr1 94492590 94493189 CCAAT + | 0.968791 0.031209 Histone 47005
>47021 chr1 94522283 94522882 ccaat + | 0.948054 0.051946 Histone 47021
>47022 chr1 94522528 94523127 ccaat - | 0.664898 0.335102 Histone 47022
>47040 chr1 94544073 94544672 CCAAT - | 0.962758 0.037242 Histone 47040
>47097 chr1 94632264 94632863 CCAAT + | 0.879257 0.120743 Histone 47097
>47098 chr1 94632509 94633108 CCAAT - | 0.501204 0.498796 Histone 47098
>47119 chr1 94684471 94685070 ccaat + | 0.681831 0.318169 Histone 47119
>47125 chr1 94714256 94714855 CCAAT + | 0.998997 0.001003 Histone 47125
>47197 chr1 94885817 94886416 CCAAT + | 0.664006 0.335994 Histone 47197
>47198 chr1 94886062 94886661 CCAAT - | 0.979817 0.020183 Histone 47198
>47199 chr1 94885982 94886581 CCAAT + | 0.664006 0.335994 Histone 47199
>47201 chr1 94892999 94893598 ccaat + | 0.983638 0.016362 Histone 47201
>47219 chr1 94915640 94916239 ccaat + | 0.891602 0.108398 Histone 47219
>47229 chr1 94918589 94919188 CCAAT + | 0.948217 0.051783 Histone 47229
>47271 chr1 94964901 94965500 CCAAT + | 0.547905 0.452095 Histone 47271
>47287 chr1 94984559 94985158 CCAAT + | 0.917301 0.082699 Histone 47287
>47288 chr1 94984804 94985403 CCAAT - | 0.928340 0.071660 Histone 47288
>47301 chr1 95000807 95001406 ccaat + | 0.688585 0.311415 Histone 47301
>47305 chr1 95004895 95005494 CCAAT + | 0.534821 0.465179 Histone 47305
>47365 chr1 95109518 95110117 CCAAT + | 0.592774 0.407226 Histone 47365
>47374 chr1 95125034 95125633 CCAAT - | 0.836847 0.163153 Histone 47374
>47446 chr1 95225842 95226441 CCAAT - | 0.893285 0.106715 Histone 47446
>47449 chr1 95234151 95234750 CCAAT + | 0.818165 0.181835 Histone 47449
>47493 chr1 95329980 95330579 ccaat + | 0.731275 0.268725 Histone 47493
>47495 chr1 95330108 95330707 ccaat + | 0.731275 0.268725 Histone 47495
>47497 chr1 95330146 95330745 ccaat + | 0.731275 0.268725 Histone 47497
>47517 chr1 95391639 95392238 ccaat + | 0.986424 0.013576 Histone 47517
>47531 chr1 95445801 95446400 CCAAT + | 0.859229 0.140771 Histone 47531
>47601 chr1 95661314 95661913 CCAAT + | 0.578002 0.421998 Histone 47601
>47613 chr1 95675106 95675705 CCAAT + | 0.970969 0.029031 Histone 47613
>47615 chr1 95677876 95678475 ccaat + | 0.537713 0.462287 Histone 47615
>47616 chr1 95678121 95678720 ccaat - | 0.992988 0.007012 Histone 47616
>47618 chr1 95678407 95679006 CCAAT - | 0.582115 0.417885 Histone 47618
>47619 chr1 95678414 95679013 CCAAT + | 0.536381 0.463619 Histone 47619
>47631 chr1 95713653 95714252 CCAAT + | 0.997722 0.002278 Histone 47631
>47633 chr1 95713737 95714336 CCAAT + | 0.997722 0.002278 Histone 47633
>47662 chr1 95762558 95763157 ccaat - | 0.864639 0.135361 Histone 47662
>47665 chr1 95766733 95767332 CCAAT + | 0.829888 0.170112 Histone 47665
>47666 chr1 95766978 95767577 CCAAT - | 0.978224 0.021776 Histone 47666
>47698 chr1 95871680 95872279 ccaat - | 0.803089 0.196911 Histone 47698
>47699 chr1 95873721 95874320 CCAAT + | 0.625413 0.374587 Histone 47699
>47713 chr1 95885582 95886181 ccaat + | 0.821851 0.178149 Histone 47713
>47715 chr1 95885623 95886222 ccaat + | 0.821851 0.178149 Histone 47715
>47724 chr1 95907294 95907893 ccaat - | 0.920928 0.079072 Histone 47724
>47758 chr1 96029209 96029808 CCAAT - | 0.950974 0.049026 Histone 47758
>47759 chr1 96029301 96029900 ccAAT + | 0.516812 0.483188 Histone 47759
>47769 chr1 96039253 96039852 ccaat + | 0.995054 0.004946 Histone 47769
>47811 chr1 96193552 96194151 ccaat + | 0.913518 0.086482 Histone 47811
>47875 chr1 96377929 96378528 ccaat + | 0.993334 0.006666 Histone 47875
>47877 chr1 96377970 96378569 ccaat + | 0.993334 0.006666 Histone 47877
>47878 chr1 96378215 96378814 ccaat - | 0.848583 0.151417 Histone 47878
>47879 chr1 96377995 96378594 ccaat + | 0.993334 0.006666 Histone 47879
>47880 chr1 96378240 96378839 ccaat - | 0.848583 0.151417 Histone 47880
>47881 chr1 96378019 96378618 ccaat + | 0.993334 0.006666 Histone 47881
>47882 chr1 96378264 96378863 ccaat - | 0.848583 0.151417 Histone 47882
>47883 chr1 96378043 96378642 ccaat + | 0.993334 0.006666 Histone 47883
>47884 chr1 96378288 96378887 ccaat - | 0.848583 0.151417 Histone 47884
>47887 chr1 96385477 96386076 ccaat + | 0.994378 0.005622 Histone 47887
>47900 chr1 96385995 96386594 ccaat - | 0.940501 0.059499 Histone 47900
>47909 chr1 96390802 96391401 ccaat + | 0.921828 0.078172 Histone 47909
>47911 chr1 96390827 96391426 ccaat + | 0.921828 0.078172 Histone 47911
>47913 chr1 96390893 96391492 ccaat + | 0.890876 0.109124 Histone 47913
>47915 chr1 96391000 96391599 ccaat + | 0.890876 0.109124 Histone 47915
>47916 chr1 96391245 96391844 ccaat - | 0.978202 0.021798 Histone 47916
>47917 chr1 96391025 96391624 ccaat + | 0.661512 0.338488 Histone 47917
>47918 chr1 96391270 96391869 ccaat - | 0.978202 0.021798 Histone 47918
>47919 chr1 96391049 96391648 ccaat + | 0.661512 0.338488 Histone 47919
>47920 chr1 96391294 96391893 ccaat - | 0.978202 0.021798 Histone 47920
>47931 chr1 96429564 96430163 ccaat + | 0.592381 0.407619 Histone 47931
>47935 chr1 96431601 96432200 ccaat + | 0.886041 0.113959 Histone 47935
>47937 chr1 96431631 96432230 ccaat + | 0.886041 0.113959 Histone 47937
>47987 chr1 96530308 96530907 ccaat + | 0.690677 0.309323 Histone 47987
>47999 chr1 96544939 96545538 CCAAT + | 0.721580 0.278420 Histone 47999
>48001 chr1 96544954 96545553 CCAAT + | 0.721580 0.278420 Histone 48001
>48003 chr1 96545208 96545807 CCAAT + | 0.528984 0.471016 Histone 48003
>48007 chr1 96572822 96573421 CCAAT + | 0.927870 0.072130 Histone 48007
>48010 chr1 96575579 96576178 ccaat - | 0.618146 0.381854 Histone 48010
>48034 chr1 96652916 96653515 CCAAT - | 0.845877 0.154124 Histone 48034
>48035 chr1 96652869 96653468 CCAAT + | 0.677675 0.322325 Histone 48035
>48036 chr1 96653114 96653713 CCAAT - | 0.845877 0.154124 Histone 48036
>48037 chr1 96652960 96653559 CCAAT + | 0.677675 0.322325 Histone 48037
>48038 chr1 96653205 96653804 CCAAT - | 0.845877 0.154124 Histone 48038
>48042 chr1 96654822 96655421 CCAAT - | 0.737372 0.262628 Histone 48042
>48047 chr1 96682822 96683421 ccaat + | 0.753201 0.246799 Histone 48047
>48049 chr1 96690569 96691168 CCAAT + | 0.878273 0.121727 Histone 48049
>48053 chr1 96705104 96705703 CCAAT + | 0.697795 0.302205 Histone 48053
>48060 chr1 96710191 96710790 ccaat - | 0.899845 0.100155 Histone 48060
>48069 chr1 96726034 96726633 CCAAT + | 0.882386 0.117614 Histone 48069
>48070 chr1 96726279 96726878 CCAAT - | 0.833948 0.166052 Histone 48070
>48081 chr1 96768508 96769107 ccaat + | 0.945072 0.054928 Histone 48081
>48139 chr1 96919279 96919878 ccaat + | 0.503399 0.496601 Histone 48139
>48141 chr1 96919409 96920008 CCAAT + | 0.503399 0.496601 Histone 48141
>48153 chr1 96928624 96929223 ccaat + | 0.986756 0.013244 Histone 48153
>48155 chr1 96928665 96929264 ccaat + | 0.986756 0.013244 Histone 48155
>48157 chr1 96928690 96929289 ccaat + | 0.986756 0.013244 Histone 48157
>48159 chr1 96928756 96929355 ccaat + | 0.986756 0.013244 Histone 48159
>48161 chr1 96928780 96929379 ccaat + | 0.986756 0.013244 Histone 48161
>48170 chr1 96939016 96939615 ccaat - | 0.535427 0.464573 Histone 48170
>48203 chr1 97079594 97080193 CCAAT + | 0.542040 0.457960 Histone 48203
>48223 chr1 97148589 97149188 ccaat + | 0.994149 0.005851 Histone 48223
>48239 chr1 97188873 97189472 ccaat + | 0.849400 0.150600 Histone 48239
>48241 chr1 97188915 97189514 ccaat + | 0.849400 0.150600 Histone 48241
>48243 chr1 97188995 97189594 ccaat + | 0.828407 0.171593 Histone 48243
>48283 chr1 97294971 97295570 ccaat + | 0.944537 0.055463 Histone 48283
>48285 chr1 97295004 97295603 ccaat + | 0.944537 0.055463 Histone 48285
>48291 chr1 97305792 97306391 CCaat + | 0.753201 0.246799 Histone 48291
>48292 chr1 97306037 97306636 CCaat - | 0.713113 0.286887 Histone 48292
>48303 chr1 97334347 97334946 ccaat + | 0.598413 0.401587 Histone 48303
>48305 chr1 97334420 97335019 ccaat + | 0.598413 0.401587 Histone 48305
>48312 chr1 97343736 97344335 CCAAT - | 0.748793 0.251207 Histone 48312
>48313 chr1 97344562 97345161 ccaat + | 0.869032 0.130968 Histone 48313
>48315 chr1 97344615 97345214 CCAAT + | 0.869032 0.130968 Histone 48315
>48359 chr1 97465121 97465720 CCAAT + | 0.592381 0.407619 Histone 48359
>48369 chr1 97486300 97486899 ccaat + | 0.604683 0.395317 Histone 48369
>48397 chr1 97553542 97554141 CCAAT + | 0.627506 0.372494 Histone 48397
>48431 chr1 97645843 97646442 ccaat + | 0.999291 0.000709 Histone 48431
>48435 chr1 97661642 97662241 CCAAT + | 0.809345 0.190655 Histone 48435
>48507 chr1 97882480 97883079 ccAAT + | 0.862967 0.137033 Histone 48507
>48572 chr1 98234883 98235482 CCAAT - | 0.763148 0.236852 Histone 48572
>48587 chr1 98305282 98305881 ccAAT + | 0.769616 0.230384 Histone 48587
>48596 chr1 98333220 98333819 CCAAT - | 0.726046 0.273954 Histone 48596
>48605 chr1 98367648 98368247 CCAAT + | 0.636246 0.363754 Histone 48605
>48681 chr1 98572925 98573524 CCAAT + | 0.702237 0.297763 Histone 48681
>48684 chr1 98574633 98575232 CCAAT - | 0.849471 0.150529 Histone 48684
>48695 chr1 98599291 98599890 ccaat + | 0.695752 0.304248 Histone 48695
>48696 chr1 98599536 98600135 ccaat - | 0.978474 0.021526 Histone 48696
>48735 chr1 98734795 98735394 CCAAT + | 0.845383 0.154617 Histone 48735
>48737 chr1 98736222 98736821 ccaat + | 0.845725 0.154275 Histone 48737
>48739 chr1 98736562 98737161 ccaat + | 0.739604 0.260396 Histone 48739
>48759 chr1 98755156 98755755 ccaat + | 0.921430 0.078570 Histone 48759
>48761 chr1 98766458 98767057 ccaat + | 0.886041 0.113959 Histone 48761
>48763 chr1 98766488 98767087 ccaat + | 0.886041 0.113959 Histone 48763
>48767 chr1 98780594 98781193 CCAAT + | 0.757714 0.242286 Histone 48767
>48771 chr1 98801387 98801986 ccaat + | 0.586686 0.413314 Histone 48771
>48773 chr1 98801420 98802019 ccaat + | 0.586686 0.413314 Histone 48773
>48775 chr1 98802260 98802859 ccaat + | 0.908543 0.091457 Histone 48775
>48777 chr1 98802270 98802869 ccaat + | 0.908543 0.091457 Histone 48777
>48779 chr1 98802286 98802885 ccaat + | 0.908543 0.091457 Histone 48779
>48813 chr1 98881028 98881627 ccaat + | 0.901532 0.098468 Histone 48813
>48829 chr1 98915197 98915796 ccaat + | 0.966773 0.033227 Histone 48829
>48844 chr1 98954105 98954704 CCAAT - | 0.775661 0.224339 Histone 48844
>48853 chr1 98977267 98977866 ccaat + | 0.549668 0.450332 Histone 48853
>48871 chr1 99028585 99029184 CCAAT + | 0.837006 0.162994 Histone 48871
>48872 chr1 99028830 99029429 CCAAT - | 0.923126 0.076874 Histone 48872
>48899 chr1 99106986 99107585 CCAAT + | 0.786203 0.213797 Histone 48899
>48903 chr1 99111554 99112153 ccaat + | 0.993873 0.006127 Histone 48903
>48953 chr1 99213014 99213613 CCAAT + | 0.741165 0.258835 Histone 48953
>48959 chr1 99220154 99220753 ccaat + | 0.990043 0.009957 Histone 48959
>48968 chr1 99240787 99241386 CCAAT - | 0.583998 0.416002 Histone 48968
>49002 chr1 99318647 99319246 ccaat - | 0.753793 0.246207 Histone 49002
>49005 chr1 99327628 99328227 ccaat + | 0.995719 0.004281 Histone 49005
>49007 chr1 99327661 99328260 ccaat + | 0.995719 0.004281 Histone 49007
>49009 chr1 99327678 99328277 ccaat + | 0.995719 0.004281 Histone 49009
>49083 chr1 99472464 99473063 CCAAT + | 0.654293 0.345707 Histone 49083
>49085 chr1 99472494 99473093 CCAAT + | 0.654293 0.345707 Histone 49085
>49115 chr1 99598580 99599179 ccaat + | 0.885095 0.114905 Histone 49115
>49129 chr1 99621025 99621624 ccaat + | 0.936469 0.063531 Histone 49129
>49130 chr1 99621270 99621869 ccaat - | 0.799659 0.200341 Histone 49130
>49197 chr1 99763725 99764324 CCAAT + | 0.558197 0.441803 Histone 49197
>49255 chr1 99883400 99883999 CCAAT + | 0.674722 0.325278 Histone 49255
>49257 chr1 99883464 99884063 CCAAT + | 0.674722 0.325278 Histone 49257
>49262 chr1 99901604 99902203 CCAAT - | 0.646572 0.353428 Histone 49262
>49263 chr1 99901659 99902258 CCAAT + | 0.762401 0.237599 Histone 49263
>49264 chr1 99901904 99902503 CCAAT - | 0.646572 0.353428 Histone 49264
>49265 chr1 99901664 99902263 CCAAT + | 0.762401 0.237599 Histone 49265
>49266 chr1 99901909 99902508 CCAAT - | 0.646572 0.353428 Histone 49266
>49329 chr1 100059305 100059904 CCAAT + | 0.901909 0.098091 Histone 49329
>49330 chr1 100059550 100060149 CCAAT - | 0.801863 0.198137 Histone 49330
>49335 chr1 100067844 100068443 CCAAT + | 0.578426 0.421574 Histone 49335
>49336 chr1 100068089 100068688 CCAAT - | 0.762654 0.237346 Histone 49336
>49358 chr1 100173986 100174585 ccaat - | 0.989308 0.010692 Histone 49358
>49368 chr1 100192826 100193425 ccaat - | 0.789527 0.210473 Histone 49368
>49373 chr1 100201290 100201889 ccaat + | 0.515645 0.484355 Histone 49373
>49375 chr1 100201307 100201906 ccaat + | 0.515645 0.484355 Histone 49375
>49377 chr1 100201438 100202037 ccaat + | 0.528984 0.471016 Histone 49377
>49399 chr1 100360573 100361172 ccAAT + | 0.934484 0.065515 Histone 49399
>49437 chr1 100442027 100442626 ccaat + | 0.964063 0.035937 Histone 49437
>49441 chr1 100444975 100445574 CCAAT + | 0.927875 0.072125 Histone 49441
>49443 chr1 100448030 100448629 ccaat + | 0.595294 0.404706 Histone 49443
>49453 chr1 100466294 100466893 ccaat + | 0.963561 0.036439 Histone 49453
>49467 chr1 100521465 100522064 CCAAT + | 0.809345 0.190655 Histone 49467
>49511 chr1 100666485 100667084 CCAAT + | 0.611036 0.388964 Histone 49511
>49512 chr1 100666730 100667329 CCAAT - | 0.858385 0.141615 Histone 49512
>49531 chr1 100726340 100726939 CCAAT + | 0.534821 0.465179 Histone 49531
>49537 chr1 100734142 100734741 CCAAT + | 0.547753 0.452247 Histone 49537
>49572 chr1 100823110 100823709 CCAAT - | 0.986439 0.013561 Histone 49572
>49573 chr1 100823097 100823696 CCAAT + | 0.667275 0.332725 Histone 49573
>49589 chr1 100881945 100882544 CCAAT + | 0.537159 0.462841 Histone 49589
>49593 chr1 100885152 100885751 ccaat + | 0.702712 0.297288 Histone 49593
>49625 chr1 100950473 100951072 ccaat + | 0.921828 0.078172 Histone 49625
>49626 chr1 100950718 100951317 ccaat - | 0.768853 0.231147 Histone 49626
>49627 chr1 100950514 100951113 ccaat + | 0.921828 0.078172 Histone 49627
>49628 chr1 100950759 100951358 ccaat - | 0.768853 0.231147 Histone 49628
>49629 chr1 100950539 100951138 ccaat + | 0.921828 0.078172 Histone 49629
>49631 chr1 100950578 100951177 ccaat + | 0.921828 0.078172 Histone 49631
>49633 chr1 100950603 100951202 ccaat + | 0.921828 0.078172 Histone 49633
>49649 chr1 101013240 101013839 ccaat + | 0.785356 0.214644 Histone 49649
>49650 chr1 101013485 101014084 ccaat - | 0.848836 0.151164 Histone 49650
>49667 chr1 101054830 101055429 ccaat + | 0.547869 0.452131 Histone 49667
>49676 chr1 101061914 101062513 ccaat - | 0.823827 0.176173 Histone 49676
>49691 chr1 101075147 101075746 CCAAT + | 0.753201 0.246799 Histone 49691
>49718 chr1 101122381 101122980 CCAAT - | 0.677402 0.322598 Histone 49718
>49720 chr1 101122450 101123049 CCAAT - | 0.677402 0.322598 Histone 49720
>49741 chr1 101224415 101225014 ccaat + | 0.514863 0.485137 Histone 49741
>49753 chr1 101247038 101247637 CCAAT + | 0.738216 0.261784 Histone 49753
>49755 chr1 101247055 101247654 CCAAT + | 0.738216 0.261784 Histone 49755
>49759 chr1 101263399 101263998 CCAAT + | 0.872929 0.127071 Histone 49759
>49809 chr1 101384745 101385344 ccaat + | 0.593660 0.406340 Histone 49809
>49873 chr1 101509566 101510165 ccaat + | 0.840259 0.159741 Histone 49873
>49889 chr1 101541832 101542431 ccaat + | 0.957892 0.042108 Histone 49889
>49890 chr1 101542077 101542676 ccaat - | 0.733448 0.266552 Histone 49890
>49923 chr1 101599042 101599641 ccaat + | 0.994980 0.005020 Histone 49923
>49925 chr1 101600136 101600735 ccaat + | 0.738198 0.261803 Histone 49925
>49927 chr1 101600177 101600776 ccaat + | 0.738198 0.261803 Histone 49927
>49953 chr1 101664409 101665008 ccaat + | 0.880306 0.119694 Histone 49953
>49957 chr1 101685951 101686550 ccaat + | 0.944630 0.055370 Histone 49957
>49959 chr1 101686022 101686621 ccaat + | 0.944630 0.055370 Histone 49959
>50037 chr1 101863484 101864083 ccaat + | 0.975104 0.024896 Histone 50037
>50039 chr1 101863513 101864112 ccaat + | 0.975104 0.024896 Histone 50039
>50049 chr1 101894097 101894696 CCAAT + | 0.622327 0.377673 Histone 50049
>50050 chr1 101894342 101894941 CCAAT - | 0.782975 0.217025 Histone 50050
>50051 chr1 101894205 101894804 CCAAT + | 0.862778 0.137222 Histone 50051
>50075 chr1 101982035 101982634 ccaat + | 0.951713 0.048287 Histone 50075
>50085 chr1 102029350 102029949 ccaat + | 0.982913 0.017087 Histone 50085
>50086 chr1 102029595 102030194 ccaat - | 0.692420 0.307580 Histone 50086
>50097 chr1 102082442 102083041 CCAAT + | 0.620772 0.379228 Histone 50097
>50142 chr1 102222825 102223424 CCAAT - | 0.836847 0.163153 Histone 50142
>50144 chr1 102222849 102223448 CCAAt - | 0.836847 0.163153 Histone 50144
>50147 chr1 102252723 102253322 ccaat + | 0.968509 0.031491 Histone 50147
>50149 chr1 102252756 102253355 ccaat + | 0.757899 0.242101 Histone 50149
>50163 chr1 102283804 102284403 CCAAT + | 0.702892 0.297108 Histone 50163
>50165 chr1 102283821 102284420 CCAAT + | 0.702892 0.297108 Histone 50165
>50167 chr1 102284201 102284800 ccaat + | 0.528984 0.471016 Histone 50167
>50187 chr1 102337253 102337852 ccaat + | 0.862926 0.137073 Histone 50187
>50189 chr1 102337446 102338045 ccaat + | 0.977903 0.022097 Histone 50189
>50190 chr1 102337691 102338290 ccaat - | 0.847907 0.152093 Histone 50190
>50198 chr1 102359556 102360155 ccaat - | 0.543072 0.456928 Histone 50198
>50205 chr1 102424435 102425034 ccaat + | 0.927391 0.072609 Histone 50205
>50207 chr1 102424474 102425073 ccaat + | 0.927391 0.072609 Histone 50207
>50209 chr1 102424522 102425121 ccaat + | 0.927391 0.072609 Histone 50209
>50222 chr1 102449627 102450226 CCAAT - | 0.922762 0.077238 Histone 50222
>50228 chr1 102468444 102469043 CCAAT - | 0.734599 0.265401 Histone 50228
>50232 chr1 102482396 102482995 ccaat - | 0.916264 0.083736 Histone 50232
>50234 chr1 102482419 102483018 ccaat - | 0.916264 0.083736 Histone 50234
>50235 chr1 102500857 102501456 ccaat + | 0.709546 0.290454 Histone 50235
>50236 chr1 102501102 102501701 ccaat - | 0.932028 0.067972 Histone 50236
>50237 chr1 102500938 102501537 ccaat + | 0.709546 0.290454 Histone 50237
>50238 chr1 102501183 102501782 ccaat - | 0.932028 0.067972 Histone 50238
>50281 chr1 102674296 102674895 ccaat + | 0.514863 0.485137 Histone 50281
>50292 chr1 102684650 102685249 ccaat - | 0.869032 0.130968 Histone 50292
>50314 chr1 102783993 102784592 ccaat - | 0.513341 0.486659 Histone 50314
>50316 chr1 102788541 102789140 ccaat - | 0.687092 0.312908 Histone 50316
>50336 chr1 102815852 102816451 ccaat - | 0.554241 0.445759 Histone 50336
>50341 chr1 102848366 102848965 ccaat + | 0.879215 0.120785 Histone 50341
>50342 chr1 102848611 102849210 ccaat - | 0.736990 0.263010 Histone 50342
>50343 chr1 102848391 102848990 ccaat + | 0.879215 0.120785 Histone 50343
>50344 chr1 102848636 102849235 ccaat - | 0.736990 0.263010 Histone 50344
>50345 chr1 102848415 102849014 ccaat + | 0.879215 0.120785 Histone 50345
>50346 chr1 102848660 102849259 ccaat - | 0.736990 0.263010 Histone 50346
>50347 chr1 102848439 102849038 ccaat + | 0.879215 0.120785 Histone 50347
>50348 chr1 102848684 102849283 ccaat - | 0.736990 0.263010 Histone 50348
>50354 chr1 102872295 102872894 CCAAT - | 0.816518 0.183482 Histone 50354
>50356 chr1 102874901 102875500 CCAAT - | 0.782412 0.217588 Histone 50356
>50357 chr1 102898465 102899064 ccaat + | 0.770887 0.229113 Histone 50357
>50359 chr1 102898502 102899101 ccaat + | 0.770887 0.229113 Histone 50359
>50367 chr1 102925216 102925815 ccaat + | 0.957077 0.042923 Histone 50367
>50369 chr1 102942173 102942772 ccaat + | 0.720153 0.279847 Histone 50369
>50371 chr1 102959229 102959828 CCAAT + | 0.955308 0.044692 Histone 50371
>50372 chr1 102959474 102960073 CCAAT - | 0.951356 0.048644 Histone 50372
>50373 chr1 102959467 102960066 CCAAT + | 0.521912 0.478088 Histone 50373
>50375 chr1 102959514 102960113 CCAAT + | 0.521912 0.478088 Histone 50375
>50377 chr1 102973124 102973723 ccaat + | 0.520300 0.479700 Histone 50377
>50391 chr1 103022625 103023224 ccaat + | 0.834383 0.165617 Histone 50391
>50404 chr1 103064307 103064906 ccaat - | 0.969199 0.030801 Histone 50404
>50406 chr1 103064346 103064945 ccaat - | 0.969199 0.030801 Histone 50406
>50421 chr1 103077119 103077718 ccaat + | 0.582816 0.417184 Histone 50421
>50427 chr1 103092024 103092623 ccaat + | 0.567146 0.432854 Histone 50427
>50429 chr1 103092065 103092664 ccaat + | 0.567146 0.432854 Histone 50429
>50446 chr1 103109443 103110042 ccaat - | 0.854830 0.145170 Histone 50446
>50448 chr1 103109711 103110310 ccaat - | 0.576128 0.423872 Histone 50448
>50457 chr1 103139186 103139785 ccaat + | 0.580974 0.419026 Histone 50457
>50465 chr1 103205262 103205861 ccAAT + | 0.610385 0.389615 Histone 50465
>50467 chr1 103205304 103205903 CCAAT + | 0.610385 0.389615 Histone 50467
>50521 chr1 103478305 103478904 ccaat + | 0.613800 0.386200 Histone 50521
>50534 chr1 103509021 103509620 ccaat - | 0.994980 0.005020 Histone 50534
>50536 chr1 103511686 103512285 ccaat - | 0.696836 0.303164 Histone 50536
>50549 chr1 103576171 103576770 ccaat + | 0.600423 0.399577 Histone 50549
>50562 chr1 103598438 103599037 CCAAT - | 0.734274 0.265726 Histone 50562
>50589 chr1 103715903 103716502 ccaat + | 0.600423 0.399577 Histone 50589
>50602 chr1 103738170 103738769 CCAAT - | 0.734274 0.265726 Histone 50602
>50621 chr1 103799617 103800216 ccaat + | 0.908543 0.091457 Histone 50621
>50622 chr1 103799862 103800461 ccaat - | 0.830379 0.169621 Histone 50622
>50624 chr1 103799955 103800554 ccaat - | 0.830379 0.169621 Histone 50624
>50659 chr1 103908986 103909585 ccaat + | 0.962782 0.037218 Histone 50659
>50660 chr1 103909231 103909830 ccaat - | 0.866562 0.133438 Histone 50660
>50739 chr1 104353791 104354390 ccaat + | 0.784185 0.215815 Histone 50739
>50761 chr1 104466839 104467438 CCAAT + | 0.550718 0.449282 Histone 50761
>50775 chr1 104497393 104497992 CCAAT + | 0.875857 0.124142 Histone 50775
>50779 chr1 104505327 104505926 ccaat + | 0.821851 0.178149 Histone 50779
>50781 chr1 104516611 104517210 ccaat + | 0.988820 0.011180 Histone 50781
>50783 chr1 104516689 104517288 ccaat + | 0.876166 0.123834 Histone 50783
>50785 chr1 104516728 104517327 ccaat + | 0.876166 0.123834 Histone 50785
>50787 chr1 104516753 104517352 ccaat + | 0.876166 0.123834 Histone 50787
>50789 chr1 104516777 104517376 ccaat + | 0.876166 0.123834 Histone 50789
>50791 chr1 104516801 104517400 ccaat + | 0.876166 0.123834 Histone 50791
>50793 chr1 104516825 104517424 ccaat + | 0.876166 0.123834 Histone 50793
>50801 chr1 104604976 104605575 ccaat + | 0.726266 0.273734 Histone 50801
>50817 chr1 104636128 104636727 ccaat + | 0.926444 0.073556 Histone 50817
>50863 chr1 104804389 104804988 ccaat + | 0.672731 0.327269 Histone 50863
>50864 chr1 104804634 104805233 ccaat - | 0.628717 0.371283 Histone 50864
>50885 chr1 104847055 104847654 ccaat + | 0.992413 0.007587 Histone 50885
>50897 chr1 104922374 104922973 ccaat + | 0.526579 0.473421 Histone 50897
>50898 chr1 104922619 104923218 ccaat - | 0.577839 0.422161 Histone 50898
>50901 chr1 104923479 104924078 ccaat + | 0.809058 0.190942 Histone 50901
>50903 chr1 104923520 104924119 ccaat + | 0.809058 0.190942 Histone 50903
>50913 chr1 104932537 104933136 ccaat + | 0.872535 0.127465 Histone 50913
>50915 chr1 104932687 104933286 ccaat + | 0.872535 0.127465 Histone 50915
>50917 chr1 104937027 104937626 ccaat + | 0.853224 0.146776 Histone 50917
>50923 chr1 104940887 104941486 ccaat + | 0.622733 0.377267 Histone 50923
>50972 chr1 105081197 105081796 ccaat - | 0.748922 0.251078 Histone 50972
>50987 chr1 105148118 105148717 ccaat + | 0.784717 0.215283 Histone 50987
>51025 chr1 105271508 105272107 CCAAT + | 0.632465 0.367535 Histone 51025
>51026 chr1 105271753 105272352 CCAAT - | 0.953196 0.046804 Histone 51026
>51067 chr1 105403764 105404363 ccaat + | 0.983087 0.016913 Histone 51067
>51069 chr1 105403953 105404552 ccaat + | 0.982177 0.017823 Histone 51069
>51081 chr1 105452799 105453398 ccaat + | 0.977472 0.022528 Histone 51081
>51082 chr1 105453044 105453643 ccaat - | 0.583518 0.416482 Histone 51082
>51083 chr1 105452824 105453423 ccaat + | 0.921828 0.078172 Histone 51083
>51084 chr1 105453069 105453668 ccaat - | 0.583518 0.416482 Histone 51084
>51085 chr1 105452865 105453464 ccaat + | 0.858476 0.141524 Histone 51085
>51086 chr1 105453110 105453709 ccaat - | 0.583518 0.416482 Histone 51086
>51087 chr1 105452890 105453489 ccaat + | 0.858476 0.141524 Histone 51087
>51088 chr1 105453135 105453734 ccaat - | 0.583518 0.416482 Histone 51088
>51089 chr1 105452931 105453530 ccaat + | 0.858476 0.141524 Histone 51089
>51090 chr1 105453176 105453775 ccaat - | 0.583518 0.416482 Histone 51090
>51091 chr1 105452956 105453555 ccaat + | 0.858476 0.141524 Histone 51091
>51092 chr1 105453201 105453800 ccaat - | 0.583518 0.416482 Histone 51092
>51099 chr1 105459218 105459817 ccaat + | 0.921828 0.078172 Histone 51099
>51101 chr1 105459284 105459883 ccaat + | 0.921828 0.078172 Histone 51101
>51103 chr1 105459325 105459924 ccaat + | 0.921828 0.078172 Histone 51103
>51105 chr1 105459350 105459949 ccaat + | 0.921828 0.078172 Histone 51105
>51107 chr1 105459374 105459973 ccaat + | 0.921828 0.078172 Histone 51107
>51117 chr1 105503980 105504579 ccaat + | 0.719608 0.280392 Histone 51117
>51118 chr1 105504225 105504824 ccaat - | 0.992048 0.007952 Histone 51118
>51133 chr1 105572111 105572710 ccaat + | 0.788713 0.211287 Histone 51133
>51135 chr1 105572144 105572743 ccaat + | 0.788713 0.211287 Histone 51135
>51146 chr1 105626183 105626782 ccaat - | 0.747090 0.252910 Histone 51146
>51147 chr1 105628431 105629030 CCAAT + | 0.765946 0.234054 Histone 51147
>51159 chr1 105692838 105693437 ccaat + | 0.948217 0.051783 Histone 51159
>51189 chr1 105785842 105786441 ccaat + | 0.913821 0.086179 Histone 51189
>51190 chr1 105786087 105786686 ccaat - | 0.973801 0.026199 Histone 51190
>51200 chr1 105868307 105868906 ccaat - | 0.817300 0.182699 Histone 51200
>51287 chr1 106139910 106140509 ccaat + | 0.974173 0.025827 Histone 51287
>51289 chr1 106139951 106140550 ccaat + | 0.974173 0.025827 Histone 51289
>51291 chr1 106139976 106140575 ccaat + | 0.715471 0.284529 Histone 51291
>51293 chr1 106140000 106140599 ccaat + | 0.715471 0.284529 Histone 51293
>51295 chr1 106140024 106140623 ccaat + | 0.715471 0.284529 Histone 51295
>51299 chr1 106151354 106151953 ccaat + | 0.586634 0.413366 Histone 51299
>51301 chr1 106151516 106152115 ccaat + | 0.586634 0.413366 Histone 51301
>51309 chr1 106154838 106155437 ccaat + | 0.525457 0.474543 Histone 51309
>51311 chr1 106154915 106155514 ccaat + | 0.525457 0.474543 Histone 51311
>51327 chr1 106199647 106200246 ccaat + | 0.933299 0.066701 Histone 51327
>51328 chr1 106199892 106200491 ccaat - | 0.940760 0.059240 Histone 51328
>51349 chr1 106261664 106262263 ccAAT + | 0.980537 0.019463 Histone 51349
>51351 chr1 106276245 106276844 ccaat + | 0.945072 0.054928 Histone 51351
>51365 chr1 106326330 106326929 ccaat + | 0.586686 0.413314 Histone 51365
>51369 chr1 106339299 106339898 ccaat + | 0.720153 0.279847 Histone 51369
>51377 chr1 106354839 106355438 ccaat + | 0.862263 0.137737 Histone 51377
>51411 chr1 106494198 106494797 ccaat + | 0.968509 0.031491 Histone 51411
>51413 chr1 106494231 106494830 ccaat + | 0.968509 0.031491 Histone 51413
>51419 chr1 106504888 106505487 ccaat + | 0.584177 0.415823 Histone 51419
>51420 chr1 106505133 106505732 ccaat - | 0.533066 0.466934 Histone 51420
>51436 chr1 106525042 106525641 ccaat - | 0.956373 0.043627 Histone 51436
>51437 chr1 106529149 106529748 ccaat + | 0.942538 0.057462 Histone 51437
>51439 chr1 106529182 106529781 ccaat + | 0.968509 0.031491 Histone 51439
>51516 chr1 106716151 106716750 ccaat - | 0.833124 0.166876 Histone 51516
>51519 chr1 106745012 106745611 ccaat + | 0.541891 0.458109 Histone 51519
>51521 chr1 106745113 106745712 CCAAT + | 0.541891 0.458109 Histone 51521
>51559 chr1 106931168 106931767 ccaat + | 0.994980 0.005020 Histone 51559
>51561 chr1 106932271 106932870 ccaat + | 0.678968 0.321031 Histone 51561
>51563 chr1 106932312 106932911 ccaat + | 0.678968 0.321031 Histone 51563
>51582 chr1 106948567 106949166 ccaat - | 0.980765 0.019235 Histone 51582
>51585 chr1 106958878 106959477 ccaat + | 0.591200 0.408800 Histone 51585
>51593 chr1 107006852 107007451 ccaat + | 0.746028 0.253972 Histone 51593
>51595 chr1 107006885 107007484 ccaat + | 0.746028 0.253972 Histone 51595
>51597 chr1 107014452 107015051 ccaat + | 0.650146 0.349854 Histone 51597
>51601 chr1 107027180 107027779 ccaat + | 0.834317 0.165683 Histone 51601
>51607 chr1 107064358 107064957 CCAAT + | 0.971918 0.028082 Histone 51607
>51635 chr1 107147758 107148357 CCAAT + | 0.716561 0.283439 Histone 51635
>51636 chr1 107148003 107148602 CCAAT - | 0.705450 0.294550 Histone 51636
>51645 chr1 107176235 107176834 CCAAT + | 0.744019 0.255981 Histone 51645
>51703 chr1 107325527 107326126 ccaat + | 0.744019 0.255981 Histone 51703
>51725 chr1 107358781 107359380 ccaat + | 0.910028 0.089972 Histone 51725
>51745 chr1 107376284 107376883 ccaat + | 0.508132 0.491868 Histone 51745
>51759 chr1 107389252 107389851 ccaat + | 0.731275 0.268725 Histone 51759
>51761 chr1 107389379 107389978 ccaat + | 0.920928 0.079072 Histone 51761
>51763 chr1 107389417 107390016 ccaat + | 0.920928 0.079072 Histone 51763
>51768 chr1 107404481 107405080 ccaat - | 0.792996 0.207004 Histone 51768
>51787 chr1 107441153 107441752 ccaat + | 0.618590 0.381410 Histone 51787
>51788 chr1 107441398 107441997 ccaat - | 0.960330 0.039670 Histone 51788
>51792 chr1 107456059 107456658 ccaat - | 0.813290 0.186710 Histone 51792
>51811 chr1 107485945 107486544 CCAAT + | 0.994658 0.005342 Histone 51811
>51813 chr1 107496391 107496990 CCAAT + | 0.518842 0.481158 Histone 51813
>51846 chr1 107582237 107582836 ccaat - | 0.761855 0.238145 Histone 51846
>51848 chr1 107582270 107582869 ccaat - | 0.761855 0.238145 Histone 51848
>51880 chr1 107633411 107634010 CCAAT - | 0.998031 0.001969 Histone 51880
>51882 chr1 107636550 107637149 ccaat - | 0.500080 0.499920 Histone 51882
>51902 chr1 107695532 107696131 ccaat - | 0.664330 0.335670 Histone 51902
>51911 chr1 107700446 107701045 CCAAT + | 0.638014 0.361986 Histone 51911
>51915 chr1 107721717 107722316 CCAAT + | 0.824145 0.175855 Histone 51915
>51917 chr1 107721744 107722343 CCAAT + | 0.824145 0.175855 Histone 51917
>51923 chr1 107722567 107723166 CCAAT + | 0.678017 0.321983 Histone 51923
>51937 chr1 107766194 107766793 CCAAT + | 0.935307 0.064693 Histone 51937
>51939 chr1 107766237 107766836 CCAAT + | 0.935307 0.064693 Histone 51939
>51950 chr1 107792300 107792899 ccaat - | 0.901841 0.098159 Histone 51950
>51987 chr1 107868635 107869234 CCAAT + | 0.530070 0.469930 Histone 51987
>51989 chr1 107868651 107869250 CCAAT + | 0.530070 0.469930 Histone 51989
>51992 chr1 107877204 107877803 CCAAT - | 0.855585 0.144415 Histone 51992
>51995 chr1 107877371 107877970 CCAAT + | 0.678017 0.321983 Histone 51995
>52004 chr1 107882840 107883439 CCAAT - | 0.647176 0.352824 Histone 52004
>52021 chr1 107898481 107899080 ccaat + | 0.980426 0.019574 Histone 52021
>52022 chr1 107898726 107899325 ccaat - | 0.958421 0.041579 Histone 52022
>52034 chr1 107913419 107914018 ccaat - | 0.994980 0.005020 Histone 52034
>52046 chr1 107927842 107928441 ccaat - | 0.945057 0.054943 Histone 52046
>52067 chr1 107978006 107978605 ccaat + | 0.590440 0.409560 Histone 52067
>52069 chr1 107987071 107987670 CCAAT + | 0.544921 0.455079 Histone 52069
>52071 chr1 107987080 107987679 CCAAT + | 0.544921 0.455079 Histone 52071
>52083 chr1 108019477 108020076 CCAAT + | 0.811880 0.188120 Histone 52083
>52084 chr1 108019722 108020321 CCAAT - | 0.660550 0.339450 Histone 52084
>52087 chr1 108020035 108020634 ccaat + | 0.512879 0.487121 Histone 52087
>52089 chr1 108020198 108020797 ccaat + | 0.512879 0.487121 Histone 52089
>52092 chr1 108037872 108038471 ccaat - | 0.515704 0.484296 Histone 52092
>52097 chr1 108042658 108043257 ccaat + | 0.791869 0.208131 Histone 52097
>52099 chr1 108046041 108046640 ccaat + | 0.584165 0.415835 Histone 52099
>52100 chr1 108046286 108046885 ccaat - | 0.502921 0.497079 Histone 52100
>52136 chr1 108114116 108114715 ccaat - | 0.598580 0.401420 Histone 52136
>52150 chr1 108140109 108140708 CCAAT - | 0.500684 0.499316 Histone 52150
>52161 chr1 108165563 108166162 ccaat + | 0.534821 0.465179 Histone 52161
>52202 chr1 108239511 108240110 ccaat - | 0.693259 0.306741 Histone 52202
>52203 chr1 108240076 108240675 CCAAT + | 0.963592 0.036408 Histone 52203
>52219 chr1 108282606 108283205 ccaat + | 0.977302 0.022698 Histone 52219
>52221 chr1 108282624 108283223 ccaat + | 0.977302 0.022698 Histone 52221
>52223 chr1 108282642 108283241 ccaat + | 0.977302 0.022698 Histone 52223
>52225 chr1 108282702 108283301 ccaat + | 0.977302 0.022698 Histone 52225
>52268 chr1 108345280 108345879 CCAAT - | 0.811624 0.188376 Histone 52268
>52279 chr1 108364498 108365097 ccaat + | 0.853224 0.146776 Histone 52279
>52295 chr1 108394639 108395238 CCAAT + | 0.730157 0.269843 Histone 52295
>52324 chr1 108451168 108451767 CCAAT - | 0.798259 0.201741 Histone 52324
>52329 chr1 108453769 108454368 ccaat + | 0.528984 0.471016 Histone 52329
>52331 chr1 108453792 108454391 ccaat + | 0.528984 0.471016 Histone 52331
>52333 chr1 108453900 108454499 CCAAT + | 0.528984 0.471016 Histone 52333
>52399 chr1 108550569 108551168 ccaat + | 0.980814 0.019186 Histone 52399
>52412 chr1 108578108 108578707 CCAAT - | 0.979849 0.020151 Histone 52412
>52469 chr1 108730472 108731071 ccaat + | 0.731855 0.268145 Histone 52469
>52495 chr1 108751192 108751791 ccaat + | 0.807042 0.192958 Histone 52495
>52497 chr1 108751340 108751939 ccaat + | 0.778093 0.221907 Histone 52497
>52519 chr1 108809478 108810077 CCAAT + | 0.528984 0.471016 Histone 52519
>52561 chr1 108874106 108874705 ccaat + | 0.998687 0.001313 Histone 52561
>52563 chr1 108874175 108874774 ccaat + | 0.985102 0.014898 Histone 52563
>52569 chr1 108881650 108882249 ccaat + | 0.708878 0.291122 Histone 52569
>52570 chr1 108881895 108882494 ccaat - | 0.889165 0.110835 Histone 52570
>52633 chr1 109001564 109002163 CCAAT + | 0.787415 0.212585 Histone 52633
>52641 chr1 109011719 109012318 ccaat + | 0.983500 0.016500 Histone 52641
>52643 chr1 109011760 109012359 ccaat + | 0.680383 0.319617 Histone 52643
>52645 chr1 109011801 109012400 ccaat + | 0.774711 0.225289 Histone 52645
>52647 chr1 109011929 109012528 ccaat + | 0.920928 0.079072 Histone 52647
>52649 chr1 109011967 109012566 ccaat + | 0.920928 0.079072 Histone 52649
>52741 chr1 109267543 109268142 CCAAT + | 0.558367 0.441633 Histone 52741
>52785 chr1 109358650 109359249 CCAAT + | 0.576386 0.423614 Histone 52785
>52786 chr1 109358895 109359494 CCAAT - | 0.506378 0.493623 Histone 52786
>52800 chr1 109386117 109386716 CCAAT - | 0.802730 0.197270 Histone 52800
>52801 chr1 109394707 109395306 ccaat + | 0.914399 0.085601 Histone 52801
>52803 chr1 109398781 109399380 CCAAT + | 0.755645 0.244355 Histone 52803
>52876 chr1 109556767 109557366 ccaat - | 0.748793 0.251207 Histone 52876
>52893 chr1 109596908 109597507 CCAAT + | 0.702892 0.297108 Histone 52893
>52905 chr1 109626166 109626765 CCAAT + | 0.502439 0.497561 Histone 52905
>52907 chr1 109631923 109632522 ccaat + | 0.762401 0.237599 Histone 52907
>52909 chr1 109631930 109632529 ccaat + | 0.762401 0.237599 Histone 52909
>52957 chr1 109699282 109699881 CCAAT + | 0.627693 0.372307 Histone 52957
>52986 chr1 109766237 109766836 CCAAT - | 0.953332 0.046668 Histone 52986
>52987 chr1 109766741 109767340 CCAAT + | 0.985262 0.014738 Histone 52987
>52993 chr1 109777452 109778051 ccaat + | 0.523830 0.476170 Histone 52993
>53001 chr1 109796275 109796874 ccaat + | 0.920212 0.079788 Histone 53001
>53003 chr1 109796322 109796921 ccaat + | 0.920212 0.079788 Histone 53003
>53035 chr1 109881604 109882203 ccaat + | 0.820780 0.179220 Histone 53035
>53059 chr1 109950524 109951123 ccaat + | 0.856521 0.143479 Histone 53059
>53085 chr1 109993278 109993877 ccaat + | 0.737883 0.262117 Histone 53085
>53086 chr1 109993523 109994122 ccaat - | 0.824462 0.175538 Histone 53086
>53087 chr1 109993374 109993973 ccaat + | 0.737883 0.262117 Histone 53087
>53088 chr1 109993619 109994218 ccaat - | 0.824462 0.175538 Histone 53088
>53095 chr1 110008557 110009156 CCAAT + | 0.763017 0.236983 Histone 53095
>53103 chr1 110023276 110023875 CCAAT + | 0.926346 0.073654 Histone 53103
>53115 chr1 110041732 110042331 CCAAT + | 0.720340 0.279660 Histone 53115
>53137 chr1 110071411 110072010 ccaat + | 0.806616 0.193384 Histone 53137
>53143 chr1 110082925 110083524 ccaat + | 0.595294 0.404706 Histone 53143
>53179 chr1 110166048 110166647 CCAAT + | 0.701303 0.298697 Histone 53179
>53203 chr1 110196493 110197092 ccaat + | 0.947913 0.052087 Histone 53203
>53204 chr1 110196738 110197337 ccaat - | 0.992604 0.007396 Histone 53204
>53209 chr1 110201640 110202239 ccaat + | 0.503985 0.496015 Histone 53209
>53251 chr1 110260255 110260854 CCAAT + | 0.661968 0.338032 Histone 53251
>53253 chr1 110260286 110260885 CCAAT + | 0.661968 0.338032 Histone 53253
>53329 chr1 110427430 110428029 CCAAT + | 0.536875 0.463125 Histone 53329
>53356 chr1 110497548 110498147 CCAAT - | 0.569980 0.430020 Histone 53356
>53405 chr1 110599440 110600039 CCAAT + | 0.742927 0.257073 Histone 53405
>53406 chr1 110599685 110600284 CCAAT - | 0.703951 0.296049 Histone 53406
>53424 chr1 110639003 110639602 ccAAT - | 0.632429 0.367571 Histone 53424
>53447 chr1 110665959 110666558 ccaat + | 0.507903 0.492097 Histone 53447
>53449 chr1 110665998 110666597 ccaat + | 0.507903 0.492097 Histone 53449
>53456 chr1 110670406 110671005 CCAAT - | 0.791305 0.208695 Histone 53456
>53487 chr1 110727087 110727686 ccaat + | 0.967742 0.032258 Histone 53487
>53522 chr1 110800912 110801511 CCAAT - | 0.993986 0.006014 Histone 53522
>53553 chr1 110859861 110860460 CCAAT + | 0.606611 0.393389 Histone 53553
>53565 chr1 110873920 110874519 CCAAT + | 0.852829 0.147171 Histone 53565
>53573 chr1 110883032 110883631 CCAAT + | 0.945072 0.054928 Histone 53573
>53574 chr1 110883277 110883876 CCAAT - | 0.802905 0.197095 Histone 53574
>53575 chr1 110883060 110883659 CCAAT + | 0.994996 0.005004 Histone 53575
>53576 chr1 110883305 110883904 CCAAT - | 0.802905 0.197095 Histone 53576
>53591 chr1 110907988 110908587 ccaat + | 0.929848 0.070152 Histone 53591
>53595 chr1 110926674 110927273 ccaat + | 0.793899 0.206101 Histone 53595
>53604 chr1 110936017 110936616 CCAAT - | 0.890836 0.109164 Histone 53604
>53621 chr1 110965008 110965607 CCAAT + | 0.985954 0.014046 Histone 53621
>53626 chr1 110971454 110972053 CCAAT - | 0.608912 0.391088 Histone 53626
>53654 chr1 111047057 111047656 CCAAT - | 0.690180 0.309820 Histone 53654
>53679 chr1 111072299 111072898 ccaat + | 0.801431 0.198569 Histone 53679
>53742 chr1 111220126 111220725 CCAAT - | 0.971910 0.028090 Histone 53742
>53759 chr1 111255890 111256489 ccaat + | 0.627506 0.372494 Histone 53759
>53787 chr1 111346673 111347272 ccaat + | 0.806692 0.193308 Histone 53787
>53815 chr1 111378565 111379164 ccaat + | 0.942538 0.057462 Histone 53815
>53817 chr1 111378598 111379197 ccaat + | 0.757899 0.242101 Histone 53817
>53819 chr1 111379089 111379688 ccaat + | 0.912316 0.087684 Histone 53819
>53851 chr1 111437208 111437807 ccaat + | 0.604702 0.395298 Histone 53851
>53863 chr1 111456166 111456765 ccaat + | 0.924269 0.075731 Histone 53863
>53951 chr1 111651830 111652429 CCAAT + | 0.686676 0.313324 Histone 53951
>53966 chr1 111673450 111674049 ccaat - | 0.634590 0.365410 Histone 53966
>54031 chr1 111772209 111772808 CCAAT + | 0.793062 0.206938 Histone 54031
>54035 chr1 111778440 111779039 ccaat + | 0.888676 0.111324 Histone 54035
>54037 chr1 111778542 111779141 ccaat + | 0.957377 0.042623 Histone 54037
>54047 chr1 111801319 111801918 CCAAT + | 0.836666 0.163334 Histone 54047
>54048 chr1 111801564 111802163 CCAAT - | 0.986570 0.013430 Histone 54048
>54049 chr1 111802424 111803023 CCAAT + | 0.799052 0.200948 Histone 54049
>54063 chr1 111836350 111836949 ccaat + | 0.750271 0.249729 Histone 54063
>54117 chr1 111926953 111927552 CCAAT + | 0.935620 0.064380 Histone 54117
>54140 chr1 111960325 111960924 CCAAT - | 0.599483 0.400517 Histone 54140
>54151 chr1 112021132 112021731 ccaat + | 0.768179 0.231821 Histone 54151
>54170 chr1 112064377 112064976 CCAAT - | 0.537409 0.462591 Histone 54170
>54171 chr1 112067232 112067831 CCAAT + | 0.507055 0.492945 Histone 54171
>54179 chr1 112083181 112083780 CCAAT + | 0.932270 0.067730 Histone 54179
>54180 chr1 112083426 112084025 CCAAT - | 0.619697 0.380303 Histone 54180
>54181 chr1 112083211 112083810 CCAAT + | 0.932270 0.067730 Histone 54181
>54182 chr1 112083456 112084055 CCAAT - | 0.619697 0.380303 Histone 54182
>54189 chr1 112092369 112092968 CCAAT + | 0.535794 0.464206 Histone 54189
>54225 chr1 112154646 112155245 CCAAT + | 0.726340 0.273660 Histone 54225
>54235 chr1 112173397 112173996 ccaat + | 0.778813 0.221187 Histone 54235
>54255 chr1 112213290 112213889 CCAAT + | 0.882005 0.117995 Histone 54255
>54281 chr1 112255944 112256543 ccaat + | 0.945768 0.054232 Histone 54281
>54291 chr1 112269687 112270286 CCAAT + | 0.946892 0.053108 Histone 54291
>54299 chr1 112287842 112288441 CCAAT + | 0.775961 0.224039 Histone 54299
>54349 chr1 112350879 112351478 CCAAT + | 0.965761 0.034239 Histone 54349
>54359 chr1 112363575 112364174 CCAAT + | 0.816108 0.183892 Histone 54359
>54361 chr1 112363583 112364182 CCAAT + | 0.816108 0.183892 Histone 54361
>54374 chr1 112371934 112372533 CCAAT - | 0.554095 0.445905 Histone 54374
>54392 chr1 112404699 112405298 CCAAT - | 0.727043 0.272957 Histone 54392
>54404 chr1 112422424 112423023 ccaat - | 0.713635 0.286365 Histone 54404
>54420 chr1 112455851 112456450 ccaat - | 0.625463 0.374537 Histone 54420
>54422 chr1 112455946 112456545 ccaat - | 0.625463 0.374537 Histone 54422
>54432 chr1 112470402 112471001 ccaat - | 0.952652 0.047348 Histone 54432
>54433 chr1 112471938 112472537 ccaat + | 0.994980 0.005020 Histone 54433
>54435 chr1 112473042 112473641 ccaat + | 0.709401 0.290599 Histone 54435
>54437 chr1 112473083 112473682 ccaat + | 0.709401 0.290599 Histone 54437
>54458 chr1 112494590 112495189 ccaat - | 0.528195 0.471805 Histone 54458
>54470 chr1 112521848 112522447 CCAAT - | 0.774832 0.225168 Histone 54470
>54471 chr1 112522547 112523146 ccaat + | 0.720106 0.279894 Histone 54471
>54499 chr1 112559984 112560583 ccaat + | 0.688585 0.311415 Histone 54499
>54515 chr1 112582948 112583547 CCAAT + | 0.722357 0.277643 Histone 54515
>54524 chr1 112595624 112596223 CCAAT - | 0.811588 0.188412 Histone 54524
>54532 chr1 112604258 112604857 ccaat - | 0.988163 0.011837 Histone 54532
>54561 chr1 112628205 112628804 CCAAT + | 0.879775 0.120225 Histone 54561
>54562 chr1 112628450 112629049 CCAAT - | 0.978224 0.021776 Histone 54562
>54563 chr1 112628215 112628814 CCAAT + | 0.879775 0.120225 Histone 54563
>54564 chr1 112628460 112629059 CCAAT - | 0.978224 0.021776 Histone 54564
>54583 chr1 112648639 112649238 CCAAT + | 0.896824 0.103176 Histone 54583
>54585 chr1 112650304 112650903 CCAAT + | 0.514863 0.485137 Histone 54585
>54637 chr1 112800769 112801368 CCAAT + | 0.974744 0.025256 Histone 54637
>54639 chr1 112800836 112801435 CCAAT + | 0.922656 0.077344 Histone 54639
>54682 chr1 112866838 112867437 CCAAT - | 0.832534 0.167466 Histone 54682
>54691 chr1 112899438 112900037 CCAAT + | 0.549265 0.450735 Histone 54691
>54693 chr1 112899478 112900077 CCAAT + | 0.549265 0.450735 Histone 54693
>54715 chr1 112925019 112925618 CCAAT + | 0.528984 0.471016 Histone 54715
>54750 chr1 113049916 113050515 CCAAT - | 0.704301 0.295699 Histone 54750
>54755 chr1 113055918 113056517 CCAAT + | 0.807180 0.192820 Histone 54755
>54780 chr1 113132043 113132642 ccaat - | 0.702609 0.297391 Histone 54780
>54785 chr1 113135793 113136392 ccaat + | 0.564431 0.435569 Histone 54785
>54804 chr1 113182758 113183357 ccAAT - | 0.914555 0.085445 Histone 54804
>54837 chr1 113239003 113239602 ccaat + | 0.567146 0.432854 Histone 54837
>54839 chr1 113239081 113239680 ccaat + | 0.567146 0.432854 Histone 54839
>54841 chr1 113239160 113239759 ccaat + | 0.935726 0.064274 Histone 54841
>54843 chr1 113239279 113239878 ccaat + | 0.935726 0.064274 Histone 54843
>54845 chr1 113239304 113239903 ccaat + | 0.935726 0.064274 Histone 54845
>54857 chr1 113261695 113262294 CCAAT + | 0.913851 0.086149 Histone 54857
>54859 chr1 113261724 113262323 CCAAT + | 0.913851 0.086149 Histone 54859
>54878 chr1 113321114 113321713 CCAAT - | 0.600474 0.399526 Histone 54878
>54880 chr1 113327939 113328538 CCAAT - | 0.599722 0.400278 Histone 54880
>54902 chr1 113375091 113375690 CCAAT - | 0.586844 0.413156 Histone 54902
>54929 chr1 113456227 113456826 CCAAT + | 0.761779 0.238221 Histone 54929
>54931 chr1 113456393 113456992 CCAAT + | 0.761779 0.238221 Histone 54931
>54959 chr1 113522288 113522887 ccaat + | 0.534821 0.465179 Histone 54959
>54975 chr1 113532589 113533188 CCAAT + | 0.531611 0.468389 Histone 54975
>54980 chr1 113539529 113540128 CCAAT - | 0.507542 0.492458 Histone 54980
>54989 chr1 113550907 113551506 ccaat + | 0.612552 0.387448 Histone 54989
>54990 chr1 113551152 113551751 ccaat - | 0.983187 0.016813 Histone 54990
>54997 chr1 113562890 113563489 ccaat + | 0.999134 0.000866 Histone 54997
>55006 chr1 113572460 113573059 CCAAT - | 0.950314 0.049686 Histone 55006
>55015 chr1 113590555 113591154 CCAAT + | 0.892746 0.107254 Histone 55015
>55024 chr1 113603967 113604566 ccaat - | 0.824263 0.175737 Histone 55024
>55038 chr1 113626814 113627413 ccaat - | 0.664330 0.335670 Histone 55038
>55053 chr1 113637414 113638013 CCAAT + | 0.654990 0.345010 Histone 55053
>55060 chr1 113647386 113647985 ccaat - | 0.561499 0.438501 Histone 55060
>55083 chr1 113690431 113691030 ccaat + | 0.510612 0.489388 Histone 55083
>55108 chr1 113743228 113743827 ccaat - | 0.973975 0.026025 Histone 55108
>55109 chr1 113747453 113748052 CCAAT + | 0.986655 0.013345 Histone 55109
>55143 chr1 113850387 113850986 ccaat + | 0.726266 0.273734 Histone 55143
>55191 chr1 113991006 113991605 CCAAT + | 0.937942 0.062058 Histone 55191
>55235 chr1 114117288 114117887 CCAAT + | 0.604107 0.395893 Histone 55235
>55260 chr1 114172707 114173306 ccaat - | 0.943716 0.056284 Histone 55260
>55286 chr1 114233277 114233876 ccaat - | 0.748922 0.251078 Histone 55286
>55345 chr1 114351211 114351810 CCAAT + | 0.589996 0.410004 Histone 55345
>55355 chr1 114367264 114367863 ccaat + | 0.966378 0.033622 Histone 55355
>55369 chr1 114382608 114383207 ccaat + | 0.977818 0.022182 Histone 55369
>55370 chr1 114382853 114383452 ccaat - | 0.969192 0.030808 Histone 55370
>55371 chr1 114382685 114383284 ccaat + | 0.977818 0.022182 Histone 55371
>55372 chr1 114382930 114383529 ccaat - | 0.969192 0.030808 Histone 55372
>55397 chr1 114411171 114411770 ccaat + | 0.616032 0.383968 Histone 55397
>55401 chr1 114412462 114413061 ccaat + | 0.605695 0.394305 Histone 55401
>55403 chr1 114413019 114413618 ccaat + | 0.860160 0.139840 Histone 55403
>55405 chr1 114413058 114413657 ccaat + | 0.860160 0.139840 Histone 55405
>55420 chr1 114425870 114426469 CCAAT - | 0.911801 0.088199 Histone 55420
>55425 chr1 114458843 114459442 ccaat + | 0.843313 0.156687 Histone 55425
>55427 chr1 114458917 114459516 CCAAT + | 0.843313 0.156687 Histone 55427
>55429 chr1 114458992 114459591 CCAAT + | 0.843313 0.156687 Histone 55429
>55520 chr1 114602135 114602734 ccaat - | 0.906943 0.093057 Histone 55520
>55565 chr1 114652491 114653090 ccaat + | 0.642698 0.357302 Histone 55565
>55649 chr1 114804605 114805204 ccaat + | 0.899423 0.100577 Histone 55649
>55663 chr1 114833530 114834129 ccaat + | 0.696036 0.303964 Histone 55663
>55671 chr1 114853290 114853889 CCAAT + | 0.721580 0.278420 Histone 55671
>55673 chr1 114853305 114853904 CCAAT + | 0.721580 0.278420 Histone 55673
>55675 chr1 114853592 114854191 CCAAT + | 0.528984 0.471016 Histone 55675
>55679 chr1 114855870 114856469 ccaat + | 0.753201 0.246799 Histone 55679
>55685 chr1 114873927 114874526 CCAAT + | 0.888561 0.111439 Histone 55685
>55686 chr1 114874172 114874771 CCAAT - | 0.604870 0.395130 Histone 55686
>55687 chr1 114873945 114874544 CCAAT + | 0.888561 0.111439 Histone 55687
>55688 chr1 114874190 114874789 CCAAT - | 0.604870 0.395130 Histone 55688
>55693 chr1 114885313 114885912 ccaat + | 0.534821 0.465179 Histone 55693
>55723 chr1 114939712 114940311 CCAAT + | 0.546133 0.453867 Histone 55723
>55777 chr1 115080031 115080630 CCAAT + | 0.730157 0.269843 Histone 55777
>55796 chr1 115140584 115141183 CCAAT - | 0.963815 0.036185 Histone 55796
>55799 chr1 115154442 115155041 ccaat + | 0.977818 0.022182 Histone 55799
>55801 chr1 115154517 115155116 ccaat + | 0.977818 0.022182 Histone 55801
>55807 chr1 115175945 115176544 ccaat + | 0.593660 0.406340 Histone 55807
>55809 chr1 115227751 115228350 CCAAT + | 0.932953 0.067047 Histone 55809
>55811 chr1 115227929 115228528 ccaat + | 0.838587 0.161413 Histone 55811
>55835 chr1 115307199 115307798 ccaat + | 0.873281 0.126719 Histone 55835
>55841 chr1 115315038 115315637 ccaat + | 0.738021 0.261979 Histone 55841
>55844 chr1 115325922 115326521 CCAAT - | 0.721693 0.278307 Histone 55844
>55845 chr1 115352616 115353215 ccaat + | 0.821851 0.178149 Histone 55845
>55847 chr1 115352657 115353256 ccaat + | 0.821851 0.178149 Histone 55847
>55857 chr1 115356533 115357132 ccaat + | 0.968509 0.031491 Histone 55857
>55859 chr1 115356566 115357165 ccaat + | 0.757899 0.242101 Histone 55859
>55865 chr1 115380416 115381015 ccaat + | 0.565558 0.434442 Histone 55865
>55867 chr1 115380535 115381134 ccaat + | 0.565558 0.434442 Histone 55867
>55878 chr1 115414910 115415509 CCAAT - | 0.952065 0.047935 Histone 55878
>55879 chr1 115414919 115415518 ccaat + | 0.882145 0.117855 Histone 55879
>55880 chr1 115415164 115415763 ccaat - | 0.562021 0.437979 Histone 55880
>55900 chr1 115434749 115435348 CCAAT - | 0.967071 0.032929 Histone 55900
>55938 chr1 115483333 115483932 CCAAT - | 0.717773 0.282227 Histone 55938
>55967 chr1 115530353 115530952 CCAAT + | 0.589209 0.410791 Histone 55967
>55968 chr1 115530598 115531197 CCAAT - | 0.540800 0.459200 Histone 55968
>55969 chr1 115530489 115531088 CCAAT + | 0.589209 0.410791 Histone 55969
>55974 chr1 115539429 115540028 CCAAT - | 0.981724 0.018276 Histone 55974
>56013 chr1 115626366 115626965 CCAAT + | 0.738216 0.261784 Histone 56013
>56015 chr1 115626382 115626981 CCAAT + | 0.738216 0.261784 Histone 56015
>56018 chr1 115629155 115629754 CCAAT - | 0.634590 0.365410 Histone 56018
>56037 chr1 115660035 115660634 CCAAT + | 0.621251 0.378749 Histone 56037
>56039 chr1 115660108 115660707 CCAAT + | 0.621251 0.378749 Histone 56039
>56047 chr1 115679118 115679717 CCAAT + | 0.624034 0.375966 Histone 56047
>56073 chr1 115717967 115718566 CCAAT + | 0.648544 0.351456 Histone 56073
>56075 chr1 115718021 115718620 CCAAT + | 0.648544 0.351456 Histone 56075
>56222 chr1 116008561 116009160 CCAAT - | 0.654245 0.345755 Histone 56222
>56258 chr1 116086275 116086874 CCAAT - | 0.653364 0.346636 Histone 56258
>56290 chr1 116134959 116135558 CCAAT - | 0.987200 0.012800 Histone 56290
>56305 chr1 116155873 116156472 ccaat + | 0.726266 0.273734 Histone 56305
>56344 chr1 116256835 116257434 CCAAT - | 0.930316 0.069684 Histone 56344
>56355 chr1 116274904 116275503 ccaat + | 0.614184 0.385816 Histone 56355
>56365 chr1 116289075 116289674 CCAAT + | 0.570433 0.429567 Histone 56365
>56370 chr1 116295044 116295643 CCAAT - | 0.843047 0.156953 Histone 56370
>56381 chr1 116311953 116312552 CCAAT + | 0.971269 0.028731 Histone 56381
>56397 chr1 116352290 116352889 ccaat + | 0.744019 0.255981 Histone 56397
>56409 chr1 116382620 116383219 CCAAT + | 0.987916 0.012084 Histone 56409
>56414 chr1 116391984 116392583 ccaat - | 0.698898 0.301102 Histone 56414
>56430 chr1 116448321 116448920 CCAAT - | 0.564517 0.435483 Histone 56430
>56432 chr1 116448337 116448936 CCAAT - | 0.564517 0.435483 Histone 56432
>56457 chr1 116505264 116505863 ccaat + | 0.993032 0.006968 Histone 56457
>56463 chr1 116517706 116518305 CCAAT + | 0.588369 0.411631 Histone 56463
>56470 chr1 116521330 116521929 ccaat - | 0.775661 0.224339 Histone 56470
>56509 chr1 116585804 116586403 ccaat + | 0.615907 0.384093 Histone 56509
>56511 chr1 116585853 116586452 ccaat + | 0.615907 0.384093 Histone 56511
>56547 chr1 116662583 116663182 ccaat + | 0.920345 0.079655 Histone 56547
>56548 chr1 116662828 116663427 ccaat - | 0.691566 0.308434 Histone 56548
>56561 chr1 116679413 116680012 CCAAT + | 0.848836 0.151164 Histone 56561
>56563 chr1 116679477 116680076 CCAAT + | 0.864217 0.135783 Histone 56563
>56583 chr1 116709018 116709617 CCAAT + | 0.853224 0.146776 Histone 56583
>56596 chr1 116746710 116747309 CCAAT - | 0.922713 0.077287 Histone 56596
>56765 chr1 117026717 117027316 ccaat + | 0.623691 0.376309 Histone 56765
>56767 chr1 117026785 117027384 ccaat + | 0.623691 0.376309 Histone 56767
>56781 chr1 117042985 117043584 CCAAT + | 0.661512 0.338488 Histone 56781
>56803 chr1 117075386 117075985 ccaat + | 0.616032 0.383968 Histone 56803
>56805 chr1 117075527 117076126 ccaat + | 0.616032 0.383968 Histone 56805
>56807 chr1 117075655 117076254 ccaat + | 0.616032 0.383968 Histone 56807
>56815 chr1 117087307 117087906 ccaat + | 0.655862 0.344138 Histone 56815
>56817 chr1 117087342 117087941 ccaat + | 0.655862 0.344138 Histone 56817
>56823 chr1 117090970 117091569 ccaat + | 0.663344 0.336656 Histone 56823
>56865 chr1 117157582 117158181 ccaat + | 0.856899 0.143101 Histone 56865
>56900 chr1 117204013 117204612 CCAAT - | 0.502921 0.497079 Histone 56900
>56911 chr1 117220318 117220917 CCAAT + | 0.512879 0.487121 Histone 56911
>56939 chr1 117279351 117279950 CCAAT + | 0.558523 0.441477 Histone 56939
>56940 chr1 117279596 117280195 CCAAT - | 0.909117 0.090883 Histone 56940
>56975 chr1 117365388 117365987 CCAAT + | 0.984484 0.015516 Histone 56975
>56977 chr1 117365478 117366077 CCAAT + | 0.991668 0.008332 Histone 56977
>56987 chr1 117384259 117384858 CCAAT + | 0.505432 0.494568 Histone 56987
>57006 chr1 117427390 117427989 CCAAT - | 0.749371 0.250629 Histone 57006
>57009 chr1 117441750 117442349 CCAAT + | 0.598580 0.401420 Histone 57009
>57013 chr1 117445442 117446041 ccaat + | 0.868635 0.131365 Histone 57013
>57020 chr1 117452477 117453076 ccaat - | 0.643647 0.356353 Histone 57020
>57033 chr1 117465516 117466115 CCAAT + | 0.512275 0.487725 Histone 57033
>57035 chr1 117465590 117466189 CCAAT + | 0.512275 0.487725 Histone 57035
>57039 chr1 117470054 117470653 ccaat + | 0.817301 0.182699 Histone 57039
>57069 chr1 117507687 117508286 CCAAT + | 0.523446 0.476554 Histone 57069
>57079 chr1 117516522 117517121 ccaat + | 0.921828 0.078172 Histone 57079
>57080 chr1 117516767 117517366 ccaat - | 0.768853 0.231147 Histone 57080
>57081 chr1 117516547 117517146 ccaat + | 0.921828 0.078172 Histone 57081
>57082 chr1 117516792 117517391 ccaat - | 0.768853 0.231147 Histone 57082
>57083 chr1 117516612 117517211 ccaat + | 0.921828 0.078172 Histone 57083
>57084 chr1 117516857 117517456 ccaat - | 0.768853 0.231147 Histone 57084
>57117 chr1 117569018 117569617 ccaat + | 0.739862 0.260138 Histone 57117
>57121 chr1 117572901 117573500 CCAAT + | 0.557864 0.442136 Histone 57121
>57123 chr1 117572931 117573530 CCAAT + | 0.557864 0.442136 Histone 57123
>57132 chr1 117586469 117587068 ccaat - | 0.912867 0.087133 Histone 57132
>57139 chr1 117608023 117608622 CCAAT + | 0.788248 0.211752 Histone 57139
>57179 chr1 117681387 117681986 ccaat + | 0.992983 0.007017 Histone 57179
>57180 chr1 117681632 117682231 ccaat - | 0.689199 0.310801 Histone 57180
>57181 chr1 117681428 117682027 ccaat + | 0.992983 0.007017 Histone 57181
>57182 chr1 117681673 117682272 ccaat - | 0.689199 0.310801 Histone 57182
>57183 chr1 117681452 117682051 ccaat + | 0.992983 0.007017 Histone 57183
>57184 chr1 117681697 117682296 ccaat - | 0.689199 0.310801 Histone 57184
>57187 chr1 117687844 117688443 ccaat + | 0.571779 0.428221 Histone 57187
>57221 chr1 117794955 117795554 ccaat + | 0.860326 0.139674 Histone 57221
>57223 chr1 117795001 117795600 ccaat + | 0.860326 0.139674 Histone 57223
>57287 chr1 117954550 117955149 ccAAT + | 0.847909 0.152091 Histone 57287
>57330 chr1 118069254 118069853 ccaat - | 0.851735 0.148265 Histone 57330
>57367 chr1 118141548 118142147 ccaat + | 0.851820 0.148180 Histone 57367
>57373 chr1 118160892 118161491 ccaat + | 0.875664 0.124336 Histone 57373
>57379 chr1 118163693 118164292 ccaat + | 0.691047 0.308953 Histone 57379
>57380 chr1 118163938 118164537 ccaat - | 0.579491 0.420509 Histone 57380
>57389 chr1 118170932 118171531 ccaat + | 0.658499 0.341501 Histone 57389
>57397 chr1 118176735 118177334 ccaat + | 0.859229 0.140771 Histone 57397
>57429 chr1 118240935 118241534 CCAAT + | 0.604107 0.395893 Histone 57429
>57433 chr1 118251288 118251887 ccaat + | 0.842221 0.157779 Histone 57433
>57445 chr1 118291728 118292327 CCAAT + | 0.845238 0.154762 Histone 57445
>57446 chr1 118291973 118292572 CCAAT - | 0.803300 0.196700 Histone 57446
>57447 chr1 118291856 118292455 CCAAT + | 0.845238 0.154762 Histone 57447
>57448 chr1 118292101 118292700 CCAAT - | 0.803300 0.196700 Histone 57448
>57491 chr1 118388630 118389229 ccaat + | 0.521096 0.478904 Histone 57491
>57531 chr1 118474680 118475279 CCAAT + | 0.558197 0.441803 Histone 57531
>57555 chr1 118530682 118531281 ccaat + | 0.988608 0.011392 Histone 57555
>57557 chr1 118530707 118531306 ccaat + | 0.988608 0.011392 Histone 57557
>57559 chr1 118530731 118531330 ccaat + | 0.988608 0.011392 Histone 57559
>57561 chr1 118530780 118531379 ccaat + | 0.988608 0.011392 Histone 57561
>57562 chr1 118531025 118531624 ccaat - | 0.768853 0.231147 Histone 57562
>57563 chr1 118535455 118536054 CCAAT + | 0.514863 0.485137 Histone 57563
>57579 chr1 118569354 118569953 ccaat + | 0.890876 0.109124 Histone 57579
>57581 chr1 118569420 118570019 ccaat + | 0.890876 0.109124 Histone 57581
>57583 chr1 118569444 118570043 ccaat + | 0.890876 0.109124 Histone 57583
>57585 chr1 118569492 118570091 ccaat + | 0.890876 0.109124 Histone 57585
>57587 chr1 118569517 118570116 ccaat + | 0.890876 0.109124 Histone 57587
>57603 chr1 118576683 118577282 ccaat + | 0.921828 0.078172 Histone 57603
>57605 chr1 118576725 118577324 ccaat + | 0.921828 0.078172 Histone 57605
>57607 chr1 118576750 118577349 ccaat + | 0.921828 0.078172 Histone 57607
>57609 chr1 118576792 118577391 ccaat + | 0.921828 0.078172 Histone 57609
>57611 chr1 118576816 118577415 ccaat + | 0.921828 0.078172 Histone 57611
>57617 chr1 118592904 118593503 CCAAT + | 0.557864 0.442136 Histone 57617
>57625 chr1 118616327 118616926 ccaat + | 0.931240 0.068760 Histone 57625
>57677 chr1 118707168 118707767 CCAAT + | 0.704971 0.295029 Histone 57677
>57685 chr1 118721794 118722393 ccaat + | 0.932270 0.067730 Histone 57685
>57711 chr1 118767281 118767880 CCAAT + | 0.833378 0.166622 Histone 57711
>57727 chr1 118797919 118798518 ccaat + | 0.735772 0.264228 Histone 57727
>57738 chr1 118819883 118820482 ccaat - | 0.736990 0.263010 Histone 57738
>57739 chr1 118819679 118820278 ccaat + | 0.731275 0.268725 Histone 57739
>57740 chr1 118819924 118820523 ccaat - | 0.736990 0.263010 Histone 57740
>57741 chr1 118819757 118820356 ccaat + | 0.935726 0.064274 Histone 57741
>57742 chr1 118820002 118820601 ccaat - | 0.736990 0.263010 Histone 57742
>57743 chr1 118819799 118820398 ccaat + | 0.935726 0.064274 Histone 57743
>57744 chr1 118820044 118820643 ccaat - | 0.736990 0.263010 Histone 57744
>57745 chr1 118819824 118820423 ccaat + | 0.935726 0.064274 Histone 57745
>57746 chr1 118820069 118820668 ccaat - | 0.736990 0.263010 Histone 57746
>57747 chr1 118819847 118820446 ccaat + | 0.935726 0.064274 Histone 57747
>57748 chr1 118820092 118820691 ccaat - | 0.736990 0.263010 Histone 57748
>57749 chr1 118819871 118820470 ccaat + | 0.935726 0.064274 Histone 57749
>57750 chr1 118820116 118820715 ccaat - | 0.736990 0.263010 Histone 57750
>57797 chr1 118899297 118899896 CCAAT + | 0.946974 0.053026 Histone 57797
>57835 chr1 118991487 118992086 ccaat + | 0.886041 0.113959 Histone 57835
>57837 chr1 118991618 118992217 ccaat + | 0.890876 0.109124 Histone 57837
>57839 chr1 118991642 118992241 ccaat + | 0.890876 0.109124 Histone 57839
>57863 chr1 119034350 119034949 CCAAT + | 0.929700 0.070300 Histone 57863
>57886 chr1 119100892 119101491 ccaat - | 0.789766 0.210234 Histone 57886
>57898 chr1 119129826 119130425 CCAAT - | 0.699955 0.300045 Histone 57898
>57901 chr1 119146892 119147491 ccaat + | 0.858877 0.141123 Histone 57901
>57957 chr1 119218245 119218844 CCAAT + | 0.696917 0.303083 Histone 57957
>57963 chr1 119230347 119230946 ccaAT + | 0.588045 0.411955 Histone 57963
>57984 chr1 119249722 119250321 CCAAT - | 0.562284 0.437716 Histone 57984
>57990 chr1 119263090 119263689 CCAAT - | 0.795055 0.204945 Histone 57990
>58012 chr1 119292370 119292969 CCAAT - | 0.659597 0.340403 Histone 58012
>58031 chr1 119332110 119332709 CCAAT + | 0.543628 0.456372 Histone 58031
>58032 chr1 119332355 119332954 CCAAT - | 0.507278 0.492722 Histone 58032
>58033 chr1 119332152 119332751 CCAAT + | 0.543628 0.456372 Histone 58033
>58034 chr1 119332397 119332996 CCAAT - | 0.507278 0.492722 Histone 58034
>58035 chr1 119342462 119343061 CCAAT + | 0.924838 0.075162 Histone 58035
>58037 chr1 119343445 119344044 CCAAT + | 0.968626 0.031374 Histone 58037
>58042 chr1 119346833 119347432 CCAAT - | 0.527811 0.472189 Histone 58042
>58074 chr1 119386863 119387462 CCAAT - | 0.719464 0.280536 Histone 58074
>58079 chr1 119392601 119393200 ccaat + | 0.946256 0.053744 Histone 58079
>58105 chr1 119484420 119485019 CCAAT + | 0.876754 0.123246 Histone 58105
>58106 chr1 119484665 119485264 CCAAT - | 0.983220 0.016780 Histone 58106
>58115 chr1 119515750 119516349 ccaat + | 0.680383 0.319617 Histone 58115
>58137 chr1 119523310 119523909 ccaat + | 0.774711 0.225289 Histone 58137
>58191 chr1 119596431 119597030 CCAAT + | 0.512879 0.487121 Histone 58191
>58199 chr1 119618151 119618750 CCAAT + | 0.948862 0.051138 Histone 58199
>58201 chr1 119618167 119618766 CCAAT + | 0.948862 0.051138 Histone 58201
>58206 chr1 119620571 119621170 ccaat - | 0.986002 0.013998 Histone 58206
>58207 chr1 119625881 119626480 CCAAT + | 0.635601 0.364399 Histone 58207
>58229 chr1 119660332 119660931 ccaat + | 0.698898 0.301102 Histone 58229
>58231 chr1 119669639 119670238 ccaat + | 0.969596 0.030404 Histone 58231
>58239 chr1 119678160 119678759 ccaat + | 0.935726 0.064274 Histone 58239
>58240 chr1 119678405 119679004 ccaat - | 0.942053 0.057947 Histone 58240
>58241 chr1 119678209 119678808 ccaat + | 0.935726 0.064274 Histone 58241
>58243 chr1 119678233 119678832 ccaat + | 0.935726 0.064274 Histone 58243
>58244 chr1 119678478 119679077 ccaat - | 0.942053 0.057947 Histone 58244
>58249 chr1 119694940 119695539 ccaat + | 0.963592 0.036408 Histone 58249
>58250 chr1 119695185 119695784 ccaat - | 0.902879 0.097121 Histone 58250
>58275 chr1 119737958 119738557 CCAAT + | 0.939337 0.060663 Histone 58275
>58295 chr1 119768626 119769225 ccaat + | 0.890876 0.109124 Histone 58295
>58297 chr1 119768650 119769249 ccaat + | 0.890876 0.109124 Histone 58297
>58301 chr1 119770214 119770813 ccaat + | 0.515645 0.484355 Histone 58301
>58303 chr1 119770308 119770907 ccaat + | 0.515645 0.484355 Histone 58303
>58327 chr1 119811199 119811798 CCAAT + | 0.945768 0.054232 Histone 58327
>58353 chr1 119822348 119822947 CCAAT + | 0.638831 0.361169 Histone 58353
>58359 chr1 119832942 119833541 ccaat + | 0.596708 0.403292 Histone 58359
>58415 chr1 119886674 119887273 CCAAT + | 0.761779 0.238221 Histone 58415
>58433 chr1 119908044 119908643 CCAAT + | 0.945768 0.054232 Histone 58433
>58471 chr1 119945318 119945917 CCAAT + | 0.935620 0.064380 Histone 58471
>58474 chr1 119948395 119948994 CCAAT - | 0.564569 0.435431 Histone 58474
>58495 chr1 119995524 119996123 ccaat + | 0.771635 0.228365 Histone 58495
>58496 chr1 119995769 119996368 ccaat - | 0.845877 0.154124 Histone 58496
>58497 chr1 119995532 119996131 CCAAT + | 0.771635 0.228365 Histone 58497
>58498 chr1 119995777 119996376 CCAAT - | 0.845877 0.154124 Histone 58498
>58501 chr1 120003288 120003887 CCAAT + | 0.777410 0.222590 Histone 58501
>58527 chr1 120026505 120027104 ccaat + | 0.962758 0.037242 Histone 58527
>58569 chr1 120101708 120102307 CCAAT + | 0.981679 0.018321 Histone 58569
>58579 chr1 120115666 120116265 ccaat + | 0.548536 0.451464 Histone 58579
>58581 chr1 120115749 120116348 ccaat + | 0.548536 0.451464 Histone 58581
>58649 chr1 120262693 120263292 CCAAT + | 0.970642 0.029358 Histone 58649
>58661 chr1 120281256 120281855 CCAAT + | 0.971130 0.028870 Histone 58661
>58663 chr1 120281291 120281890 CCAAT + | 0.971130 0.028870 Histone 58663
>58681 chr1 120305099 120305698 CCAAT + | 0.909829 0.090170 Histone 58681
>58683 chr1 120305185 120305784 CCAAT + | 0.909829 0.090170 Histone 58683
>58764 chr1 120444822 120445421 CCAAT - | 0.734960 0.265040 Histone 58764
>58799 chr1 120492085 120492684 ccaat + | 0.860356 0.139644 Histone 58799
>58857 chr1 120639478 120640077 CCAAT + | 0.952112 0.047888 Histone 58857
>58861 chr1 120639714 120640313 CCAAT + | 0.738476 0.261524 Histone 58861
>58863 chr1 120639760 120640359 CCAAT + | 0.738476 0.261524 Histone 58863
>58865 chr1 120639880 120640479 CCAAT + | 0.738476 0.261524 Histone 58865
>58871 chr1 120653014 120653613 CCAAT + | 0.886041 0.113959 Histone 58871
>58872 chr1 120653259 120653858 CCAAT - | 0.687861 0.312139 Histone 58872
>58881 chr1 120670692 120671291 ccaat + | 0.951174 0.048826 Histone 58881
>58894 chr1 120697966 120698565 ccaat - | 0.526579 0.473421 Histone 58894
>58897 chr1 120705675 120706274 CCAAT + | 0.999878 0.000122 Histone 58897
>58899 chr1 120705713 120706312 CCAAT + | 0.564145 0.435855 Histone 58899
>58901 chr1 120707019 120707618 CCAAT + | 0.987312 0.012688 Histone 58901
>58902 chr1 120707264 120707863 CCAAT - | 0.985092 0.014908 Histone 58902
>58917 chr1 120802890 120803489 ccaat + | 0.983323 0.016677 Histone 58917
>58918 chr1 120803135 120803734 ccaat - | 0.538651 0.461349 Histone 58918
>58920 chr1 120803160 120803759 ccaat - | 0.538651 0.461349 Histone 58920
>58922 chr1 120803201 120803800 ccaat - | 0.538651 0.461349 Histone 58922
>58924 chr1 120803226 120803825 ccaat - | 0.538651 0.461349 Histone 58924
>58926 chr1 120803267 120803866 ccaat - | 0.636540 0.363460 Histone 58926
>58937 chr1 120842429 120843028 CCAAT + | 0.977916 0.022084 Histone 58937
>58959 chr1 120871454 120872053 CCAAT + | 0.616809 0.383191 Histone 58959
>58961 chr1 120879492 120880091 ccaat + | 0.638885 0.361115 Histone 58961
>58993 chr1 120942584 120943183 ccaat + | 0.564431 0.435569 Histone 58993
>59007 chr1 120953025 120953624 ccaat + | 0.960418 0.039582 Histone 59007
>59008 chr1 120953270 120953869 ccaat - | 0.893689 0.106311 Histone 59008
>59009 chr1 120953050 120953649 ccaat + | 0.960418 0.039582 Histone 59009
>59010 chr1 120953295 120953894 ccaat - | 0.893689 0.106311 Histone 59010
>59011 chr1 120953074 120953673 ccaat + | 0.960418 0.039582 Histone 59011
>59012 chr1 120953319 120953918 ccaat - | 0.893689 0.106311 Histone 59012
>59019 chr1 120956685 120957284 ccaat + | 0.716512 0.283488 Histone 59019
>59020 chr1 120956930 120957529 ccaat - | 0.893689 0.106311 Histone 59020
>59021 chr1 120956709 120957308 ccaat + | 0.960418 0.039582 Histone 59021
>59022 chr1 120956954 120957553 ccaat - | 0.893689 0.106311 Histone 59022
>59023 chr1 120956733 120957332 ccaat + | 0.960418 0.039582 Histone 59023
>59024 chr1 120956978 120957577 ccaat - | 0.893689 0.106311 Histone 59024
>59055 chr1 121053093 121053692 ccaat + | 0.679645 0.320355 Histone 59055
>59089 chr1 141537836 141538435 ccaat + | 0.987816 0.012184 Histone 59089
>59091 chr1 141537950 141538549 ccaat + | 0.987816 0.012184 Histone 59091
>59124 chr1 141606020 141606619 ccaat - | 0.512088 0.487912 Histone 59124
>59135 chr1 141621439 141622038 ccaat + | 0.690999 0.309001 Histone 59135
>59140 chr1 141627086 141627685 ccaat - | 0.830407 0.169593 Histone 59140
>59189 chr1 141829506 141830105 CCAAT + | 0.845383 0.154617 Histone 59189
>59190 chr1 141829751 141830350 CCAAT - | 0.941801 0.058199 Histone 59190
>59191 chr1 141829591 141830190 ccaat + | 0.845383 0.154617 Histone 59191
>59247 chr1 142017909 142018508 ccaat + | 0.749042 0.250958 Histone 59247
>59252 chr1 142023554 142024153 ccaat - | 0.830407 0.169593 Histone 59252
>59268 chr1 142073289 142073888 CCAAT - | 0.843399 0.156601 Histone 59268
>59270 chr1 142078255 142078854 CCAAT - | 0.586844 0.413156 Histone 59270
>59277 chr1 142086746 142087345 CCAAT + | 0.990757 0.009243 Histone 59277
>59278 chr1 142086991 142087590 CCAAT - | 0.750785 0.249215 Histone 59278
>59297 chr1 142127657 142128256 CCAAT + | 0.761779 0.238221 Histone 59297
>59308 chr1 142189760 142190359 CCAAT - | 0.548349 0.451650 Histone 59308
>59320 chr1 142247505 142248104 ccaat - | 0.555065 0.444935 Histone 59320
>59326 chr1 142252900 142253499 ccaat - | 0.749042 0.250958 Histone 59326
>59367 chr1 142304636 142305235 ccaat + | 0.876503 0.123498 Histone 59367
>59369 chr1 142304660 142305259 ccaat + | 0.876503 0.123498 Histone 59369
>59371 chr1 142305392 142305991 ccaat + | 0.826437 0.173563 Histone 59371
>59374 chr1 142306392 142306991 CCAAT - | 0.957221 0.042779 Histone 59374
>59436 chr1 142466872 142467471 ccaat - | 0.990831 0.009169 Histone 59436
>59443 chr1 142475409 142476008 ccaat + | 0.875664 0.124336 Histone 59443
>59471 chr1 142511799 142512398 CCAAT + | 0.657791 0.342209 Histone 59471
>59473 chr1 142511919 142512518 CCAAT + | 0.594243 0.405757 Histone 59473
>59476 chr1 142515676 142516275 ccaat - | 0.615622 0.384378 Histone 59476
>59497 chr1 142561846 142562445 ccaat + | 0.806706 0.193294 Histone 59497
>59517 chr1 142689783 142690382 ccaat + | 0.720106 0.279894 Histone 59517
>59541 chr1 142755968 142756567 CCAAT + | 0.650359 0.349641 Histone 59541
>59559 chr1 142799921 142800520 ccaat + | 0.983323 0.016677 Histone 59559
>59560 chr1 142800166 142800765 ccaat - | 0.538651 0.461349 Histone 59560
>59562 chr1 142800191 142800790 ccaat - | 0.538651 0.461349 Histone 59562
>59564 chr1 142800232 142800831 ccaat - | 0.538651 0.461349 Histone 59564
>59566 chr1 142800257 142800856 ccaat - | 0.538651 0.461349 Histone 59566
>59589 chr1 142987930 142988529 CCAAT + | 0.989097 0.010903 Histone 59589
>59593 chr1 142994036 142994635 ccaat + | 0.948339 0.051661 Histone 59593
>59595 chr1 142994079 142994678 ccaat + | 0.948339 0.051661 Histone 59595
>59613 chr1 143017207 143017806 ccaat + | 0.906939 0.093061 Histone 59613
>59661 chr1 143106052 143106651 CCAAT + | 0.581849 0.418151 Histone 59661
>59665 chr1 143168173 143168772 CCAAT + | 0.989097 0.010903 Histone 59665
>59669 chr1 143174278 143174877 ccaat + | 0.948339 0.051661 Histone 59669
>59671 chr1 143174321 143174920 ccaat + | 0.948339 0.051661 Histone 59671
>59689 chr1 143197436 143198035 ccaat + | 0.906939 0.093061 Histone 59689
>59717 chr1 143267771 143268370 CCAAT + | 0.854965 0.145035 Histone 59717
>59718 chr1 143268016 143268615 CCAAT - | 0.718417 0.281583 Histone 59718
>59749 chr1 143401730 143402329 CCAAT + | 0.776066 0.223934 Histone 59749
>59757 chr1 143408451 143409050 ccaat + | 0.639664 0.360336 Histone 59757
>59759 chr1 143408806 143409405 ccaat + | 0.797170 0.202830 Histone 59759
>59781 chr1 143550131 143550730 CCAAT + | 0.571400 0.428600 Histone 59781
>59797 chr1 143560164 143560763 ccaat + | 0.500526 0.499474 Histone 59797
>59804 chr1 143568122 143568721 CCAAT - | 0.978815 0.021185 Histone 59804
>59823 chr1 143596222 143596821 CCAAT + | 0.528273 0.471727 Histone 59823
>59825 chr1 143596231 143596830 CCAAT + | 0.528273 0.471727 Histone 59825
>59833 chr1 143617607 143618206 CCAAT + | 0.851820 0.148180 Histone 59833
>59835 chr1 143644894 143645493 ccaat + | 0.507055 0.492945 Histone 59835
>59843 chr1 143655111 143655710 CCAAT + | 0.547214 0.452786 Histone 59843
>59851 chr1 143677029 143677628 CCAAT + | 0.776066 0.223934 Histone 59851
>59859 chr1 143683765 143684364 ccaat + | 0.639664 0.360336 Histone 59859
>59861 chr1 143684119 143684718 ccaat + | 0.797170 0.202830 Histone 59861
>59941 chr1 143832812 143833411 ccaat + | 0.948771 0.051229 Histone 59941
>59967 chr1 143887167 143887766 CCAAT + | 0.759095 0.240905 Histone 59967
>59969 chr1 143887179 143887778 CCAAT + | 0.759095 0.240905 Histone 59969
>60085 chr1 144090015 144090614 CCAAT + | 0.825707 0.174293 Histone 60085
>60119 chr1 144166361 144166960 CCAAT + | 0.791024 0.208976 Histone 60119
>60121 chr1 144166392 144166991 CCAAT + | 0.791024 0.208976 Histone 60121
>60184 chr1 144271832 144272431 ccaat - | 0.815438 0.184562 Histone 60184
>60190 chr1 144291994 144292593 CCAAT - | 0.854057 0.145943 Histone 60190
>60203 chr1 144312617 144313216 CCAAT + | 0.627506 0.372494 Histone 60203
>60205 chr1 144312658 144313257 CCAAT + | 0.627506 0.372494 Histone 60205
>60213 chr1 144350466 144351065 ccaat + | 0.716512 0.283488 Histone 60213
>60214 chr1 144350711 144351310 ccaat - | 0.893689 0.106311 Histone 60214
>60215 chr1 144350532 144351131 ccaat + | 0.716512 0.283488 Histone 60215
>60216 chr1 144350777 144351376 ccaat - | 0.893689 0.106311 Histone 60216
>60217 chr1 144350556 144351155 ccaat + | 0.716512 0.283488 Histone 60217
>60218 chr1 144350801 144351400 ccaat - | 0.893689 0.106311 Histone 60218
>60219 chr1 144350580 144351179 ccaat + | 0.716512 0.283488 Histone 60219
>60220 chr1 144350825 144351424 ccaat - | 0.893689 0.106311 Histone 60220
>60296 chr1 144537450 144538049 CCAAT - | 0.812098 0.187902 Histone 60296
>60315 chr1 144644858 144645457 ccaat + | 0.866322 0.133678 Histone 60315
>60325 chr1 144672763 144673362 ccaat + | 0.524841 0.475159 Histone 60325
>60355 chr1 144730390 144730989 CCAAT + | 0.825404 0.174596 Histone 60355
>60357 chr1 144730709 144731308 CCAAT + | 0.978815 0.021185 Histone 60357
>60434 chr1 144858138 144858737 CCAAT - | 0.995694 0.004306 Histone 60434
>60443 chr1 144869979 144870578 CCAAT + | 0.576943 0.423057 Histone 60443
>60444 chr1 144870224 144870823 CCAAT - | 0.841317 0.158683 Histone 60444
>60477 chr1 144954193 144954792 ccaat + | 0.500526 0.499474 Histone 60477
>60485 chr1 144964818 144965417 CCAAT + | 0.528273 0.471727 Histone 60485
>60487 chr1 144964827 144965426 CCAAT + | 0.528273 0.471727 Histone 60487
>60527 chr1 145029360 145029959 ccaat + | 0.868635 0.131365 Histone 60527
>60529 chr1 145029459 145030058 ccaat + | 0.868635 0.131365 Histone 60529
>60563 chr1 145084431 145085030 CCAAT + | 0.542490 0.457510 Histone 60563
>60564 chr1 145084676 145085275 CCAAT - | 0.719936 0.280064 Histone 60564
>60607 chr1 145162018 145162617 CCAAT + | 0.702892 0.297108 Histone 60607
>60609 chr1 145162052 145162651 CCAAT + | 0.702892 0.297108 Histone 60609
>60692 chr1 145285770 145286369 ccaat - | 0.984704 0.015296 Histone 60692
>60707 chr1 145298678 145299277 ccaat + | 0.917702 0.082298 Histone 60707
>60708 chr1 145298923 145299522 ccaat - | 0.841109 0.158891 Histone 60708
>60727 chr1 145328199 145328798 ccaat + | 0.659597 0.340403 Histone 60727
>60765 chr1 145374570 145375169 ccaat + | 0.780238 0.219762 Histone 60765
>60767 chr1 145374577 145375176 ccaat + | 0.780238 0.219762 Histone 60767
>60775 chr1 145385807 145386406 CCAAT + | 0.758936 0.241064 Histone 60775
>60787 chr1 145408155 145408754 ccaat + | 0.861364 0.138636 Histone 60787
>60789 chr1 145408189 145408788 cCAAT + | 0.861364 0.138636 Histone 60789
>60816 chr1 145440379 145440978 ccaat - | 0.960340 0.039660 Histone 60816
>60881 chr1 145620947 145621546 ccaat + | 0.938497 0.061503 Histone 60881
>60888 chr1 145627062 145627661 ccaat - | 0.709955 0.290045 Histone 60888
>60898 chr1 145645693 145646292 ccaat - | 0.552387 0.447613 Histone 60898
>60907 chr1 145665327 145665926 CCAAT + | 0.518567 0.481433 Histone 60907
>60977 chr1 145797040 145797639 ccaat + | 0.983205 0.016795 Histone 60977
>60979 chr1 145797190 145797789 ccaat + | 0.889979 0.110021 Histone 60979
>61021 chr1 145841027 145841626 CCAAT + | 0.574216 0.425784 Histone 61021
>61022 chr1 145841272 145841871 CCAAT - | 0.680936 0.319064 Histone 61022
>61065 chr1 145941832 145942431 ccaat + | 0.866322 0.133678 Histone 61065
>61075 chr1 145969752 145970351 ccaat + | 0.524841 0.475159 Histone 61075
>61107 chr1 146027437 146028036 CCAAT + | 0.825404 0.174596 Histone 61107
>61109 chr1 146027756 146028355 CCAAT + | 0.978815 0.021185 Histone 61109
>61186 chr1 146155237 146155836 CCAAT - | 0.995694 0.004306 Histone 61186
>61195 chr1 146167073 146167672 CCAAT + | 0.576943 0.423057 Histone 61195
>61196 chr1 146167318 146167917 CCAAT - | 0.841317 0.158683 Histone 61196
>61227 chr1 146217354 146217953 ccaat + | 0.586686 0.413314 Histone 61227
>61229 chr1 146217386 146217985 ccaat + | 0.586686 0.413314 Histone 61229
>61234 chr1 146238603 146239202 ccaat - | 0.942769 0.057231 Histone 61234
>61235 chr1 146238611 146239210 ccaat + | 0.634154 0.365846 Histone 61235
>61270 chr1 146292594 146293193 CCAAT - | 0.557649 0.442351 Histone 61270
>61308 chr1 146329486 146330085 ccaat - | 0.990831 0.009169 Histone 61308
>61315 chr1 146338019 146338618 ccaat + | 0.875664 0.124336 Histone 61315
>61343 chr1 146374409 146375008 CCAAT + | 0.657791 0.342209 Histone 61343
>61345 chr1 146374529 146375128 CCAAT + | 0.594243 0.405757 Histone 61345
>61348 chr1 146378286 146378885 ccaat - | 0.615622 0.384378 Histone 61348
>61383 chr1 146452483 146453082 CCAAT + | 0.581849 0.418151 Histone 61383
>61437 chr1 146571560 146572159 ccaat + | 0.806706 0.193294 Histone 61437
>61453 chr1 146599125 146599724 CCAAT + | 0.581849 0.418151 Histone 61453
>61621 chr1 146782652 146783251 CCAAT + | 0.854965 0.145035 Histone 61621
>61622 chr1 146782897 146783496 CCAAT - | 0.718417 0.281583 Histone 61622
>61703 chr1 147118095 147118694 CCAAT + | 0.554074 0.445926 Histone 61703
>61727 chr1 147189279 147189878 ccaat + | 0.785061 0.214939 Histone 61727
>61729 chr1 147198575 147199174 CCAAT + | 0.979240 0.020760 Histone 61729
>61731 chr1 147198612 147199211 CCAAT + | 0.979240 0.020760 Histone 61731
>61733 chr1 147198650 147199249 CCAAT + | 0.979240 0.020760 Histone 61733
>61769 chr1 147336632 147337231 ccaat + | 0.576386 0.423614 Histone 61769
>61830 chr1 147419780 147420379 ccaat - | 0.879798 0.120202 Histone 61830
>61831 chr1 147419761 147420360 ccaat + | 0.737417 0.262583 Histone 61831
>61832 chr1 147420006 147420605 ccaat - | 0.923326 0.076674 Histone 61832
>61833 chr1 147419785 147420384 ccaat + | 0.737417 0.262583 Histone 61833
>61834 chr1 147420030 147420629 ccaat - | 0.923326 0.076674 Histone 61834
>61843 chr1 147451112 147451711 CCAAT + | 0.526722 0.473278 Histone 61843
>61853 chr1 147471995 147472594 ccaat + | 0.574299 0.425701 Histone 61853
>61854 chr1 147472240 147472839 ccaat - | 0.525495 0.474505 Histone 61854
>61855 chr1 147472156 147472755 ccaat + | 0.574299 0.425701 Histone 61855
>61856 chr1 147472401 147473000 ccaat - | 0.525495 0.474505 Histone 61856
>61870 chr1 147492960 147493559 ccaat - | 0.974622 0.025378 Histone 61870
>61889 chr1 147528815 147529414 CCAAT + | 0.594243 0.405757 Histone 61889
>61891 chr1 147528935 147529534 CCAAT + | 0.594243 0.405757 Histone 61891
>61895 chr1 147535339 147535938 ccaat + | 0.993598 0.006402 Histone 61895
>61931 chr1 147594636 147595235 CCAAT + | 0.756149 0.243851 Histone 61931
>61933 chr1 147600817 147601416 CCAAT + | 0.653584 0.346416 Histone 61933
>61939 chr1 147627015 147627614 ccaat + | 0.935735 0.064265 Histone 61939
>61947 chr1 147634565 147635164 ccaat + | 0.811792 0.188208 Histone 61947
>61959 chr1 147662152 147662751 CCAAT + | 0.678017 0.321983 Histone 61959
>61961 chr1 147665609 147666208 CCAAT + | 0.985092 0.014908 Histone 61961
>61962 chr1 147665854 147666453 CCAAT - | 0.957397 0.042603 Histone 61962
>61963 chr1 147674732 147675331 ccaat + | 0.526579 0.473421 Histone 61963
>61989 chr1 147719997 147720596 CCAAT + | 0.736681 0.263319 Histone 61989
>61990 chr1 147720242 147720841 CCAAT - | 0.886041 0.113959 Histone 61990
>62017 chr1 147869058 147869657 ccaat + | 0.875664 0.124336 Histone 62017
>62051 chr1 147914417 147915016 CCAAT + | 0.594243 0.405757 Histone 62051
>62053 chr1 147914537 147915136 CCAAT + | 0.594243 0.405757 Histone 62053
>62057 chr1 147920935 147921534 ccaat + | 0.993598 0.006402 Histone 62057
>62089 chr1 147980154 147980753 CCAAT + | 0.688948 0.311052 Histone 62089
>62091 chr1 147986347 147986946 CCAAT + | 0.653584 0.346416 Histone 62091
>62105 chr1 148019487 148020086 ccaat + | 0.811792 0.188208 Histone 62105
>62117 chr1 148047152 148047751 CCAAT + | 0.678017 0.321983 Histone 62117
>62119 chr1 148059464 148060063 ccaat + | 0.526579 0.473421 Histone 62119
>62131 chr1 148078312 148078911 CCAAT + | 0.502459 0.497541 Histone 62131
>62132 chr1 148078557 148079156 CCAAT - | 0.765712 0.234288 Histone 62132
>62133 chr1 148080614 148081213 CCAAT + | 0.937915 0.062085 Histone 62133
>62134 chr1 148080859 148081458 CCAAT - | 0.999765 0.000235 Histone 62134
>62137 chr1 148087602 148088201 CCAAT + | 0.897116 0.102884 Histone 62137
>62139 chr1 148088765 148089364 CCAAT + | 0.999765 0.000235 Histone 62139
>62140 chr1 148089010 148089609 CCAAT - | 0.937915 0.062085 Histone 62140
>62141 chr1 148090279 148090878 CCAAT + | 0.999925 0.000075 Histone 62141
>62143 chr1 148090320 148090919 CCAAT + | 0.999925 0.000075 Histone 62143
>62145 chr1 148091035 148091634 CCAAT + | 0.765712 0.234288 Histone 62145
>62146 chr1 148091280 148091879 CCAAT - | 0.502459 0.497541 Histone 62146
>62167 chr1 148124602 148125201 CCAAT + | 0.999161 0.000839 Histone 62167
>62168 chr1 148124847 148125446 CCAAT - | 0.999944 0.000056 Histone 62168
>62169 chr1 148125729 148126328 CCAAT + | 0.903465 0.096535 Histone 62169
>62170 chr1 148125974 148126573 CCAAT - | 0.976267 0.023733 Histone 62170
>62171 chr1 148125813 148126412 CCAAT + | 0.802819 0.197181 Histone 62171
>62172 chr1 148126058 148126657 CCAAT - | 0.992188 0.007812 Histone 62172
>62173 chr1 148125889 148126488 CCAAT + | 0.802819 0.197181 Histone 62173
>62174 chr1 148126134 148126733 CCAAT - | 0.992188 0.007812 Histone 62174
>62192 chr1 148150860 148151459 CCAAT - | 0.729834 0.270166 Histone 62192
>62205 chr1 148162610 148163209 CCAAT + | 0.995297 0.004703 Histone 62205
>62207 chr1 148162618 148163217 CCAAT + | 0.995297 0.004703 Histone 62207
>62247 chr1 148253843 148254442 ccaat + | 0.606277 0.393723 Histone 62247
>62248 chr1 148254088 148254687 ccaat - | 0.762654 0.237346 Histone 62248
>62252 chr1 148271317 148271916 ccaat - | 0.945129 0.054871 Histone 62252
>62253 chr1 148281048 148281647 CCAAT + | 0.932270 0.067730 Histone 62253
>62272 chr1 148339195 148339794 ccaat - | 0.894053 0.105947 Histone 62272
>62291 chr1 148381372 148381971 CCAAT + | 0.540905 0.459095 Histone 62291
>62292 chr1 148381617 148382216 CCAAT - | 0.811624 0.188376 Histone 62292
>62322 chr1 148437135 148437734 ccaat - | 0.517957 0.482043 Histone 62322
>62323 chr1 148437113 148437712 ccaat + | 0.963823 0.036177 Histone 62323
>62339 chr1 148459757 148460356 ccaat + | 0.862967 0.137033 Histone 62339
>62365 chr1 148515661 148516260 CCAAT + | 0.663467 0.336533 Histone 62365
>62369 chr1 148520958 148521557 CCAAT + | 0.597490 0.402510 Histone 62369
>62374 chr1 148525999 148526598 CCAAT - | 0.999138 0.000862 Histone 62374
>62382 chr1 148542169 148542768 CCAAT - | 0.768012 0.231988 Histone 62382
>62396 chr1 148569265 148569864 ccAAT - | 0.570622 0.429378 Histone 62396
>62439 chr1 148726414 148727013 CCAAT + | 0.527358 0.472642 Histone 62439
>62469 chr1 148800964 148801563 CCAAT + | 0.964482 0.035518 Histone 62469
>62470 chr1 148801209 148801808 CCAAT - | 0.651195 0.348805 Histone 62470
>62472 chr1 148805421 148806020 CCAAT - | 0.946314 0.053687 Histone 62472
>62477 chr1 148817963 148818562 CCAAT + | 0.952633 0.047367 Histone 62477
>62479 chr1 148818038 148818637 CCAAT + | 0.850484 0.149516 Histone 62479
>62501 chr1 148867837 148868436 CCAAT + | 0.610815 0.389185 Histone 62501
>62503 chr1 148867882 148868481 CCAAT + | 0.610815 0.389185 Histone 62503
>62505 chr1 148868014 148868613 CCAAT + | 0.610815 0.389185 Histone 62505
>62513 chr1 148876659 148877258 CCAAT + | 0.993286 0.006714 Histone 62513
>62529 chr1 148903430 148904029 ccAAT + | 0.946489 0.053511 Histone 62529
>62543 chr1 148935887 148936486 CCAAT + | 0.841819 0.158181 Histone 62543
>62556 chr1 148957880 148958479 CCAAT - | 0.726061 0.273939 Histone 62556
>62611 chr1 149085746 149086345 ccaat + | 0.976121 0.023879 Histone 62611
>62634 chr1 149115738 149116337 CCAAT - | 0.814436 0.185564 Histone 62634
>62651 chr1 149138587 149139186 ccaat + | 0.998466 0.001534 Histone 62651
>62652 chr1 149138832 149139431 ccaat - | 0.869323 0.130676 Histone 62652
>62653 chr1 149138628 149139227 ccaat + | 0.998466 0.001534 Histone 62653
>62654 chr1 149138873 149139472 ccaat - | 0.869323 0.130676 Histone 62654
>62655 chr1 149138653 149139252 ccaat + | 0.998466 0.001534 Histone 62655
>62656 chr1 149138898 149139497 ccaat - | 0.869323 0.130676 Histone 62656
>62657 chr1 149138677 149139276 ccaat + | 0.998466 0.001534 Histone 62657
>62658 chr1 149138922 149139521 ccaat - | 0.869323 0.130676 Histone 62658
>62659 chr1 149138701 149139300 ccaat + | 0.998466 0.001534 Histone 62659
>62660 chr1 149138946 149139545 ccaat - | 0.869323 0.130676 Histone 62660
>62662 chr1 149142082 149142681 CCAAT - | 0.626361 0.373639 Histone 62662
>62687 chr1 149185829 149186428 CCAAT + | 0.727664 0.272336 Histone 62687
>62688 chr1 149186074 149186673 CCAAT - | 0.650965 0.349035 Histone 62688
>62740 chr1 149293978 149294577 CCAAT - | 0.953794 0.046206 Histone 62740
>62742 chr1 149294014 149294613 CCAAT - | 0.953794 0.046206 Histone 62742
>62745 chr1 149298933 149299532 CCAAT + | 0.857182 0.142818 Histone 62745
>62746 chr1 149299178 149299777 CCAAT - | 0.548434 0.451566 Histone 62746
>62760 chr1 149333743 149334342 ccaat - | 0.527265 0.472735 Histone 62760
>62812 chr1 149437426 149438025 CCAAT - | 0.691566 0.308434 Histone 62812
>62822 chr1 149493644 149494243 CCAAT - | 0.781758 0.218242 Histone 62822
>62827 chr1 149503122 149503721 ccaat + | 0.997289 0.002711 Histone 62827
>62843 chr1 149520699 149521298 CCAAT + | 0.651320 0.348680 Histone 62843
>62844 chr1 149520944 149521543 CCAAT - | 0.962358 0.037642 Histone 62844
>62845 chr1 149520747 149521346 CCAAT + | 0.800111 0.199889 Histone 62845
>62847 chr1 149520788 149521387 CCAAT + | 0.800111 0.199889 Histone 62847
>62849 chr1 149520895 149521494 CCAAT + | 0.800111 0.199889 Histone 62849
>62877 chr1 149590923 149591522 ccaat + | 0.789544 0.210456 Histone 62877
>62879 chr1 149590979 149591578 ccaat + | 0.789544 0.210456 Histone 62879
>62929 chr1 149698806 149699405 CCAAT + | 0.861510 0.138490 Histone 62929
>62932 chr1 149699785 149700384 CCAAT - | 0.781569 0.218431 Histone 62932
>62941 chr1 149707253 149707852 ccaat + | 0.820024 0.179975 Histone 62941
>62943 chr1 149707294 149707893 CCAAT + | 0.820024 0.179975 Histone 62943
>62975 chr1 149767504 149768103 ccaat + | 0.607452 0.392548 Histone 62975
>63047 chr1 149950198 149950797 CCAAT + | 0.993338 0.006662 Histone 63047
>63048 chr1 149950443 149951042 CCAAT - | 0.606967 0.393033 Histone 63048
>63049 chr1 149950225 149950824 CCAAT + | 0.993338 0.006662 Histone 63049
>63050 chr1 149950470 149951069 CCAAT - | 0.606967 0.393033 Histone 63050
>63069 chr1 149977351 149977950 ccaat + | 0.985262 0.014738 Histone 63069
>63075 chr1 149988587 149989186 ccaat + | 0.991481 0.008519 Histone 63075
>63077 chr1 149988639 149989238 ccaat + | 0.991481 0.008519 Histone 63077
>63087 chr1 150012576 150013175 CCAAT + | 0.961444 0.038556 Histone 63087
>63088 chr1 150012821 150013420 CCAAT - | 0.612616 0.387384 Histone 63088
>63107 chr1 150029233 150029832 CCAAT + | 0.768056 0.231944 Histone 63107
>63109 chr1 150029260 150029859 CCAAT + | 0.768056 0.231944 Histone 63109
>63113 chr1 150029335 150029934 CCAAT + | 0.983500 0.016500 Histone 63113
>63115 chr1 150029377 150029976 CCAAT + | 0.983500 0.016500 Histone 63115
>63117 chr1 150029440 150030039 CCAAT + | 0.983500 0.016500 Histone 63117
>63118 chr1 150029685 150030284 CCAAT - | 0.697828 0.302172 Histone 63118
>63119 chr1 150029482 150030081 CCAAT + | 0.983500 0.016500 Histone 63119
>63120 chr1 150029727 150030326 CCAAT - | 0.697828 0.302172 Histone 63120
>63131 chr1 150064875 150065474 CCAAT + | 0.894541 0.105459 Histone 63131
>63132 chr1 150065120 150065719 CCAAT - | 0.916681 0.083319 Histone 63132
>63133 chr1 150064914 150065513 CCAAT + | 0.894541 0.105459 Histone 63133
>63134 chr1 150065159 150065758 CCAAT - | 0.916681 0.083319 Histone 63134
>63165 chr1 150145336 150145935 ccaat + | 0.979240 0.020760 Histone 63165
>63167 chr1 150145377 150145976 ccaat + | 0.627506 0.372494 Histone 63167
>63169 chr1 150145418 150146017 ccaat + | 0.731275 0.268725 Histone 63169
>63171 chr1 150145546 150146145 ccaat + | 0.920928 0.079072 Histone 63171
>63173 chr1 150145584 150146183 ccaat + | 0.920928 0.079072 Histone 63173
>63208 chr1 150207802 150208401 ccaat - | 0.563018 0.436982 Histone 63208
>63229 chr1 150267753 150268352 ccaat + | 0.942679 0.057321 Histone 63229
>63237 chr1 150271406 150272005 CCAAT + | 0.785159 0.214841 Histone 63237
>63263 chr1 150339454 150340053 ccaat + | 0.535856 0.464144 Histone 63263
>63281 chr1 150365243 150365842 CCAAT + | 0.586817 0.413183 Histone 63281
>63282 chr1 150365488 150366087 CCAAT - | 0.714688 0.285312 Histone 63282
>63297 chr1 150414170 150414769 ccaat + | 0.592381 0.407619 Histone 63297
>63306 chr1 150433385 150433984 CCAAT - | 0.806616 0.193384 Histone 63306
>63346 chr1 150512767 150513366 ccaat - | 0.546480 0.453520 Histone 63346
>63355 chr1 150536458 150537057 ccaat + | 0.731275 0.268725 Histone 63355
>63357 chr1 150536475 150537074 ccaat + | 0.731275 0.268725 Histone 63357
>63369 chr1 150606561 150607160 CCAAT + | 0.881738 0.118262 Histone 63369
>63485 chr1 150885796 150886395 CCAAT + | 0.750370 0.249630 Histone 63485
>63513 chr1 150930852 150931451 ccaat + | 0.708458 0.291542 Histone 63513
>63514 chr1 150931097 150931696 ccaat - | 0.761664 0.238336 Histone 63514
>63516 chr1 150931182 150931781 ccaat - | 0.761664 0.238336 Histone 63516
>63527 chr1 150952844 150953443 CCAAT + | 0.581652 0.418348 Histone 63527
>63528 chr1 150953089 150953688 CCAAT - | 0.695240 0.304760 Histone 63528
>63571 chr1 151051949 151052548 ccaat + | 0.600423 0.399577 Histone 63571
>63595 chr1 151081469 151082068 CCAAT + | 0.944197 0.055802 Histone 63595
>63683 chr1 151280222 151280821 CCAAT + | 0.968020 0.031980 Histone 63683
>63693 chr1 151311605 151312204 CCAAT + | 0.870780 0.129220 Histone 63693
>63711 chr1 151352618 151353217 CCAAT + | 0.562946 0.437054 Histone 63711
>63718 chr1 151373461 151374060 ccaat - | 0.529906 0.470094 Histone 63718
>63720 chr1 151373546 151374145 ccaat - | 0.529906 0.470094 Histone 63720
>63723 chr1 151380836 151381435 CCAAT + | 0.989139 0.010861 Histone 63723
>63757 chr1 151440824 151441423 ccaat + | 0.860379 0.139621 Histone 63757
>63758 chr1 151441069 151441668 ccaat - | 0.897244 0.102756 Histone 63758
>63771 chr1 151463918 151464517 CCAAT + | 0.523446 0.476554 Histone 63771
>63807 chr1 151535019 151535618 ccaat + | 0.717983 0.282017 Histone 63807
>63808 chr1 151535264 151535863 ccaat - | 0.646572 0.353428 Histone 63808
>63809 chr1 151535026 151535625 ccaat + | 0.717983 0.282017 Histone 63809
>63810 chr1 151535271 151535870 ccaat - | 0.646572 0.353428 Histone 63810
>63830 chr1 151559389 151559988 ccaat - | 0.597747 0.402253 Histone 63830
>63883 chr1 151654489 151655088 CCAAT + | 0.560632 0.439368 Histone 63883
>63897 chr1 151676725 151677324 CCAAT + | 0.514863 0.485137 Histone 63897
>63920 chr1 151715040 151715639 ccaat - | 0.932855 0.067145 Histone 63920
>63925 chr1 151724707 151725306 CCAAT + | 0.702892 0.297108 Histone 63925
>63927 chr1 151724750 151725349 CCAAT + | 0.702892 0.297108 Histone 63927
>63935 chr1 151760250 151760849 ccaat + | 0.972133 0.027867 Histone 63935
>63937 chr1 151760976 151761575 ccaat + | 0.627506 0.372494 Histone 63937
>63939 chr1 151761017 151761616 ccaat + | 0.731275 0.268725 Histone 63939
>63941 chr1 151761145 151761744 ccaat + | 0.920928 0.079072 Histone 63941
>63943 chr1 151761183 151761782 ccaat + | 0.920928 0.079072 Histone 63943
>63947 chr1 151766051 151766650 ccaat + | 0.898905 0.101095 Histone 63947
>63967 chr1 151801250 151801849 CCAAT + | 0.604107 0.395893 Histone 63967
>63969 chr1 151801765 151802364 ccaat + | 0.521912 0.478088 Histone 63969
>63971 chr1 151801863 151802462 ccaat + | 0.564431 0.435569 Histone 63971
>63995 chr1 151845063 151845662 ccaat + | 0.726266 0.273734 Histone 63995
>63998 chr1 151848305 151848904 CCAAT - | 0.702609 0.297391 Histone 63998
>63999 chr1 151848268 151848867 CCAAT + | 0.769025 0.230975 Histone 63999
>64025 chr1 151909775 151910374 CCAAT + | 0.990692 0.009308 Histone 64025
>64026 chr1 151910020 151910619 CCAAT - | 0.646572 0.353428 Histone 64026
>64027 chr1 151909808 151910407 CCAAT + | 0.988267 0.011733 Histone 64027
>64028 chr1 151910053 151910652 CCAAT - | 0.646572 0.353428 Histone 64028
>64029 chr1 151910096 151910695 CCAAT + | 0.988267 0.011733 Histone 64029
>64043 chr1 151925751 151926350 CCAAT + | 0.789188 0.210812 Histone 64043
>64045 chr1 151925851 151926450 CCAAT + | 0.789188 0.210812 Histone 64045
>64046 chr1 151926096 151926695 CCAAT - | 0.871901 0.128099 Histone 64046
>64095 chr1 152029352 152029951 CCAAT + | 0.943467 0.056532 Histone 64095
>64149 chr1 152114718 152115317 ccaat + | 0.526059 0.473941 Histone 64149
>64181 chr1 152138285 152138884 CCAAT + | 0.623090 0.376910 Histone 64181
>64193 chr1 152161841 152162440 CCAAT + | 0.887116 0.112884 Histone 64193
>64194 chr1 152162086 152162685 CCAAT - | 0.800051 0.199949 Histone 64194
>64209 chr1 152213709 152214308 ccaat + | 0.890876 0.109124 Histone 64209
>64211 chr1 152213735 152214334 ccaat + | 0.890876 0.109124 Histone 64211
>64216 chr1 152231781 152232380 CCAAT - | 0.732303 0.267697 Histone 64216
>64218 chr1 152231804 152232403 CCAAT - | 0.732303 0.267697 Histone 64218
>64222 chr1 152238232 152238831 CCAAT - | 0.791516 0.208484 Histone 64222
>64235 chr1 152260444 152261043 CCAAT + | 0.540905 0.459095 Histone 64235
>64253 chr1 152287808 152288407 ccaat + | 0.709065 0.290935 Histone 64253
>64255 chr1 152287922 152288521 ccaat + | 0.709065 0.290935 Histone 64255
>64257 chr1 152288206 152288805 ccaat + | 0.568608 0.431392 Histone 64257
>64269 chr1 152301819 152302418 ccaat + | 0.968413 0.031587 Histone 64269
>64287 chr1 152320310 152320909 ccaat + | 0.803948 0.196052 Histone 64287
>64315 chr1 152360170 152360769 ccaat + | 0.882174 0.117826 Histone 64315
>64317 chr1 152360221 152360820 ccaat + | 0.882174 0.117826 Histone 64317
>64331 chr1 152389440 152390039 CCAAT + | 0.803444 0.196556 Histone 64331
>64333 chr1 152389563 152390162 CCAAT + | 0.803444 0.196556 Histone 64333
>64363 chr1 152434485 152435084 ccaat + | 0.992590 0.007410 Histone 64363
>64477 chr1 152696245 152696844 CCAAT + | 0.836606 0.163394 Histone 64477
>64478 chr1 152696490 152697089 CCAAT - | 0.970301 0.029699 Histone 64478
>64479 chr1 152696311 152696910 CCAAT + | 0.905701 0.094299 Histone 64479
>64480 chr1 152696556 152697155 CCAAT - | 0.970301 0.029699 Histone 64480
>64533 chr1 152787626 152788225 CCAAT + | 0.933711 0.066289 Histone 64533
>64613 chr1 152910171 152910770 ccaat + | 0.920928 0.079072 Histone 64613
>64615 chr1 152910209 152910808 ccaat + | 0.920928 0.079072 Histone 64615
>64616 chr1 152910454 152911053 ccaat - | 0.676764 0.323236 Histone 64616
>64629 chr1 152917248 152917847 ccaat + | 0.821051 0.178949 Histone 64629
>64631 chr1 152917289 152917888 ccaat + | 0.821051 0.178949 Histone 64631
>64633 chr1 152917475 152918074 ccaat + | 0.920928 0.079072 Histone 64633
>64634 chr1 152917720 152918319 ccaat - | 0.676764 0.323236 Histone 64634
>64635 chr1 152917513 152918112 ccaat + | 0.920928 0.079072 Histone 64635
>64636 chr1 152917758 152918357 ccaat - | 0.676764 0.323236 Histone 64636
>64647 chr1 152950382 152950981 ccaat + | 0.829197 0.170803 Histone 64647
>64649 chr1 152950425 152951024 ccaat + | 0.829197 0.170803 Histone 64649
>64651 chr1 152950474 152951073 CCAAT + | 0.657640 0.342360 Histone 64651
>64653 chr1 152957055 152957654 CCAAT + | 0.549473 0.450527 Histone 64653
>64654 chr1 152957300 152957899 CCAAT - | 0.774955 0.225045 Histone 64654
>64681 chr1 152996792 152997391 ccaat + | 0.607563 0.392437 Histone 64681
>64683 chr1 152996802 152997401 ccaat + | 0.607563 0.392437 Histone 64683
>64693 chr1 153011524 153012123 ccaat + | 0.708178 0.291822 Histone 64693
>64695 chr1 153011618 153012217 ccaat + | 0.708178 0.291822 Histone 64695
>64697 chr1 153011812 153012411 ccaat + | 0.512976 0.487024 Histone 64697
>64735 chr1 153086054 153086653 CCAAT + | 0.534243 0.465757 Histone 64735
>64737 chr1 153086105 153086704 CCAAT + | 0.534243 0.465757 Histone 64737
>64739 chr1 153088030 153088629 CCAAT + | 0.554095 0.445905 Histone 64739
>64743 chr1 153107845 153108444 CCAAT + | 0.860682 0.139318 Histone 64743
>64763 chr1 153142489 153143088 ccaat + | 0.841430 0.158570 Histone 64763
>64767 chr1 153150503 153151102 CCAAT + | 0.957855 0.042145 Histone 64767
>64769 chr1 153150565 153151164 CCAAT + | 0.957855 0.042145 Histone 64769
>64771 chr1 153150570 153151169 CCAAT + | 0.957855 0.042145 Histone 64771
>64813 chr1 153194842 153195441 CCAAT + | 0.829032 0.170968 Histone 64813
>64814 chr1 153195087 153195686 CCAAT - | 0.749382 0.250618 Histone 64814
>64815 chr1 153194884 153195483 CCAAT + | 0.829032 0.170968 Histone 64815
>64816 chr1 153195129 153195728 CCAAT - | 0.749382 0.250618 Histone 64816
>64823 chr1 153213130 153213729 CCAAT + | 0.940810 0.059190 Histone 64823
>64824 chr1 153213375 153213974 CCAAT - | 0.570907 0.429093 Histone 64824
>64825 chr1 153213169 153213768 CCAAT + | 0.940810 0.059190 Histone 64825
>64826 chr1 153213414 153214013 CCAAT - | 0.570907 0.429093 Histone 64826
>64827 chr1 153213259 153213858 CCAAT + | 0.908543 0.091457 Histone 64827
>64828 chr1 153213504 153214103 CCAAT - | 0.570907 0.429093 Histone 64828
>64829 chr1 153213307 153213906 CCAAT + | 0.921828 0.078172 Histone 64829
>64841 chr1 153250794 153251393 CCAAT + | 0.980523 0.019477 Histone 64841
>64916 chr1 153412619 153413218 CCAAT - | 0.950686 0.049314 Histone 64916
>64956 chr1 153492194 153492793 CCAAT - | 0.868982 0.131018 Histone 64956
>65033 chr1 153675901 153676500 CCAAT + | 0.557864 0.442136 Histone 65033
>65035 chr1 153675925 153676524 CCAAT + | 0.557864 0.442136 Histone 65035
>65053 chr1 153718120 153718719 CCAAT + | 0.541121 0.458879 Histone 65053
>65071 chr1 153759869 153760468 CCAAT + | 0.700191 0.299809 Histone 65071
>65073 chr1 153759997 153760596 CCAAT + | 0.756924 0.243076 Histone 65073
>65074 chr1 153760242 153760841 CCAAT - | 0.518101 0.481899 Histone 65074
>65112 chr1 153844718 153845317 ccAAT - | 0.990370 0.009630 Histone 65112
>65113 chr1 153846137 153846736 CCAAT + | 0.534243 0.465757 Histone 65113
>65115 chr1 153846181 153846780 CCAAT + | 0.534243 0.465757 Histone 65115
>65135 chr1 153878473 153879072 ccaat + | 0.714619 0.285381 Histone 65135
>65136 chr1 153878718 153879317 ccaat - | 0.797105 0.202895 Histone 65136
>65141 chr1 153886528 153887127 ccaat + | 0.596436 0.403564 Histone 65141
>65142 chr1 153886773 153887372 ccaat - | 0.903786 0.096214 Histone 65142
>65143 chr1 153886584 153887183 ccaat + | 0.596436 0.403564 Histone 65143
>65144 chr1 153886829 153887428 ccaat - | 0.903786 0.096214 Histone 65144
>65163 chr1 153928856 153929455 ccaat + | 0.678968 0.321031 Histone 65163
>65165 chr1 153928911 153929510 ccaat + | 0.678968 0.321031 Histone 65165
>65179 chr1 153953107 153953706 CCAAT + | 0.659520 0.340480 Histone 65179
>65193 chr1 153981718 153982317 CCAAT + | 0.888437 0.111563 Histone 65193
>65194 chr1 153981963 153982562 CCAAT - | 0.662488 0.337512 Histone 65194
>65195 chr1 153981761 153982360 CCAAT + | 0.888437 0.111563 Histone 65195
>65196 chr1 153982006 153982605 CCAAT - | 0.662488 0.337512 Histone 65196
>65233 chr1 154042712 154043311 ccaat + | 0.852504 0.147496 Histone 65233
>65234 chr1 154042957 154043556 ccaat - | 0.537932 0.462068 Histone 65234
>65235 chr1 154042753 154043352 ccaat + | 0.852504 0.147496 Histone 65235
>65236 chr1 154042998 154043597 ccaat - | 0.537932 0.462068 Histone 65236
>65237 chr1 154047562 154048161 ccaat + | 0.901393 0.098607 Histone 65237
>65238 chr1 154047807 154048406 ccaat - | 0.765103 0.234897 Histone 65238
>65265 chr1 154097911 154098510 ccaat + | 0.528984 0.471016 Histone 65265
>65267 chr1 154097929 154098528 ccaat + | 0.528984 0.471016 Histone 65267
>65269 chr1 154098060 154098659 CCAAT + | 0.528984 0.471016 Histone 65269
>65279 chr1 154112649 154113248 CCAAT + | 0.506214 0.493786 Histone 65279
>65281 chr1 154112746 154113345 CCAAT + | 0.506214 0.493786 Histone 65281
>65285 chr1 154130302 154130901 ccaat + | 0.772895 0.227105 Histone 65285
>65286 chr1 154130547 154131146 ccaat - | 0.535433 0.464567 Histone 65286
>65299 chr1 154158838 154159437 CCAAT + | 0.859229 0.140771 Histone 65299
>65307 chr1 154177751 154178350 CCAAT + | 0.655898 0.344102 Histone 65307
>65309 chr1 154179974 154180573 ccaat + | 0.581652 0.418348 Histone 65309
>65359 chr1 154249232 154249831 ccaat + | 0.865446 0.134554 Histone 65359
>65397 chr1 154294672 154295271 CCAAT + | 0.979777 0.020223 Histone 65397
>65398 chr1 154294917 154295516 CCAAT - | 0.567355 0.432645 Histone 65398
>65403 chr1 154314825 154315424 CCAAT + | 0.646726 0.353274 Histone 65403
>65405 chr1 154314974 154315573 CCAAT + | 0.646726 0.353274 Histone 65405
>65433 chr1 154423302 154423901 ccaat + | 0.744019 0.255981 Histone 65433
>65467 chr1 154506057 154506656 CCAAT + | 0.726313 0.273687 Histone 65467
>65491 chr1 154530446 154531045 CCAAT + | 0.822117 0.177883 Histone 65491
>65501 chr1 154552344 154552943 ccaat + | 0.973796 0.026204 Histone 65501
>65502 chr1 154552589 154553188 ccaat - | 0.974423 0.025577 Histone 65502
>65505 chr1 154554639 154555238 ccaat + | 0.777019 0.222981 Histone 65505
>65523 chr1 154574317 154574916 CCAAT + | 0.714312 0.285688 Histone 65523
>65533 chr1 154589615 154590214 ccaat + | 0.979203 0.020797 Histone 65533
>65553 chr1 154635054 154635653 ccaat + | 0.770887 0.229113 Histone 65553
>65555 chr1 154635093 154635692 ccaat + | 0.996895 0.003105 Histone 65555
>65580 chr1 154691601 154692200 ccaat - | 0.711387 0.288613 Histone 65580
>65603 chr1 154728443 154729042 CCAAT + | 0.528984 0.471016 Histone 65603
>65605 chr1 154728463 154729062 CCAAT + | 0.528984 0.471016 Histone 65605
>65607 chr1 154728611 154729210 CCAAT + | 0.528984 0.471016 Histone 65607
>65615 chr1 154734810 154735409 CCAAT + | 0.641855 0.358145 Histone 65615
>65618 chr1 154735349 154735948 CCAAT - | 0.918044 0.081956 Histone 65618
>65621 chr1 154739430 154740029 CCAAT + | 0.989588 0.010411 Histone 65621
>65623 chr1 154741706 154742305 ccaat + | 0.718546 0.281454 Histone 65623
>65635 chr1 154776735 154777334 CCAAT + | 0.857649 0.142351 Histone 65635
>65661 chr1 154822020 154822619 CCAAT + | 0.995358 0.004642 Histone 65661
>65663 chr1 154822035 154822634 CCAAT + | 0.995358 0.004642 Histone 65663
>65690 chr1 154865218 154865817 ccaat - | 0.653364 0.346636 Histone 65690
>65699 chr1 154869760 154870359 ccaat + | 0.938497 0.061503 Histone 65699
>65804 chr1 155071492 155072091 CCAAT - | 0.686045 0.313955 Histone 65804
>65832 chr1 155146831 155147430 CCAAT - | 0.842148 0.157852 Histone 65832
>65839 chr1 155169056 155169655 CCAAT + | 0.664516 0.335484 Histone 65839
>65895 chr1 155261571 155262170 CCAAT + | 0.971406 0.028594 Histone 65895
>65898 chr1 155262325 155262924 CCAAT - | 0.697419 0.302581 Histone 65898
>65954 chr1 155419732 155420331 CCAAT - | 0.607894 0.392106 Histone 65954
>65967 chr1 155444153 155444752 ccaat + | 0.621901 0.378099 Histone 65967
>65969 chr1 155444171 155444770 ccaat + | 0.621901 0.378099 Histone 65969
>65989 chr1 155471673 155472272 ccaat + | 0.884228 0.115772 Histone 65989
>65991 chr1 155471680 155472279 ccaat + | 0.884228 0.115772 Histone 65991
>65993 chr1 155471755 155472354 ccaat + | 0.884228 0.115772 Histone 65993
>66003 chr1 155491143 155491742 ccaat + | 0.921828 0.078172 Histone 66003
>66005 chr1 155491203 155491802 ccaat + | 0.921828 0.078172 Histone 66005
>66007 chr1 155491288 155491887 ccaat + | 0.921828 0.078172 Histone 66007
>66023 chr1 155505360 155505959 CCAAT + | 0.593660 0.406340 Histone 66023
>66044 chr1 155532660 155533259 ccaat - | 0.790065 0.209935 Histone 66044
>66073 chr1 155567794 155568393 ccaat + | 0.998209 0.001791 Histone 66073
>66108 chr1 155649424 155650023 CCAAT - | 0.607894 0.392106 Histone 66108
>66110 chr1 155662555 155663154 ccaat - | 0.741814 0.258186 Histone 66110
>66117 chr1 155671362 155671961 ccaat + | 0.893036 0.106964 Histone 66117
>66121 chr1 155691609 155692208 ccaat + | 0.923992 0.076008 Histone 66121
>66143 chr1 155699321 155699920 ccaat + | 0.915047 0.084953 Histone 66143
>66150 chr1 155708276 155708875 ccaat - | 0.779311 0.220689 Histone 66150
>66169 chr1 155735354 155735953 ccaat + | 0.975354 0.024646 Histone 66169
>66171 chr1 155738395 155738994 ccaat + | 0.887356 0.112644 Histone 66171
>66172 chr1 155738640 155739239 ccaat - | 0.832796 0.167204 Histone 66172
>66173 chr1 155738479 155739078 ccaat + | 0.887356 0.112644 Histone 66173
>66174 chr1 155738724 155739323 ccaat - | 0.832796 0.167204 Histone 66174
>66248 chr1 155915296 155915895 CCAAT - | 0.804442 0.195558 Histone 66248
>66325 chr1 156071895 156072494 CCAAT + | 0.664330 0.335670 Histone 66325
>66357 chr1 156126963 156127562 ccaat + | 0.985262 0.014738 Histone 66357
>66369 chr1 156142444 156143043 ccaat + | 0.688585 0.311415 Histone 66369
>66371 chr1 156146338 156146937 ccaat + | 0.795625 0.204375 Histone 66371
>66431 chr1 156286310 156286909 ccaat + | 0.677038 0.322962 Histone 66431
>66460 chr1 156380846 156381445 ccaat - | 0.860046 0.139954 Histone 66460
>66467 chr1 156384044 156384643 ccaat + | 0.756221 0.243779 Histone 66467
>66469 chr1 156384258 156384857 ccaat + | 0.997167 0.002833 Histone 66469
>66471 chr1 156384446 156385045 CCAAT + | 0.830662 0.169338 Histone 66471
>66485 chr1 156405182 156405781 ccaat + | 0.987874 0.012126 Histone 66485
>66487 chr1 156405195 156405794 ccaat + | 0.987874 0.012126 Histone 66487
>66489 chr1 156405254 156405853 ccaat + | 0.987874 0.012126 Histone 66489
>66557 chr1 156543444 156544043 ccaat + | 0.937112 0.062888 Histone 66557
>66558 chr1 156543689 156544288 ccaat - | 0.570907 0.429093 Histone 66558
>66559 chr1 156543466 156544065 ccaat + | 0.908543 0.091457 Histone 66559
>66560 chr1 156543711 156544310 ccaat - | 0.570907 0.429093 Histone 66560
>66561 chr1 156543536 156544135 ccaat + | 0.908543 0.091457 Histone 66561
>66562 chr1 156543781 156544380 ccaat - | 0.570907 0.429093 Histone 66562
>66595 chr1 156622632 156623231 ccaat + | 0.678017 0.321983 Histone 66595
>66647 chr1 156821383 156821982 ccaat + | 0.604107 0.395893 Histone 66647
>66683 chr1 156891822 156892421 CCAAT + | 0.932270 0.067730 Histone 66683
>66693 chr1 156910988 156911587 CCAAT + | 0.663795 0.336205 Histone 66693
>66711 chr1 156968167 156968766 ccaat + | 0.597659 0.402341 Histone 66711
>66712 chr1 156968412 156969011 ccaat - | 0.873437 0.126563 Histone 66712
>66713 chr1 156968407 156969006 ccaat + | 0.668018 0.331982 Histone 66713
>66739 chr1 157045619 157046218 CCAAT + | 0.663468 0.336533 Histone 66739
>66741 chr1 157045668 157046267 CCAAT + | 0.682400 0.317600 Histone 66741
>66839 chr1 157286548 157287147 CCAAT + | 0.606481 0.393519 Histone 66839
>66840 chr1 157286793 157287392 CCAAT - | 0.988267 0.011733 Histone 66840
>66843 chr1 157295076 157295675 CCAAT + | 0.917163 0.082837 Histone 66843
>66845 chr1 157295201 157295800 CCAAT + | 0.983783 0.016217 Histone 66845
>66847 chr1 157295229 157295828 CCAAT + | 0.983783 0.016217 Histone 66847
>66875 chr1 157351027 157351626 ccaat + | 0.663451 0.336549 Histone 66875
>66899 chr1 157381911 157382510 ccaat + | 0.753201 0.246799 Histone 66899
>66901 chr1 157387764 157388363 ccaat + | 0.678017 0.321983 Histone 66901
>66913 chr1 157432573 157433172 CCAAT + | 0.904306 0.095694 Histone 66913
>66916 chr1 157434265 157434864 CCAAT - | 0.892230 0.107770 Histone 66916
>66947 chr1 157488090 157488689 ccaat + | 0.833560 0.166440 Histone 66947
>66991 chr1 157572133 157572732 ccaat + | 0.769418 0.230582 Histone 66991
>66992 chr1 157572378 157572977 ccaat - | 0.969983 0.030017 Histone 66992
>67005 chr1 157588281 157588880 CCAAT + | 0.952470 0.047530 Histone 67005
>67006 chr1 157588526 157589125 CCAAT - | 0.586817 0.413183 Histone 67006
>67029 chr1 157654986 157655585 ccaat + | 0.942538 0.057462 Histone 67029
>67031 chr1 157655019 157655618 ccaat + | 0.757899 0.242101 Histone 67031
>67047 chr1 157692320 157692919 ccaat + | 0.962385 0.037615 Histone 67047
>67049 chr1 157692412 157693011 ccaat + | 0.963657 0.036343 Histone 67049
>67050 chr1 157692657 157693256 ccaat - | 0.830379 0.169621 Histone 67050
>67055 chr1 157693615 157694214 ccaat + | 0.675629 0.324371 Histone 67055
>67057 chr1 157701376 157701975 ccaat + | 0.786556 0.213444 Histone 67057
>67059 chr1 157701448 157702047 ccaat + | 0.786556 0.213444 Histone 67059
>67061 chr1 157701504 157702103 ccaat + | 0.786556 0.213444 Histone 67061
>67106 chr1 157779790 157780389 ccaat - | 0.942022 0.057978 Histone 67106
>67113 chr1 157795421 157796020 ccaat + | 0.535794 0.464206 Histone 67113
>67140 chr1 157838971 157839570 CCAAT - | 0.598397 0.401603 Histone 67140
>67173 chr1 157899447 157900046 ccaat + | 0.875664 0.124336 Histone 67173
>67197 chr1 157954886 157955485 ccaat + | 0.968509 0.031491 Histone 67197
>67199 chr1 157954919 157955518 ccaat + | 0.757899 0.242101 Histone 67199
>67243 chr1 158016810 158017409 CCAAT + | 0.811924 0.188076 Histone 67243
>67245 chr1 158016911 158017510 CCAAT + | 0.811924 0.188076 Histone 67245
>67259 chr1 158024961 158025560 CCAAT + | 0.762570 0.237430 Histone 67259
>67273 chr1 158043751 158044350 CCAAT + | 0.859229 0.140771 Histone 67273
>67278 chr1 158048661 158049260 ccaat - | 0.944591 0.055409 Histone 67278
>67299 chr1 158113161 158113760 CCAAT + | 0.573166 0.426834 Histone 67299
>67315 chr1 158123428 158124027 CCAAT + | 0.810037 0.189963 Histone 67315
>67317 chr1 158123507 158124106 CCAAT + | 0.898358 0.101642 Histone 67317
>67337 chr1 158152274 158152873 CCAAT + | 0.985643 0.014357 Histone 67337
>67339 chr1 158153837 158154436 CCAAT + | 0.584812 0.415188 Histone 67339
>67349 chr1 158177883 158178482 CCAAT + | 0.696426 0.303574 Histone 67349
>67351 chr1 158177981 158178580 CCAAT + | 0.696426 0.303574 Histone 67351
>67357 chr1 158183575 158184174 CCAAT + | 0.582816 0.417184 Histone 67357
>67358 chr1 158183820 158184419 CCAAT - | 0.505189 0.494811 Histone 67358
>67385 chr1 158227707 158228306 ccaat + | 0.846601 0.153399 Histone 67385
>67386 chr1 158227952 158228551 ccaat - | 0.639509 0.360491 Histone 67386
>67407 chr1 158278138 158278737 CCAAT + | 0.936109 0.063891 Histone 67407
>67409 chr1 158279252 158279851 CCAAT + | 0.952112 0.047888 Histone 67409
>67410 chr1 158279497 158280096 CCAAT - | 0.594572 0.405428 Histone 67410
>67411 chr1 158279345 158279944 CCAAT + | 0.952112 0.047888 Histone 67411
>67412 chr1 158279590 158280189 CCAAT - | 0.594572 0.405428 Histone 67412
>67425 chr1 158299350 158299949 CCAAT + | 0.718961 0.281039 Histone 67425
>67431 chr1 158301941 158302540 CCAAT + | 0.516812 0.483188 Histone 67431
>67433 chr1 158303704 158304303 CCAAT + | 0.952257 0.047743 Histone 67433
>67435 chr1 158303865 158304464 CCAAT + | 0.945260 0.054740 Histone 67435
>67447 chr1 158321291 158321890 ccaat + | 0.966554 0.033446 Histone 67447
>67448 chr1 158321536 158322135 ccaat - | 0.553929 0.446071 Histone 67448
>67449 chr1 158321328 158321927 ccaat + | 0.966554 0.033446 Histone 67449
>67450 chr1 158321573 158322172 ccaat - | 0.553929 0.446071 Histone 67450
>67486 chr1 158417603 158418202 ccaat - | 0.835702 0.164298 Histone 67486
>67520 chr1 158479079 158479678 ccaat - | 0.586844 0.413156 Histone 67520
>67523 chr1 158488220 158488819 CCAAT + | 0.906900 0.093100 Histone 67523
>67533 chr1 158510895 158511494 ccaat + | 0.735816 0.264184 Histone 67533
>67535 chr1 158510902 158511501 ccaat + | 0.735816 0.264184 Histone 67535
>67572 chr1 158575545 158576144 ccaat - | 0.886041 0.113959 Histone 67572
>67573 chr1 158575509 158576108 CCAAT + | 0.780123 0.219877 Histone 67573
>67587 chr1 158602939 158603538 CCAAT + | 0.908601 0.091399 Histone 67587
>67589 chr1 158602998 158603597 CCAAT + | 0.908601 0.091399 Histone 67589
>67592 chr1 158613733 158614332 ccaat - | 0.514809 0.485191 Histone 67592
>67611 chr1 158663049 158663648 CCAAT + | 0.600077 0.399923 Histone 67611
>67625 chr1 158693779 158694378 CCAAT + | 0.792481 0.207519 Histone 67625
>67667 chr1 158774775 158775374 CCAat + | 0.537159 0.462841 Histone 67667
>67675 chr1 158788382 158788981 CCAAT + | 0.610248 0.389752 Histone 67675
>67677 chr1 158790162 158790761 Ccaat + | 0.996233 0.003767 Histone 67677
>67679 chr1 158790203 158790802 ccaat + | 0.996233 0.003767 Histone 67679
>67717 chr1 158859728 158860327 CCAAT + | 0.740115 0.259885 Histone 67717
>67718 chr1 158859973 158860572 CCAAT - | 0.616032 0.383968 Histone 67718
>67776 chr1 158936518 158937117 ccaat - | 0.962471 0.037529 Histone 67776
>67778 chr1 158936583 158937182 ccaat - | 0.962471 0.037529 Histone 67778
>67804 chr1 158979343 158979942 CCAAT - | 0.974921 0.025079 Histone 67804
>67827 chr1 159000686 159001285 ccaat + | 0.537945 0.462055 Histone 67827
>67828 chr1 159000931 159001530 ccaat - | 0.575894 0.424106 Histone 67828
>67829 chr1 159000756 159001355 ccaat + | 0.537945 0.462055 Histone 67829
>67842 chr1 159014421 159015020 CCAAT - | 0.547311 0.452689 Histone 67842
>67873 chr1 159081661 159082260 ccaat + | 0.836264 0.163736 Histone 67873
>67902 chr1 159121573 159122172 CCAAT - | 0.952654 0.047346 Histone 67902
>67929 chr1 159146305 159146904 ccaat + | 0.736990 0.263010 Histone 67929
>67930 chr1 159146550 159147149 ccaat - | 0.829141 0.170859 Histone 67930
>67997 chr1 159232034 159232633 CCAAT + | 0.806343 0.193657 Histone 67997
>68013 chr1 159262215 159262814 ccaat + | 0.854417 0.145583 Histone 68013
>68065 chr1 159345007 159345606 ccaat + | 0.829997 0.170003 Histone 68065
>68067 chr1 159345104 159345703 CCAAT + | 0.570244 0.429756 Histone 68067
>68089 chr1 159376045 159376644 CCAAT + | 0.992635 0.007365 Histone 68089
>68090 chr1 159376290 159376889 CCAAT - | 0.901450 0.098550 Histone 68090
>68091 chr1 159376074 159376673 CCAAT + | 0.992635 0.007365 Histone 68091
>68092 chr1 159376319 159376918 CCAAT - | 0.901450 0.098550 Histone 68092
>68094 chr1 159386773 159387372 ccaat - | 0.850130 0.149870 Histone 68094
>68113 chr1 159421513 159422112 CCAAT + | 0.823216 0.176784 Histone 68113
>68115 chr1 159421586 159422185 CCAAT + | 0.823216 0.176784 Histone 68115
>68117 chr1 159421648 159422247 CCAAT + | 0.823216 0.176784 Histone 68117
>68119 chr1 159421678 159422277 CCAAT + | 0.823216 0.176784 Histone 68119
>68132 chr1 159462048 159462647 CCAAT - | 0.889387 0.110613 Histone 68132
>68134 chr1 159462198 159462797 CCAAT - | 0.889387 0.110613 Histone 68134
>68151 chr1 159486242 159486841 ccaat + | 0.996825 0.003175 Histone 68151
>68153 chr1 159486284 159486883 ccaat + | 0.996825 0.003175 Histone 68153
>68154 chr1 159486529 159487128 ccaat - | 0.869323 0.130676 Histone 68154
>68155 chr1 159486308 159486907 ccaat + | 0.996825 0.003175 Histone 68155
>68156 chr1 159486553 159487152 ccaat - | 0.869323 0.130676 Histone 68156
>68157 chr1 159486332 159486931 ccaat + | 0.996825 0.003175 Histone 68157
>68158 chr1 159486577 159487176 ccaat - | 0.869323 0.130676 Histone 68158
>68159 chr1 159486356 159486955 ccaat + | 0.996825 0.003175 Histone 68159
>68160 chr1 159486601 159487200 ccaat - | 0.869323 0.130676 Histone 68160
>68171 chr1 159493451 159494050 ccaat + | 0.979240 0.020760 Histone 68171
>68172 chr1 159493696 159494295 ccaat - | 0.639509 0.360491 Histone 68172
>68173 chr1 159493487 159494086 ccaat + | 0.979240 0.020760 Histone 68173
>68174 chr1 159493732 159494331 ccaat - | 0.639509 0.360491 Histone 68174
>68175 chr1 159493529 159494128 ccaat + | 0.979240 0.020760 Histone 68175
>68176 chr1 159493774 159494373 ccaat - | 0.639509 0.360491 Histone 68176
>68209 chr1 159600299 159600898 CCAAT + | 0.566012 0.433988 Histone 68209
>68271 chr1 159715493 159716092 ccaat + | 0.680383 0.319617 Histone 68271
>68273 chr1 159715534 159716133 ccaat + | 0.680383 0.319617 Histone 68273
>68275 chr1 159715612 159716211 ccaat + | 0.903037 0.096963 Histone 68275
>68319 chr1 159764529 159765128 CCAAT + | 0.627677 0.372323 Histone 68319
>68323 chr1 159766984 159767583 CCAAT + | 0.968453 0.031547 Histone 68323
>68325 chr1 159768613 159769212 ccaat + | 0.835223 0.164777 Histone 68325
>68326 chr1 159768858 159769457 ccaat - | 0.557557 0.442443 Histone 68326
>68341 chr1 159795510 159796109 ccaat + | 0.616032 0.383968 Histone 68341
>68351 chr1 159810999 159811598 CCAAT + | 0.672168 0.327832 Histone 68351
>68353 chr1 159811037 159811636 CCAAT + | 0.672168 0.327832 Histone 68353
>68385 chr1 159843796 159844395 CCAAT + | 0.745836 0.254164 Histone 68385
>68389 chr1 159846171 159846770 CCAAT + | 0.781000 0.219000 Histone 68389
>68393 chr1 159848589 159849188 CCAAT + | 0.968453 0.031547 Histone 68393
>68411 chr1 159876858 159877457 ccaat + | 0.616032 0.383968 Histone 68411
>68423 chr1 159892839 159893438 CCAAT + | 0.672168 0.327832 Histone 68423
>68425 chr1 159892877 159893476 CCAAT + | 0.672168 0.327832 Histone 68425
>68455 chr1 159930870 159931469 ccaat + | 0.985262 0.014738 Histone 68455
>68457 chr1 159931186 159931785 ccaat + | 0.642032 0.357968 Histone 68457
>68490 chr1 159959855 159960454 CCAAT - | 0.599209 0.400791 Histone 68490
>68492 chr1 159959942 159960541 CCAAT - | 0.599209 0.400791 Histone 68492
>68509 chr1 159999285 159999884 ccaat + | 0.644327 0.355673 Histone 68509
>68541 chr1 160069473 160070072 ccaat + | 0.921828 0.078172 Histone 68541
>68543 chr1 160069534 160070133 ccaat + | 0.921828 0.078172 Histone 68543
>68545 chr1 160069619 160070218 ccaat + | 0.921828 0.078172 Histone 68545
>68551 chr1 160101450 160102049 ccAAT + | 0.855792 0.144208 Histone 68551
>68573 chr1 160201598 160202197 CCAAT + | 0.692851 0.307149 Histone 68573
>68627 chr1 160287694 160288293 ccaat + | 0.592381 0.407619 Histone 68627
>68639 chr1 160315198 160315797 CCAAT + | 0.576386 0.423614 Histone 68639
>68641 chr1 160315297 160315896 CCAAT + | 0.576386 0.423614 Histone 68641
>68699 chr1 160469675 160470274 CCAAT + | 0.534243 0.465757 Histone 68699
>68708 chr1 160483434 160484033 CCAAT - | 0.682969 0.317031 Histone 68708
>68739 chr1 160551023 160551622 CCAAT + | 0.584639 0.415361 Histone 68739
>68740 chr1 160551268 160551867 CCAAT - | 0.824462 0.175538 Histone 68740
>68742 chr1 160556369 160556968 CCAAT - | 0.561499 0.438501 Histone 68742
>68758 chr1 160583377 160583976 CCAAT - | 0.707043 0.292957 Histone 68758
>68761 chr1 160591999 160592598 CCAAT + | 0.519730 0.480270 Histone 68761
>68765 chr1 160599149 160599748 ccaat + | 0.735974 0.264026 Histone 68765
>68801 chr1 160669715 160670314 ccaat + | 0.983500 0.016500 Histone 68801
>68803 chr1 160669756 160670355 ccaat + | 0.983500 0.016500 Histone 68803
>68805 chr1 160669797 160670396 ccaat + | 0.680383 0.319617 Histone 68805
>68844 chr1 160753935 160754534 ccaat - | 0.807631 0.192369 Histone 68844
>68849 chr1 160770869 160771468 CCAAT + | 0.966458 0.033542 Histone 68849
>68850 chr1 160771114 160771713 CCAAT - | 0.976099 0.023901 Histone 68850
>68851 chr1 160770933 160771532 CCAAT + | 0.966458 0.033542 Histone 68851
>68852 chr1 160771178 160771777 CCAAT - | 0.976099 0.023901 Histone 68852
>68855 chr1 160779320 160779919 ccaat + | 0.979240 0.020760 Histone 68855
>68868 chr1 160812209 160812808 ccaat - | 0.580535 0.419465 Histone 68868
>68870 chr1 160812253 160812852 ccaat - | 0.580535 0.419465 Histone 68870
>68895 chr1 160915153 160915752 ccaat + | 0.731855 0.268145 Histone 68895
>68909 chr1 160941199 160941798 CCAAT + | 0.793466 0.206534 Histone 68909
>68910 chr1 160941444 160942043 CCAAT - | 0.694080 0.305920 Histone 68910
>68911 chr1 160941309 160941908 CCAAT + | 0.793466 0.206534 Histone 68911
>68912 chr1 160941554 160942153 CCAAT - | 0.694080 0.305920 Histone 68912
>68959 chr1 161050790 161051389 CCAAT + | 0.626986 0.373014 Histone 68959
>68960 chr1 161051035 161051634 CCAAT - | 0.622258 0.377742 Histone 68960
>68964 chr1 161059366 161059965 CCAAT - | 0.565339 0.434661 Histone 68964
>69017 chr1 161173372 161173971 CCAAT + | 0.898417 0.101583 Histone 69017
>69019 chr1 161173456 161174055 CCAAT + | 0.898417 0.101583 Histone 69019
>69021 chr1 161173500 161174099 CCAAT + | 0.898417 0.101583 Histone 69021
>69034 chr1 161198404 161199003 ccaat - | 0.630632 0.369368 Histone 69034
>69039 chr1 161212656 161213255 ccaat + | 0.877996 0.122004 Histone 69039
>69043 chr1 161216669 161217268 CCAAT + | 0.592381 0.407619 Histone 69043
>69113 chr1 161367369 161367968 ccaat + | 0.757918 0.242082 Histone 69113
>69115 chr1 161368090 161368689 ccaat + | 0.646173 0.353827 Histone 69115
>69123 chr1 161391850 161392449 CCAAT + | 0.570186 0.429814 Histone 69123
>69127 chr1 161400255 161400854 CCAAT + | 0.966773 0.033227 Histone 69127
>69135 chr1 161409742 161410341 CCAAT + | 0.753201 0.246799 Histone 69135
>69149 chr1 161439185 161439784 CCAAT + | 0.673242 0.326758 Histone 69149
>69150 chr1 161439430 161440029 CCAAT - | 0.869789 0.130211 Histone 69150
>69159 chr1 161465383 161465982 ccaat + | 0.763744 0.236256 Histone 69159
>69160 chr1 161465628 161466227 ccaat - | 0.664006 0.335994 Histone 69160
>69163 chr1 161471132 161471731 CCAAT + | 0.691181 0.308819 Histone 69163
>69193 chr1 161526121 161526720 ccaat + | 0.726266 0.273734 Histone 69193
>69195 chr1 161527732 161528331 ccaat + | 0.968216 0.031784 Histone 69195
>69215 chr1 161635259 161635858 CCAAT + | 0.673338 0.326662 Histone 69215
>69216 chr1 161635504 161636103 CCAAT - | 0.562284 0.437716 Histone 69216
>69255 chr1 161701245 161701844 CCAAT + | 0.720106 0.279894 Histone 69255
>69285 chr1 161793034 161793633 CCAAT + | 0.597546 0.402454 Histone 69285
>69287 chr1 161793039 161793638 CCAAT + | 0.597546 0.402454 Histone 69287
>69327 chr1 161899066 161899665 ccaat + | 0.731275 0.268725 Histone 69327
>69329 chr1 161899194 161899793 ccaat + | 0.731275 0.268725 Histone 69329
>69331 chr1 161899235 161899834 ccaat + | 0.731275 0.268725 Histone 69331
>69359 chr1 161993153 161993752 ccaat + | 0.731275 0.268725 Histone 69359
>69361 chr1 161993196 161993795 ccaat + | 0.731275 0.268725 Histone 69361
>69404 chr1 162113857 162114456 CCAAT - | 0.750370 0.249630 Histone 69404
>69405 chr1 162116915 162117514 CCAAT + | 0.983877 0.016123 Histone 69405
>69413 chr1 162134349 162134948 CCAAT + | 0.964318 0.035682 Histone 69413
>69415 chr1 162134432 162135031 ccaat + | 0.964318 0.035682 Histone 69415
>69449 chr1 162217715 162218314 ccaat + | 0.688946 0.311054 Histone 69449
>69451 chr1 162217767 162218366 ccaat + | 0.688946 0.311054 Histone 69451
>69483 chr1 162297012 162297611 ccaat + | 0.803401 0.196599 Histone 69483
>69511 chr1 162401503 162402102 ccaat + | 0.500684 0.499316 Histone 69511
>69545 chr1 162444661 162445260 ccaat + | 0.996136 0.003864 Histone 69545
>69546 chr1 162444906 162445505 ccaat - | 0.656236 0.343764 Histone 69546
>69553 chr1 162455071 162455670 ccaat + | 0.520551 0.479449 Histone 69553
>69563 chr1 162460097 162460696 ccaat + | 0.807631 0.192369 Histone 69563
>69586 chr1 162542816 162543415 CCAAT - | 0.630632 0.369368 Histone 69586
>69654 chr1 162681413 162682012 CCAAT - | 0.623111 0.376889 Histone 69654
>69656 chr1 162681486 162682085 CCAAT - | 0.623111 0.376889 Histone 69656
>69663 chr1 162683431 162684030 ccaat + | 0.602358 0.397642 Histone 69663
>69683 chr1 162704027 162704626 ccaat + | 0.515645 0.484355 Histone 69683
>69693 chr1 162724255 162724854 ccaat + | 0.676033 0.323967 Histone 69693
>69718 chr1 162745037 162745636 ccaat - | 0.795602 0.204398 Histone 69718
>69719 chr1 162745005 162745604 ccaat + | 0.616032 0.383968 Histone 69719
>69723 chr1 162756193 162756792 CCAAT + | 0.978224 0.021776 Histone 69723
>69724 chr1 162756438 162757037 CCAAT - | 0.829888 0.170112 Histone 69724
>69725 chr1 162756209 162756808 CCAAT + | 0.978224 0.021776 Histone 69725
>69726 chr1 162756454 162757053 CCAAT - | 0.829888 0.170112 Histone 69726
>69767 chr1 162854209 162854808 CCAAT + | 0.861364 0.138636 Histone 69767
>69815 chr1 162974644 162975243 CCAAT + | 0.645479 0.354521 Histone 69815
>69841 chr1 163030498 163031097 CCAAT + | 0.678017 0.321983 Histone 69841
>69886 chr1 163117585 163118184 CCAAT - | 0.599501 0.400499 Histone 69886
>69904 chr1 163154273 163154872 CCAAT - | 0.868135 0.131865 Histone 69904
>69909 chr1 163164225 163164824 CCAAT + | 0.723480 0.276521 Histone 69909
>69925 chr1 163200915 163201514 CCAAT + | 0.775237 0.224763 Histone 69925
>69942 chr1 163233640 163234239 ccaat - | 0.587831 0.412169 Histone 69942
>69947 chr1 163246151 163246750 CCAAT + | 0.861597 0.138403 Histone 69947
>69964 chr1 163262752 163263351 ccaat - | 0.688388 0.311612 Histone 69964
>69971 chr1 163265995 163266594 ccaat + | 0.709278 0.290722 Histone 69971
>69973 chr1 163266054 163266653 ccaat + | 0.784913 0.215087 Histone 69973
>69977 chr1 163270703 163271302 CCAAT + | 0.584165 0.415835 Histone 69977
>70002 chr1 163314074 163314673 ccaat - | 0.746358 0.253642 Histone 70002
>70009 chr1 163317425 163318024 ccaat + | 0.672168 0.327832 Histone 70009
>70011 chr1 163317517 163318116 ccaat + | 0.672168 0.327832 Histone 70011
>70014 chr1 163318120 163318719 ccaat - | 0.583998 0.416002 Histone 70014
>70015 chr1 163320322 163320921 ccaat + | 0.678969 0.321031 Histone 70015
>70017 chr1 163320355 163320954 ccaat + | 0.678969 0.321031 Histone 70017
>70031 chr1 163347823 163348422 ccaat + | 0.699440 0.300560 Histone 70031
>70032 chr1 163348068 163348667 ccaat - | 0.888504 0.111496 Histone 70032
>70037 chr1 163356160 163356759 CCAAT + | 0.627506 0.372494 Histone 70037
>70045 chr1 163372589 163373188 CCAAT + | 0.818316 0.181684 Histone 70045
>70067 chr1 163399854 163400453 CCAAT + | 0.983682 0.016318 Histone 70067
>70075 chr1 163417860 163418459 ccaat + | 0.773074 0.226926 Histone 70075
>70077 chr1 163417890 163418489 ccaat + | 0.773074 0.226926 Histone 70077
>70113 chr1 163459736 163460335 ccaat + | 0.592381 0.407619 Histone 70113
>70169 chr1 163517681 163518280 ccaat + | 0.671233 0.328767 Histone 70169
>70173 chr1 163522657 163523256 CCAAT + | 0.702558 0.297442 Histone 70173
>70174 chr1 163522902 163523501 CCAAT - | 0.611600 0.388400 Histone 70174
>70184 chr1 163541513 163542112 CCAAT - | 0.610547 0.389453 Histone 70184
>70188 chr1 163544585 163545184 CCAAT - | 0.833384 0.166617 Histone 70188
>70189 chr1 163545014 163545613 CCAAT + | 0.767537 0.232463 Histone 70189
>70205 chr1 163573503 163574102 CCAAT + | 0.546481 0.453519 Histone 70205
>70206 chr1 163573748 163574347 CCAAT - | 0.980580 0.019420 Histone 70206
>70239 chr1 163637825 163638424 ccAAT + | 0.780238 0.219762 Histone 70239
>70264 chr1 163670913 163671512 ccaat - | 0.874426 0.125574 Histone 70264
>70267 chr1 163673990 163674589 CCAAT + | 0.798519 0.201481 Histone 70267
>70274 chr1 163681165 163681764 CCAAT - | 0.551210 0.448790 Histone 70274
>70293 chr1 163703841 163704440 CCAAT + | 0.669901 0.330099 Histone 70293
>70294 chr1 163704086 163704685 CCAAT - | 0.872041 0.127959 Histone 70294
>70331 chr1 163763272 163763871 CCAAT + | 0.911435 0.088565 Histone 70331
>70347 chr1 163789362 163789961 CCAAT + | 0.897116 0.102884 Histone 70347
>70349 chr1 163790169 163790768 ccAAT + | 0.848836 0.151164 Histone 70349
>70351 chr1 163790252 163790851 CCAAT + | 0.848836 0.151164 Histone 70351
>70353 chr1 163790463 163791062 ccaat + | 0.848836 0.151164 Histone 70353
>70379 chr1 163833708 163834307 CCAAT + | 0.745027 0.254973 Histone 70379
>70381 chr1 163833749 163834348 CCAAT + | 0.745027 0.254973 Histone 70381
>70385 chr1 163834373 163834972 CCAAT + | 0.851704 0.148296 Histone 70385
>70387 chr1 163834512 163835111 CCAAT + | 0.851704 0.148296 Histone 70387
>70413 chr1 163868073 163868672 CCAAT + | 0.985262 0.014738 Histone 70413
>70423 chr1 163904595 163905194 CCAAT + | 0.500884 0.499116 Histone 70423
>70425 chr1 163904688 163905287 CCAAT + | 0.500884 0.499116 Histone 70425
>70463 chr1 163988367 163988966 CCAAT + | 0.715859 0.284141 Histone 70463
>70465 chr1 163990726 163991325 CCAAT + | 0.760984 0.239016 Histone 70465
>70477 chr1 164031462 164032061 ccaat + | 0.955792 0.044208 Histone 70477
>70479 chr1 164031510 164032109 ccaat + | 0.955792 0.044208 Histone 70479
>70505 chr1 164076472 164077071 CCAAT + | 0.991240 0.008760 Histone 70505
>70511 chr1 164078107 164078706 CCAAT + | 0.546133 0.453867 Histone 70511
>70533 chr1 164149342 164149941 CCAAT + | 0.743555 0.256445 Histone 70533
>70535 chr1 164149365 164149964 CCAAT + | 0.743555 0.256445 Histone 70535
>70545 chr1 164161955 164162554 ccaat + | 0.753989 0.246011 Histone 70545
>70546 chr1 164162200 164162799 ccaat - | 0.784590 0.215410 Histone 70546
>70557 chr1 164181442 164182041 CCAAT + | 0.573790 0.426210 Histone 70557
>70558 chr1 164181687 164182286 CCAAT - | 0.948042 0.051958 Histone 70558
>70565 chr1 164195135 164195734 CCAAT + | 0.597490 0.402510 Histone 70565
>70581 chr1 164235775 164236374 CCAAT + | 0.738907 0.261093 Histone 70581
>70629 chr1 164293435 164294034 CCAAT + | 0.925264 0.074736 Histone 70629
>70641 chr1 164298266 164298865 CCAAT + | 0.659506 0.340494 Histone 70641
>70693 chr1 164359550 164360149 ccaat + | 0.853904 0.146096 Histone 70693
>70719 chr1 164395633 164396232 CCAAT + | 0.947230 0.052770 Histone 70719
>70727 chr1 164405099 164405698 CCAAT + | 0.947172 0.052828 Histone 70727
>70735 chr1 164421516 164422115 CCAAT + | 0.625700 0.374300 Histone 70735
>70760 chr1 164486396 164486995 ccaat - | 0.921828 0.078172 Histone 70760
>70767 chr1 164504083 164504682 ccaat + | 0.952651 0.047349 Histone 70767
>70789 chr1 164579179 164579778 ccaat + | 0.772895 0.227105 Histone 70789
>70790 chr1 164579424 164580023 ccaat - | 0.535433 0.464567 Histone 70790
>70791 chr1 164580707 164581306 CCAAT + | 0.886041 0.113959 Histone 70791
>70793 chr1 164580738 164581337 ccaat + | 0.886041 0.113959 Histone 70793
>70876 chr1 164724956 164725555 CCAAT - | 0.638593 0.361407 Histone 70876
>70931 chr1 164834382 164834981 ccaat + | 0.854359 0.145641 Histone 70931
>70946 chr1 164886946 164887545 CCAAT - | 0.989525 0.010475 Histone 70946
>70989 chr1 164986547 164987146 CCAAT + | 0.716988 0.283012 Histone 70989
>71069 chr1 165084420 165085019 CCAAT + | 0.757875 0.242125 Histone 71069
>71089 chr1 165113709 165114308 ccaat + | 0.854991 0.145009 Histone 71089
>71091 chr1 165113750 165114349 ccaat + | 0.854991 0.145009 Histone 71091
>71093 chr1 165113775 165114374 ccaat + | 0.854991 0.145009 Histone 71093
>71095 chr1 165113841 165114440 ccaat + | 0.854991 0.145009 Histone 71095
>71097 chr1 165113907 165114506 ccaat + | 0.854991 0.145009 Histone 71097
>71099 chr1 165113973 165114572 ccaat + | 0.512879 0.487121 Histone 71099
>71101 chr1 165114039 165114638 ccaat + | 0.784463 0.215537 Histone 71101
>71103 chr1 165114105 165114704 ccaat + | 0.784463 0.215537 Histone 71103
>71105 chr1 165114146 165114745 ccaat + | 0.784463 0.215537 Histone 71105
>71107 chr1 165114170 165114769 ccaat + | 0.784463 0.215537 Histone 71107
>71109 chr1 165114541 165115140 ccaat + | 0.794818 0.205182 Histone 71109
>71123 chr1 165127008 165127607 ccaat + | 0.905601 0.094399 Histone 71123
>71125 chr1 165134508 165135107 CCAAT + | 0.793466 0.206534 Histone 71125
>71126 chr1 165134753 165135352 CCAAT - | 0.576504 0.423496 Histone 71126
>71127 chr1 165134645 165135244 ccaat + | 0.793466 0.206534 Histone 71127
>71128 chr1 165134890 165135489 ccaat - | 0.576504 0.423496 Histone 71128
>71146 chr1 165172159 165172758 CCAAT - | 0.953163 0.046837 Histone 71146
>71165 chr1 165201966 165202565 CCAAT + | 0.678017 0.321983 Histone 71165
>71175 chr1 165210389 165210988 CCAAT + | 0.543510 0.456490 Histone 71175
>71191 chr1 165281546 165282145 ccaat + | 0.985711 0.014289 Histone 71191
>71197 chr1 165285172 165285771 ccaat + | 0.946491 0.053509 Histone 71197
>71214 chr1 165299206 165299805 CCAAT - | 0.929700 0.070300 Histone 71214
>71253 chr1 165389720 165390319 CCAAT + | 0.797692 0.202308 Histone 71253
>71255 chr1 165390899 165391498 CCAAT + | 0.935620 0.064380 Histone 71255
>71296 chr1 165450418 165451017 ccaat - | 0.726061 0.273939 Histone 71296
>71304 chr1 165471016 165471615 CCAAT - | 0.938424 0.061576 Histone 71304
>71314 chr1 165517139 165517738 ccaat - | 0.797191 0.202809 Histone 71314
>71339 chr1 165613507 165614106 ccaat + | 0.674510 0.325490 Histone 71339
>71357 chr1 165686098 165686697 ccaat + | 0.503109 0.496891 Histone 71357
>71359 chr1 165686165 165686764 ccaat + | 0.503109 0.496891 Histone 71359
>71371 chr1 165703368 165703967 CCAAT + | 0.668811 0.331189 Histone 71371
>71372 chr1 165703613 165704212 CCAAT - | 0.517335 0.482665 Histone 71372
>71429 chr1 165789275 165789874 CCAAT + | 0.719936 0.280064 Histone 71429
>71430 chr1 165789520 165790119 CCAAT - | 0.562021 0.437979 Histone 71430
>71471 chr1 165859353 165859952 ccaat + | 0.604107 0.395893 Histone 71471
>71507 chr1 165943776 165944375 CCAAT + | 0.754052 0.245948 Histone 71507
>71509 chr1 165957347 165957946 CCAAT + | 0.996658 0.003342 Histone 71509
>71510 chr1 165957592 165958191 CCAAT - | 0.670711 0.329289 Histone 71510
>71511 chr1 165957378 165957977 CCAAT + | 0.996658 0.003342 Histone 71511
>71533 chr1 165986220 165986819 ccaat + | 0.892746 0.107254 Histone 71533
>71601 chr1 166119866 166120465 ccaat + | 0.594243 0.405757 Histone 71601
>71610 chr1 166127639 166128238 CCAAT - | 0.782074 0.217926 Histone 71610
>71620 chr1 166148213 166148812 ccaat - | 0.527265 0.472735 Histone 71620
>71631 chr1 166227168 166227767 ccaat + | 0.930253 0.069747 Histone 71631
>71653 chr1 166331388 166331987 ccaat + | 0.865446 0.134554 Histone 71653
>71671 chr1 166355781 166356380 ccaat + | 0.924824 0.075176 Histone 71671
>71673 chr1 166355814 166356413 ccaat + | 0.668190 0.331810 Histone 71673
>71679 chr1 166365994 166366593 ccaat + | 0.739604 0.260396 Histone 71679
>71716 chr1 166417814 166418413 ccaat - | 0.945057 0.054943 Histone 71716
>71720 chr1 166448950 166449549 ccaat - | 0.612483 0.387517 Histone 71720
>71730 chr1 166465066 166465665 CCAAT - | 0.799556 0.200444 Histone 71730
>71731 chr1 166465014 166465613 CCAAT + | 0.565760 0.434240 Histone 71731
>71732 chr1 166465259 166465858 CCAAT - | 0.799556 0.200444 Histone 71732
>71733 chr1 166465054 166465653 CCAAT + | 0.565760 0.434240 Histone 71733
>71734 chr1 166465299 166465898 CCAAT - | 0.799556 0.200444 Histone 71734
>71735 chr1 166465094 166465693 CCAAT + | 0.565760 0.434240 Histone 71735
>71736 chr1 166465339 166465938 CCAAT - | 0.799556 0.200444 Histone 71736
>71779 chr1 166556385 166556984 CCAAT + | 0.940101 0.059899 Histone 71779
>71783 chr1 166568221 166568820 ccaat + | 0.984413 0.015587 Histone 71783
>71831 chr1 166679467 166680066 CCAAT + | 0.805371 0.194629 Histone 71831
>71845 chr1 166710363 166710962 ccaat + | 0.968509 0.031491 Histone 71845
>71847 chr1 166710396 166710995 ccaat + | 0.968509 0.031491 Histone 71847
>71860 chr1 166734940 166735539 ccaat - | 0.642592 0.357408 Histone 71860
>71878 chr1 166760148 166760747 ccaat - | 0.879755 0.120245 Histone 71878
>71891 chr1 166783569 166784168 ccaat + | 0.648544 0.351456 Histone 71891
>71892 chr1 166783814 166784413 ccaat - | 0.830379 0.169621 Histone 71892
>71931 chr1 166890885 166891484 CCAAT + | 0.553737 0.446263 Histone 71931
>71938 chr1 166904523 166905122 ccaat - | 0.614503 0.385497 Histone 71938
>71979 chr1 166993095 166993694 CCAAT + | 0.982601 0.017399 Histone 71979
>71981 chr1 166993109 166993708 CCAAt + | 0.982601 0.017399 Histone 71981
>72011 chr1 167029624 167030223 CCAAT + | 0.891081 0.108919 Histone 72011
>72099 chr1 167218039 167218638 ccaat + | 0.996233 0.003767 Histone 72099
>72101 chr1 167218096 167218695 ccaat + | 0.996233 0.003767 Histone 72101
>72131 chr1 167284691 167285290 ccaat + | 0.769287 0.230713 Histone 72131
>72137 chr1 167288602 167289201 CCAAT + | 0.639664 0.360336 Histone 72137
>72139 chr1 167292410 167293009 ccaat + | 0.977111 0.022889 Histone 72139
>72140 chr1 167292655 167293254 ccaat - | 0.591574 0.408426 Histone 72140
>72141 chr1 167292425 167293024 ccaat + | 0.977111 0.022889 Histone 72141
>72142 chr1 167292670 167293269 ccaat - | 0.591574 0.408426 Histone 72142
>72184 chr1 167342008 167342607 CCAAT - | 0.672745 0.327255 Histone 72184
>72195 chr1 167391902 167392501 CCAAT + | 0.979415 0.020585 Histone 72195
>72197 chr1 167391954 167392553 CCAAT + | 0.979415 0.020585 Histone 72197
>72207 chr1 167436141 167436740 ccaat + | 0.584165 0.415835 Histone 72207
>72231 chr1 167483046 167483645 ccaat + | 0.863753 0.136247 Histone 72231
>72247 chr1 167524513 167525112 ccaat + | 0.698898 0.301102 Histone 72247
>72259 chr1 167553189 167553788 CCAAT + | 0.866002 0.133998 Histone 72259
>72261 chr1 167566205 167566804 ccaat + | 0.506214 0.493786 Histone 72261
>72263 chr1 167566300 167566899 ccaat + | 0.506214 0.493786 Histone 72263
>72273 chr1 167583090 167583689 CCAAT + | 0.583248 0.416752 Histone 72273
>72274 chr1 167583335 167583934 CCAAT - | 0.910365 0.089635 Histone 72274
>72287 chr1 167624810 167625409 ccaat + | 0.813552 0.186448 Histone 72287
>72289 chr1 167628208 167628807 ccaat + | 0.625383 0.374617 Histone 72289
>72290 chr1 167628453 167629052 ccaat - | 0.821052 0.178948 Histone 72290
>72309 chr1 167666356 167666955 ccaat + | 0.984843 0.015157 Histone 72309
>72311 chr1 167666428 167667027 ccaat + | 0.984843 0.015157 Histone 72311
>72317 chr1 167682066 167682665 ccaat + | 0.705909 0.294091 Histone 72317
>72387 chr1 167812672 167813271 ccaat + | 0.553581 0.446419 Histone 72387
>72389 chr1 167812803 167813402 CCAAT + | 0.553581 0.446419 Histone 72389
>72417 chr1 167897134 167897733 ccaat + | 0.983500 0.016500 Histone 72417
>72423 chr1 167897344 167897943 ccaat + | 0.952173 0.047827 Histone 72423
>72425 chr1 167897382 167897981 ccaat + | 0.952173 0.047827 Histone 72425
>72437 chr1 167904013 167904612 ccaat + | 0.627506 0.372494 Histone 72437
>72521 chr1 168017635 168018234 ccaat + | 0.662774 0.337226 Histone 72521
>72523 chr1 168017642 168018241 ccaat + | 0.662774 0.337226 Histone 72523
>72525 chr1 168017719 168018318 ccaat + | 0.662774 0.337226 Histone 72525
>72537 chr1 168054526 168055125 ccaat + | 0.934377 0.065623 Histone 72537
>72538 chr1 168054771 168055370 ccaat - | 0.925653 0.074347 Histone 72538
>72539 chr1 168054568 168055167 ccaat + | 0.934377 0.065623 Histone 72539
>72540 chr1 168054813 168055412 ccaat - | 0.925653 0.074347 Histone 72540
>72549 chr1 168063217 168063816 CCAAT + | 0.515012 0.484988 Histone 72549
>72551 chr1 168089759 168090358 CCAAT + | 0.811089 0.188911 Histone 72551
>72606 chr1 168160657 168161256 CCAAT - | 0.506824 0.493176 Histone 72606
>72629 chr1 168262741 168263340 ccaat + | 0.760984 0.239016 Histone 72629
>72667 chr1 168312354 168312953 ccaat + | 0.904157 0.095843 Histone 72667
>72669 chr1 168312395 168312994 ccaat + | 0.879215 0.120785 Histone 72669
>72671 chr1 168312461 168313060 ccaat + | 0.879215 0.120785 Histone 72671
>72673 chr1 168312486 168313085 ccaat + | 0.879215 0.120785 Histone 72673
>72675 chr1 168312527 168313126 ccaat + | 0.879215 0.120785 Histone 72675
>72676 chr1 168312772 168313371 ccaat - | 0.691520 0.308480 Histone 72676
>72677 chr1 168312547 168313146 ccaat + | 0.879215 0.120785 Histone 72677
>72678 chr1 168312792 168313391 ccaat - | 0.691520 0.308480 Histone 72678
>72681 chr1 168319705 168320304 ccaat + | 0.989875 0.010125 Histone 72681
>72683 chr1 168320472 168321071 CCAAT + | 0.645340 0.354660 Histone 72683
>72687 chr1 168334589 168335188 ccaat + | 0.741442 0.258558 Histone 72687
>72689 chr1 168334684 168335283 ccaat + | 0.741442 0.258558 Histone 72689
>72697 chr1 168349293 168349892 ccaat + | 0.753460 0.246540 Histone 72697
>72703 chr1 168372616 168373215 ccaat + | 0.829999 0.170001 Histone 72703
>72705 chr1 168372735 168373334 ccaat + | 0.829999 0.170001 Histone 72705
>72718 chr1 168397960 168398559 CCAAT - | 0.685863 0.314137 Histone 72718
>72739 chr1 168438078 168438677 CCAAT + | 0.556043 0.443957 Histone 72739
>72763 chr1 168476329 168476928 CCAAT + | 0.981503 0.018497 Histone 72763
>72790 chr1 168542635 168543234 CCAAT - | 0.598725 0.401275 Histone 72790
>72827 chr1 168666091 168666690 ccaat + | 0.998941 0.001059 Histone 72827
>72829 chr1 168666124 168666723 ccaat + | 0.998941 0.001059 Histone 72829
>72833 chr1 168672502 168673101 ccaat + | 0.770281 0.229719 Histone 72833
>72834 chr1 168672747 168673346 ccaat - | 0.538344 0.461656 Histone 72834
>72835 chr1 168672530 168673129 ccaat + | 0.770281 0.229719 Histone 72835
>72836 chr1 168672775 168673374 ccaat - | 0.538344 0.461656 Histone 72836
>72851 chr1 168703565 168704164 ccaat + | 0.607651 0.392349 Histone 72851
>72855 chr1 168705605 168706204 CCAAT + | 0.993286 0.006714 Histone 72855
>72869 chr1 168782726 168783325 CCAAT + | 0.989326 0.010674 Histone 72869
>72887 chr1 168833426 168834025 CCAAT + | 0.631126 0.368874 Histone 72887
>72888 chr1 168833671 168834270 CCAAT - | 0.730259 0.269741 Histone 72888
>72889 chr1 168833729 168834328 ccaat + | 0.838705 0.161295 Histone 72889
>72901 chr1 168874642 168875241 ccaat + | 0.993416 0.006584 Histone 72901
>72902 chr1 168874887 168875486 ccaat - | 0.869323 0.130676 Histone 72902
>72903 chr1 168874683 168875282 ccaat + | 0.993416 0.006584 Histone 72903
>72904 chr1 168874928 168875527 ccaat - | 0.869323 0.130676 Histone 72904
>72905 chr1 168874746 168875345 ccaat + | 0.995054 0.004946 Histone 72905
>72906 chr1 168874991 168875590 ccaat - | 0.869323 0.130676 Histone 72906
>72907 chr1 168874770 168875369 ccaat + | 0.995054 0.004946 Histone 72907
>72908 chr1 168875015 168875614 ccaat - | 0.869323 0.130676 Histone 72908
>72909 chr1 168874795 168875394 ccaat + | 0.994378 0.005622 Histone 72909
>72910 chr1 168875040 168875639 ccaat - | 0.869323 0.130676 Histone 72910
>73001 chr1 169070008 169070607 ccaat + | 0.995839 0.004161 Histone 73001
>73031 chr1 169126742 169127341 ccaat + | 0.940923 0.059077 Histone 73031
>73033 chr1 169126796 169127395 CCAAT + | 0.940923 0.059077 Histone 73033
>73059 chr1 169173925 169174524 ccaat + | 0.566012 0.433988 Histone 73059
>73061 chr1 169174538 169175137 ccaat + | 0.841265 0.158735 Histone 73061
>73063 chr1 169174634 169175233 ccaat + | 0.841265 0.158735 Histone 73063
>73065 chr1 169175660 169176259 ccaat + | 0.721580 0.278420 Histone 73065
>73067 chr1 169175699 169176298 ccaat + | 0.721580 0.278420 Histone 73067
>73071 chr1 169177309 169177908 ccaat + | 0.607889 0.392111 Histone 73071
>73131 chr1 169337489 169338088 CCAAT + | 0.564692 0.435308 Histone 73131
>73132 chr1 169337734 169338333 CCAAT - | 0.832510 0.167490 Histone 73132
>73148 chr1 169404743 169405342 ccaat - | 0.998787 0.001213 Histone 73148
>73183 chr1 169454918 169455517 ccaat + | 0.996859 0.003141 Histone 73183
>73185 chr1 169454957 169455556 ccaat + | 0.996859 0.003141 Histone 73185
>73187 chr1 169459955 169460554 ccaat + | 0.996233 0.003767 Histone 73187
>73243 chr1 169540349 169540948 ccaat + | 0.990666 0.009334 Histone 73243
>73245 chr1 169540374 169540973 ccaat + | 0.990666 0.009334 Histone 73245
>73247 chr1 169540441 169541040 ccaat + | 0.990666 0.009334 Histone 73247
>73249 chr1 169540466 169541065 ccaat + | 0.990666 0.009334 Histone 73249
>73259 chr1 169547829 169548428 ccaat + | 0.936469 0.063531 Histone 73259
>73261 chr1 169547871 169548470 ccaat + | 0.936469 0.063531 Histone 73261
>73263 chr1 169547895 169548494 ccaat + | 0.936469 0.063531 Histone 73263
>73265 chr1 169547919 169548518 ccaat + | 0.936469 0.063531 Histone 73265
>73267 chr1 169547968 169548567 ccaat + | 0.936469 0.063531 Histone 73267
>73272 chr1 169549697 169550296 CCAAT - | 0.841363 0.158637 Histone 73272
>73273 chr1 169555837 169556436 CCAAT + | 0.708998 0.291002 Histone 73273
>73416 chr1 169867981 169868580 ccaat - | 0.975469 0.024531 Histone 73416
>73463 chr1 170016920 170017519 CCAAT + | 0.994443 0.005557 Histone 73463
>73464 chr1 170017165 170017764 CCAAT - | 0.549977 0.450023 Histone 73464
>73465 chr1 170016951 170017550 CCAAT + | 0.994443 0.005557 Histone 73465
>73466 chr1 170017196 170017795 CCAAT - | 0.549977 0.450023 Histone 73466
>73498 chr1 170075260 170075859 CCAAT - | 0.926281 0.073719 Histone 73498
>73500 chr1 170075303 170075902 CCAAT - | 0.926281 0.073719 Histone 73500
>73523 chr1 170180599 170181198 CCAAT + | 0.581849 0.418151 Histone 73523
>73529 chr1 170195446 170196045 ccaat + | 0.983033 0.016967 Histone 73529
>73537 chr1 170210635 170211234 CCAAT + | 0.794981 0.205019 Histone 73537
>73538 chr1 170210880 170211479 CCAAT - | 0.986972 0.013028 Histone 73538
>73541 chr1 170221365 170221964 ccaat + | 0.989511 0.010489 Histone 73541
>73542 chr1 170221610 170222209 ccaat - | 0.937337 0.062663 Histone 73542
>73543 chr1 170221381 170221980 ccaat + | 0.989511 0.010489 Histone 73543
>73544 chr1 170221626 170222225 ccaat - | 0.937337 0.062663 Histone 73544
>73545 chr1 170221406 170222005 ccaat + | 0.989511 0.010489 Histone 73545
>73546 chr1 170221651 170222250 ccaat - | 0.937337 0.062663 Histone 73546
>73553 chr1 170236017 170236616 CCAAT + | 0.934187 0.065813 Histone 73553
>73565 chr1 170263708 170264307 ccaat + | 0.637771 0.362229 Histone 73565
>73607 chr1 170350858 170351457 ccaat + | 0.736559 0.263441 Histone 73607
>73614 chr1 170369501 170370100 ccaat - | 0.910394 0.089606 Histone 73614
>73627 chr1 170413246 170413845 CCAAT + | 0.676108 0.323892 Histone 73627
>73641 chr1 170469584 170470183 ccaat + | 0.607651 0.392349 Histone 73641
>73649 chr1 170473466 170474065 CCAAT + | 0.699078 0.300922 Histone 73649
>73707 chr1 170631066 170631665 CCAAT + | 0.920587 0.079413 Histone 73707
>73715 chr1 170658974 170659573 ccaat + | 0.726291 0.273709 Histone 73715
>73749 chr1 170700604 170701203 CCAAT + | 0.994882 0.005118 Histone 73749
>73750 chr1 170700849 170701448 CCAAT - | 0.939625 0.060375 Histone 73750
>73751 chr1 170700634 170701233 CCAAT + | 0.994882 0.005118 Histone 73751
>73752 chr1 170700879 170701478 CCAAT - | 0.939625 0.060375 Histone 73752
>73789 chr1 170767808 170768407 CCAAT + | 0.866542 0.133458 Histone 73789
>73791 chr1 170767850 170768449 CCAAT + | 0.866542 0.133458 Histone 73791
>73859 chr1 170925641 170926240 ccaat + | 0.996023 0.003977 Histone 73859
>73861 chr1 170926791 170927390 ccaat + | 0.605695 0.394305 Histone 73861
>73865 chr1 170927560 170928159 ccaat + | 0.761779 0.238221 Histone 73865
>73873 chr1 170933468 170934067 ccaat + | 0.788916 0.211084 Histone 73873
>73874 chr1 170933713 170934312 ccaat - | 0.876926 0.123074 Histone 73874
>73906 chr1 171013488 171014087 ccaat - | 0.984183 0.015817 Histone 73906
>73908 chr1 171013542 171014141 ccaat - | 0.984183 0.015817 Histone 73908
>73921 chr1 171039115 171039714 ccaat + | 0.994378 0.005622 Histone 73921
>73922 chr1 171039360 171039959 ccaat - | 0.869323 0.130676 Histone 73922
>73923 chr1 171039181 171039780 ccaat + | 0.994378 0.005622 Histone 73923
>73924 chr1 171039426 171040025 ccaat - | 0.869323 0.130676 Histone 73924
>73925 chr1 171039222 171039821 ccaat + | 0.994378 0.005622 Histone 73925
>73926 chr1 171039467 171040066 ccaat - | 0.869323 0.130676 Histone 73926
>73927 chr1 171039247 171039846 ccaat + | 0.994378 0.005622 Histone 73927
>73928 chr1 171039492 171040091 ccaat - | 0.869323 0.130676 Histone 73928
>73929 chr1 171039271 171039870 ccaat + | 0.994378 0.005622 Histone 73929
>73930 chr1 171039516 171040115 ccaat - | 0.869323 0.130676 Histone 73930
>73953 chr1 171119097 171119696 CCAAT + | 0.691047 0.308953 Histone 73953
>73955 chr1 171119108 171119707 CCAAT + | 0.691047 0.308953 Histone 73955
>73983 chr1 171186740 171187339 ccaat + | 0.959378 0.040622 Histone 73983
>73985 chr1 171186747 171187346 ccaat + | 0.959378 0.040622 Histone 73985
>73988 chr1 171187277 171187876 ccaat - | 0.782698 0.217302 Histone 73988
>74043 chr1 171269229 171269828 ccaat + | 0.618280 0.381720 Histone 74043
>74047 chr1 171274911 171275510 ccaat + | 0.535856 0.464144 Histone 74047
>74084 chr1 171361638 171362237 ccaat - | 0.913917 0.086083 Histone 74084
>74085 chr1 171368436 171369035 ccaat + | 0.996984 0.003016 Histone 74085
>74087 chr1 171368465 171369064 ccaat + | 0.996984 0.003016 Histone 74087
>74135 chr1 171497386 171497985 ccaat + | 0.913275 0.086725 Histone 74135
>74137 chr1 171497708 171498307 ccaat + | 0.967745 0.032255 Histone 74137
>74143 chr1 171515629 171516228 CCAAT + | 0.677489 0.322511 Histone 74143
>74145 chr1 171515638 171516237 CCAAT + | 0.677489 0.322511 Histone 74145
>74169 chr1 171559306 171559905 ccaat + | 0.627506 0.372494 Histone 74169
>74207 chr1 171587183 171587782 CCAAT + | 0.881545 0.118454 Histone 74207
>74213 chr1 171603288 171603887 ccaat + | 0.990666 0.009334 Histone 74213
>74215 chr1 171603324 171603923 ccaat + | 0.990666 0.009334 Histone 74215
>74217 chr1 171603390 171603989 ccaat + | 0.990666 0.009334 Histone 74217
>74219 chr1 171603414 171604013 ccaat + | 0.990666 0.009334 Histone 74219
>74221 chr1 171603439 171604038 ccaat + | 0.990666 0.009334 Histone 74221
>74235 chr1 171610884 171611483 ccaat + | 0.832414 0.167586 Histone 74235
>74237 chr1 171610926 171611525 ccaat + | 0.832414 0.167586 Histone 74237
>74239 chr1 171610950 171611549 ccaat + | 0.832414 0.167586 Histone 74239
>74241 chr1 171610974 171611573 ccaat + | 0.854991 0.145009 Histone 74241
>74243 chr1 171610998 171611597 ccaat + | 0.854991 0.145009 Histone 74243
>74245 chr1 171611023 171611622 ccaat + | 0.854991 0.145009 Histone 74245
>74247 chr1 171611895 171612494 ccaat + | 0.953773 0.046227 Histone 74247
>74249 chr1 171611936 171612535 ccaat + | 0.953773 0.046227 Histone 74249
>74251 chr1 171611977 171612576 ccaat + | 0.953773 0.046227 Histone 74251
>74253 chr1 171612001 171612600 ccaat + | 0.953773 0.046227 Histone 74253
>74255 chr1 171612025 171612624 ccaat + | 0.953773 0.046227 Histone 74255
>74287 chr1 171649090 171649689 ccaat + | 0.946295 0.053705 Histone 74287
>74288 chr1 171649335 171649934 ccaat - | 0.501822 0.498178 Histone 74288
>74289 chr1 171649146 171649745 ccaat + | 0.946295 0.053705 Histone 74289
>74290 chr1 171649391 171649990 ccaat - | 0.501822 0.498178 Histone 74290
>74347 chr1 171762883 171763482 CCAAT + | 0.687749 0.312251 Histone 74347
>74374 chr1 171795056 171795655 CCAAT - | 0.536050 0.463950 Histone 74374
>74409 chr1 171872944 171873543 ccaat + | 0.557864 0.442136 Histone 74409
>74411 chr1 171872983 171873582 ccaat + | 0.557864 0.442136 Histone 74411
>74415 chr1 171878146 171878745 ccaat + | 0.997237 0.002763 Histone 74415
>74417 chr1 171878185 171878784 ccaat + | 0.997237 0.002763 Histone 74417
>74425 chr1 171891900 171892499 ccaat + | 0.934038 0.065962 Histone 74425
>74449 chr1 171925388 171925987 ccaat + | 0.802306 0.197694 Histone 74449
>74450 chr1 171925633 171926232 ccaat - | 0.675804 0.324196 Histone 74450
>74451 chr1 171930934 171931533 ccaat + | 0.516622 0.483378 Histone 74451
>74454 chr1 171932233 171932832 ccaat - | 0.558797 0.441203 Histone 74454
>74526 chr1 172051885 172052484 ccaat - | 0.635314 0.364686 Histone 74526
>74535 chr1 172059266 172059865 CCAAT + | 0.884570 0.115430 Histone 74535
>74555 chr1 172079714 172080313 CCAAT + | 0.967192 0.032808 Histone 74555
>74557 chr1 172079785 172080384 ccaat + | 0.967192 0.032808 Histone 74557
>74559 chr1 172079822 172080421 ccaat + | 0.967192 0.032808 Histone 74559
>74561 chr1 172081165 172081764 ccaat + | 0.740847 0.259153 Histone 74561
>74563 chr1 172081174 172081773 ccaat + | 0.740847 0.259153 Histone 74563
>74625 chr1 172254027 172254626 CCAAT + | 0.702892 0.297108 Histone 74625
>74627 chr1 172254056 172254655 CCAAT + | 0.702892 0.297108 Histone 74627
>74688 chr1 172433536 172434135 CCAAT - | 0.915048 0.084952 Histone 74688
>74716 chr1 172593862 172594461 ccaat - | 0.847382 0.152618 Histone 74716
>74752 chr1 172796268 172796867 ccaat - | 0.773482 0.226518 Histone 74752
>74782 chr1 172860792 172861391 ccaat - | 0.942225 0.057775 Histone 74782
>74795 chr1 172947303 172947902 ccaat + | 0.890876 0.109124 Histone 74795
>74796 chr1 172947548 172948147 ccaat - | 0.893689 0.106311 Histone 74796
>74797 chr1 172947447 172948046 ccaat + | 0.960418 0.039582 Histone 74797
>74798 chr1 172947692 172948291 ccaat - | 0.893689 0.106311 Histone 74798
>74799 chr1 172947471 172948070 ccaat + | 0.960418 0.039582 Histone 74799
>74800 chr1 172947716 172948315 ccaat - | 0.893689 0.106311 Histone 74800
>74801 chr1 172947495 172948094 ccaat + | 0.960418 0.039582 Histone 74801
>74802 chr1 172947740 172948339 ccaat - | 0.893689 0.106311 Histone 74802
>74803 chr1 172947519 172948118 ccaat + | 0.960418 0.039582 Histone 74803
>74804 chr1 172947764 172948363 ccaat - | 0.893689 0.106311 Histone 74804
>74835 chr1 173002358 173002957 ccaat + | 0.976039 0.023961 Histone 74835
>74837 chr1 173002365 173002964 ccaat + | 0.976039 0.023961 Histone 74837
>74842 chr1 173018387 173018986 ccaat - | 0.639315 0.360685 Histone 74842
>74888 chr1 173095520 173096119 CCAAT - | 0.966737 0.033263 Histone 74888
>74893 chr1 173144203 173144802 ccaat + | 0.622733 0.377267 Histone 74893
>74939 chr1 173254209 173254808 CCaat + | 0.636438 0.363562 Histone 74939
>74943 chr1 173266492 173267091 CCAAT + | 0.928263 0.071737 Histone 74943
>74999 chr1 173383350 173383949 CCAAT + | 0.628601 0.371399 Histone 74999
>75001 chr1 173389911 173390510 ccaat + | 0.593660 0.406340 Histone 75001
>75005 chr1 173395639 173396238 CCAAT + | 0.591667 0.408333 Histone 75005
>75014 chr1 173406348 173406947 ccaat - | 0.609830 0.390170 Histone 75014
>75023 chr1 173415194 173415793 ccaat + | 0.997518 0.002482 Histone 75023
>75025 chr1 173415296 173415895 CCAAT + | 0.987172 0.012828 Histone 75025
>75036 chr1 173435707 173436306 ccaat - | 0.721580 0.278420 Histone 75036
>75047 chr1 173446436 173447035 CCAAT + | 0.779618 0.220382 Histone 75047
>75060 chr1 173478002 173478601 ccaat - | 0.584560 0.415440 Histone 75060
>75082 chr1 173506091 173506690 ccaat - | 0.909091 0.090909 Histone 75082
>75084 chr1 173506181 173506780 ccaat - | 0.909091 0.090909 Histone 75084
>75091 chr1 173511113 173511712 ccaat + | 0.720366 0.279634 Histone 75091
>75101 chr1 173526512 173527111 ccaat + | 0.703535 0.296465 Histone 75101
>75103 chr1 173526662 173527261 ccaat + | 0.703535 0.296465 Histone 75103
>75123 chr1 173570034 173570633 ccaat + | 0.991500 0.008500 Histone 75123
>75147 chr1 173618870 173619469 CCAAT + | 0.990547 0.009453 Histone 75147
>75148 chr1 173619115 173619714 CCAAT - | 0.966539 0.033461 Histone 75148
>75184 chr1 173674574 173675173 ccaat - | 0.640649 0.359351 Histone 75184
>75211 chr1 173718052 173718651 CCAAT + | 0.726385 0.273616 Histone 75211
>75235 chr1 173756481 173757080 CCAAT + | 0.985352 0.014648 Histone 75235
>75237 chr1 173756563 173757162 CCAAT + | 0.943080 0.056920 Histone 75237
>75253 chr1 173787046 173787645 ccaat + | 0.631126 0.368874 Histone 75253
>75254 chr1 173787291 173787890 ccaat - | 0.769418 0.230582 Histone 75254
>75283 chr1 173823360 173823959 ccaat + | 0.620285 0.379715 Histone 75283
>75284 chr1 173823605 173824204 ccaat - | 0.705980 0.294020 Histone 75284
>75291 chr1 173841059 173841658 CCAAT + | 0.811792 0.188208 Histone 75291
>75309 chr1 173866462 173867061 ccaat + | 0.638831 0.361169 Histone 75309
>75320 chr1 173894392 173894991 CCAAT - | 0.505472 0.494528 Histone 75320
>75321 chr1 173900002 173900601 CCAAT + | 0.506559 0.493441 Histone 75321
>75323 chr1 173900049 173900648 CCAAT + | 0.506559 0.493441 Histone 75323
>75345 chr1 173929812 173930411 ccaat + | 0.978972 0.021028 Histone 75345
>75353 chr1 173937229 173937828 CCAAT + | 0.537159 0.462841 Histone 75353
>75366 chr1 173952271 173952870 ccaat - | 0.876686 0.123314 Histone 75366
>75368 chr1 173952280 173952879 ccaat - | 0.876686 0.123314 Histone 75368
>75370 chr1 173952394 173952993 CCAAT - | 0.876686 0.123314 Histone 75370
>75381 chr1 173966554 173967153 CCAAT + | 0.729518 0.270482 Histone 75381
>75383 chr1 173966737 173967336 CCAAT + | 0.509577 0.490423 Histone 75383
>75413 chr1 174003388 174003987 CCAAT + | 0.971130 0.028870 Histone 75413
>75415 chr1 174003484 174004083 CCAAT + | 0.971130 0.028870 Histone 75415
>75491 chr1 174129425 174130024 ccaat + | 0.721069 0.278931 Histone 75491
>75511 chr1 174171709 174172308 ccaat + | 0.980311 0.019689 Histone 75511
>75512 chr1 174171954 174172553 ccaat - | 0.670968 0.329032 Histone 75512
>75597 chr1 174427922 174428521 CCAAT + | 0.679648 0.320352 Histone 75597
>75599 chr1 174427975 174428574 CCAAT + | 0.679648 0.320352 Histone 75599
>75601 chr1 174427986 174428585 CCAAT + | 0.679648 0.320352 Histone 75601
>75626 chr1 174511073 174511672 ccaat - | 0.683640 0.316360 Histone 75626
>75683 chr1 174679875 174680474 CCAAT + | 0.815141 0.184859 Histone 75683
>75707 chr1 174746999 174747598 ccaat + | 0.911125 0.088875 Histone 75707
>75709 chr1 174747019 174747618 ccaat + | 0.911125 0.088875 Histone 75709
>75769 chr1 174924638 174925237 CCAAT + | 0.506556 0.493444 Histone 75769
>75770 chr1 174924883 174925482 CCAAT - | 0.923370 0.076630 Histone 75770
>75818 chr1 175027944 175028543 CCAAT - | 0.873737 0.126263 Histone 75818
>75820 chr1 175027950 175028549 CCAAT - | 0.873737 0.126263 Histone 75820
>75851 chr1 175076796 175077395 CCAAT + | 0.851984 0.148016 Histone 75851
>75861 chr1 175090196 175090795 CCAAT + | 0.610434 0.389566 Histone 75861
>75879 chr1 175102474 175103073 CCAAT + | 0.604107 0.395893 Histone 75879
>75881 chr1 175107837 175108436 CCAAT + | 0.876503 0.123498 Histone 75881
>75883 chr1 175107869 175108468 ccaat + | 0.876503 0.123498 Histone 75883
>75887 chr1 175116691 175117290 CCAAT + | 0.973240 0.026760 Histone 75887
>75897 chr1 175125010 175125609 CCAAT + | 0.860475 0.139525 Histone 75897
>75898 chr1 175125255 175125854 CCAAT - | 0.646306 0.353694 Histone 75898
>75981 chr1 175260002 175260601 CCAAT + | 0.764955 0.235045 Histone 75981
>75983 chr1 175260143 175260742 CCAAT + | 0.764955 0.235045 Histone 75983
>75988 chr1 175263582 175264181 CCAAT - | 0.871964 0.128036 Histone 75988
>76005 chr1 175278362 175278961 CCAAT + | 0.891624 0.108376 Histone 76005
>76009 chr1 175284812 175285411 CCAAT + | 0.514192 0.485808 Histone 76009
>76014 chr1 175289377 175289976 CCAAT - | 0.917066 0.082934 Histone 76014
>76061 chr1 175406175 175406774 CCAAT + | 0.927814 0.072186 Histone 76061
>76062 chr1 175406420 175407019 CCAAT - | 0.672469 0.327531 Histone 76062
>76087 chr1 175432719 175433318 ccaat + | 0.937745 0.062255 Histone 76087
>76133 chr1 175506294 175506893 CCAAT + | 0.721580 0.278420 Histone 76133
>76135 chr1 175506310 175506909 CCAAT + | 0.721580 0.278420 Histone 76135
>76153 chr1 175527688 175528287 ccaat + | 0.843052 0.156948 Histone 76153
>76155 chr1 175533819 175534418 ccaat + | 0.768179 0.231821 Histone 76155
>76157 chr1 175533856 175534455 ccaat + | 0.548536 0.451464 Histone 76157
>76171 chr1 175554800 175555399 ccaat + | 0.995971 0.004029 Histone 76171
>76172 chr1 175555045 175555644 ccaat - | 0.893689 0.106311 Histone 76172
>76173 chr1 175554825 175555424 ccaat + | 0.995971 0.004029 Histone 76173
>76175 chr1 175554891 175555490 ccaat + | 0.995971 0.004029 Histone 76175
>76177 chr1 175554915 175555514 ccaat + | 0.995971 0.004029 Histone 76177
>76179 chr1 175554939 175555538 ccaat + | 0.995971 0.004029 Histone 76179
>76191 chr1 175560874 175561473 ccaat + | 0.988820 0.011180 Histone 76191
>76193 chr1 175560940 175561539 ccaat + | 0.890876 0.109124 Histone 76193
>76195 chr1 175560965 175561564 ccaat + | 0.993303 0.006697 Histone 76195
>76197 chr1 175561029 175561628 ccaat + | 0.993303 0.006697 Histone 76197
>76199 chr1 175561064 175561663 ccaat + | 0.993303 0.006697 Histone 76199
>76200 chr1 175561309 175561908 ccaat - | 0.893689 0.106311 Histone 76200
>76201 chr1 175561088 175561687 ccaat + | 0.993303 0.006697 Histone 76201
>76202 chr1 175561333 175561932 ccaat - | 0.893689 0.106311 Histone 76202
>76203 chr1 175561112 175561711 ccaat + | 0.993303 0.006697 Histone 76203
>76213 chr1 175572640 175573239 CCAAT + | 0.851527 0.148473 Histone 76213
>76215 chr1 175572654 175573253 CCAAT + | 0.851527 0.148473 Histone 76215
>76217 chr1 175573064 175573663 ccaat + | 0.879582 0.120418 Histone 76217
>76267 chr1 175669658 175670257 CCAAT + | 0.592162 0.407838 Histone 76267
>76278 chr1 175695047 175695646 ccaat - | 0.602703 0.397297 Histone 76278
>76279 chr1 175696396 175696995 ccaat + | 0.996233 0.003767 Histone 76279
>76299 chr1 175710791 175711390 ccaat + | 0.900085 0.099915 Histone 76299
>76303 chr1 175716025 175716624 CCAAT + | 0.556016 0.443984 Histone 76303
>76305 chr1 175716283 175716882 CCAAT + | 0.544197 0.455803 Histone 76305
>76335 chr1 175771663 175772262 ccaat + | 0.605951 0.394049 Histone 76335
>76356 chr1 175813958 175814557 CCAAT - | 0.630391 0.369609 Histone 76356
>76358 chr1 175814292 175814891 CCAAT - | 0.639315 0.360685 Histone 76358
>76365 chr1 175817507 175818106 CCAAT + | 0.866080 0.133920 Histone 76365
>76406 chr1 175880649 175881248 CCAAT - | 0.759678 0.240322 Histone 76406
>76444 chr1 175946742 175947341 CCAAT - | 0.534246 0.465754 Histone 76444
>76464 chr1 175976620 175977219 CCAAT - | 0.806616 0.193384 Histone 76464
>76491 chr1 176006351 176006950 ccaat + | 0.735657 0.264343 Histone 76491
>76495 chr1 176008392 176008991 CCAAT + | 0.833560 0.166440 Histone 76495
>76509 chr1 176038245 176038844 CCAAT + | 0.764542 0.235458 Histone 76509
>76527 chr1 176047840 176048439 ccaat + | 0.961020 0.038980 Histone 76527
>76528 chr1 176048085 176048684 ccaat - | 0.961370 0.038630 Histone 76528
>76529 chr1 176047906 176048505 ccaat + | 0.961020 0.038980 Histone 76529
>76530 chr1 176048151 176048750 ccaat - | 0.961370 0.038630 Histone 76530
>76541 chr1 176059745 176060344 CCAAT + | 0.837281 0.162719 Histone 76541
>76618 chr1 176165784 176166383 CCAAT - | 0.511656 0.488344 Histone 76618
>76637 chr1 176194797 176195396 CCAAT + | 0.635150 0.364850 Histone 76637
>76697 chr1 176254161 176254760 CCAAT + | 0.721580 0.278420 Histone 76697
>76739 chr1 176299074 176299673 ccaAT + | 0.769418 0.230582 Histone 76739
>76756 chr1 176326784 176327383 ccaat - | 0.799052 0.200948 Histone 76756
>76834 chr1 176717852 176718451 CCAAT - | 0.817291 0.182709 Histone 76834
>76841 chr1 176721414 176722013 ccaat + | 0.549265 0.450735 Histone 76841
>76862 chr1 176761399 176761998 ccaat - | 0.535427 0.464573 Histone 76862
>76883 chr1 176797193 176797792 ccAAT + | 0.883483 0.116517 Histone 76883
>76885 chr1 176797262 176797861 CCAAT + | 0.883483 0.116517 Histone 76885
>76919 chr1 176877989 176878588 CCAAT + | 0.549041 0.450959 Histone 76919
>76920 chr1 176878234 176878833 CCAAT - | 0.946254 0.053746 Histone 76920
>76923 chr1 176880293 176880892 CCAAT + | 0.582816 0.417184 Histone 76923
>76924 chr1 176880538 176881137 CCAAT - | 0.740847 0.259153 Histone 76924
>76952 chr1 176933873 176934472 ccaat - | 0.737464 0.262536 Histone 76952
>76978 chr1 177012825 177013424 ccaat - | 0.671170 0.328830 Histone 76978
>76985 chr1 177025587 177026186 ccAAT + | 0.670465 0.329535 Histone 76985
>76992 chr1 177043050 177043649 ccaat - | 0.649800 0.350200 Histone 76992
>77047 chr1 177211145 177211744 ccaat + | 0.886041 0.113959 Histone 77047
>77049 chr1 177211170 177211769 ccaat + | 0.886041 0.113959 Histone 77049
>77051 chr1 177211194 177211793 ccaat + | 0.886041 0.113959 Histone 77051
>77087 chr1 177319286 177319885 CCAAT + | 0.894652 0.105348 Histone 77087
>77105 chr1 177378508 177379107 CCAAT + | 0.763040 0.236960 Histone 77105
>77146 chr1 177456985 177457584 ccaat - | 0.882233 0.117767 Histone 77146
>77155 chr1 177468167 177468766 CCAAT + | 0.568608 0.431392 Histone 77155
>77173 chr1 177498725 177499324 ccaat + | 0.815569 0.184431 Histone 77173
>77175 chr1 177498810 177499409 ccaat + | 0.815569 0.184431 Histone 77175
>77177 chr1 177498865 177499464 ccaat + | 0.815569 0.184431 Histone 77177
>77190 chr1 177513696 177514295 ccaat - | 0.677326 0.322674 Histone 77190
>77269 chr1 177689218 177689817 ccaat + | 0.968509 0.031491 Histone 77269
>77271 chr1 177689251 177689850 ccaat + | 0.968509 0.031491 Histone 77271
>77275 chr1 177713059 177713658 ccaat + | 0.748127 0.251873 Histone 77275
>77324 chr1 177820960 177821559 CCAAT - | 0.909589 0.090411 Histone 77324
>77335 chr1 177859135 177859734 ccaat + | 0.592381 0.407619 Histone 77335
>77373 chr1 177958492 177959091 ccaat + | 0.877813 0.122187 Histone 77373
>77374 chr1 177958737 177959336 ccaat - | 0.769224 0.230776 Histone 77374
>77378 chr1 177970040 177970639 ccaat - | 0.910468 0.089532 Histone 77378
[truncated: 14,825,647 more chars]
