# Supplementary material for: Genome-wide analysis of regions similar to promoters of histone genes
Source: BMC Syst Biol. 2010 May 28;4(Suppl 1):S4. doi: 10.1186/1752-0509-4-S1-S4 (PMC2880410; doi:10.1186/1752-0509-4-S1-S4)
Supplement: Additional file 12 [file 1752-0509-4-S1-S4-S12.txt]

Format of lines for 'Intergenic' annotation category:
Prediction_annotation | Histone_prediction_line_ID | Distance_between_prediction_and_closest_gene | CAAT-box_annotation_associated_with_prediction | Histone_class_prediction | RefSeq_gene_detail_annotated_with_prediction
Format of lines for all annotation categories other than 'Intergenic':
Prediction_annotation | Histone_prediction_line_ID | CAAT-box_annotation_associated_with_prediction | Histone_class_prediction | RefSeq_gene_detail_annotated_with_prediction
RefSeq_gene_field_format:
#hg18.refGene.name	hg18.refGene.chrom	hg18.refGene.strand	hg18.refGene.txStart	hg18.refGene.txEnd	hg18.refGene.cdsStart	hg18.refGene.cdsEnd	hg18.refGene.exonCount	hg18.refGene.exonStarts	hg18.refGene.exonEnds	hg18.refLink.product	hg18.refLink.locusLinkId
Intergenic | 1 | 42927 | 5 chr1 15428 16027 CCAAT + | 0.618934 0.381066 Histone 5 | NM_001005484	chr1	+	58953	59871	58953	59871	1	58953,	59871,	olfactory receptor, family 4, subfamily F,	79501
Intergenic | 2 | 59990 | 46 chr1 85934 86533 CCAAT - | 0.906013 0.093987 Histone 46 | NR_026818	chr1	-	24474	25944	25944	25944	3	24474,25139,25583,	25037,25344,25944,		645520
Intergenic | 3 | 87409 | 69 chr1 147280 147879 ccaat + | 0.943738 0.056262 Histone 69 | NM_001005484	chr1	+	58953	59871	58953	59871	1	58953,	59871,	olfactory receptor, family 4, subfamily F,	79501
Intergenic | 4 | 105923 | 85 chr1 165794 166393 CCAAT + | 0.660050 0.339950 Histone 85 | NM_001005484	chr1	+	58953	59871	58953	59871	1	58953,	59871,	olfactory receptor, family 4, subfamily F,	79501
Intergenic | 5 | 197362 | 94 chr1 223306 223905 ccaat - | 0.891651 0.108349 Histone 94 | NR_026818	chr1	-	24474	25944	25944	25944	3	24474,25139,25583,	25037,25344,25944,		645520
Intergenic | 6 | 206325 | 104 chr1 232269 232868 CCAAT - | 0.954111 0.045889 Histone 104 | NR_026818	chr1	-	24474	25944	25944	25944	3	24474,25139,25583,	25037,25344,25944,		645520
Intergenic | 7 | 6863 | 131 chr1 365323 365922 ccaat + | 0.521463 0.478537 Histone 131 | NM_001005277	chr1	+	357521	358460	357521	358460	1	357521,	358460,	olfactory receptor, family 4, subfamily F,	81399
Intergenic | 8 | 25861 | 139 chr1 384321 384920 ccaat + | 0.869789 0.130211 Histone 139 | NM_001005277	chr1	+	357521	358460	357521	358460	1	357521,	358460,	olfactory receptor, family 4, subfamily F,	81399
Intergenic | 9 | 211936 | 144 chr1 398424 399023 CCAAT - | 0.586844 0.413156 Histone 144 | NM_001005277	chr1	-	610958	611897	610958	611897	1	610958,	611897,	olfactory receptor, family 4, subfamily F,	81399
Intergenic | 10 | 43530 | 147 chr1 401990 402589 CCAAT + | 0.954111 0.045889 Histone 147 | NM_001005277	chr1	+	357521	358460	357521	358460	1	357521,	358460,	olfactory receptor, family 4, subfamily F,	81399
Intergenic | 11 | 46485 | 151 chr1 404945 405544 CCAAT + | 0.779134 0.220866 Histone 151 | NM_001005277	chr1	+	357521	358460	357521	358460	1	357521,	358460,	olfactory receptor, family 4, subfamily F,	81399
Intergenic | 12 | 57711 | 165 chr1 416171 416770 CCAAT + | 0.805290 0.194710 Histone 165 | NM_001005277	chr1	+	357521	358460	357521	358460	1	357521,	358460,	olfactory receptor, family 4, subfamily F,	81399
Intergenic | 13 | 92061 | 175 chr1 450521 451120 ccaat + | 0.679396 0.320604 Histone 175 | NM_001005277	chr1	+	357521	358460	357521	358460	1	357521,	358460,	olfactory receptor, family 4, subfamily F,	81399
Intergenic | 14 | 92143 | 177 chr1 450603 451202 ccaat + | 0.679396 0.320604 Histone 177 | NM_001005277	chr1	+	357521	358460	357521	358460	1	357521,	358460,	olfactory receptor, family 4, subfamily F,	81399
Intergenic | 15 | 182752 | 189 chr1 541212 541811 ccaat + | 0.533016 0.466984 Histone 189 | NM_001005277	chr1	+	357521	358460	357521	358460	1	357521,	358460,	olfactory receptor, family 4, subfamily F,	81399
Intergenic | 16 | 62867 | 198 chr1 547493 548092 CCAAT - | 0.805290 0.194710 Histone 198 | NM_001005277	chr1	-	610958	611897	610958	611897	1	610958,	611897,	olfactory receptor, family 4, subfamily F,	81399
Intergenic | 17 | 42855 | 220 chr1 567505 568104 CCAAT - | 0.954111 0.045889 Histone 220 | NM_001005277	chr1	-	610958	611897	610958	611897	1	610958,	611897,	olfactory receptor, family 4, subfamily F,	81399
Intergenic | 18 | 25081 | 226 chr1 585279 585878 ccaat - | 0.869789 0.130211 Histone 226 | NM_001005277	chr1	-	610958	611897	610958	611897	1	610958,	611897,	olfactory receptor, family 4, subfamily F,	81399
Intergenic | 19 | 73984 | 267 chr1 678344 678943 ccaat + | 0.807180 0.192820 Histone 267 | NR_015368	chr1	+	752926	779603	779603	779603	7	752926,754245,772896,777169,777913,778633,778819,	753018,754347,773049,777353,778009,778765,779603,		643837
Intergenic | 20 | 69219 | 271 chr1 683109 683708 ccaat + | 0.943738 0.056262 Histone 271 | NR_015368	chr1	+	752926	779603	779603	779603	7	752926,754245,772896,777169,777913,778633,778819,	753018,754347,773049,777353,778009,778765,779603,		643837
Intergenic | 21 | 67717 | 277 chr1 684611 685210 CCAAT + | 0.594243 0.405757 Histone 277 | NR_015368	chr1	+	752926	779603	779603	779603	7	752926,754245,772896,777169,777913,778633,778819,	753018,754347,773049,777353,778009,778765,779603,		643837
Intergenic | 22 | 58188 | 283 chr1 694140 694739 CCAAT + | 0.622809 0.377191 Histone 283 | NR_015368	chr1	+	752926	779603	779603	779603	7	752926,754245,772896,777169,777913,778633,778819,	753018,754347,773049,777353,778009,778765,779603,		643837
Intergenic | 23 | 50752 | 291 chr1 701576 702175 CCAAT + | 0.660050 0.339950 Histone 291 | NR_015368	chr1	+	752926	779603	779603	779603	7	752926,754245,772896,777169,777913,778633,778819,	753018,754347,773049,777353,778009,778765,779603,		643837
Intergenic | 24 | 48760 | 293 chr1 703568 704167 CCAAT + | 0.950513 0.049487 Histone 293 | NR_015368	chr1	+	752926	779603	779603	779603	7	752926,754245,772896,777169,777913,778633,778819,	753018,754347,773049,777353,778009,778765,779603,		643837
Intergenic | 25 | 47038 | 294 chr1 703813 704412 CCAAT - | 0.796176 0.203824 Histone 294 | NR_024321	chr1	-	751449	752765	752765	752765	1	751449,	752765,		79854
Intergenic | 26 | 11048 | 306 chr1 739803 740402 CCAAT - | 0.766475 0.233525 Histone 306 | NR_024321	chr1	-	751449	752765	752765	752765	1	751449,	752765,		79854
Segment_within_Transcript | 27 | 369 chr1 964328 964927 CCAAT + | 0.600077 0.399923 Histone 369 | NM_198576	chr1	+	945365	981355	945415	980224	36	945365,947443,960519,965907,966415,966720,967198,968481,968780,969065,969351,969576,970403,970601,970975,971206,971402,971639,972062,972569,972815,973018,973254,974109,974478,974808,975145,975475,975669,975968,976495,976695,976970,978995,979690,980066,	945616,947705,960567,966123,966640,966945,967405,968700,968975,969266,969500,969682,970520,970766,971119,971331,971508,971978,972200,972697,972930,973138,973608,974302,974694,975038,975280,975572,975834,976080,976612,976888,977058,979220,979794,981355,	agrin	375790
Intergenic | 28 | 50748 | 383 chr1 1032103 1032702 ccaat + | 0.774711 0.225289 Histone 383 | NM_198576	chr1	+	945365	981355	945415	980224	36	945365,947443,960519,965907,966415,966720,967198,968481,968780,969065,969351,969576,970403,970601,970975,971206,971402,971639,972062,972569,972815,973018,973254,974109,974478,974808,975145,975475,975669,975968,976495,976695,976970,978995,979690,980066,	945616,947705,960567,966123,966640,966945,967405,968700,968975,969266,969500,969682,970520,970766,971119,971331,971508,971978,972200,972697,972930,973138,973608,974302,974694,975038,975280,975572,975834,976080,976612,976888,977058,979220,979794,981355,	agrin	375790
Segment_within_Transcript | 29 | 384 chr1 1032348 1032947 ccaat - | 0.893689 0.106311 Histone 384 | NM_017891	chr1	-	1007060	1041599	1008135	1016786	10	1007060,1009595,1009723,1011120,1012381,1012744,1015595,1016714,1017233,1041302,	1008230,1009626,1009749,1011255,1012447,1012840,1015671,1016808,1017346,1041599,	hypothetical protein LOC54991	54991
Intergenic | 30 | 50789 | 385 chr1 1032144 1032743 ccaat + | 0.908543 0.091457 Histone 385 | NM_198576	chr1	+	945365	981355	945415	980224	36	945365,947443,960519,965907,966415,966720,967198,968481,968780,969065,969351,969576,970403,970601,970975,971206,971402,971639,972062,972569,972815,973018,973254,974109,974478,974808,975145,975475,975669,975968,976495,976695,976970,978995,979690,980066,	945616,947705,960567,966123,966640,966945,967405,968700,968975,969266,969500,969682,970520,970766,971119,971331,971508,971978,972200,972697,972930,973138,973608,974302,974694,975038,975280,975572,975834,976080,976612,976888,977058,979220,979794,981355,	agrin	375790
Segment_within_Transcript | 31 | 386 chr1 1032389 1032988 ccaat - | 0.893689 0.106311 Histone 386 | NM_017891	chr1	-	1007060	1041599	1008135	1016786	10	1007060,1009595,1009723,1011120,1012381,1012744,1015595,1016714,1017233,1041302,	1008230,1009626,1009749,1011255,1012447,1012840,1015671,1016808,1017346,1041599,	hypothetical protein LOC54991	54991
Intergenic | 32 | 50869 | 387 chr1 1032224 1032823 ccaat + | 0.908543 0.091457 Histone 387 | NM_198576	chr1	+	945365	981355	945415	980224	36	945365,947443,960519,965907,966415,966720,967198,968481,968780,969065,969351,969576,970403,970601,970975,971206,971402,971639,972062,972569,972815,973018,973254,974109,974478,974808,975145,975475,975669,975968,976495,976695,976970,978995,979690,980066,	945616,947705,960567,966123,966640,966945,967405,968700,968975,969266,969500,969682,970520,970766,971119,971331,971508,971978,972200,972697,972930,973138,973608,974302,974694,975038,975280,975572,975834,976080,976612,976888,977058,979220,979794,981355,	agrin	375790
Segment_within_Transcript | 33 | 388 chr1 1032469 1033068 ccaat - | 0.893689 0.106311 Histone 388 | NM_017891	chr1	-	1007060	1041599	1008135	1016786	10	1007060,1009595,1009723,1011120,1012381,1012744,1015595,1016714,1017233,1041302,	1008230,1009626,1009749,1011255,1012447,1012840,1015671,1016808,1017346,1041599,	hypothetical protein LOC54991	54991
Intergenic | 34 | 50910 | 389 chr1 1032265 1032864 ccaat + | 0.908543 0.091457 Histone 389 | NM_198576	chr1	+	945365	981355	945415	980224	36	945365,947443,960519,965907,966415,966720,967198,968481,968780,969065,969351,969576,970403,970601,970975,971206,971402,971639,972062,972569,972815,973018,973254,974109,974478,974808,975145,975475,975669,975968,976495,976695,976970,978995,979690,980066,	945616,947705,960567,966123,966640,966945,967405,968700,968975,969266,969500,969682,970520,970766,971119,971331,971508,971978,972200,972697,972930,973138,973608,974302,974694,975038,975280,975572,975834,976080,976612,976888,977058,979220,979794,981355,	agrin	375790
Segment_within_Transcript | 35 | 390 chr1 1032510 1033109 ccaat - | 0.893689 0.106311 Histone 390 | NM_017891	chr1	-	1007060	1041599	1008135	1016786	10	1007060,1009595,1009723,1011120,1012381,1012744,1015595,1016714,1017233,1041302,	1008230,1009626,1009749,1011255,1012447,1012840,1015671,1016808,1017346,1041599,	hypothetical protein LOC54991	54991
Segment_within_Transcript | 36 | 392 chr1 1032551 1033150 ccaat - | 0.893689 0.106311 Histone 392 | NM_017891	chr1	-	1007060	1041599	1008135	1016786	10	1007060,1009595,1009723,1011120,1012381,1012744,1015595,1016714,1017233,1041302,	1008230,1009626,1009749,1011255,1012447,1012840,1015671,1016808,1017346,1041599,	hypothetical protein LOC54991	54991
Intergenic | 37 | 51086 | 393 chr1 1032441 1033040 ccaat + | 0.961369 0.038631 Histone 393 | NM_198576	chr1	+	945365	981355	945415	980224	36	945365,947443,960519,965907,966415,966720,967198,968481,968780,969065,969351,969576,970403,970601,970975,971206,971402,971639,972062,972569,972815,973018,973254,974109,974478,974808,975145,975475,975669,975968,976495,976695,976970,978995,979690,980066,	945616,947705,960567,966123,966640,966945,967405,968700,968975,969266,969500,969682,970520,970766,971119,971331,971508,971978,972200,972697,972930,973138,973608,974302,974694,975038,975280,975572,975834,976080,976612,976888,977058,979220,979794,981355,	agrin	375790
Segment_within_Transcript | 38 | 394 chr1 1032686 1033285 ccaat - | 0.893689 0.106311 Histone 394 | NM_017891	chr1	-	1007060	1041599	1008135	1016786	10	1007060,1009595,1009723,1011120,1012381,1012744,1015595,1016714,1017233,1041302,	1008230,1009626,1009749,1011255,1012447,1012840,1015671,1016808,1017346,1041599,	hypothetical protein LOC54991	54991
Intergenic | 39 | 51110 | 395 chr1 1032465 1033064 ccaat + | 0.961369 0.038631 Histone 395 | NM_198576	chr1	+	945365	981355	945415	980224	36	945365,947443,960519,965907,966415,966720,967198,968481,968780,969065,969351,969576,970403,970601,970975,971206,971402,971639,972062,972569,972815,973018,973254,974109,974478,974808,975145,975475,975669,975968,976495,976695,976970,978995,979690,980066,	945616,947705,960567,966123,966640,966945,967405,968700,968975,969266,969500,969682,970520,970766,971119,971331,971508,971978,972200,972697,972930,973138,973608,974302,974694,975038,975280,975572,975834,976080,976612,976888,977058,979220,979794,981355,	agrin	375790
Segment_within_Transcript | 40 | 396 chr1 1032710 1033309 ccaat - | 0.893689 0.106311 Histone 396 | NM_017891	chr1	-	1007060	1041599	1008135	1016786	10	1007060,1009595,1009723,1011120,1012381,1012744,1015595,1016714,1017233,1041302,	1008230,1009626,1009749,1011255,1012447,1012840,1015671,1016808,1017346,1041599,	hypothetical protein LOC54991	54991
Intergenic | 41 | 51134 | 397 chr1 1032489 1033088 ccaat + | 0.961369 0.038631 Histone 397 | NM_198576	chr1	+	945365	981355	945415	980224	36	945365,947443,960519,965907,966415,966720,967198,968481,968780,969065,969351,969576,970403,970601,970975,971206,971402,971639,972062,972569,972815,973018,973254,974109,974478,974808,975145,975475,975669,975968,976495,976695,976970,978995,979690,980066,	945616,947705,960567,966123,966640,966945,967405,968700,968975,969266,969500,969682,970520,970766,971119,971331,971508,971978,972200,972697,972930,973138,973608,974302,974694,975038,975280,975572,975834,976080,976612,976888,977058,979220,979794,981355,	agrin	375790
Segment_within_Transcript | 42 | 398 chr1 1032734 1033333 ccaat - | 0.893689 0.106311 Histone 398 | NM_017891	chr1	-	1007060	1041599	1008135	1016786	10	1007060,1009595,1009723,1011120,1012381,1012744,1015595,1016714,1017233,1041302,	1008230,1009626,1009749,1011255,1012447,1012840,1015671,1016808,1017346,1041599,	hypothetical protein LOC54991	54991
Segment_within_Transcript | 43 | 417 chr1 1113220 1113819 ccaat + | 0.570789 0.429211 Histone 417 | NM_001130045	chr1	+	1099148	1123176	1104458	1123090	16	1099148,1099527,1099666,1104431,1104899,1105276,1105725,1105973,1106983,1107603,1108118,1109162,1110211,1121842,1122335,1122680,	1099169,1099564,1099732,1104576,1104980,1105583,1105844,1106103,1107058,1107689,1108290,1109334,1110352,1121959,1122429,1123176,	tubulin tyrosine ligase-like family, member 10	254173
Overlap_TSS | 44 | 420 chr1 1131952 1132551 CCAAT - | 0.770294 0.229706 Histone 420 | NM_148902	chr1	-	1128750	1131952	1129086	1131814	5	1128750,1129297,1129641,1130612,1131627,	1129211,1129479,1129729,1130735,1131952,	tumor necrosis factor receptor superfamily,	8784
Overlap_TSS | 44 | 420 chr1 1131952 1132551 CCAAT - | 0.770294 0.229706 Histone 420 | NM_148901	chr1	-	1128750	1131952	1128833	1131814	4	1128750,1129641,1130612,1131627,	1129203,1129729,1130735,1131952,	tumor necrosis factor receptor superfamily,	8784
Overlap_TSS | 44 | 420 chr1 1131952 1132551 CCAAT - | 0.770294 0.229706 Histone 420 | NM_004195	chr1	-	1128750	1131952	1129086	1131814	5	1128750,1129276,1129641,1130612,1131627,	1129211,1129479,1129729,1130735,1131952,	tumor necrosis factor receptor superfamily,	8784
Overlap_TSS | 45 | 427 chr1 1156910 1157509 CCAAT + | 0.526579 0.473421 Histone 427 | NM_080605	chr1	+	1157491	1160283	1157521	1158511	1	1157491,	1160283,	UDP-Gal:betaGal beta 1,3-galactosyltransferase	126792
Overlap_TSS | 46 | 428 chr1 1157155 1157754 CCAAT - | 0.773853 0.226147 Histone 428 | NM_016547	chr1	-	1142150	1157310	1142912	1154036	7	1142150,1143700,1144011,1148486,1149074,1153710,1157134,	1143047,1143876,1144170,1148600,1149211,1154189,1157310,	stromal cell derived factor 4 precursor	51150
Overlap_TSS | 46 | 428 chr1 1157155 1157754 CCAAT - | 0.773853 0.226147 Histone 428 | NM_016176	chr1	-	1142150	1157310	1142754	1154036	7	1142150,1143700,1144011,1148486,1149074,1153710,1157134,	1142931,1143876,1144170,1148600,1149211,1154189,1157310,	stromal cell derived factor 4 precursor	51150
Intergenic | 47 | 1377 | 429 chr1 1161660 1162259 CCAAT + | 0.637156 0.362844 Histone 429 | NM_080605	chr1	+	1157491	1160283	1157521	1158511	1	1157491,	1160283,	UDP-Gal:betaGal beta 1,3-galactosyltransferase	126792
Intergenic | 48 | 18711 | 437 chr1 1188042 1188641 CCAAT + | 0.618067 0.381933 Histone 437 | NM_001130413	chr1	+	1207351	1217272	1207501	1216853	15	1207351,1209220,1210813,1211168,1212010,1212351,1212750,1212915,1213181,1215513,1215719,1215879,1216137,1216307,1216496,	1207558,1209333,1210907,1211521,1212218,1212542,1212839,1213079,1213280,1215631,1215798,1215937,1216196,1216383,1217272,	sodium channel, nonvoltage-gated 1, delta	6339
Overlap_TSS | 49 | 457 chr1 1249572 1250171 CCAAT + | 0.800051 0.199949 Histone 457 | NM_001029885	chr1	+	1250005	1254139	1252153	1253006	3	1250005,1252078,1252483,	1250345,1252275,1254139,	glycolipid transfer protein domain containing 1	80772
Overlap_TSS | 50 | 458 chr1 1249817 1250416 CCAAT - | 0.941839 0.058161 Histone 458 | NM_017871	chr1	-	1236827	1249909	1237101	1249851	17	1236827,1237260,1237468,1237682,1237835,1238029,1238277,1238751,1238974,1239543,1240066,1240646,1240762,1244538,1245698,1246238,1249823,	1237167,1237390,1237611,1237744,1237943,1238192,1238367,1238835,1239164,1239608,1240205,1240681,1240861,1244767,1245772,1246336,1249909,	cleavage and polyadenylation specific factor	54973
Intergenic | 51 | 5221 | 461 chr1 1264928 1265527 CCAAT + | 0.678748 0.321252 Histone 461 | NM_152228	chr1	+	1256588	1259707	1256588	1259707	6	1256588,1256880,1257266,1258163,1258501,1258748,	1256779,1257181,1258049,1258367,1258622,1259707,	taste receptor, type 1, member 3	83756
Intergenic | 52 | 5131 | 479 chr1 1319043 1319642 CCAAT + | 0.936773 0.063227 Histone 479 | NR_015434	chr1	+	1324772	1327288	1327288	1327288	3	1324772,1325400,1325847,	1324932,1325546,1327288,		148413
Segment_within_Transcript | 53 | 484 chr1 1322113 1322712 ccaat - | 0.554095 0.445905 Histone 484 | NM_001039577	chr1	-	1310954	1324581	1318024	1324549	13	1310954,1313019,1313196,1313868,1314192,1315472,1315701,1316008,1318638,1320636,1323475,1323839,1324261,	1312825,1313112,1313308,1313986,1314290,1315614,1315806,1318046,1318703,1320757,1323585,1323914,1324581,	cyclin L2 isoform B	81669
Segment_within_Transcript | 53 | 484 chr1 1322113 1322712 ccaat - | 0.554095 0.445905 Histone 484 | NM_001144867	chr1	-	1310954	1324581	1316780	1324549	12	1310954,1313019,1313196,1315472,1315701,1316008,1318032,1318638,1320636,1323475,1323839,1324261,	1312825,1313112,1313308,1315614,1315806,1316818,1318046,1318703,1320757,1323585,1323914,1324581,	cyclin L2 isoform C	81669
Segment_within_Transcript | 53 | 484 chr1 1322113 1322712 ccaat - | 0.554095 0.445905 Histone 484 | NM_001144868	chr1	-	1310954	1324581	1316097	1324549	12	1310954,1313019,1313196,1315472,1315701,1316008,1318032,1318638,1320636,1323475,1323839,1324261,	1312825,1313112,1313308,1315614,1315806,1316108,1318046,1318703,1320757,1323585,1323914,1324581,	cyclin L2 isoform D	81669
Segment_within_Transcript | 53 | 484 chr1 1322113 1322712 ccaat - | 0.554095 0.445905 Histone 484 | NM_030937	chr1	-	1310954	1324581	1312473	1324549	11	1310954,1313019,1313196,1315472,1315701,1316008,1318638,1320636,1323475,1323839,1324261,	1312825,1313112,1313308,1315614,1315806,1316108,1318703,1320757,1323585,1323914,1324581,	cyclin L2 isoform A	81669
Intergenic | 54 | 10918 | 491 chr1 1338206 1338805 ccaat + | 0.507786 0.492214 Histone 491 | NR_015434	chr1	+	1324772	1327288	1327288	1327288	3	1324772,1325400,1325847,	1324932,1325546,1327288,		148413
Intergenic | 55 | 11024 | 493 chr1 1338312 1338911 ccaat + | 0.507786 0.492214 Histone 493 | NR_015434	chr1	+	1324772	1327288	1327288	1327288	3	1324772,1325400,1325847,	1324932,1325546,1327288,		148413
Segment_within_Transcript | 56 | 532 chr1 1473900 1474499 CCAAT - | 0.545042 0.454958 Histone 532 | NM_014188	chr1	-	1466915	1500125	1467308	1499800	5	1466915,1469111,1470105,1490015,1499720,	1467410,1469230,1470245,1490159,1500125,	Ssu72 RNA polymerase II CTD phosphatase homolog	29101
Segment_within_Transcript | 57 | 534 chr1 1473931 1474530 CCAAT - | 0.818021 0.181979 Histone 534 | NM_014188	chr1	-	1466915	1500125	1467308	1499800	5	1466915,1469111,1470105,1490015,1499720,	1467410,1469230,1470245,1490159,1500125,	Ssu72 RNA polymerase II CTD phosphatase homolog	29101
Intergenic | 58 | 14546 | 535 chr1 1474473 1475072 ccaat + | 0.570186 0.429814 Histone 535 | NM_018188	chr1	+	1437417	1459927	1437511	1459315	16	1437417,1441254,1442409,1442958,1444163,1445383,1445790,1447986,1448753,1449081,1449515,1450482,1451703,1452937,1454465,1459168,	1437716,1441331,1442655,1443018,1444233,1445549,1445860,1448142,1448810,1449207,1449640,1450534,1451774,1453105,1454574,1459927,	ATPase family, AAA domain containing 3A	55210
Intergenic | 59 | 31711 | 549 chr1 1508437 1509036 CCAAT + | 0.925872 0.074128 Histone 549 | NM_080875	chr1	+	1540746	1555848	1540873	1555773	20	1540746,1541750,1548631,1549016,1550037,1550233,1550528,1550788,1551892,1552079,1552316,1552538,1552915,1553261,1553515,1553731,1554375,1554627,1554881,1555534,	1540876,1541857,1548942,1549188,1550144,1550428,1550671,1550896,1551997,1552242,1552450,1552687,1553072,1553422,1553642,1553965,1554554,1554809,1554947,1555848,	mindbomb homolog 2	142678
Intergenic | 60 | 16878 | 581 chr1 1603761 1604360 ccaat + | 0.940895 0.059105 Histone 581 | NR_002946	chr1	+	1621237	1623107	1623107	1623107	6	1621237,1621645,1622205,1622446,1622659,1622906,	1621371,1621813,1622370,1622557,1622786,1623107,		8511
Segment_within_Transcript | 61 | 592 chr1 1677539 1678138 CCAAT - | 0.921578 0.078422 Histone 592 | NM_023018	chr1	-	1672530	1699769	1674202	1686705	12	1672530,1674865,1675349,1675582,1675842,1676672,1677556,1677801,1678479,1683250,1686526,1699587,	1674359,1674948,1675507,1675682,1675997,1676775,1677642,1677907,1678609,1683334,1686745,1699769,	NAD kinase	65220
Intergenic | 62 | 82904 | 609 chr1 1706011 1706610 CCAAT + | 0.603249 0.396751 Histone 609 | NR_002946	chr1	+	1621237	1623107	1623107	1623107	6	1621237,1621645,1622205,1622446,1622659,1622906,	1621371,1621813,1622370,1622557,1622786,1623107,		8511
Overlap_3prime | 63 | 610 chr1 1706256 1706855 CCAAT - | 0.788072 0.211928 Histone 610 | NM_002074	chr1	-	1706588	1812355	1708629	1746752	12	1706588,1708620,1710351,1711693,1714543,1725717,1727773,1737054,1739135,1746695,1760488,1812118,	1708352,1708736,1710568,1711895,1714610,1725880,1727837,1737161,1739174,1746798,1760537,1812355,	guanine nucleotide-binding protein, beta-1	2782
Intergenic | 64 | 81911 | 633 chr1 1753616 1754215 CCAAT + | 0.943955 0.056045 Histone 633 | NM_138705	chr1	+	1836125	1838593	1836579	1838492	6	1836125,1836983,1837739,1838050,1838272,1838445,	1836606,1837034,1837914,1838195,1838373,1838593,	calmodulin-like 6	163688
Intergenic | 65 | 81882 | 635 chr1 1753645 1754244 CCAAT + | 0.886041 0.113959 Histone 635 | NM_138705	chr1	+	1836125	1838593	1836579	1838492	6	1836125,1836983,1837739,1838050,1838272,1838445,	1836606,1837034,1837914,1838195,1838373,1838593,	calmodulin-like 6	163688
Segment_within_Transcript | 66 | 640 chr1 1756332 1756931 CCAAT - | 0.911289 0.088711 Histone 640 | NM_002074	chr1	-	1706588	1812355	1708629	1746752	12	1706588,1708620,1710351,1711693,1714543,1725717,1727773,1737054,1739135,1746695,1760488,1812118,	1708352,1708736,1710568,1711895,1714610,1725880,1727837,1737161,1739174,1746798,1760537,1812355,	guanine nucleotide-binding protein, beta-1	2782
Intergenic | 67 | 73593 | 647 chr1 1761934 1762533 ccaat + | 0.526579 0.473421 Histone 647 | NM_138705	chr1	+	1836125	1838593	1836579	1838492	6	1836125,1836983,1837739,1838050,1838272,1838445,	1836606,1837034,1837914,1838195,1838373,1838593,	calmodulin-like 6	163688
Intergenic | 68 | 49767 | 663 chr1 1785760 1786359 CCAAT + | 0.753201 0.246799 Histone 663 | NM_138705	chr1	+	1836125	1838593	1836579	1838492	6	1836125,1836983,1837739,1838050,1838272,1838445,	1836606,1837034,1837914,1838195,1838373,1838593,	calmodulin-like 6	163688
Intergenic | 69 | 21916 | 711 chr1 1918113 1918712 ccaat + | 0.678167 0.321833 Histone 711 | NM_000815	chr1	+	1940627	1952052	1940722	1951581	9	1940627,1946240,1946632,1946816,1948875,1949453,1950409,1950849,1951281,	1940790,1946353,1946700,1947037,1948958,1949591,1950565,1951061,1952052,	gamma-aminobutyric acid (GABA) A receptor, delta	2563
Intergenic | 70 | 65125 | 740 chr1 1990261 1990860 CCAAT - | 0.884832 0.115168 Histone 740 | NM_001080484	chr1	-	1874611	1925136	1876876	1912255	18	1874611,1877918,1880418,1881262,1885047,1886186,1887669,1889933,1891957,1893278,1894235,1895323,1906684,1908235,1909810,1910187,1912188,1924999,	1877149,1878083,1880508,1881329,1885166,1886360,1887825,1890132,1892115,1893381,1894346,1895497,1906789,1908334,1909954,1910272,1912274,1925136,	hypothetical protein LOC85452	85452
Intergenic | 71 | 67994 | 742 chr1 1993130 1993729 ccaat - | 0.651911 0.348089 Histone 742 | NM_001080484	chr1	-	1874611	1925136	1876876	1912255	18	1874611,1877918,1880418,1881262,1885047,1886186,1887669,1889933,1891957,1893278,1894235,1895323,1906684,1908235,1909810,1910187,1912188,1924999,	1877149,1878083,1880508,1881329,1885166,1886360,1887825,1890132,1892115,1893381,1894346,1895497,1906789,1908334,1909954,1910272,1912274,1925136,	hypothetical protein LOC85452	85452
Intergenic | 72 | 80031 | 744 chr1 2005167 2005766 ccaat - | 0.707043 0.292957 Histone 744 | NM_001080484	chr1	-	1874611	1925136	1876876	1912255	18	1874611,1877918,1880418,1881262,1885047,1886186,1887669,1889933,1891957,1893278,1894235,1895323,1906684,1908235,1909810,1910187,1912188,1924999,	1877149,1878083,1880508,1881329,1885166,1886360,1887825,1890132,1892115,1893381,1894346,1895497,1906789,1908334,1909954,1910272,1912274,1925136,	hypothetical protein LOC85452	85452
Segment_within_Transcript | 73 | 747 chr1 2020316 2020915 CCAAT + | 0.513050 0.486950 Histone 747 | NM_001033581	chr1	+	1994945	2106694	2065637	2106308	15	1994945,2056560,2065508,2067325,2070170,2072088,2077293,2090816,2093353,2093599,2095195,2096052,2096522,2105881,2106220,	1995228,2056646,2065640,2067407,2070223,2072277,2077391,2090903,2093489,2093687,2095315,2096132,2096612,2105997,2106694,	protein kinase C, zeta isoform 2	5590
Segment_within_Transcript | 73 | 747 chr1 2020316 2020915 CCAAT + | 0.513050 0.486950 Histone 747 | NM_002744	chr1	+	1971768	2106694	1971929	2106308	18	1971768,1976739,1977782,1980839,2056560,2065508,2067325,2070170,2072088,2077293,2090816,2093353,2093599,2095195,2096052,2096522,2105881,2106220,	1972000,1976861,1977872,1980890,2056646,2065640,2067407,2070223,2072277,2077391,2090903,2093489,2093687,2095315,2096132,2096612,2105997,2106694,	protein kinase C, zeta isoform 1	5590
Segment_within_Transcript | 74 | 749 chr1 2030936 2031535 CCAAT + | 0.564431 0.435569 Histone 749 | NM_001033582	chr1	+	2026014	2106694	2065637	2106308	15	2026014,2056560,2065508,2067325,2070170,2072088,2077293,2090816,2093353,2093599,2095195,2096052,2096522,2105881,2106220,	2026194,2056646,2065640,2067407,2070223,2072277,2077391,2090903,2093489,2093687,2095315,2096132,2096612,2105997,2106694,	protein kinase C, zeta isoform 2	5590
Segment_within_Transcript | 74 | 749 chr1 2030936 2031535 CCAAT + | 0.564431 0.435569 Histone 749 | NM_001033581	chr1	+	1994945	2106694	2065637	2106308	15	1994945,2056560,2065508,2067325,2070170,2072088,2077293,2090816,2093353,2093599,2095195,2096052,2096522,2105881,2106220,	1995228,2056646,2065640,2067407,2070223,2072277,2077391,2090903,2093489,2093687,2095315,2096132,2096612,2105997,2106694,	protein kinase C, zeta isoform 2	5590
Segment_within_Transcript | 74 | 749 chr1 2030936 2031535 CCAAT + | 0.564431 0.435569 Histone 749 | NM_002744	chr1	+	1971768	2106694	1971929	2106308	18	1971768,1976739,1977782,1980839,2056560,2065508,2067325,2070170,2072088,2077293,2090816,2093353,2093599,2095195,2096052,2096522,2105881,2106220,	1972000,1976861,1977872,1980890,2056646,2065640,2067407,2070223,2072277,2077391,2090903,2093489,2093687,2095315,2096132,2096612,2105997,2106694,	protein kinase C, zeta isoform 1	5590
Segment_within_Transcript | 75 | 751 chr1 2031031 2031630 CCAAT + | 0.564431 0.435569 Histone 751 | NM_001033582	chr1	+	2026014	2106694	2065637	2106308	15	2026014,2056560,2065508,2067325,2070170,2072088,2077293,2090816,2093353,2093599,2095195,2096052,2096522,2105881,2106220,	2026194,2056646,2065640,2067407,2070223,2072277,2077391,2090903,2093489,2093687,2095315,2096132,2096612,2105997,2106694,	protein kinase C, zeta isoform 2	5590
Segment_within_Transcript | 75 | 751 chr1 2031031 2031630 CCAAT + | 0.564431 0.435569 Histone 751 | NM_001033581	chr1	+	1994945	2106694	2065637	2106308	15	1994945,2056560,2065508,2067325,2070170,2072088,2077293,2090816,2093353,2093599,2095195,2096052,2096522,2105881,2106220,	1995228,2056646,2065640,2067407,2070223,2072277,2077391,2090903,2093489,2093687,2095315,2096132,2096612,2105997,2106694,	protein kinase C, zeta isoform 2	5590
Segment_within_Transcript | 75 | 751 chr1 2031031 2031630 CCAAT + | 0.564431 0.435569 Histone 751 | NM_002744	chr1	+	1971768	2106694	1971929	2106308	18	1971768,1976739,1977782,1980839,2056560,2065508,2067325,2070170,2072088,2077293,2090816,2093353,2093599,2095195,2096052,2096522,2105881,2106220,	1972000,1976861,1977872,1980890,2056646,2065640,2067407,2070223,2072277,2077391,2090903,2093489,2093687,2095315,2096132,2096612,2105997,2106694,	protein kinase C, zeta isoform 1	5590
Segment_within_Transcript | 76 | 753 chr1 2031126 2031725 CCAAT + | 0.564431 0.435569 Histone 753 | NM_001033582	chr1	+	2026014	2106694	2065637	2106308	15	2026014,2056560,2065508,2067325,2070170,2072088,2077293,2090816,2093353,2093599,2095195,2096052,2096522,2105881,2106220,	2026194,2056646,2065640,2067407,2070223,2072277,2077391,2090903,2093489,2093687,2095315,2096132,2096612,2105997,2106694,	protein kinase C, zeta isoform 2	5590
Segment_within_Transcript | 76 | 753 chr1 2031126 2031725 CCAAT + | 0.564431 0.435569 Histone 753 | NM_001033581	chr1	+	1994945	2106694	2065637	2106308	15	1994945,2056560,2065508,2067325,2070170,2072088,2077293,2090816,2093353,2093599,2095195,2096052,2096522,2105881,2106220,	1995228,2056646,2065640,2067407,2070223,2072277,2077391,2090903,2093489,2093687,2095315,2096132,2096612,2105997,2106694,	protein kinase C, zeta isoform 2	5590
Segment_within_Transcript | 76 | 753 chr1 2031126 2031725 CCAAT + | 0.564431 0.435569 Histone 753 | NM_002744	chr1	+	1971768	2106694	1971929	2106308	18	1971768,1976739,1977782,1980839,2056560,2065508,2067325,2070170,2072088,2077293,2090816,2093353,2093599,2095195,2096052,2096522,2105881,2106220,	1972000,1976861,1977872,1980890,2056646,2065640,2067407,2070223,2072277,2077391,2090903,2093489,2093687,2095315,2096132,2096612,2105997,2106694,	protein kinase C, zeta isoform 1	5590
Segment_within_Transcript | 77 | 757 chr1 2035170 2035769 CCAAT + | 0.733947 0.266053 Histone 757 | NM_001033582	chr1	+	2026014	2106694	2065637	2106308	15	2026014,2056560,2065508,2067325,2070170,2072088,2077293,2090816,2093353,2093599,2095195,2096052,2096522,2105881,2106220,	2026194,2056646,2065640,2067407,2070223,2072277,2077391,2090903,2093489,2093687,2095315,2096132,2096612,2105997,2106694,	protein kinase C, zeta isoform 2	5590
Segment_within_Transcript | 77 | 757 chr1 2035170 2035769 CCAAT + | 0.733947 0.266053 Histone 757 | NM_001033581	chr1	+	1994945	2106694	2065637	2106308	15	1994945,2056560,2065508,2067325,2070170,2072088,2077293,2090816,2093353,2093599,2095195,2096052,2096522,2105881,2106220,	1995228,2056646,2065640,2067407,2070223,2072277,2077391,2090903,2093489,2093687,2095315,2096132,2096612,2105997,2106694,	protein kinase C, zeta isoform 2	5590
Segment_within_Transcript | 77 | 757 chr1 2035170 2035769 CCAAT + | 0.733947 0.266053 Histone 757 | NM_002744	chr1	+	1971768	2106694	1971929	2106308	18	1971768,1976739,1977782,1980839,2056560,2065508,2067325,2070170,2072088,2077293,2090816,2093353,2093599,2095195,2096052,2096522,2105881,2106220,	1972000,1976861,1977872,1980890,2056646,2065640,2067407,2070223,2072277,2077391,2090903,2093489,2093687,2095315,2096132,2096612,2105997,2106694,	protein kinase C, zeta isoform 1	5590
Intergenic | 78 | 74328 | 758 chr1 2035415 2036014 CCAAT - | 0.573825 0.426175 Histone 758 | NR_024445	chr1	-	2110341	2114884	2114884	2114884	1	2110341,	2114884,		100128003
Intergenic | 79 | 25004 | 803 chr1 2256515 2257114 CCAAT + | 0.561807 0.438193 Histone 803 | NM_003036	chr1	+	2149993	2231511	2150065	2228064	7	2149993,2224276,2224583,2225138,2225591,2227318,2227875,	2151034,2224402,2224699,2225401,2225884,2227549,2231511,	v-ski sarcoma viral oncogene homolog	6497
Segment_within_Transcript | 80 | 820 chr1 2296130 2296729 CCAAT - | 0.839260 0.160740 Histone 820 | NM_024848	chr1	-	2242555	2312853	2242681	2312832	14	2242555,2245395,2257767,2258015,2278730,2279890,2293779,2295759,2306276,2307105,2308717,2309537,2311223,2312756,	2242878,2245442,2257847,2258149,2278897,2280014,2293890,2295856,2306364,2307196,2308828,2309636,2311295,2312853,	MORN repeat containing 1	79906
Intergenic | 81 | 33236 | 833 chr1 2359970 2360569 CCAAT + | 0.720106 0.279894 Histone 833 | NM_007033	chr1	+	2313073	2326734	2317089	2324423	7	2313073,2317082,2318414,2320713,2322155,2323505,2324333,	2313257,2317170,2318519,2320813,2322234,2323641,2326734,	RER1 retention in endoplasmic reticulum 1	11079
Intergenic | 82 | 31713 | 844 chr1 2397523 2398122 CCAAT - | 0.863446 0.136554 Histone 844 | NM_018216	chr1	-	2429834	2447895	2430145	2447886	19	2429834,2431160,2431355,2431976,2432636,2432926,2434186,2435300,2435652,2436860,2439462,2439814,2440441,2441099,2441620,2442021,2442399,2443016,2447762,	2430359,2431229,2431456,2432081,2432686,2432982,2434338,2435388,2435765,2437016,2439563,2439896,2440623,2441253,2441713,2442205,2442614,2443099,2447895,	pantothenate kinase 4	55229
Intergenic | 83 | 8649 | 850 chr1 2420587 2421186 CCAAT - | 0.743222 0.256778 Histone 850 | NM_018216	chr1	-	2429834	2447895	2430145	2447886	19	2429834,2431160,2431355,2431976,2432636,2432926,2434186,2435300,2435652,2436860,2439462,2439814,2440441,2441099,2441620,2442021,2442399,2443016,2447762,	2430359,2431229,2431456,2432081,2432686,2432982,2434338,2435388,2435765,2437016,2439563,2439896,2440623,2441253,2441713,2442205,2442614,2443099,2447895,	pantothenate kinase 4	55229
Intergenic | 84 | 36187 | 871 chr1 2471323 2471922 CCAAT + | 0.922331 0.077669 Histone 871 | NM_152371	chr1	+	2508108	2512762	2508184	2510726	7	2508108,2508389,2509039,2509688,2509848,2510220,2510708,	2508247,2508594,2509091,2509752,2509924,2510339,2512762,	hypothetical protein LOC127281	127281
Segment_within_Transcript | 85 | 872 chr1 2471568 2472167 CCAAT - | 0.869125 0.130875 Histone 872 | NR_026927	chr1	-	2471218	2474144	2474144	2474144	2	2471218,2472290,	2471573,2474144,		115110
Intergenic | 86 | 5252 | 878 chr1 2491865 2492464 ccaat - | 0.572928 0.427072 Histone 878 | NM_003820	chr1	-	2479150	2486613	2479705	2486314	8	2479150,2480082,2481163,2482264,2483000,2484510,2485144,2486245,	2479831,2480114,2481306,2482355,2483156,2484636,2485253,2486613,	tumor necrosis factor receptor superfamily,	8764
Intergenic | 87 | 9660 | 881 chr1 2497850 2498449 ccaat + | 0.869125 0.130875 Histone 881 | NM_152371	chr1	+	2508108	2512762	2508184	2510726	7	2508108,2508389,2509039,2509688,2509848,2510220,2510708,	2508247,2508594,2509091,2509752,2509924,2510339,2512762,	hypothetical protein LOC127281	127281
Intergenic | 88 | 11482 | 882 chr1 2498095 2498694 ccaat - | 0.922331 0.077669 Histone 882 | NM_003820	chr1	-	2479150	2486613	2479705	2486314	8	2479150,2480082,2481163,2482264,2483000,2484510,2485144,2486245,	2479831,2480114,2481306,2482355,2483156,2484636,2485253,2486613,	tumor necrosis factor receptor superfamily,	8764
Intergenic | 89 | 207 | 883 chr1 2507303 2507902 CCAAT + | 0.968969 0.031031 Histone 883 | NM_152371	chr1	+	2508108	2512762	2508184	2510726	7	2508108,2508389,2509039,2509688,2509848,2510220,2510708,	2508247,2508594,2509091,2509752,2509924,2510339,2512762,	hypothetical protein LOC127281	127281
Intergenic | 90 | 7232 | 891 chr1 2519994 2520593 ccaat + | 0.860160 0.139840 Histone 891 | NM_152371	chr1	+	2508108	2512762	2508184	2510726	7	2508108,2508389,2509039,2509688,2509848,2510220,2510708,	2508247,2508594,2509091,2509752,2509924,2510339,2512762,	hypothetical protein LOC127281	127281
Intergenic | 91 | 26774 | 903 chr1 2539536 2540135 ccaat + | 0.676365 0.323634 Histone 903 | NM_152371	chr1	+	2508108	2512762	2508184	2510726	7	2508108,2508389,2509039,2509688,2509848,2510220,2510708,	2508247,2508594,2509091,2509752,2509924,2510339,2512762,	hypothetical protein LOC127281	127281
Intergenic | 92 | 28440 | 909 chr1 2541202 2541801 ccaat + | 0.865596 0.134404 Histone 909 | NM_152371	chr1	+	2508108	2512762	2508184	2510726	7	2508108,2508389,2509039,2509688,2509848,2510220,2510708,	2508247,2508594,2509091,2509752,2509924,2510339,2512762,	hypothetical protein LOC127281	127281
Intergenic | 93 | 33156 | 915 chr1 2545918 2546517 ccaat + | 0.799563 0.200437 Histone 915 | NM_152371	chr1	+	2508108	2512762	2508184	2510726	7	2508108,2508389,2509039,2509688,2509848,2510220,2510708,	2508247,2508594,2509091,2509752,2509924,2510339,2512762,	hypothetical protein LOC127281	127281
Intergenic | 94 | 33295 | 917 chr1 2546057 2546656 ccaat + | 0.716935 0.283065 Histone 917 | NM_152371	chr1	+	2508108	2512762	2508184	2510726	7	2508108,2508389,2509039,2509688,2509848,2510220,2510708,	2508247,2508594,2509091,2509752,2509924,2510339,2512762,	hypothetical protein LOC127281	127281
Intergenic | 95 | 207028 | 935 chr1 2719790 2720389 ccaat + | 0.774711 0.225289 Histone 935 | NM_152371	chr1	+	2508108	2512762	2508184	2510726	7	2508108,2508389,2509039,2509688,2509848,2510220,2510708,	2508247,2508594,2509091,2509752,2509924,2510339,2512762,	hypothetical protein LOC127281	127281
Intergenic | 96 | 207147 | 937 chr1 2719909 2720508 ccaat + | 0.911631 0.088369 Histone 937 | NM_152371	chr1	+	2508108	2512762	2508184	2510726	7	2508108,2508389,2509039,2509688,2509848,2510220,2510708,	2508247,2508594,2509091,2509752,2509924,2510339,2512762,	hypothetical protein LOC127281	127281
Intergenic | 97 | 207188 | 939 chr1 2719950 2720549 ccaat + | 0.911631 0.088369 Histone 939 | NM_152371	chr1	+	2508108	2512762	2508184	2510726	7	2508108,2508389,2509039,2509688,2509848,2510220,2510708,	2508247,2508594,2509091,2509752,2509924,2510339,2512762,	hypothetical protein LOC127281	127281
Intergenic | 98 | 207213 | 941 chr1 2719975 2720574 ccaat + | 0.935726 0.064274 Histone 941 | NM_152371	chr1	+	2508108	2512762	2508184	2510726	7	2508108,2508389,2509039,2509688,2509848,2510220,2510708,	2508247,2508594,2509091,2509752,2509924,2510339,2512762,	hypothetical protein LOC127281	127281
Intergenic | 99 | 165931 | 942 chr1 2720220 2720819 ccaat - | 0.622027 0.377973 Histone 942 | NM_033467	chr1	-	2511940	2554289	2512288	2550756	24	2511940,2512855,2513230,2513953,2514131,2515112,2515683,2516088,2516574,2517307,2517859,2519505,2519952,2525182,2525445,2526856,2527546,2528272,2530637,2530968,2532579,2533425,2550629,2554164,	2512388,2512932,2513326,2514019,2514265,2515232,2515742,2516192,2516658,2517406,2517988,2519599,2520089,2525272,2525580,2526922,2527665,2528368,2530718,2531130,2532639,2533503,2550820,2554289,	membrane metallo-endopeptidase-like 1	79258
Intergenic | 100 | 207237 | 943 chr1 2719999 2720598 ccaat + | 0.935726 0.064274 Histone 943 | NM_152371	chr1	+	2508108	2512762	2508184	2510726	7	2508108,2508389,2509039,2509688,2509848,2510220,2510708,	2508247,2508594,2509091,2509752,2509924,2510339,2512762,	hypothetical protein LOC127281	127281
Intergenic | 101 | 165955 | 944 chr1 2720244 2720843 ccaat - | 0.622027 0.377973 Histone 944 | NM_033467	chr1	-	2511940	2554289	2512288	2550756	24	2511940,2512855,2513230,2513953,2514131,2515112,2515683,2516088,2516574,2517307,2517859,2519505,2519952,2525182,2525445,2526856,2527546,2528272,2530637,2530968,2532579,2533425,2550629,2554164,	2512388,2512932,2513326,2514019,2514265,2515232,2515742,2516192,2516658,2517406,2517988,2519599,2520089,2525272,2525580,2526922,2527665,2528368,2530718,2531130,2532639,2533503,2550820,2554289,	membrane metallo-endopeptidase-like 1	79258
Intergenic | 102 | 189104 | 949 chr1 2738203 2738802 ccaat + | 0.526579 0.473421 Histone 949 | NM_080431	chr1	+	2927905	2929327	2928110	2929244	1	2927905,	2929327,	actin-related protein M2	140625
Intergenic | 103 | 66440 | 999 chr1 2860867 2861466 ccaat + | 0.574969 0.425031 Histone 999 | NM_080431	chr1	+	2927905	2929327	2928110	2929244	1	2927905,	2929327,	actin-related protein M2	140625
Intergenic | 104 | 100488 | 1002 chr1 2864954 2865553 ccaat - | 0.891967 0.108033 Histone 1002 | NR_015440	chr1	-	2966040	2974149	2974149	2974149	6	2966040,2966653,2966924,2967530,2970635,2973760,	2966161,2966707,2967028,2970479,2970726,2974149,		440556
Intergenic | 105 | 14672 | 1033 chr1 2960333 2960932 CCAAT + | 0.652544 0.347456 Histone 1033 | NM_022114	chr1	+	2975603	3345045	2975683	3340235	17	2975603,3092548,3150510,3291575,3302914,3309214,3311162,3311918,3317807,3320986,3324251,3325090,3332004,3332474,3337295,3338389,3340100,	2975720,3092898,3150561,3291710,3303017,3309422,3311310,3312072,3319224,3321071,3324421,3325168,3332174,3332649,3337532,3338564,3345045,	PR domain containing 16 isoform 1	63976
Segment_within_Transcript | 106 | 1071 chr1 3052242 3052841 CCAAT + | 0.513050 0.486950 Histone 1071 | NM_022114	chr1	+	2975603	3345045	2975683	3340235	17	2975603,3092548,3150510,3291575,3302914,3309214,3311162,3311918,3317807,3320986,3324251,3325090,3332004,3332474,3337295,3338389,3340100,	2975720,3092898,3150561,3291710,3303017,3309422,3311310,3312072,3319224,3321071,3324421,3325168,3332174,3332649,3337532,3338564,3345045,	PR domain containing 16 isoform 1	63976
Segment_within_Transcript | 106 | 1071 chr1 3052242 3052841 CCAAT + | 0.513050 0.486950 Histone 1071 | NM_199454	chr1	+	2975603	3345045	2975683	3340235	17	2975603,3092548,3150510,3291575,3302914,3309214,3311162,3311918,3317807,3320986,3324251,3325090,3332004,3332474,3337295,3338389,3340157,	2975720,3092898,3150561,3291710,3303017,3309422,3311310,3312072,3319224,3321071,3324421,3325168,3332174,3332649,3337532,3338564,3345045,	PR domain containing 16 isoform 2	63976
Intergenic | 107 | 127666 | 1080 chr1 3101815 3102414 CCAAT - | 0.712702 0.287298 Histone 1080 | NR_015440	chr1	-	2966040	2974149	2974149	2974149	6	2966040,2966653,2966924,2967530,2970635,2973760,	2966161,2966707,2967028,2970479,2970726,2974149,		440556
Segment_within_Transcript | 108 | 1089 chr1 3119207 3119806 CCAAT + | 0.901295 0.098705 Histone 1089 | NM_022114	chr1	+	2975603	3345045	2975683	3340235	17	2975603,3092548,3150510,3291575,3302914,3309214,3311162,3311918,3317807,3320986,3324251,3325090,3332004,3332474,3337295,3338389,3340100,	2975720,3092898,3150561,3291710,3303017,3309422,3311310,3312072,3319224,3321071,3324421,3325168,3332174,3332649,3337532,3338564,3345045,	PR domain containing 16 isoform 1	63976
Segment_within_Transcript | 108 | 1089 chr1 3119207 3119806 CCAAT + | 0.901295 0.098705 Histone 1089 | NM_199454	chr1	+	2975603	3345045	2975683	3340235	17	2975603,3092548,3150510,3291575,3302914,3309214,3311162,3311918,3317807,3320986,3324251,3325090,3332004,3332474,3337295,3338389,3340157,	2975720,3092898,3150561,3291710,3303017,3309422,3311310,3312072,3319224,3321071,3324421,3325168,3332174,3332649,3337532,3338564,3345045,	PR domain containing 16 isoform 2	63976
Segment_within_Transcript | 109 | 1091 chr1 3119467 3120066 CCAAT + | 0.585893 0.414107 Histone 1091 | NM_022114	chr1	+	2975603	3345045	2975683	3340235	17	2975603,3092548,3150510,3291575,3302914,3309214,3311162,3311918,3317807,3320986,3324251,3325090,3332004,3332474,3337295,3338389,3340100,	2975720,3092898,3150561,3291710,3303017,3309422,3311310,3312072,3319224,3321071,3324421,3325168,3332174,3332649,3337532,3338564,3345045,	PR domain containing 16 isoform 1	63976
Segment_within_Transcript | 109 | 1091 chr1 3119467 3120066 CCAAT + | 0.585893 0.414107 Histone 1091 | NM_199454	chr1	+	2975603	3345045	2975683	3340235	17	2975603,3092548,3150510,3291575,3302914,3309214,3311162,3311918,3317807,3320986,3324251,3325090,3332004,3332474,3337295,3338389,3340157,	2975720,3092898,3150561,3291710,3303017,3309422,3311310,3312072,3319224,3321071,3324421,3325168,3332174,3332649,3337532,3338564,3345045,	PR domain containing 16 isoform 2	63976
Segment_within_Transcript | 110 | 1103 chr1 3128546 3129145 CCAAT + | 0.693335 0.306665 Histone 1103 | NM_022114	chr1	+	2975603	3345045	2975683	3340235	17	2975603,3092548,3150510,3291575,3302914,3309214,3311162,3311918,3317807,3320986,3324251,3325090,3332004,3332474,3337295,3338389,3340100,	2975720,3092898,3150561,3291710,3303017,3309422,3311310,3312072,3319224,3321071,3324421,3325168,3332174,3332649,3337532,3338564,3345045,	PR domain containing 16 isoform 1	63976
Segment_within_Transcript | 110 | 1103 chr1 3128546 3129145 CCAAT + | 0.693335 0.306665 Histone 1103 | NM_199454	chr1	+	2975603	3345045	2975683	3340235	17	2975603,3092548,3150510,3291575,3302914,3309214,3311162,3311918,3317807,3320986,3324251,3325090,3332004,3332474,3337295,3338389,3340157,	2975720,3092898,3150561,3291710,3303017,3309422,3311310,3312072,3319224,3321071,3324421,3325168,3332174,3332649,3337532,3338564,3345045,	PR domain containing 16 isoform 2	63976
Intergenic | 111 | 154642 | 1104 chr1 3128791 3129390 CCAAT - | 0.551320 0.448680 Histone 1104 | NR_015440	chr1	-	2966040	2974149	2974149	2974149	6	2966040,2966653,2966924,2967530,2970635,2973760,	2966161,2966707,2967028,2970479,2970726,2974149,		440556
Intergenic | 112 | 165957 | 1108 chr1 3140106 3140705 ccaat - | 0.647495 0.352505 Histone 1108 | NR_015440	chr1	-	2966040	2974149	2974149	2974149	6	2966040,2966653,2966924,2967530,2970635,2973760,	2966161,2966707,2967028,2970479,2970726,2974149,		440556
Segment_within_Transcript | 113 | 1117 chr1 3161838 3162437 CCAAT + | 0.589121 0.410879 Histone 1117 | NM_022114	chr1	+	2975603	3345045	2975683	3340235	17	2975603,3092548,3150510,3291575,3302914,3309214,3311162,3311918,3317807,3320986,3324251,3325090,3332004,3332474,3337295,3338389,3340100,	2975720,3092898,3150561,3291710,3303017,3309422,3311310,3312072,3319224,3321071,3324421,3325168,3332174,3332649,3337532,3338564,3345045,	PR domain containing 16 isoform 1	63976
Segment_within_Transcript | 113 | 1117 chr1 3161838 3162437 CCAAT + | 0.589121 0.410879 Histone 1117 | NM_199454	chr1	+	2975603	3345045	2975683	3340235	17	2975603,3092548,3150510,3291575,3302914,3309214,3311162,3311918,3317807,3320986,3324251,3325090,3332004,3332474,3337295,3338389,3340157,	2975720,3092898,3150561,3291710,3303017,3309422,3311310,3312072,3319224,3321071,3324421,3325168,3332174,3332649,3337532,3338564,3345045,	PR domain containing 16 isoform 2	63976
Segment_within_Transcript | 114 | 1119 chr1 3161928 3162527 CCAAT + | 0.589121 0.410879 Histone 1119 | NM_022114	chr1	+	2975603	3345045	2975683	3340235	17	2975603,3092548,3150510,3291575,3302914,3309214,3311162,3311918,3317807,3320986,3324251,3325090,3332004,3332474,3337295,3338389,3340100,	2975720,3092898,3150561,3291710,3303017,3309422,3311310,3312072,3319224,3321071,3324421,3325168,3332174,3332649,3337532,3338564,3345045,	PR domain containing 16 isoform 1	63976
Segment_within_Transcript | 114 | 1119 chr1 3161928 3162527 CCAAT + | 0.589121 0.410879 Histone 1119 | NM_199454	chr1	+	2975603	3345045	2975683	3340235	17	2975603,3092548,3150510,3291575,3302914,3309214,3311162,3311918,3317807,3320986,3324251,3325090,3332004,3332474,3337295,3338389,3340157,	2975720,3092898,3150561,3291710,3303017,3309422,3311310,3312072,3319224,3321071,3324421,3325168,3332174,3332649,3337532,3338564,3345045,	PR domain containing 16 isoform 2	63976
Segment_within_Transcript | 115 | 1159 chr1 3240383 3240982 CCAAT + | 0.642698 0.357302 Histone 1159 | NM_022114	chr1	+	2975603	3345045	2975683	3340235	17	2975603,3092548,3150510,3291575,3302914,3309214,3311162,3311918,3317807,3320986,3324251,3325090,3332004,3332474,3337295,3338389,3340100,	2975720,3092898,3150561,3291710,3303017,3309422,3311310,3312072,3319224,3321071,3324421,3325168,3332174,3332649,3337532,3338564,3345045,	PR domain containing 16 isoform 1	63976
Segment_within_Transcript | 115 | 1159 chr1 3240383 3240982 CCAAT + | 0.642698 0.357302 Histone 1159 | NM_199454	chr1	+	2975603	3345045	2975683	3340235	17	2975603,3092548,3150510,3291575,3302914,3309214,3311162,3311918,3317807,3320986,3324251,3325090,3332004,3332474,3337295,3338389,3340157,	2975720,3092898,3150561,3291710,3303017,3309422,3311310,3312072,3319224,3321071,3324421,3325168,3332174,3332649,3337532,3338564,3345045,	PR domain containing 16 isoform 2	63976
Intergenic | 116 | 112184 | 1182 chr1 3281583 3282182 CCAAT - | 0.569367 0.430633 Histone 1182 | NM_001409	chr1	-	3394365	3517919	3396951	3517692	37	3394365,3397335,3399062,3400194,3400419,3400794,3401036,3402313,3403078,3403411,3403656,3404794,3405121,3405561,3406011,3406219,3407056,3407389,3407600,3408219,3411631,3411845,3412531,3414218,3414981,3415498,3416293,3417206,3417973,3418429,3420973,3421825,3430547,3486248,3501761,3508889,3517561,	3397013,3397383,3399191,3400323,3400548,3400923,3401165,3402442,3403207,3403543,3403785,3404923,3405250,3405690,3406140,3406348,3407188,3407518,3407732,3408345,3411766,3411980,3412660,3414347,3415113,3415669,3416416,3417326,3418111,3418552,3421096,3421951,3430670,3486353,3501871,3509024,3517919,	EGF-like-domain, multiple 3	1953
Intergenic | 117 | 69902 | 1225 chr1 3457439 3458038 CCAAT + | 0.928368 0.071632 Histone 1225 | NM_014448	chr1	+	3361006	3387537	3369508	3387011	15	3361006,3369489,3372571,3373591,3375303,3375856,3379501,3379816,3381131,3382393,3384298,3384847,3385940,3386235,3386871,	3361235,3370096,3372617,3373761,3375360,3376017,3379654,3379946,3381206,3382486,3384450,3385036,3386014,3386337,3387537,	Rho guanine exchange factor 16	27237
Intergenic | 118 | 69966 | 1227 chr1 3457503 3458102 CCAAT + | 0.928368 0.071632 Histone 1227 | NM_014448	chr1	+	3361006	3387537	3369508	3387011	15	3361006,3369489,3372571,3373591,3375303,3375856,3379501,3379816,3381131,3382393,3384298,3384847,3385940,3386235,3386871,	3361235,3370096,3372617,3373761,3375360,3376017,3379654,3379946,3381206,3382486,3384450,3385036,3386014,3386337,3387537,	Rho guanine exchange factor 16	27237
Overlap_TSS | 119 | 1255 chr1 3530873 3531472 CCAAT + | 0.832414 0.167586 Histone 1255 | NM_182752	chr1	+	3531415	3536554	3531496	3535027	5	3531415,3531847,3532136,3533923,3534832,	3531697,3531939,3532313,3534077,3536554,	tumor protein p63 regulated 1-like	127262
Overlap_TSS | 120 | 1257 chr1 3530901 3531500 CCAAT + | 0.832414 0.167586 Histone 1257 | NM_182752	chr1	+	3531415	3536554	3531496	3535027	5	3531415,3531847,3532136,3533923,3534832,	3531697,3531939,3532313,3534077,3536554,	tumor protein p63 regulated 1-like	127262
Overlap_TSS | 121 | 1259 chr1 3530965 3531564 ccaat + | 0.832414 0.167586 Histone 1259 | NM_182752	chr1	+	3531415	3536554	3531496	3535027	5	3531415,3531847,3532136,3533923,3534832,	3531697,3531939,3532313,3534077,3536554,	tumor protein p63 regulated 1-like	127262
Intergenic | 122 | 5383 | 1260 chr1 3531210 3531809 ccaat - | 0.807810 0.192190 Histone 1260 | NM_017818	chr1	-	3537191	3556531	3537398	3556423	12	3537191,3537889,3538636,3539821,3541420,3541583,3542367,3543418,3545173,3553089,3553831,3556354,	3537541,3538081,3538762,3539927,3541498,3541718,3542454,3543522,3545246,3553206,3553984,3556531,	WD repeat domain 8	49856
Intergenic | 123 | 7388 | 1303 chr1 3689767 3690366 CCAAT + | 0.959369 0.040631 Histone 1303 | NR_024432	chr1	+	3679211	3682379	3682379	3682379	4	3679211,3679486,3681722,3682218,	3679265,3679605,3681907,3682379,		388588
Segment_within_Transcript | 124 | 1304 chr1 3690012 3690611 CCAAT - | 0.856110 0.143890 Histone 1304 | NM_020710	chr1	-	3686643	3702928	3687511	3702900	7	3686643,3687935,3689084,3690419,3691510,3693272,3702285,	3687760,3688025,3689187,3690535,3691627,3693734,3702928,	leucine rich repeat containing 47	57470
Overlap_TSS | 125 | 1368 chr1 3806545 3807144 CCAAT - | 0.838924 0.161076 Histone 1368 | NM_207356	chr1	-	3795562	3806717	3796383	3806610	4	3795562,3796992,3799306,3806595,	3796497,3797481,3799420,3806717,	hypothetical protein LOC339448	339448
Intergenic | 126 | 22046 | 1376 chr1 3828763 3829362 ccaat - | 0.826903 0.173097 Histone 1376 | NM_207356	chr1	-	3795562	3806717	3796383	3806610	4	3795562,3796992,3799306,3806595,	3796497,3797481,3799420,3806717,	hypothetical protein LOC339448	339448
Intergenic | 127 | 77396 | 1381 chr1 3899265 3899864 CCAAT + | 0.583518 0.416482 Histone 1381 | NR_024455	chr1	+	3806827	3821869	3821869	3821869	4	3806827,3810388,3820115,3820818,	3807055,3810460,3820714,3821869,		100133612
Intergenic | 128 | 92793 | 1382 chr1 3899510 3900109 CCAAT - | 0.904408 0.095592 Histone 1382 | NM_207356	chr1	-	3795562	3806717	3796383	3806610	4	3795562,3796992,3799306,3806595,	3796497,3797481,3799420,3806717,	hypothetical protein LOC339448	339448
Intergenic | 129 | 93313 | 1387 chr1 3915182 3915781 CCaat + | 0.535197 0.464803 Histone 1387 | NR_024455	chr1	+	3806827	3821869	3821869	3821869	4	3806827,3810388,3820115,3820818,	3807055,3810460,3820714,3821869,		100133612
Intergenic | 130 | 108710 | 1388 chr1 3915427 3916026 CCaat - | 0.621733 0.378267 Histone 1388 | NM_207356	chr1	-	3795562	3806717	3796383	3806610	4	3795562,3796992,3799306,3806595,	3796497,3797481,3799420,3806717,	hypothetical protein LOC339448	339448
Intergenic | 131 | 148574 | 1412 chr1 3955291 3955890 CCAAT - | 0.561520 0.438480 Histone 1412 | NM_207356	chr1	-	3795562	3806717	3796383	3806610	4	3795562,3796992,3799306,3806595,	3796497,3797481,3799420,3806717,	hypothetical protein LOC339448	339448
Intergenic | 132 | 234335 | 1444 chr1 4041052 4041651 ccaat - | 0.995537 0.004463 Histone 1444 | NM_207356	chr1	-	3795562	3806717	3796383	3806610	4	3795562,3796992,3799306,3806595,	3796497,3797481,3799420,3806717,	hypothetical protein LOC339448	339448
Intergenic | 133 | 248816 | 1458 chr1 4055533 4056132 CCAAT - | 0.905087 0.094913 Histone 1458 | NM_207356	chr1	-	3795562	3806717	3796383	3806610	4	3795562,3796992,3799306,3806595,	3796497,3797481,3799420,3806717,	hypothetical protein LOC339448	339448
Intergenic | 134 | 238746 | 1463 chr1 4060615 4061214 ccaat + | 0.926689 0.073311 Histone 1463 | NR_024455	chr1	+	3806827	3821869	3821869	3821869	4	3806827,3810388,3820115,3820818,	3807055,3810460,3820714,3821869,		100133612
Intergenic | 135 | 303299 | 1496 chr1 4110016 4110615 CCAAT - | 0.910914 0.089086 Histone 1496 | NM_207356	chr1	-	3795562	3806717	3796383	3806610	4	3795562,3796992,3799306,3806595,	3796497,3797481,3799420,3806717,	hypothetical protein LOC339448	339448
Intergenic | 136 | 232643 | 1509 chr1 4138729 4139328 CCAAT + | 0.592381 0.407619 Histone 1509 | NR_027088	chr1	+	4371970	4384604	4384604	4384604	6	4371970,4375472,4376231,4382679,4383267,4383913,	4372552,4375507,4376468,4383107,4383368,4384604,		284661
Intergenic | 137 | 412594 | 1542 chr1 4219311 4219910 ccaat - | 0.564569 0.435431 Histone 1542 | NM_207356	chr1	-	3795562	3806717	3796383	3806610	4	3795562,3796992,3799306,3806595,	3796497,3797481,3799420,3806717,	hypothetical protein LOC339448	339448
Intergenic | 138 | 419209 | 1546 chr1 4225926 4226525 ccaat - | 0.804051 0.195949 Histone 1546 | NM_207356	chr1	-	3795562	3806717	3796383	3806610	4	3795562,3796992,3799306,3806595,	3796497,3797481,3799420,3806717,	hypothetical protein LOC339448	339448
Intergenic | 139 | 64946 | 1595 chr1 4306426 4307025 ccaat + | 0.960944 0.039056 Histone 1595 | NR_027088	chr1	+	4371970	4384604	4384604	4384604	6	4371970,4375472,4376231,4382679,4383267,4383913,	4372552,4375507,4376468,4383107,4383368,4384604,		284661
Intergenic | 140 | 64930 | 1597 chr1 4306442 4307041 ccaat + | 0.960944 0.039056 Histone 1597 | NR_027088	chr1	+	4371970	4384604	4384604	4384604	6	4371970,4375472,4376231,4382679,4383267,4383913,	4372552,4375507,4376468,4383107,4383368,4384604,		284661
Intergenic | 141 | 64912 | 1599 chr1 4306460 4307059 ccaat + | 0.960944 0.039056 Histone 1599 | NR_027088	chr1	+	4371970	4384604	4384604	4384604	6	4371970,4375472,4376231,4382679,4383267,4383913,	4372552,4375507,4376468,4383107,4383368,4384604,		284661
Intergenic | 142 | 64824 | 1601 chr1 4306548 4307147 ccaat + | 0.960944 0.039056 Histone 1601 | NR_027088	chr1	+	4371970	4384604	4384604	4384604	6	4371970,4375472,4376231,4382679,4383267,4383913,	4372552,4375507,4376468,4383107,4383368,4384604,		284661
Intergenic | 143 | 64789 | 1603 chr1 4306583 4307182 ccaat + | 0.960944 0.039056 Histone 1603 | NR_027088	chr1	+	4371970	4384604	4384604	4384604	6	4371970,4375472,4376231,4382679,4383267,4383913,	4372552,4375507,4376468,4383107,4383368,4384604,		284661
Intergenic | 144 | 46885 | 1607 chr1 4324487 4325086 ccaat + | 0.984869 0.015131 Histone 1607 | NR_027088	chr1	+	4371970	4384604	4384604	4384604	6	4371970,4375472,4376231,4382679,4383267,4383913,	4372552,4375507,4376468,4383107,4383368,4384604,		284661
Overlap_3prime | 145 | 1649 chr1 4384157 4384756 ccaat + | 0.584165 0.415835 Histone 1649 | NR_027088	chr1	+	4371970	4384604	4384604	4384604	6	4371970,4375472,4376231,4382679,4383267,4383913,	4372552,4375507,4376468,4383107,4383368,4384604,		284661
Intergenic | 146 | 12439 | 1655 chr1 4397043 4397642 ccaat + | 0.843109 0.156891 Histone 1655 | NR_027088	chr1	+	4371970	4384604	4384604	4384604	6	4371970,4375472,4376231,4382679,4383267,4383913,	4372552,4375507,4376468,4383107,4383368,4384604,		284661
Intergenic | 147 | 22263 | 1659 chr1 4406867 4407466 ccaat + | 0.997763 0.002237 Histone 1659 | NR_027088	chr1	+	4371970	4384604	4384604	4384604	6	4371970,4375472,4376231,4382679,4383267,4383913,	4372552,4375507,4376468,4383107,4383368,4384604,		284661
Intergenic | 148 | 56959 | 1677 chr1 4441563 4442162 CCAAT + | 0.952080 0.047920 Histone 1677 | NR_027088	chr1	+	4371970	4384604	4384604	4384604	6	4371970,4375472,4376231,4382679,4383267,4383913,	4372552,4375507,4376468,4383107,4383368,4384604,		284661
Intergenic | 149 | 57040 | 1679 chr1 4441644 4442243 CCAAT + | 0.774711 0.225289 Histone 1679 | NR_027088	chr1	+	4371970	4384604	4384604	4384604	6	4371970,4375472,4376231,4382679,4383267,4383913,	4372552,4375507,4376468,4383107,4383368,4384604,		284661
Intergenic | 150 | 57080 | 1681 chr1 4441684 4442283 CCAAT + | 0.937112 0.062888 Histone 1681 | NR_027088	chr1	+	4371970	4384604	4384604	4384604	6	4371970,4375472,4376231,4382679,4383267,4383913,	4372552,4375507,4376468,4383107,4383368,4384604,		284661
Intergenic | 151 | 635430 | 1688 chr1 4442147 4442746 CCAAT - | 0.627044 0.372956 Histone 1688 | NM_207356	chr1	-	3795562	3806717	3796383	3806610	4	3795562,3796992,3799306,3806595,	3796497,3797481,3799420,3806717,	hypothetical protein LOC339448	339448
Intergenic | 152 | 635472 | 1690 chr1 4442189 4442788 CCAAT - | 0.627044 0.372956 Histone 1690 | NM_207356	chr1	-	3795562	3806717	3796383	3806610	4	3795562,3796992,3799306,3806595,	3796497,3797481,3799420,3806717,	hypothetical protein LOC339448	339448
Intergenic | 153 | 818242 | 1792 chr1 4624959 4625558 CCAAT - | 0.761492 0.238508 Histone 1792 | NM_207356	chr1	-	3795562	3806717	3796383	3806610	4	3795562,3796992,3799306,3806595,	3796497,3797481,3799420,3806717,	hypothetical protein LOC339448	339448
Segment_within_Transcript | 154 | 1795 chr1 4629072 4629671 ccaat + | 0.669875 0.330125 Histone 1795 | NM_001042478	chr1	+	4614964	4737714	4615345	4734419	6	4614964,4671819,4729772,4732199,4734346,4737320,	4615374,4672619,4729860,4732445,4734478,4737714,	adherens junction associated protein 1	55966
Segment_within_Transcript | 154 | 1795 chr1 4629072 4629671 ccaat + | 0.669875 0.330125 Histone 1795 | NM_018836	chr1	+	4614964	4743711	4615345	4734419	6	4614964,4671819,4729772,4732199,4734346,4742464,	4615374,4672619,4729860,4732445,4734478,4743711,	adherens junction associated protein 1	55966
Intergenic | 155 | 74927 | 1887 chr1 4818638 4819237 ccaat + | 0.945072 0.054928 Histone 1887 | NM_018836	chr1	+	4614964	4743711	4615345	4734419	6	4614964,4671819,4729772,4732199,4734346,4742464,	4615374,4672619,4729860,4732445,4734478,4743711,	adherens junction associated protein 1	55966
Intergenic | 156 | 1012070 | 1900 chr1 4832788 4833387 CCAAT - | 0.731107 0.268893 Histone 1900 | NM_015102	chr1	-	5845456	5975118	5845911	5968936	30	5845456,5846536,5846984,5847748,5849019,5849676,5850386,5855898,5857117,5857520,5859739,5862760,5869932,5873514,5887263,5887938,5888278,5889761,5891798,5910295,5915793,5929750,5930716,5935346,5944440,5949945,5951733,5960916,5968801,5974890,	5846052,5846680,5847164,5847920,5849105,5849762,5850543,5855982,5857304,5857747,5859945,5862886,5870113,5873675,5887451,5888130,5888430,5889869,5891860,5910434,5915976,5929877,5930898,5935483,5944596,5950010,5951906,5961060,5968974,5975118,	nephroretinin	261734
Intergenic | 157 | 97776 | 1909 chr1 4841487 4842086 CCAAT + | 0.656330 0.343670 Histone 1909 | NM_018836	chr1	+	4614964	4743711	4615345	4734419	6	4614964,4671819,4729772,4732199,4734346,4742464,	4615374,4672619,4729860,4732445,4734478,4743711,	adherens junction associated protein 1	55966
Intergenic | 158 | 1003126 | 1910 chr1 4841732 4842331 CCAAT - | 0.981235 0.018765 Histone 1910 | NM_015102	chr1	-	5845456	5975118	5845911	5968936	30	5845456,5846536,5846984,5847748,5849019,5849676,5850386,5855898,5857117,5857520,5859739,5862760,5869932,5873514,5887263,5887938,5888278,5889761,5891798,5910295,5915793,5929750,5930716,5935346,5944440,5949945,5951733,5960916,5968801,5974890,	5846052,5846680,5847164,5847920,5849105,5849762,5850543,5855982,5857304,5857747,5859945,5862886,5870113,5873675,5887451,5888130,5888430,5889869,5891860,5910434,5915976,5929877,5930898,5935483,5944596,5950010,5951906,5961060,5968974,5975118,	nephroretinin	261734
Intergenic | 159 | 98772 | 1911 chr1 4842483 4843082 ccaat + | 0.570789 0.429211 Histone 1911 | NM_018836	chr1	+	4614964	4743711	4615345	4734419	6	4614964,4671819,4729772,4732199,4734346,4742464,	4615374,4672619,4729860,4732445,4734478,4743711,	adherens junction associated protein 1	55966
Intergenic | 160 | 98925 | 1913 chr1 4842636 4843235 ccaat + | 0.570789 0.429211 Histone 1913 | NM_018836	chr1	+	4614964	4743711	4615345	4734419	6	4614964,4671819,4729772,4732199,4734346,4742464,	4615374,4672619,4729860,4732445,4734478,4743711,	adherens junction associated protein 1	55966
Intergenic | 161 | 111852 | 1925 chr1 4855563 4856162 ccaat + | 0.955176 0.044824 Histone 1925 | NM_018836	chr1	+	4614964	4743711	4615345	4734419	6	4614964,4671819,4729772,4732199,4734346,4742464,	4615374,4672619,4729860,4732445,4734478,4743711,	adherens junction associated protein 1	55966
Intergenic | 162 | 136322 | 1939 chr1 4880033 4880632 ccaat + | 0.570789 0.429211 Histone 1939 | NM_018836	chr1	+	4614964	4743711	4615345	4734419	6	4614964,4671819,4729772,4732199,4734346,4742464,	4615374,4672619,4729860,4732445,4734478,4743711,	adherens junction associated protein 1	55966
Intergenic | 163 | 136483 | 1941 chr1 4880194 4880793 CCAAT + | 0.570789 0.429211 Histone 1941 | NM_018836	chr1	+	4614964	4743711	4615345	4734419	6	4614964,4671819,4729772,4732199,4734346,4742464,	4615374,4672619,4729860,4732445,4734478,4743711,	adherens junction associated protein 1	55966
Intergenic | 164 | 142776 | 1947 chr1 4886487 4887086 ccaat + | 0.608348 0.391652 Histone 1947 | NM_018836	chr1	+	4614964	4743711	4615345	4734419	6	4614964,4671819,4729772,4732199,4734346,4742464,	4615374,4672619,4729860,4732445,4734478,4743711,	adherens junction associated protein 1	55966
Intergenic | 165 | 142873 | 1949 chr1 4886584 4887183 ccaat + | 0.608348 0.391652 Histone 1949 | NM_018836	chr1	+	4614964	4743711	4615345	4734419	6	4614964,4671819,4729772,4732199,4734346,4742464,	4615374,4672619,4729860,4732445,4734478,4743711,	adherens junction associated protein 1	55966
Intergenic | 166 | 174087 | 1971 chr1 4917798 4918397 CCAAT + | 0.762807 0.237193 Histone 1971 | NM_018836	chr1	+	4614964	4743711	4615345	4734419	6	4614964,4671819,4729772,4732199,4734346,4742464,	4615374,4672619,4729860,4732445,4734478,4743711,	adherens junction associated protein 1	55966
Intergenic | 167 | 179054 | 1975 chr1 4922765 4923364 CCAAT + | 0.761779 0.238221 Histone 1975 | NM_018836	chr1	+	4614964	4743711	4615345	4734419	6	4614964,4671819,4729772,4732199,4734346,4742464,	4615374,4672619,4729860,4732445,4734478,4743711,	adherens junction associated protein 1	55966
Intergenic | 168 | 837781 | 2040 chr1 5007077 5007676 ccaat - | 0.954224 0.045776 Histone 2040 | NM_015102	chr1	-	5845456	5975118	5845911	5968936	30	5845456,5846536,5846984,5847748,5849019,5849676,5850386,5855898,5857117,5857520,5859739,5862760,5869932,5873514,5887263,5887938,5888278,5889761,5891798,5910295,5915793,5929750,5930716,5935346,5944440,5949945,5951733,5960916,5968801,5974890,	5846052,5846680,5847164,5847920,5849105,5849762,5850543,5855982,5857304,5857747,5859945,5862886,5870113,5873675,5887451,5888130,5888430,5889869,5891860,5910434,5915976,5929877,5930898,5935483,5944596,5950010,5951906,5961060,5968974,5975118,	nephroretinin	261734
Intergenic | 169 | 329927 | 2065 chr1 5073638 5074237 ccaat + | 0.751508 0.248492 Histone 2065 | NM_018836	chr1	+	4614964	4743711	4615345	4734419	6	4614964,4671819,4729772,4732199,4734346,4742464,	4615374,4672619,4729860,4732445,4734478,4743711,	adherens junction associated protein 1	55966
Intergenic | 170 | 361278 | 2091 chr1 5104989 5105588 CCaat + | 0.978924 0.021076 Histone 2091 | NM_018836	chr1	+	4614964	4743711	4615345	4734419	6	4614964,4671819,4729772,4732199,4734346,4742464,	4615374,4672619,4729860,4732445,4734478,4743711,	adherens junction associated protein 1	55966
Intergenic | 171 | 381146 | 2101 chr1 5124857 5125456 ccaat + | 0.576386 0.423614 Histone 2101 | NM_018836	chr1	+	4614964	4743711	4615345	4734419	6	4614964,4671819,4729772,4732199,4734346,4742464,	4615374,4672619,4729860,4732445,4734478,4743711,	adherens junction associated protein 1	55966
Intergenic | 172 | 381245 | 2103 chr1 5124956 5125555 ccaat + | 0.576386 0.423614 Histone 2103 | NM_018836	chr1	+	4614964	4743711	4615345	4734419	6	4614964,4671819,4729772,4732199,4734346,4742464,	4615374,4672619,4729860,4732445,4734478,4743711,	adherens junction associated protein 1	55966
Intergenic | 173 | 383799 | 2105 chr1 5127510 5128109 CCAAT + | 0.836757 0.163243 Histone 2105 | NM_018836	chr1	+	4614964	4743711	4615345	4734419	6	4614964,4671819,4729772,4732199,4734346,4742464,	4615374,4672619,4729860,4732445,4734478,4743711,	adherens junction associated protein 1	55966
Intergenic | 174 | 383840 | 2107 chr1 5127551 5128150 CCAAT + | 0.836757 0.163243 Histone 2107 | NM_018836	chr1	+	4614964	4743711	4615345	4734419	6	4614964,4671819,4729772,4732199,4734346,4742464,	4615374,4672619,4729860,4732445,4734478,4743711,	adherens junction associated protein 1	55966
Intergenic | 175 | 695589 | 2124 chr1 5149269 5149868 CCAAT - | 0.920448 0.079552 Histone 2124 | NM_015102	chr1	-	5845456	5975118	5845911	5968936	30	5845456,5846536,5846984,5847748,5849019,5849676,5850386,5855898,5857117,5857520,5859739,5862760,5869932,5873514,5887263,5887938,5888278,5889761,5891798,5910295,5915793,5929750,5930716,5935346,5944440,5949945,5951733,5960916,5968801,5974890,	5846052,5846680,5847164,5847920,5849105,5849762,5850543,5855982,5857304,5857747,5859945,5862886,5870113,5873675,5887451,5888130,5888430,5889869,5891860,5910434,5915976,5929877,5930898,5935483,5944596,5950010,5951906,5961060,5968974,5975118,	nephroretinin	261734
Intergenic | 176 | 420428 | 2139 chr1 5164139 5164738 ccaat + | 0.992802 0.007198 Histone 2139 | NM_018836	chr1	+	4614964	4743711	4615345	4734419	6	4614964,4671819,4729772,4732199,4734346,4742464,	4615374,4672619,4729860,4732445,4734478,4743711,	adherens junction associated protein 1	55966
Intergenic | 177 | 420513 | 2141 chr1 5164224 5164823 CCAAT + | 0.984504 0.015496 Histone 2141 | NM_018836	chr1	+	4614964	4743711	4615345	4734419	6	4614964,4671819,4729772,4732199,4734346,4742464,	4615374,4672619,4729860,4732445,4734478,4743711,	adherens junction associated protein 1	55966
Intergenic | 178 | 576684 | 2194 chr1 5268174 5268773 CCAAT - | 0.624460 0.375540 Histone 2194 | NM_015102	chr1	-	5845456	5975118	5845911	5968936	30	5845456,5846536,5846984,5847748,5849019,5849676,5850386,5855898,5857117,5857520,5859739,5862760,5869932,5873514,5887263,5887938,5888278,5889761,5891798,5910295,5915793,5929750,5930716,5935346,5944440,5949945,5951733,5960916,5968801,5974890,	5846052,5846680,5847164,5847920,5849105,5849762,5850543,5855982,5857304,5857747,5859945,5862886,5870113,5873675,5887451,5888130,5888430,5889869,5891860,5910434,5915976,5929877,5930898,5935483,5944596,5950010,5951906,5961060,5968974,5975118,	nephroretinin	261734
Intergenic | 179 | 542215 | 2226 chr1 5302643 5303242 CCAAT - | 0.616032 0.383968 Histone 2226 | NM_015102	chr1	-	5845456	5975118	5845911	5968936	30	5845456,5846536,5846984,5847748,5849019,5849676,5850386,5855898,5857117,5857520,5859739,5862760,5869932,5873514,5887263,5887938,5888278,5889761,5891798,5910295,5915793,5929750,5930716,5935346,5944440,5949945,5951733,5960916,5968801,5974890,	5846052,5846680,5847164,5847920,5849105,5849762,5850543,5855982,5857304,5857747,5859945,5862886,5870113,5873675,5887451,5888130,5888430,5889869,5891860,5910434,5915976,5929877,5930898,5935483,5944596,5950010,5951906,5961060,5968974,5975118,	nephroretinin	261734
Intergenic | 180 | 589592 | 2249 chr1 5333303 5333902 ccaat + | 0.872586 0.127414 Histone 2249 | NM_018836	chr1	+	4614964	4743711	4615345	4734419	6	4614964,4671819,4729772,4732199,4734346,4742464,	4615374,4672619,4729860,4732445,4734478,4743711,	adherens junction associated protein 1	55966
Intergenic | 181 | 511310 | 2250 chr1 5333548 5334147 ccaat - | 0.594575 0.405425 Histone 2250 | NM_015102	chr1	-	5845456	5975118	5845911	5968936	30	5845456,5846536,5846984,5847748,5849019,5849676,5850386,5855898,5857117,5857520,5859739,5862760,5869932,5873514,5887263,5887938,5888278,5889761,5891798,5910295,5915793,5929750,5930716,5935346,5944440,5949945,5951733,5960916,5968801,5974890,	5846052,5846680,5847164,5847920,5849105,5849762,5850543,5855982,5857304,5857747,5859945,5862886,5870113,5873675,5887451,5888130,5888430,5889869,5891860,5910434,5915976,5929877,5930898,5935483,5944596,5950010,5951906,5961060,5968974,5975118,	nephroretinin	261734
Intergenic | 182 | 418948 | 2284 chr1 5425910 5426509 ccaat - | 0.514165 0.485835 Histone 2284 | NM_015102	chr1	-	5845456	5975118	5845911	5968936	30	5845456,5846536,5846984,5847748,5849019,5849676,5850386,5855898,5857117,5857520,5859739,5862760,5869932,5873514,5887263,5887938,5888278,5889761,5891798,5910295,5915793,5929750,5930716,5935346,5944440,5949945,5951733,5960916,5968801,5974890,	5846052,5846680,5847164,5847920,5849105,5849762,5850543,5855982,5857304,5857747,5859945,5862886,5870113,5873675,5887451,5888130,5888430,5889869,5891860,5910434,5915976,5929877,5930898,5935483,5944596,5950010,5951906,5961060,5968974,5975118,	nephroretinin	261734
Intergenic | 183 | 416841 | 2286 chr1 5428017 5428616 ccaat - | 0.939733 0.060267 Histone 2286 | NM_015102	chr1	-	5845456	5975118	5845911	5968936	30	5845456,5846536,5846984,5847748,5849019,5849676,5850386,5855898,5857117,5857520,5859739,5862760,5869932,5873514,5887263,5887938,5888278,5889761,5891798,5910295,5915793,5929750,5930716,5935346,5944440,5949945,5951733,5960916,5968801,5974890,	5846052,5846680,5847164,5847920,5849105,5849762,5850543,5855982,5857304,5857747,5859945,5862886,5870113,5873675,5887451,5888130,5888430,5889869,5891860,5910434,5915976,5929877,5930898,5935483,5944596,5950010,5951906,5961060,5968974,5975118,	nephroretinin	261734
Intergenic | 184 | 580243 | 2287 chr1 5428125 5428724 ccaat + | 0.671763 0.328237 Histone 2287 | NM_003636	chr1	+	6008966	6083110	6023215	6081221	16	6008966,6023163,6024477,6055401,6056379,6064841,6067850,6070113,6071654,6073035,6077046,6077969,6078176,6079282,6079915,6081131,	6009092,6023292,6024519,6055445,6056417,6064921,6067895,6070158,6071698,6073122,6077132,6078090,6078271,6079403,6080004,6083110,	potassium voltage-gated channel, shaker-related	8514
Intergenic | 185 | 509303 | 2313 chr1 5499065 5499664 CCAAT + | 0.875664 0.124336 Histone 2313 | NM_003636	chr1	+	6008966	6083110	6023215	6081221	16	6008966,6023163,6024477,6055401,6056379,6064841,6067850,6070113,6071654,6073035,6077046,6077969,6078176,6079282,6079915,6081131,	6009092,6023292,6024519,6055445,6056417,6064921,6067895,6070158,6071698,6073122,6077132,6078090,6078271,6079403,6080004,6083110,	potassium voltage-gated channel, shaker-related	8514
Intergenic | 186 | 495591 | 2331 chr1 5512777 5513376 ccaat + | 0.941779 0.058221 Histone 2331 | NM_003636	chr1	+	6008966	6083110	6023215	6081221	16	6008966,6023163,6024477,6055401,6056379,6064841,6067850,6070113,6071654,6073035,6077046,6077969,6078176,6079282,6079915,6081131,	6009092,6023292,6024519,6055445,6056417,6064921,6067895,6070158,6071698,6073122,6077132,6078090,6078271,6079403,6080004,6083110,	potassium voltage-gated channel, shaker-related	8514
Intergenic | 187 | 495553 | 2333 chr1 5512815 5513414 ccaat + | 0.941779 0.058221 Histone 2333 | NM_003636	chr1	+	6008966	6083110	6023215	6081221	16	6008966,6023163,6024477,6055401,6056379,6064841,6067850,6070113,6071654,6073035,6077046,6077969,6078176,6079282,6079915,6081131,	6009092,6023292,6024519,6055445,6056417,6064921,6067895,6070158,6071698,6073122,6077132,6078090,6078271,6079403,6080004,6083110,	potassium voltage-gated channel, shaker-related	8514
Intergenic | 188 | 495279 | 2335 chr1 5513089 5513688 ccaat + | 0.683458 0.316542 Histone 2335 | NM_003636	chr1	+	6008966	6083110	6023215	6081221	16	6008966,6023163,6024477,6055401,6056379,6064841,6067850,6070113,6071654,6073035,6077046,6077969,6078176,6079282,6079915,6081131,	6009092,6023292,6024519,6055445,6056417,6064921,6067895,6070158,6071698,6073122,6077132,6078090,6078271,6079403,6080004,6083110,	potassium voltage-gated channel, shaker-related	8514
Intergenic | 189 | 331524 | 2336 chr1 5513334 5513933 ccaat - | 0.653364 0.346636 Histone 2336 | NM_015102	chr1	-	5845456	5975118	5845911	5968936	30	5845456,5846536,5846984,5847748,5849019,5849676,5850386,5855898,5857117,5857520,5859739,5862760,5869932,5873514,5887263,5887938,5888278,5889761,5891798,5910295,5915793,5929750,5930716,5935346,5944440,5949945,5951733,5960916,5968801,5974890,	5846052,5846680,5847164,5847920,5849105,5849762,5850543,5855982,5857304,5857747,5859945,5862886,5870113,5873675,5887451,5888130,5888430,5889869,5891860,5910434,5915976,5929877,5930898,5935483,5944596,5950010,5951906,5961060,5968974,5975118,	nephroretinin	261734
Intergenic | 190 | 300994 | 2348 chr1 5543864 5544463 ccaat - | 0.713113 0.286887 Histone 2348 | NM_015102	chr1	-	5845456	5975118	5845911	5968936	30	5845456,5846536,5846984,5847748,5849019,5849676,5850386,5855898,5857117,5857520,5859739,5862760,5869932,5873514,5887263,5887938,5888278,5889761,5891798,5910295,5915793,5929750,5930716,5935346,5944440,5949945,5951733,5960916,5968801,5974890,	5846052,5846680,5847164,5847920,5849105,5849762,5850543,5855982,5857304,5857747,5859945,5862886,5870113,5873675,5887451,5888130,5888430,5889869,5891860,5910434,5915976,5929877,5930898,5935483,5944596,5950010,5951906,5961060,5968974,5975118,	nephroretinin	261734
Intergenic | 191 | 449972 | 2359 chr1 5558396 5558995 CCAAT + | 0.500684 0.499316 Histone 2359 | NM_003636	chr1	+	6008966	6083110	6023215	6081221	16	6008966,6023163,6024477,6055401,6056379,6064841,6067850,6070113,6071654,6073035,6077046,6077969,6078176,6079282,6079915,6081131,	6009092,6023292,6024519,6055445,6056417,6064921,6067895,6070158,6071698,6073122,6077132,6078090,6078271,6079403,6080004,6083110,	potassium voltage-gated channel, shaker-related	8514
Intergenic | 192 | 449835 | 2361 chr1 5558533 5559132 CCAAT + | 0.500684 0.499316 Histone 2361 | NM_003636	chr1	+	6008966	6083110	6023215	6081221	16	6008966,6023163,6024477,6055401,6056379,6064841,6067850,6070113,6071654,6073035,6077046,6077969,6078176,6079282,6079915,6081131,	6009092,6023292,6024519,6055445,6056417,6064921,6067895,6070158,6071698,6073122,6077132,6078090,6078271,6079403,6080004,6083110,	potassium voltage-gated channel, shaker-related	8514
Intergenic | 193 | 409951 | 2377 chr1 5598417 5599016 CCAAT + | 0.979240 0.020760 Histone 2377 | NM_003636	chr1	+	6008966	6083110	6023215	6081221	16	6008966,6023163,6024477,6055401,6056379,6064841,6067850,6070113,6071654,6073035,6077046,6077969,6078176,6079282,6079915,6081131,	6009092,6023292,6024519,6055445,6056417,6064921,6067895,6070158,6071698,6073122,6077132,6078090,6078271,6079403,6080004,6083110,	potassium voltage-gated channel, shaker-related	8514
Intergenic | 194 | 246196 | 2378 chr1 5598662 5599261 CCAAT - | 0.793513 0.206487 Histone 2378 | NM_015102	chr1	-	5845456	5975118	5845911	5968936	30	5845456,5846536,5846984,5847748,5849019,5849676,5850386,5855898,5857117,5857520,5859739,5862760,5869932,5873514,5887263,5887938,5888278,5889761,5891798,5910295,5915793,5929750,5930716,5935346,5944440,5949945,5951733,5960916,5968801,5974890,	5846052,5846680,5847164,5847920,5849105,5849762,5850543,5855982,5857304,5857747,5859945,5862886,5870113,5873675,5887451,5888130,5888430,5889869,5891860,5910434,5915976,5929877,5930898,5935483,5944596,5950010,5951906,5961060,5968974,5975118,	nephroretinin	261734
Intergenic | 195 | 409912 | 2379 chr1 5598456 5599055 CCAAT + | 0.979240 0.020760 Histone 2379 | NM_003636	chr1	+	6008966	6083110	6023215	6081221	16	6008966,6023163,6024477,6055401,6056379,6064841,6067850,6070113,6071654,6073035,6077046,6077969,6078176,6079282,6079915,6081131,	6009092,6023292,6024519,6055445,6056417,6064921,6067895,6070158,6071698,6073122,6077132,6078090,6078271,6079403,6080004,6083110,	potassium voltage-gated channel, shaker-related	8514
Intergenic | 196 | 246157 | 2380 chr1 5598701 5599300 CCAAT - | 0.793513 0.206487 Histone 2380 | NM_015102	chr1	-	5845456	5975118	5845911	5968936	30	5845456,5846536,5846984,5847748,5849019,5849676,5850386,5855898,5857117,5857520,5859739,5862760,5869932,5873514,5887263,5887938,5888278,5889761,5891798,5910295,5915793,5929750,5930716,5935346,5944440,5949945,5951733,5960916,5968801,5974890,	5846052,5846680,5847164,5847920,5849105,5849762,5850543,5855982,5857304,5857747,5859945,5862886,5870113,5873675,5887451,5888130,5888430,5889869,5891860,5910434,5915976,5929877,5930898,5935483,5944596,5950010,5951906,5961060,5968974,5975118,	nephroretinin	261734
Intergenic | 197 | 409873 | 2381 chr1 5598495 5599094 CCAAT + | 0.979240 0.020760 Histone 2381 | NM_003636	chr1	+	6008966	6083110	6023215	6081221	16	6008966,6023163,6024477,6055401,6056379,6064841,6067850,6070113,6071654,6073035,6077046,6077969,6078176,6079282,6079915,6081131,	6009092,6023292,6024519,6055445,6056417,6064921,6067895,6070158,6071698,6073122,6077132,6078090,6078271,6079403,6080004,6083110,	potassium voltage-gated channel, shaker-related	8514
Intergenic | 198 | 246118 | 2382 chr1 5598740 5599339 CCAAT - | 0.793513 0.206487 Histone 2382 | NM_015102	chr1	-	5845456	5975118	5845911	5968936	30	5845456,5846536,5846984,5847748,5849019,5849676,5850386,5855898,5857117,5857520,5859739,5862760,5869932,5873514,5887263,5887938,5888278,5889761,5891798,5910295,5915793,5929750,5930716,5935346,5944440,5949945,5951733,5960916,5968801,5974890,	5846052,5846680,5847164,5847920,5849105,5849762,5850543,5855982,5857304,5857747,5859945,5862886,5870113,5873675,5887451,5888130,5888430,5889869,5891860,5910434,5915976,5929877,5930898,5935483,5944596,5950010,5951906,5961060,5968974,5975118,	nephroretinin	261734
Intergenic | 199 | 402854 | 2383 chr1 5605514 5606113 CCAAT + | 0.860160 0.139840 Histone 2383 | NM_003636	chr1	+	6008966	6083110	6023215	6081221	16	6008966,6023163,6024477,6055401,6056379,6064841,6067850,6070113,6071654,6073035,6077046,6077969,6078176,6079282,6079915,6081131,	6009092,6023292,6024519,6055445,6056417,6064921,6067895,6070158,6071698,6073122,6077132,6078090,6078271,6079403,6080004,6083110,	potassium voltage-gated channel, shaker-related	8514
Intergenic | 200 | 402823 | 2385 chr1 5605545 5606144 CCAAT + | 0.860160 0.139840 Histone 2385 | NM_003636	chr1	+	6008966	6083110	6023215	6081221	16	6008966,6023163,6024477,6055401,6056379,6064841,6067850,6070113,6071654,6073035,6077046,6077969,6078176,6079282,6079915,6081131,	6009092,6023292,6024519,6055445,6056417,6064921,6067895,6070158,6071698,6073122,6077132,6078090,6078271,6079403,6080004,6083110,	potassium voltage-gated channel, shaker-related	8514
Intergenic | 201 | 401221 | 2391 chr1 5607147 5607746 ccaat + | 0.956275 0.043725 Histone 2391 | NM_003636	chr1	+	6008966	6083110	6023215	6081221	16	6008966,6023163,6024477,6055401,6056379,6064841,6067850,6070113,6071654,6073035,6077046,6077969,6078176,6079282,6079915,6081131,	6009092,6023292,6024519,6055445,6056417,6064921,6067895,6070158,6071698,6073122,6077132,6078090,6078271,6079403,6080004,6083110,	potassium voltage-gated channel, shaker-related	8514
Intergenic | 202 | 237466 | 2392 chr1 5607392 5607991 ccaat - | 0.826957 0.173044 Histone 2392 | NM_015102	chr1	-	5845456	5975118	5845911	5968936	30	5845456,5846536,5846984,5847748,5849019,5849676,5850386,5855898,5857117,5857520,5859739,5862760,5869932,5873514,5887263,5887938,5888278,5889761,5891798,5910295,5915793,5929750,5930716,5935346,5944440,5949945,5951733,5960916,5968801,5974890,	5846052,5846680,5847164,5847920,5849105,5849762,5850543,5855982,5857304,5857747,5859945,5862886,5870113,5873675,5887451,5888130,5888430,5889869,5891860,5910434,5915976,5929877,5930898,5935483,5944596,5950010,5951906,5961060,5968974,5975118,	nephroretinin	261734
Intergenic | 203 | 401203 | 2393 chr1 5607165 5607764 ccaat + | 0.956275 0.043725 Histone 2393 | NM_003636	chr1	+	6008966	6083110	6023215	6081221	16	6008966,6023163,6024477,6055401,6056379,6064841,6067850,6070113,6071654,6073035,6077046,6077969,6078176,6079282,6079915,6081131,	6009092,6023292,6024519,6055445,6056417,6064921,6067895,6070158,6071698,6073122,6077132,6078090,6078271,6079403,6080004,6083110,	potassium voltage-gated channel, shaker-related	8514
Intergenic | 204 | 237448 | 2394 chr1 5607410 5608009 ccaat - | 0.826957 0.173044 Histone 2394 | NM_015102	chr1	-	5845456	5975118	5845911	5968936	30	5845456,5846536,5846984,5847748,5849019,5849676,5850386,5855898,5857117,5857520,5859739,5862760,5869932,5873514,5887263,5887938,5888278,5889761,5891798,5910295,5915793,5929750,5930716,5935346,5944440,5949945,5951733,5960916,5968801,5974890,	5846052,5846680,5847164,5847920,5849105,5849762,5850543,5855982,5857304,5857747,5859945,5862886,5870113,5873675,5887451,5888130,5888430,5889869,5891860,5910434,5915976,5929877,5930898,5935483,5944596,5950010,5951906,5961060,5968974,5975118,	nephroretinin	261734
Intergenic | 205 | 390090 | 2399 chr1 5618278 5618877 CCAAT + | 0.624091 0.375909 Histone 2399 | NM_003636	chr1	+	6008966	6083110	6023215	6081221	16	6008966,6023163,6024477,6055401,6056379,6064841,6067850,6070113,6071654,6073035,6077046,6077969,6078176,6079282,6079915,6081131,	6009092,6023292,6024519,6055445,6056417,6064921,6067895,6070158,6071698,6073122,6077132,6078090,6078271,6079403,6080004,6083110,	potassium voltage-gated channel, shaker-related	8514
Intergenic | 206 | 315987 | 2453 chr1 5692381 5692980 CCAAT + | 0.971874 0.028126 Histone 2453 | NM_003636	chr1	+	6008966	6083110	6023215	6081221	16	6008966,6023163,6024477,6055401,6056379,6064841,6067850,6070113,6071654,6073035,6077046,6077969,6078176,6079282,6079915,6081131,	6009092,6023292,6024519,6055445,6056417,6064921,6067895,6070158,6071698,6073122,6077132,6078090,6078271,6079403,6080004,6083110,	potassium voltage-gated channel, shaker-related	8514
Intergenic | 207 | 152232 | 2454 chr1 5692626 5693225 CCAAT - | 0.650502 0.349498 Histone 2454 | NM_015102	chr1	-	5845456	5975118	5845911	5968936	30	5845456,5846536,5846984,5847748,5849019,5849676,5850386,5855898,5857117,5857520,5859739,5862760,5869932,5873514,5887263,5887938,5888278,5889761,5891798,5910295,5915793,5929750,5930716,5935346,5944440,5949945,5951733,5960916,5968801,5974890,	5846052,5846680,5847164,5847920,5849105,5849762,5850543,5855982,5857304,5857747,5859945,5862886,5870113,5873675,5887451,5888130,5888430,5889869,5891860,5910434,5915976,5929877,5930898,5935483,5944596,5950010,5951906,5961060,5968974,5975118,	nephroretinin	261734
Intergenic | 208 | 315892 | 2455 chr1 5692476 5693075 ccaat + | 0.915416 0.084584 Histone 2455 | NM_003636	chr1	+	6008966	6083110	6023215	6081221	16	6008966,6023163,6024477,6055401,6056379,6064841,6067850,6070113,6071654,6073035,6077046,6077969,6078176,6079282,6079915,6081131,	6009092,6023292,6024519,6055445,6056417,6064921,6067895,6070158,6071698,6073122,6077132,6078090,6078271,6079403,6080004,6083110,	potassium voltage-gated channel, shaker-related	8514
Intergenic | 209 | 152137 | 2456 chr1 5692721 5693320 ccaat - | 0.608362 0.391638 Histone 2456 | NM_015102	chr1	-	5845456	5975118	5845911	5968936	30	5845456,5846536,5846984,5847748,5849019,5849676,5850386,5855898,5857117,5857520,5859739,5862760,5869932,5873514,5887263,5887938,5888278,5889761,5891798,5910295,5915793,5929750,5930716,5935346,5944440,5949945,5951733,5960916,5968801,5974890,	5846052,5846680,5847164,5847920,5849105,5849762,5850543,5855982,5857304,5857747,5859945,5862886,5870113,5873675,5887451,5888130,5888430,5889869,5891860,5910434,5915976,5929877,5930898,5935483,5944596,5950010,5951906,5961060,5968974,5975118,	nephroretinin	261734
Intergenic | 210 | 315753 | 2457 chr1 5692615 5693214 ccaat + | 0.915416 0.084584 Histone 2457 | NM_003636	chr1	+	6008966	6083110	6023215	6081221	16	6008966,6023163,6024477,6055401,6056379,6064841,6067850,6070113,6071654,6073035,6077046,6077969,6078176,6079282,6079915,6081131,	6009092,6023292,6024519,6055445,6056417,6064921,6067895,6070158,6071698,6073122,6077132,6078090,6078271,6079403,6080004,6083110,	potassium voltage-gated channel, shaker-related	8514
Intergenic | 211 | 304173 | 2475 chr1 5704195 5704794 ccaat + | 0.581652 0.418348 Histone 2475 | NM_003636	chr1	+	6008966	6083110	6023215	6081221	16	6008966,6023163,6024477,6055401,6056379,6064841,6067850,6070113,6071654,6073035,6077046,6077969,6078176,6079282,6079915,6081131,	6009092,6023292,6024519,6055445,6056417,6064921,6067895,6070158,6071698,6073122,6077132,6078090,6078271,6079403,6080004,6083110,	potassium voltage-gated channel, shaker-related	8514
Intergenic | 212 | 277128 | 2495 chr1 5731240 5731839 CCAAT + | 0.851984 0.148016 Histone 2495 | NM_003636	chr1	+	6008966	6083110	6023215	6081221	16	6008966,6023163,6024477,6055401,6056379,6064841,6067850,6070113,6071654,6073035,6077046,6077969,6078176,6079282,6079915,6081131,	6009092,6023292,6024519,6055445,6056417,6064921,6067895,6070158,6071698,6073122,6077132,6078090,6078271,6079403,6080004,6083110,	potassium voltage-gated channel, shaker-related	8514
Intergenic | 213 | 276967 | 2497 chr1 5731401 5732000 CCAAT + | 0.965910 0.034090 Histone 2497 | NM_003636	chr1	+	6008966	6083110	6023215	6081221	16	6008966,6023163,6024477,6055401,6056379,6064841,6067850,6070113,6071654,6073035,6077046,6077969,6078176,6079282,6079915,6081131,	6009092,6023292,6024519,6055445,6056417,6064921,6067895,6070158,6071698,6073122,6077132,6078090,6078271,6079403,6080004,6083110,	potassium voltage-gated channel, shaker-related	8514
Intergenic | 214 | 233720 | 2535 chr1 5774648 5775247 CCAAT + | 0.554427 0.445573 Histone 2535 | NM_003636	chr1	+	6008966	6083110	6023215	6081221	16	6008966,6023163,6024477,6055401,6056379,6064841,6067850,6070113,6071654,6073035,6077046,6077969,6078176,6079282,6079915,6081131,	6009092,6023292,6024519,6055445,6056417,6064921,6067895,6070158,6071698,6073122,6077132,6078090,6078271,6079403,6080004,6083110,	potassium voltage-gated channel, shaker-related	8514
Intergenic | 215 | 233678 | 2537 chr1 5774690 5775289 CCAAT + | 0.554427 0.445573 Histone 2537 | NM_003636	chr1	+	6008966	6083110	6023215	6081221	16	6008966,6023163,6024477,6055401,6056379,6064841,6067850,6070113,6071654,6073035,6077046,6077969,6078176,6079282,6079915,6081131,	6009092,6023292,6024519,6055445,6056417,6064921,6067895,6070158,6071698,6073122,6077132,6078090,6078271,6079403,6080004,6083110,	potassium voltage-gated channel, shaker-related	8514
Intergenic | 216 | 201940 | 2549 chr1 5806428 5807027 ccaat + | 0.890519 0.109481 Histone 2549 | NM_003636	chr1	+	6008966	6083110	6023215	6081221	16	6008966,6023163,6024477,6055401,6056379,6064841,6067850,6070113,6071654,6073035,6077046,6077969,6078176,6079282,6079915,6081131,	6009092,6023292,6024519,6055445,6056417,6064921,6067895,6070158,6071698,6073122,6077132,6078090,6078271,6079403,6080004,6083110,	potassium voltage-gated channel, shaker-related	8514
Intergenic | 217 | 85756 | 2615 chr1 5922612 5923211 ccaat + | 0.999546 0.000454 Histone 2615 | NM_003636	chr1	+	6008966	6083110	6023215	6081221	16	6008966,6023163,6024477,6055401,6056379,6064841,6067850,6070113,6071654,6073035,6077046,6077969,6078176,6079282,6079915,6081131,	6009092,6023292,6024519,6055445,6056417,6064921,6067895,6070158,6071698,6073122,6077132,6078090,6078271,6079403,6080004,6083110,	potassium voltage-gated channel, shaker-related	8514
Intergenic | 218 | 45674 | 2649 chr1 5962694 5963293 ccaat + | 0.884722 0.115278 Histone 2649 | NM_003636	chr1	+	6008966	6083110	6023215	6081221	16	6008966,6023163,6024477,6055401,6056379,6064841,6067850,6070113,6071654,6073035,6077046,6077969,6078176,6079282,6079915,6081131,	6009092,6023292,6024519,6055445,6056417,6064921,6067895,6070158,6071698,6073122,6077132,6078090,6078271,6079403,6080004,6083110,	potassium voltage-gated channel, shaker-related	8514
Intergenic | 219 | 45562 | 2651 chr1 5962806 5963405 ccaat + | 0.884722 0.115278 Histone 2651 | NM_003636	chr1	+	6008966	6083110	6023215	6081221	16	6008966,6023163,6024477,6055401,6056379,6064841,6067850,6070113,6071654,6073035,6077046,6077969,6078176,6079282,6079915,6081131,	6009092,6023292,6024519,6055445,6056417,6064921,6067895,6070158,6071698,6073122,6077132,6078090,6078271,6079403,6080004,6083110,	potassium voltage-gated channel, shaker-related	8514
Intergenic | 220 | 33645 | 2659 chr1 5974723 5975322 CCAAT + | 0.567793 0.432207 Histone 2659 | NM_003636	chr1	+	6008966	6083110	6023215	6081221	16	6008966,6023163,6024477,6055401,6056379,6064841,6067850,6070113,6071654,6073035,6077046,6077969,6078176,6079282,6079915,6081131,	6009092,6023292,6024519,6055445,6056417,6064921,6067895,6070158,6071698,6073122,6077132,6078090,6078271,6079403,6080004,6083110,	potassium voltage-gated channel, shaker-related	8514
Intergenic | 221 | 33602 | 2661 chr1 5974766 5975365 CCAAT + | 0.567793 0.432207 Histone 2661 | NM_003636	chr1	+	6008966	6083110	6023215	6081221	16	6008966,6023163,6024477,6055401,6056379,6064841,6067850,6070113,6071654,6073035,6077046,6077969,6078176,6079282,6079915,6081131,	6009092,6023292,6024519,6055445,6056417,6064921,6067895,6070158,6071698,6073122,6077132,6078090,6078271,6079403,6080004,6083110,	potassium voltage-gated channel, shaker-related	8514
Intergenic | 222 | 33548 | 2663 chr1 5974820 5975419 CCAAT + | 0.994930 0.005070 Histone 2663 | NM_003636	chr1	+	6008966	6083110	6023215	6081221	16	6008966,6023163,6024477,6055401,6056379,6064841,6067850,6070113,6071654,6073035,6077046,6077969,6078176,6079282,6079915,6081131,	6009092,6023292,6024519,6055445,6056417,6064921,6067895,6070158,6071698,6073122,6077132,6078090,6078271,6079403,6080004,6083110,	potassium voltage-gated channel, shaker-related	8514
Intergenic | 223 | 33517 | 2665 chr1 5974851 5975450 CCAAT + | 0.994930 0.005070 Histone 2665 | NM_003636	chr1	+	6008966	6083110	6023215	6081221	16	6008966,6023163,6024477,6055401,6056379,6064841,6067850,6070113,6071654,6073035,6077046,6077969,6078176,6079282,6079915,6081131,	6009092,6023292,6024519,6055445,6056417,6064921,6067895,6070158,6071698,6073122,6077132,6078090,6078271,6079403,6080004,6083110,	potassium voltage-gated channel, shaker-related	8514
Intergenic | 224 | 6181 | 2671 chr1 6002187 6002786 ccaat + | 0.769520 0.230480 Histone 2671 | NM_003636	chr1	+	6008966	6083110	6023215	6081221	16	6008966,6023163,6024477,6055401,6056379,6064841,6067850,6070113,6071654,6073035,6077046,6077969,6078176,6079282,6079915,6081131,	6009092,6023292,6024519,6055445,6056417,6064921,6067895,6070158,6071698,6073122,6077132,6078090,6078271,6079403,6080004,6083110,	potassium voltage-gated channel, shaker-related	8514
Segment_within_Transcript | 225 | 2677 chr1 6024993 6025592 CCAAT + | 0.742288 0.257712 Histone 2677 | NM_003636	chr1	+	6008966	6083110	6023215	6081221	16	6008966,6023163,6024477,6055401,6056379,6064841,6067850,6070113,6071654,6073035,6077046,6077969,6078176,6079282,6079915,6081131,	6009092,6023292,6024519,6055445,6056417,6064921,6067895,6070158,6071698,6073122,6077132,6078090,6078271,6079403,6080004,6083110,	potassium voltage-gated channel, shaker-related	8514
Segment_within_Transcript | 225 | 2677 chr1 6024993 6025592 CCAAT + | 0.742288 0.257712 Histone 2677 | NM_172130	chr1	+	6008966	6083110	6023215	6081221	15	6008966,6023163,6055401,6056379,6064841,6067850,6070113,6071654,6073035,6077046,6077969,6078176,6079282,6079915,6081131,	6009092,6023292,6055445,6056417,6064921,6067895,6070158,6071698,6073122,6077132,6078090,6078271,6079403,6080004,6083110,	potassium voltage-gated channel, shaker-related	8514
Segment_within_Transcript | 226 | 2679 chr1 6026035 6026634 CCAAT + | 0.698898 0.301102 Histone 2679 | NM_003636	chr1	+	6008966	6083110	6023215	6081221	16	6008966,6023163,6024477,6055401,6056379,6064841,6067850,6070113,6071654,6073035,6077046,6077969,6078176,6079282,6079915,6081131,	6009092,6023292,6024519,6055445,6056417,6064921,6067895,6070158,6071698,6073122,6077132,6078090,6078271,6079403,6080004,6083110,	potassium voltage-gated channel, shaker-related	8514
Segment_within_Transcript | 226 | 2679 chr1 6026035 6026634 CCAAT + | 0.698898 0.301102 Histone 2679 | NM_172130	chr1	+	6008966	6083110	6023215	6081221	15	6008966,6023163,6055401,6056379,6064841,6067850,6070113,6071654,6073035,6077046,6077969,6078176,6079282,6079915,6081131,	6009092,6023292,6055445,6056417,6064921,6067895,6070158,6071698,6073122,6077132,6078090,6078271,6079403,6080004,6083110,	potassium voltage-gated channel, shaker-related	8514
Intergenic | 227 | 46614 | 2682 chr1 6037227 6037826 ccaat - | 0.960076 0.039924 Histone 2682 | NM_015557	chr1	-	6084439	6162770	6088926	6162670	42	6084439,6088880,6089041,6089262,6092441,6093040,6094421,6094786,6095555,6103751,6104140,6106594,6107163,6107746,6108170,6108412,6109218,6110692,6111145,6111484,6112850,6114277,6116774,6117364,6117876,6119163,6119374,6124774,6125060,6126469,6126670,6128858,6129311,6131500,6131892,6133678,6135058,6137306,6138245,6141982,6150796,6162591,	6088074,6088934,6089156,6089426,6092637,6093173,6094530,6094924,6095645,6103884,6104220,6106754,6107308,6107880,6108259,6108505,6109393,6110865,6111256,6111716,6112975,6114395,6116906,6117506,6118050,6119285,6119512,6124975,6125252,6126578,6126802,6129070,6129518,6131722,6132059,6133802,6135183,6137545,6138364,6142162,6150924,6162770,	chromodomain helicase DNA binding protein 5	26038
Segment_within_Transcript | 228 | 2697 chr1 6073070 6073669 CCAAT + | 0.975020 0.024980 Histone 2697 | NM_003636	chr1	+	6008966	6083110	6023215	6081221	16	6008966,6023163,6024477,6055401,6056379,6064841,6067850,6070113,6071654,6073035,6077046,6077969,6078176,6079282,6079915,6081131,	6009092,6023292,6024519,6055445,6056417,6064921,6067895,6070158,6071698,6073122,6077132,6078090,6078271,6079403,6080004,6083110,	potassium voltage-gated channel, shaker-related	8514
Segment_within_Transcript | 228 | 2697 chr1 6073070 6073669 CCAAT + | 0.975020 0.024980 Histone 2697 | NM_172130	chr1	+	6008966	6083110	6023215	6081221	15	6008966,6023163,6055401,6056379,6064841,6067850,6070113,6071654,6073035,6077046,6077969,6078176,6079282,6079915,6081131,	6009092,6023292,6055445,6056417,6064921,6067895,6070158,6071698,6073122,6077132,6078090,6078271,6079403,6080004,6083110,	potassium voltage-gated channel, shaker-related	8514
Intergenic | 229 | 13408 | 2713 chr1 6096518 6097117 CCAAT + | 0.549668 0.450332 Histone 2713 | NM_003636	chr1	+	6008966	6083110	6023215	6081221	16	6008966,6023163,6024477,6055401,6056379,6064841,6067850,6070113,6071654,6073035,6077046,6077969,6078176,6079282,6079915,6081131,	6009092,6023292,6024519,6055445,6056417,6064921,6067895,6070158,6071698,6073122,6077132,6078090,6078271,6079403,6080004,6083110,	potassium voltage-gated channel, shaker-related	8514
Intergenic | 230 | 327 | 2773 chr1 6228552 6229151 CCAAT + | 0.526579 0.473421 Histone 2773 | NM_001024598	chr1	+	6226848	6228225	6227012	6228154	4	6226848,6226997,6227194,6227756,	6226888,6227093,6227276,6228225,	hairy and enhancer of split 3	390992
Intergenic | 231 | 14126 | 2779 chr1 6242351 6242950 CCAAT + | 0.941198 0.058802 Histone 2779 | NM_001024598	chr1	+	6226848	6228225	6227012	6228154	4	6226848,6226997,6227194,6227756,	6226888,6227093,6227276,6228225,	hairy and enhancer of split 3	390992
Segment_within_Transcript | 232 | 2780 chr1 6242596 6243195 CCAAT - | 0.963020 0.036980 Histone 2780 | NM_207370	chr1	-	6231442	6243622	6231984	6237552	6	6231442,6233086,6233984,6236364,6237196,6243471,	6232650,6233271,6234177,6236794,6237661,6243622,	G protein-coupled receptor 153	387509
Intergenic | 233 | 70829 | 2803 chr1 6299054 6299653 CCAAT + | 0.983106 0.016894 Histone 2803 | NM_001024598	chr1	+	6226848	6228225	6227012	6228154	4	6226848,6226997,6227194,6227756,	6226888,6227093,6227276,6228225,	hairy and enhancer of split 3	390992
Segment_within_Transcript | 234 | 2804 chr1 6299299 6299898 CCAAT - | 0.946505 0.053495 Histone 2804 | NM_181866	chr1	-	6246918	6341591	6247243	6341492	9	6246918,6263748,6277510,6301138,6309945,6316123,6322079,6332395,6341472,	6247342,6263933,6277627,6301225,6310060,6316215,6322236,6332513,6341591,	acyl-CoA thioesterase 7 isoform hBACHd	11332
Segment_within_Transcript | 234 | 2804 chr1 6299299 6299898 CCAAT - | 0.946505 0.053495 Histone 2804 | NM_181865	chr1	-	6246918	6343351	6247243	6343299	9	6246918,6263748,6277510,6301138,6309945,6316123,6322079,6332395,6343216,	6247342,6263933,6277627,6301225,6310060,6316215,6322236,6332513,6343351,	acyl-CoA thioesterase 7 isoform hBACHc	11332
Segment_within_Transcript | 234 | 2804 chr1 6299299 6299898 CCAAT - | 0.946505 0.053495 Histone 2804 | NM_181864	chr1	-	6246918	6368470	6247243	6368313	9	6246918,6263748,6277510,6301138,6309945,6316123,6322079,6332395,6368140,	6247342,6263933,6277627,6301225,6310060,6316215,6322236,6332513,6368470,	acyl-CoA thioesterase 7 isoform hBACHb	11332
Segment_within_Transcript | 234 | 2804 chr1 6299299 6299898 CCAAT - | 0.946505 0.053495 Histone 2804 | NM_007274	chr1	-	6246918	6376413	6247243	6376046	9	6246918,6263748,6277510,6301138,6309945,6316123,6322079,6332395,6375903,	6247342,6263933,6277627,6301225,6310060,6316215,6322236,6332513,6376413,	acyl-CoA thioesterase 7 isoform hBACHa	11332
Intergenic | 235 | 70939 | 2805 chr1 6299164 6299763 CCAAT + | 0.983106 0.016894 Histone 2805 | NM_001024598	chr1	+	6226848	6228225	6227012	6228154	4	6226848,6226997,6227194,6227756,	6226888,6227093,6227276,6228225,	hairy and enhancer of split 3	390992
Segment_within_Transcript | 236 | 2806 chr1 6299409 6300008 CCAAT - | 0.946505 0.053495 Histone 2806 | NM_181866	chr1	-	6246918	6341591	6247243	6341492	9	6246918,6263748,6277510,6301138,6309945,6316123,6322079,6332395,6341472,	6247342,6263933,6277627,6301225,6310060,6316215,6322236,6332513,6341591,	acyl-CoA thioesterase 7 isoform hBACHd	11332
Segment_within_Transcript | 236 | 2806 chr1 6299409 6300008 CCAAT - | 0.946505 0.053495 Histone 2806 | NM_181865	chr1	-	6246918	6343351	6247243	6343299	9	6246918,6263748,6277510,6301138,6309945,6316123,6322079,6332395,6343216,	6247342,6263933,6277627,6301225,6310060,6316215,6322236,6332513,6343351,	acyl-CoA thioesterase 7 isoform hBACHc	11332
Segment_within_Transcript | 236 | 2806 chr1 6299409 6300008 CCAAT - | 0.946505 0.053495 Histone 2806 | NM_181864	chr1	-	6246918	6368470	6247243	6368313	9	6246918,6263748,6277510,6301138,6309945,6316123,6322079,6332395,6368140,	6247342,6263933,6277627,6301225,6310060,6316215,6322236,6332513,6368470,	acyl-CoA thioesterase 7 isoform hBACHb	11332
Segment_within_Transcript | 236 | 2806 chr1 6299409 6300008 CCAAT - | 0.946505 0.053495 Histone 2806 | NM_007274	chr1	-	6246918	6376413	6247243	6376046	9	6246918,6263748,6277510,6301138,6309945,6316123,6322079,6332395,6375903,	6247342,6263933,6277627,6301225,6310060,6316215,6322236,6332513,6376413,	acyl-CoA thioesterase 7 isoform hBACHa	11332
Intergenic | 237 | 82247 | 2815 chr1 6310472 6311071 CCAAT + | 0.626335 0.373665 Histone 2815 | NM_001024598	chr1	+	6226848	6228225	6227012	6228154	4	6226848,6226997,6227194,6227756,	6226888,6227093,6227276,6228225,	hairy and enhancer of split 3	390992
Intergenic | 238 | 84899 | 2821 chr1 6321937 6322536 CCAAT + | 0.974990 0.025010 Histone 2821 | NM_031475	chr1	+	6407434	6443591	6407602	6442793	13	6407434,6410872,6422900,6423272,6423580,6427127,6428310,6431287,6434249,6434479,6439830,6440007,6442645,	6407896,6411066,6423087,6423455,6423712,6427329,6428582,6431738,6434395,6434743,6439910,6440019,6443591,	espin	83715
Intergenic | 239 | 60866 | 2833 chr1 6345970 6346569 ccaat + | 0.804360 0.195640 Histone 2833 | NM_031475	chr1	+	6407434	6443591	6407602	6442793	13	6407434,6410872,6422900,6423272,6423580,6427127,6428310,6431287,6434249,6434479,6439830,6440007,6442645,	6407896,6411066,6423087,6423455,6423712,6427329,6428582,6431738,6434395,6434743,6439910,6440019,6443591,	espin	83715
Segment_within_Transcript | 240 | 2834 chr1 6346215 6346814 ccaat - | 0.956385 0.043615 Histone 2834 | NM_181864	chr1	-	6246918	6368470	6247243	6368313	9	6246918,6263748,6277510,6301138,6309945,6316123,6322079,6332395,6368140,	6247342,6263933,6277627,6301225,6310060,6316215,6322236,6332513,6368470,	acyl-CoA thioesterase 7 isoform hBACHb	11332
Segment_within_Transcript | 240 | 2834 chr1 6346215 6346814 ccaat - | 0.956385 0.043615 Histone 2834 | NM_007274	chr1	-	6246918	6376413	6247243	6376046	9	6246918,6263748,6277510,6301138,6309945,6316123,6322079,6332395,6375903,	6247342,6263933,6277627,6301225,6310060,6316215,6322236,6332513,6376413,	acyl-CoA thioesterase 7 isoform hBACHa	11332
Intergenic | 241 | 16142 | 2893 chr1 6521280 6521879 ccaat + | 0.641267 0.358733 Histone 2893 | NM_138697	chr1	+	6538020	6562404	6538020	6562231	6	6538020,6553555,6557277,6559061,6559596,6561299,	6538211,6553862,6558039,6559274,6559717,6562404,	sweet taste receptor T1r isoform b	80835
Overlap_3prime | 242 | 2905 chr1 6561962 6562561 CCAAT + | 0.948904 0.051096 Histone 2905 | NM_138697	chr1	+	6538020	6562404	6538020	6562231	6	6538020,6553555,6557277,6559061,6559596,6561299,	6538211,6553862,6558039,6559274,6559717,6562404,	sweet taste receptor T1r isoform b	80835
Overlap_3prime | 242 | 2905 chr1 6561962 6562561 CCAAT + | 0.948904 0.051096 Histone 2905 | NM_177539	chr1	+	6538020	6562404	6538020	6561482	4	6538020,6553555,6557277,6561299,	6538211,6553862,6558039,6562404,	sweet taste receptor T1r isoform a	80835
Overlap_3prime | 242 | 2905 chr1 6561962 6562561 CCAAT + | 0.948904 0.051096 Histone 2905 | NM_177540	chr1	+	6538020	6562404	6538020	6562231	5	6538020,6553555,6559061,6559596,6561299,	6538211,6553862,6559274,6559717,6562404,	sweet taste receptor T1r isoform c	80835
Overlap_3prime | 242 | 2905 chr1 6561962 6562561 CCAAT + | 0.948904 0.051096 Histone 2905 | NM_177541	chr1	+	6538020	6562404	6538020	6562085	5	6538020,6553555,6559061,6559596,6561942,	6538211,6553862,6559274,6559717,6562404,	sweet taste receptor T1r isoform d	80835
Intergenic | 243 | 26531 | 2949 chr1 6644763 6645362 ccaat + | 0.903037 0.096963 Histone 2949 | NM_138350	chr1	+	6607838	6618232	6607865	6616735	5	6607838,6611145,6612934,6615016,6616666,	6607939,6611338,6613000,6615142,6618232,	THAP domain containing, apoptosis associated	90326
Intergenic | 244 | 26556 | 2951 chr1 6644788 6645387 ccaat + | 0.903037 0.096963 Histone 2951 | NM_138350	chr1	+	6607838	6618232	6607865	6616735	5	6607838,6611145,6612934,6615016,6616666,	6607939,6611338,6613000,6615142,6618232,	THAP domain containing, apoptosis associated	90326
Intergenic | 245 | 26593 | 2953 chr1 6644825 6645424 ccaat + | 0.903037 0.096963 Histone 2953 | NM_138350	chr1	+	6607838	6618232	6607865	6616735	5	6607838,6611145,6612934,6615016,6616666,	6607939,6611338,6613000,6615142,6618232,	THAP domain containing, apoptosis associated	90326
Intergenic | 246 | 26618 | 2955 chr1 6644850 6645449 ccaat + | 0.614875 0.385125 Histone 2955 | NM_138350	chr1	+	6607838	6618232	6607865	6616735	5	6607838,6611145,6612934,6615016,6616666,	6607939,6611338,6613000,6615142,6618232,	THAP domain containing, apoptosis associated	90326
Intergenic | 247 | 26659 | 2957 chr1 6644891 6645490 ccaat + | 0.614875 0.385125 Histone 2957 | NM_138350	chr1	+	6607838	6618232	6607865	6616735	5	6607838,6611145,6612934,6615016,6616666,	6607939,6611338,6613000,6615142,6618232,	THAP domain containing, apoptosis associated	90326
Segment_within_Transcript | 248 | 2958 chr1 6645136 6645735 ccaat - | 0.674391 0.325609 Histone 2958 | NM_018198	chr1	-	6616815	6684553	6618321	6684447	16	6616815,6618763,6619844,6620093,6620941,6622548,6627204,6627687,6628435,6634175,6635475,6636557,6650355,6661040,6663554,6684375,	6618347,6618893,6619987,6620151,6621011,6622704,6627321,6627773,6628625,6634249,6635598,6636686,6650457,6661114,6663684,6684553,	DnaJ (Hsp40) homolog, subfamily C, member 11	55735
Intergenic | 249 | 26771 | 2959 chr1 6645003 6645602 ccaat + | 0.558197 0.441803 Histone 2959 | NM_138350	chr1	+	6607838	6618232	6607865	6616735	5	6607838,6611145,6612934,6615016,6616666,	6607939,6611338,6613000,6615142,6618232,	THAP domain containing, apoptosis associated	90326
Intergenic | 250 | 49581 | 2973 chr1 6667813 6668412 ccaat + | 0.995817 0.004183 Histone 2973 | NM_138350	chr1	+	6607838	6618232	6607865	6616735	5	6607838,6611145,6612934,6615016,6616666,	6607939,6611338,6613000,6615142,6618232,	THAP domain containing, apoptosis associated	90326
Intergenic | 251 | 49605 | 2975 chr1 6667837 6668436 ccaat + | 0.809270 0.190730 Histone 2975 | NM_138350	chr1	+	6607838	6618232	6607865	6616735	5	6607838,6611145,6612934,6615016,6616666,	6607939,6611338,6613000,6615142,6618232,	THAP domain containing, apoptosis associated	90326
Intergenic | 252 | 56256 | 2985 chr1 6674488 6675087 CCAAT + | 0.945154 0.054846 Histone 2985 | NM_138350	chr1	+	6607838	6618232	6607865	6616735	5	6607838,6611145,6612934,6615016,6616666,	6607939,6611338,6613000,6615142,6618232,	THAP domain containing, apoptosis associated	90326
Intergenic | 253 | 47469 | 3001 chr1 6719903 6720502 CCAAT + | 0.906939 0.093061 Histone 3001 | NM_015215	chr1	+	6767970	7752351	6768177	7749138	23	6767970,6802827,6807738,7073950,7232137,7450476,7623046,7644372,7645999,7653557,7660245,7715094,7718990,7719577,7719901,7720605,7727481,7728491,7730356,7733845,7735105,7738284,7749105,	6768222,6802897,6807857,7074018,7232273,7450548,7623200,7644513,7647846,7653684,7660380,7715246,7719187,7719656,7720217,7721129,7727669,7728738,7730428,7734039,7735180,7738315,7752351,	calmodulin-binding transcription activator 1	23261
Intergenic | 254 | 32591 | 3015 chr1 6734781 6735380 ccaat + | 0.989492 0.010508 Histone 3015 | NM_015215	chr1	+	6767970	7752351	6768177	7749138	23	6767970,6802827,6807738,7073950,7232137,7450476,7623046,7644372,7645999,7653557,7660245,7715094,7718990,7719577,7719901,7720605,7727481,7728491,7730356,7733845,7735105,7738284,7749105,	6768222,6802897,6807857,7074018,7232273,7450548,7623200,7644513,7647846,7653684,7660380,7715246,7719187,7719656,7720217,7721129,7727669,7728738,7730428,7734039,7735180,7738315,7752351,	calmodulin-binding transcription activator 1	23261
Intergenic | 255 | 50473 | 3016 chr1 6735026 6735625 ccaat - | 0.838590 0.161410 Histone 3016 | NM_018198	chr1	-	6616815	6684553	6618321	6684447	16	6616815,6618763,6619844,6620093,6620941,6622548,6627204,6627687,6628435,6634175,6635475,6636557,6650355,6661040,6663554,6684375,	6618347,6618893,6619987,6620151,6621011,6622704,6627321,6627773,6628625,6634249,6635598,6636686,6650457,6661114,6663684,6684553,	DnaJ (Hsp40) homolog, subfamily C, member 11	55735
Intergenic | 256 | 153 | 3033 chr1 6767219 6767818 CCAAT + | 0.935750 0.064250 Histone 3033 | NM_015215	chr1	+	6767970	7752351	6768177	7749138	23	6767970,6802827,6807738,7073950,7232137,7450476,7623046,7644372,7645999,7653557,7660245,7715094,7718990,7719577,7719901,7720605,7727481,7728491,7730356,7733845,7735105,7738284,7749105,	6768222,6802897,6807857,7074018,7232273,7450548,7623200,7644513,7647846,7653684,7660380,7715246,7719187,7719656,7720217,7721129,7727669,7728738,7730428,7734039,7735180,7738315,7752351,	calmodulin-binding transcription activator 1	23261
Intergenic | 257 | 82911 | 3034 chr1 6767464 6768063 CCAAT - | 0.602621 0.397379 Histone 3034 | NM_018198	chr1	-	6616815	6684553	6618321	6684447	16	6616815,6618763,6619844,6620093,6620941,6622548,6627204,6627687,6628435,6634175,6635475,6636557,6650355,6661040,6663554,6684375,	6618347,6618893,6619987,6620151,6621011,6622704,6627321,6627773,6628625,6634249,6635598,6636686,6650457,6661114,6663684,6684553,	DnaJ (Hsp40) homolog, subfamily C, member 11	55735
Intergenic | 258 | 30 | 3035 chr1 6767342 6767941 CCAAT + | 0.536152 0.463848 Histone 3035 | NM_015215	chr1	+	6767970	7752351	6768177	7749138	23	6767970,6802827,6807738,7073950,7232137,7450476,7623046,7644372,7645999,7653557,7660245,7715094,7718990,7719577,7719901,7720605,7727481,7728491,7730356,7733845,7735105,7738284,7749105,	6768222,6802897,6807857,7074018,7232273,7450548,7623200,7644513,7647846,7653684,7660380,7715246,7719187,7719656,7720217,7721129,7727669,7728738,7730428,7734039,7735180,7738315,7752351,	calmodulin-binding transcription activator 1	23261
Intergenic | 259 | 83034 | 3036 chr1 6767587 6768186 CCAAT - | 0.602621 0.397379 Histone 3036 | NM_018198	chr1	-	6616815	6684553	6618321	6684447	16	6616815,6618763,6619844,6620093,6620941,6622548,6627204,6627687,6628435,6634175,6635475,6636557,6650355,6661040,6663554,6684375,	6618347,6618893,6619987,6620151,6621011,6622704,6627321,6627773,6628625,6634249,6635598,6636686,6650457,6661114,6663684,6684553,	DnaJ (Hsp40) homolog, subfamily C, member 11	55735
Intergenic | 260 | 83191 | 3038 chr1 6767744 6768343 CCAAT - | 0.852494 0.147506 Histone 3038 | NM_018198	chr1	-	6616815	6684553	6618321	6684447	16	6616815,6618763,6619844,6620093,6620941,6622548,6627204,6627687,6628435,6634175,6635475,6636557,6650355,6661040,6663554,6684375,	6618347,6618893,6619987,6620151,6621011,6622704,6627321,6627773,6628625,6634249,6635598,6636686,6650457,6661114,6663684,6684553,	DnaJ (Hsp40) homolog, subfamily C, member 11	55735
Intergenic | 261 | 83223 | 3040 chr1 6767776 6768375 CCAAT - | 0.852494 0.147506 Histone 3040 | NM_018198	chr1	-	6616815	6684553	6618321	6684447	16	6616815,6618763,6619844,6620093,6620941,6622548,6627204,6627687,6628435,6634175,6635475,6636557,6650355,6661040,6663554,6684375,	6618347,6618893,6619987,6620151,6621011,6622704,6627321,6627773,6628625,6634249,6635598,6636686,6650457,6661114,6663684,6684553,	DnaJ (Hsp40) homolog, subfamily C, member 11	55735
Intergenic | 262 | 132860 | 3058 chr1 6817413 6818012 Ccaat - | 0.733644 0.266356 Histone 3058 | NM_018198	chr1	-	6616815	6684553	6618321	6684447	16	6616815,6618763,6619844,6620093,6620941,6622548,6627204,6627687,6628435,6634175,6635475,6636557,6650355,6661040,6663554,6684375,	6618347,6618893,6619987,6620151,6621011,6622704,6627321,6627773,6628625,6634249,6635598,6636686,6650457,6661114,6663684,6684553,	DnaJ (Hsp40) homolog, subfamily C, member 11	55735
Intergenic | 263 | 178900 | 3074 chr1 6863453 6864052 ccaat - | 0.843294 0.156706 Histone 3074 | NM_018198	chr1	-	6616815	6684553	6618321	6684447	16	6616815,6618763,6619844,6620093,6620941,6622548,6627204,6627687,6628435,6634175,6635475,6636557,6650355,6661040,6663554,6684375,	6618347,6618893,6619987,6620151,6621011,6622704,6627321,6627773,6628625,6634249,6635598,6636686,6650457,6661114,6663684,6684553,	DnaJ (Hsp40) homolog, subfamily C, member 11	55735
Intergenic | 264 | 200623 | 3088 chr1 6885176 6885775 ccaat - | 0.899126 0.100874 Histone 3088 | NM_018198	chr1	-	6616815	6684553	6618321	6684447	16	6616815,6618763,6619844,6620093,6620941,6622548,6627204,6627687,6628435,6634175,6635475,6636557,6650355,6661040,6663554,6684375,	6618347,6618893,6619987,6620151,6621011,6622704,6627321,6627773,6628625,6634249,6635598,6636686,6650457,6661114,6663684,6684553,	DnaJ (Hsp40) homolog, subfamily C, member 11	55735
Segment_within_Transcript | 265 | 3091 chr1 6900570 6901169 CCAAT + | 0.995156 0.004844 Histone 3091 | NM_015215	chr1	+	6767970	7752351	6768177	7749138	23	6767970,6802827,6807738,7073950,7232137,7450476,7623046,7644372,7645999,7653557,7660245,7715094,7718990,7719577,7719901,7720605,7727481,7728491,7730356,7733845,7735105,7738284,7749105,	6768222,6802897,6807857,7074018,7232273,7450548,7623200,7644513,7647846,7653684,7660380,7715246,7719187,7719656,7720217,7721129,7727669,7728738,7730428,7734039,7735180,7738315,7752351,	calmodulin-binding transcription activator 1	23261
Intergenic | 266 | 231613 | 3102 chr1 6916166 6916765 ccaat - | 0.920361 0.079639 Histone 3102 | NM_018198	chr1	-	6616815	6684553	6618321	6684447	16	6616815,6618763,6619844,6620093,6620941,6622548,6627204,6627687,6628435,6634175,6635475,6636557,6650355,6661040,6663554,6684375,	6618347,6618893,6619987,6620151,6621011,6622704,6627321,6627773,6628625,6634249,6635598,6636686,6650457,6661114,6663684,6684553,	DnaJ (Hsp40) homolog, subfamily C, member 11	55735
Segment_within_Transcript | 267 | 3113 chr1 6931713 6932312 CCAAT + | 0.576386 0.423614 Histone 3113 | NM_015215	chr1	+	6767970	7752351	6768177	7749138	23	6767970,6802827,6807738,7073950,7232137,7450476,7623046,7644372,7645999,7653557,7660245,7715094,7718990,7719577,7719901,7720605,7727481,7728491,7730356,7733845,7735105,7738284,7749105,	6768222,6802897,6807857,7074018,7232273,7450548,7623200,7644513,7647846,7653684,7660380,7715246,7719187,7719656,7720217,7721129,7727669,7728738,7730428,7734039,7735180,7738315,7752351,	calmodulin-binding transcription activator 1	23261
Segment_within_Transcript | 268 | 3117 chr1 6932789 6933388 CCAAT + | 0.851984 0.148016 Histone 3117 | NM_015215	chr1	+	6767970	7752351	6768177	7749138	23	6767970,6802827,6807738,7073950,7232137,7450476,7623046,7644372,7645999,7653557,7660245,7715094,7718990,7719577,7719901,7720605,7727481,7728491,7730356,7733845,7735105,7738284,7749105,	6768222,6802897,6807857,7074018,7232273,7450548,7623200,7644513,7647846,7653684,7660380,7715246,7719187,7719656,7720217,7721129,7727669,7728738,7730428,7734039,7735180,7738315,7752351,	calmodulin-binding transcription activator 1	23261
Segment_within_Transcript | 269 | 3129 chr1 6963310 6963909 ccaat + | 0.627506 0.372494 Histone 3129 | NM_015215	chr1	+	6767970	7752351	6768177	7749138	23	6767970,6802827,6807738,7073950,7232137,7450476,7623046,7644372,7645999,7653557,7660245,7715094,7718990,7719577,7719901,7720605,7727481,7728491,7730356,7733845,7735105,7738284,7749105,	6768222,6802897,6807857,7074018,7232273,7450548,7623200,7644513,7647846,7653684,7660380,7715246,7719187,7719656,7720217,7721129,7727669,7728738,7730428,7734039,7735180,7738315,7752351,	calmodulin-binding transcription activator 1	23261
Segment_within_Transcript | 270 | 3131 chr1 6963366 6963965 ccaat + | 0.627506 0.372494 Histone 3131 | NM_015215	chr1	+	6767970	7752351	6768177	7749138	23	6767970,6802827,6807738,7073950,7232137,7450476,7623046,7644372,7645999,7653557,7660245,7715094,7718990,7719577,7719901,7720605,7727481,7728491,7730356,7733845,7735105,7738284,7749105,	6768222,6802897,6807857,7074018,7232273,7450548,7623200,7644513,7647846,7653684,7660380,7715246,7719187,7719656,7720217,7721129,7727669,7728738,7730428,7734039,7735180,7738315,7752351,	calmodulin-binding transcription activator 1	23261
Segment_within_Transcript | 271 | 3133 chr1 6963475 6964074 ccaat + | 0.627506 0.372494 Histone 3133 | NM_015215	chr1	+	6767970	7752351	6768177	7749138	23	6767970,6802827,6807738,7073950,7232137,7450476,7623046,7644372,7645999,7653557,7660245,7715094,7718990,7719577,7719901,7720605,7727481,7728491,7730356,7733845,7735105,7738284,7749105,	6768222,6802897,6807857,7074018,7232273,7450548,7623200,7644513,7647846,7653684,7660380,7715246,7719187,7719656,7720217,7721129,7727669,7728738,7730428,7734039,7735180,7738315,7752351,	calmodulin-binding transcription activator 1	23261
Segment_within_Transcript | 272 | 3135 chr1 6965112 6965711 CCAAT + | 0.715129 0.284871 Histone 3135 | NM_015215	chr1	+	6767970	7752351	6768177	7749138	23	6767970,6802827,6807738,7073950,7232137,7450476,7623046,7644372,7645999,7653557,7660245,7715094,7718990,7719577,7719901,7720605,7727481,7728491,7730356,7733845,7735105,7738284,7749105,	6768222,6802897,6807857,7074018,7232273,7450548,7623200,7644513,7647846,7653684,7660380,7715246,7719187,7719656,7720217,7721129,7727669,7728738,7730428,7734039,7735180,7738315,7752351,	calmodulin-binding transcription activator 1	23261
Segment_within_Transcript | 273 | 3177 chr1 7079289 7079888 CCAAT + | 0.842221 0.157779 Histone 3177 | NM_015215	chr1	+	6767970	7752351	6768177	7749138	23	6767970,6802827,6807738,7073950,7232137,7450476,7623046,7644372,7645999,7653557,7660245,7715094,7718990,7719577,7719901,7720605,7727481,7728491,7730356,7733845,7735105,7738284,7749105,	6768222,6802897,6807857,7074018,7232273,7450548,7623200,7644513,7647846,7653684,7660380,7715246,7719187,7719656,7720217,7721129,7727669,7728738,7730428,7734039,7735180,7738315,7752351,	calmodulin-binding transcription activator 1	23261
Segment_within_Transcript | 274 | 3179 chr1 7086923 7087522 CCAAT + | 0.836799 0.163201 Histone 3179 | NM_015215	chr1	+	6767970	7752351	6768177	7749138	23	6767970,6802827,6807738,7073950,7232137,7450476,7623046,7644372,7645999,7653557,7660245,7715094,7718990,7719577,7719901,7720605,7727481,7728491,7730356,7733845,7735105,7738284,7749105,	6768222,6802897,6807857,7074018,7232273,7450548,7623200,7644513,7647846,7653684,7660380,7715246,7719187,7719656,7720217,7721129,7727669,7728738,7730428,7734039,7735180,7738315,7752351,	calmodulin-binding transcription activator 1	23261
Intergenic | 275 | 459609 | 3208 chr1 7144162 7144761 ccaat - | 0.923561 0.076439 Histone 3208 | NM_018198	chr1	-	6616815	6684553	6618321	6684447	16	6616815,6618763,6619844,6620093,6620941,6622548,6627204,6627687,6628435,6634175,6635475,6636557,6650355,6661040,6663554,6684375,	6618347,6618893,6619987,6620151,6621011,6622704,6627321,6627773,6628625,6634249,6635598,6636686,6650457,6661114,6663684,6684553,	DnaJ (Hsp40) homolog, subfamily C, member 11	55735
Intergenic | 276 | 507169 | 3224 chr1 7191722 7192321 CCAAT - | 0.941209 0.058791 Histone 3224 | NM_018198	chr1	-	6616815	6684553	6618321	6684447	16	6616815,6618763,6619844,6620093,6620941,6622548,6627204,6627687,6628435,6634175,6635475,6636557,6650355,6661040,6663554,6684375,	6618347,6618893,6619987,6620151,6621011,6622704,6627321,6627773,6628625,6634249,6635598,6636686,6650457,6661114,6663684,6684553,	DnaJ (Hsp40) homolog, subfamily C, member 11	55735
Segment_within_Transcript | 277 | 3243 chr1 7246825 7247424 CCAAT + | 0.527382 0.472618 Histone 3243 | NM_015215	chr1	+	6767970	7752351	6768177	7749138	23	6767970,6802827,6807738,7073950,7232137,7450476,7623046,7644372,7645999,7653557,7660245,7715094,7718990,7719577,7719901,7720605,7727481,7728491,7730356,7733845,7735105,7738284,7749105,	6768222,6802897,6807857,7074018,7232273,7450548,7623200,7644513,7647846,7653684,7660380,7715246,7719187,7719656,7720217,7721129,7727669,7728738,7730428,7734039,7735180,7738315,7752351,	calmodulin-binding transcription activator 1	23261
Segment_within_Transcript | 278 | 3269 chr1 7304762 7305361 CCAAT + | 0.722040 0.277960 Histone 3269 | NM_015215	chr1	+	6767970	7752351	6768177	7749138	23	6767970,6802827,6807738,7073950,7232137,7450476,7623046,7644372,7645999,7653557,7660245,7715094,7718990,7719577,7719901,7720605,7727481,7728491,7730356,7733845,7735105,7738284,7749105,	6768222,6802897,6807857,7074018,7232273,7450548,7623200,7644513,7647846,7653684,7660380,7715246,7719187,7719656,7720217,7721129,7727669,7728738,7730428,7734039,7735180,7738315,7752351,	calmodulin-binding transcription activator 1	23261
Segment_within_Transcript | 279 | 3277 chr1 7319719 7320318 ccaat + | 0.880528 0.119472 Histone 3277 | NM_015215	chr1	+	6767970	7752351	6768177	7749138	23	6767970,6802827,6807738,7073950,7232137,7450476,7623046,7644372,7645999,7653557,7660245,7715094,7718990,7719577,7719901,7720605,7727481,7728491,7730356,7733845,7735105,7738284,7749105,	6768222,6802897,6807857,7074018,7232273,7450548,7623200,7644513,7647846,7653684,7660380,7715246,7719187,7719656,7720217,7721129,7727669,7728738,7730428,7734039,7735180,7738315,7752351,	calmodulin-binding transcription activator 1	23261
Intergenic | 280 | 509697 | 3278 chr1 7319964 7320563 ccaat - | 0.841822 0.158178 Histone 3278 | NM_006786	chr1	-	7830259	7835691	7830412	7835650	4	7830259,7832286,7833458,7835547,	7830529,7832330,7833569,7835691,	urotensin 2 isoform b preproprotein	10911
Segment_within_Transcript | 281 | 3279 chr1 7319747 7320346 CCAAT + | 0.880528 0.119472 Histone 3279 | NM_015215	chr1	+	6767970	7752351	6768177	7749138	23	6767970,6802827,6807738,7073950,7232137,7450476,7623046,7644372,7645999,7653557,7660245,7715094,7718990,7719577,7719901,7720605,7727481,7728491,7730356,7733845,7735105,7738284,7749105,	6768222,6802897,6807857,7074018,7232273,7450548,7623200,7644513,7647846,7653684,7660380,7715246,7719187,7719656,7720217,7721129,7727669,7728738,7730428,7734039,7735180,7738315,7752351,	calmodulin-binding transcription activator 1	23261
Intergenic | 282 | 509669 | 3280 chr1 7319992 7320591 CCAAT - | 0.841822 0.158178 Histone 3280 | NM_006786	chr1	-	7830259	7835691	7830412	7835650	4	7830259,7832286,7833458,7835547,	7830529,7832330,7833569,7835691,	urotensin 2 isoform b preproprotein	10911
Segment_within_Transcript | 283 | 3281 chr1 7319776 7320375 CCAAT + | 0.880528 0.119472 Histone 3281 | NM_015215	chr1	+	6767970	7752351	6768177	7749138	23	6767970,6802827,6807738,7073950,7232137,7450476,7623046,7644372,7645999,7653557,7660245,7715094,7718990,7719577,7719901,7720605,7727481,7728491,7730356,7733845,7735105,7738284,7749105,	6768222,6802897,6807857,7074018,7232273,7450548,7623200,7644513,7647846,7653684,7660380,7715246,7719187,7719656,7720217,7721129,7727669,7728738,7730428,7734039,7735180,7738315,7752351,	calmodulin-binding transcription activator 1	23261
Intergenic | 284 | 509640 | 3282 chr1 7320021 7320620 CCAAT - | 0.841822 0.158178 Histone 3282 | NM_006786	chr1	-	7830259	7835691	7830412	7835650	4	7830259,7832286,7833458,7835547,	7830529,7832330,7833569,7835691,	urotensin 2 isoform b preproprotein	10911
Segment_within_Transcript | 285 | 3283 chr1 7319805 7320404 CCAAT + | 0.880528 0.119472 Histone 3283 | NM_015215	chr1	+	6767970	7752351	6768177	7749138	23	6767970,6802827,6807738,7073950,7232137,7450476,7623046,7644372,7645999,7653557,7660245,7715094,7718990,7719577,7719901,7720605,7727481,7728491,7730356,7733845,7735105,7738284,7749105,	6768222,6802897,6807857,7074018,7232273,7450548,7623200,7644513,7647846,7653684,7660380,7715246,7719187,7719656,7720217,7721129,7727669,7728738,7730428,7734039,7735180,7738315,7752351,	calmodulin-binding transcription activator 1	23261
Intergenic | 286 | 509611 | 3284 chr1 7320050 7320649 CCAAT - | 0.817632 0.182368 Histone 3284 | NM_006786	chr1	-	7830259	7835691	7830412	7835650	4	7830259,7832286,7833458,7835547,	7830529,7832330,7833569,7835691,	urotensin 2 isoform b preproprotein	10911
Segment_within_Transcript | 287 | 3285 chr1 7319834 7320433 CCAAT + | 0.880528 0.119472 Histone 3285 | NM_015215	chr1	+	6767970	7752351	6768177	7749138	23	6767970,6802827,6807738,7073950,7232137,7450476,7623046,7644372,7645999,7653557,7660245,7715094,7718990,7719577,7719901,7720605,7727481,7728491,7730356,7733845,7735105,7738284,7749105,	6768222,6802897,6807857,7074018,7232273,7450548,7623200,7644513,7647846,7653684,7660380,7715246,7719187,7719656,7720217,7721129,7727669,7728738,7730428,7734039,7735180,7738315,7752351,	calmodulin-binding transcription activator 1	23261
Intergenic | 288 | 509582 | 3286 chr1 7320079 7320678 CCAAT - | 0.817632 0.182368 Histone 3286 | NM_006786	chr1	-	7830259	7835691	7830412	7835650	4	7830259,7832286,7833458,7835547,	7830529,7832330,7833569,7835691,	urotensin 2 isoform b preproprotein	10911
Segment_within_Transcript | 289 | 3287 chr1 7319863 7320462 CCAAT + | 0.880528 0.119472 Histone 3287 | NM_015215	chr1	+	6767970	7752351	6768177	7749138	23	6767970,6802827,6807738,7073950,7232137,7450476,7623046,7644372,7645999,7653557,7660245,7715094,7718990,7719577,7719901,7720605,7727481,7728491,7730356,7733845,7735105,7738284,7749105,	6768222,6802897,6807857,7074018,7232273,7450548,7623200,7644513,7647846,7653684,7660380,7715246,7719187,7719656,7720217,7721129,7727669,7728738,7730428,7734039,7735180,7738315,7752351,	calmodulin-binding transcription activator 1	23261
Intergenic | 290 | 509553 | 3288 chr1 7320108 7320707 CCAAT - | 0.817632 0.182368 Histone 3288 | NM_006786	chr1	-	7830259	7835691	7830412	7835650	4	7830259,7832286,7833458,7835547,	7830529,7832330,7833569,7835691,	urotensin 2 isoform b preproprotein	10911
Segment_within_Transcript | 291 | 3289 chr1 7319892 7320491 CCAAT + | 0.880528 0.119472 Histone 3289 | NM_015215	chr1	+	6767970	7752351	6768177	7749138	23	6767970,6802827,6807738,7073950,7232137,7450476,7623046,7644372,7645999,7653557,7660245,7715094,7718990,7719577,7719901,7720605,7727481,7728491,7730356,7733845,7735105,7738284,7749105,	6768222,6802897,6807857,7074018,7232273,7450548,7623200,7644513,7647846,7653684,7660380,7715246,7719187,7719656,7720217,7721129,7727669,7728738,7730428,7734039,7735180,7738315,7752351,	calmodulin-binding transcription activator 1	23261
Segment_within_Transcript | 292 | 3291 chr1 7319950 7320549 ccaat + | 0.880528 0.119472 Histone 3291 | NM_015215	chr1	+	6767970	7752351	6768177	7749138	23	6767970,6802827,6807738,7073950,7232137,7450476,7623046,7644372,7645999,7653557,7660245,7715094,7718990,7719577,7719901,7720605,7727481,7728491,7730356,7733845,7735105,7738284,7749105,	6768222,6802897,6807857,7074018,7232273,7450548,7623200,7644513,7647846,7653684,7660380,7715246,7719187,7719656,7720217,7721129,7727669,7728738,7730428,7734039,7735180,7738315,7752351,	calmodulin-binding transcription activator 1	23261
Intergenic | 293 | 509466 | 3292 chr1 7320195 7320794 ccaat - | 0.848583 0.151417 Histone 3292 | NM_006786	chr1	-	7830259	7835691	7830412	7835650	4	7830259,7832286,7833458,7835547,	7830529,7832330,7833569,7835691,	urotensin 2 isoform b preproprotein	10911
Intergenic | 294 | 469617 | 3314 chr1 7360044 7360643 ccaat - | 0.916676 0.083324 Histone 3314 | NM_006786	chr1	-	7830259	7835691	7830412	7835650	4	7830259,7832286,7833458,7835547,	7830529,7832330,7833569,7835691,	urotensin 2 isoform b preproprotein	10911
Segment_within_Transcript | 295 | 3333 chr1 7415805 7416404 ccaat + | 0.885929 0.114071 Histone 3333 | NM_015215	chr1	+	6767970	7752351	6768177	7749138	23	6767970,6802827,6807738,7073950,7232137,7450476,7623046,7644372,7645999,7653557,7660245,7715094,7718990,7719577,7719901,7720605,7727481,7728491,7730356,7733845,7735105,7738284,7749105,	6768222,6802897,6807857,7074018,7232273,7450548,7623200,7644513,7647846,7653684,7660380,7715246,7719187,7719656,7720217,7721129,7727669,7728738,7730428,7734039,7735180,7738315,7752351,	calmodulin-binding transcription activator 1	23261
Segment_within_Transcript | 296 | 3335 chr1 7415865 7416464 ccaat + | 0.885929 0.114071 Histone 3335 | NM_015215	chr1	+	6767970	7752351	6768177	7749138	23	6767970,6802827,6807738,7073950,7232137,7450476,7623046,7644372,7645999,7653557,7660245,7715094,7718990,7719577,7719901,7720605,7727481,7728491,7730356,7733845,7735105,7738284,7749105,	6768222,6802897,6807857,7074018,7232273,7450548,7623200,7644513,7647846,7653684,7660380,7715246,7719187,7719656,7720217,7721129,7727669,7728738,7730428,7734039,7735180,7738315,7752351,	calmodulin-binding transcription activator 1	23261
Segment_within_Transcript | 297 | 3345 chr1 7473719 7474318 CCAAT + | 0.909508 0.090492 Histone 3345 | NM_015215	chr1	+	6767970	7752351	6768177	7749138	23	6767970,6802827,6807738,7073950,7232137,7450476,7623046,7644372,7645999,7653557,7660245,7715094,7718990,7719577,7719901,7720605,7727481,7728491,7730356,7733845,7735105,7738284,7749105,	6768222,6802897,6807857,7074018,7232273,7450548,7623200,7644513,7647846,7653684,7660380,7715246,7719187,7719656,7720217,7721129,7727669,7728738,7730428,7734039,7735180,7738315,7752351,	calmodulin-binding transcription activator 1	23261
Segment_within_Transcript | 298 | 3347 chr1 7473769 7474368 CCAAT + | 0.909508 0.090492 Histone 3347 | NM_015215	chr1	+	6767970	7752351	6768177	7749138	23	6767970,6802827,6807738,7073950,7232137,7450476,7623046,7644372,7645999,7653557,7660245,7715094,7718990,7719577,7719901,7720605,7727481,7728491,7730356,7733845,7735105,7738284,7749105,	6768222,6802897,6807857,7074018,7232273,7450548,7623200,7644513,7647846,7653684,7660380,7715246,7719187,7719656,7720217,7721129,7727669,7728738,7730428,7734039,7735180,7738315,7752351,	calmodulin-binding transcription activator 1	23261
Segment_within_Transcript | 299 | 3377 chr1 7558535 7559134 ccAAT + | 0.798536 0.201464 Histone 3377 | NM_015215	chr1	+	6767970	7752351	6768177	7749138	23	6767970,6802827,6807738,7073950,7232137,7450476,7623046,7644372,7645999,7653557,7660245,7715094,7718990,7719577,7719901,7720605,7727481,7728491,7730356,7733845,7735105,7738284,7749105,	6768222,6802897,6807857,7074018,7232273,7450548,7623200,7644513,7647846,7653684,7660380,7715246,7719187,7719656,7720217,7721129,7727669,7728738,7730428,7734039,7735180,7738315,7752351,	calmodulin-binding transcription activator 1	23261
Segment_within_Transcript | 300 | 3393 chr1 7609290 7609889 CCAAT + | 0.737031 0.262969 Histone 3393 | NM_015215	chr1	+	6767970	7752351	6768177	7749138	23	6767970,6802827,6807738,7073950,7232137,7450476,7623046,7644372,7645999,7653557,7660245,7715094,7718990,7719577,7719901,7720605,7727481,7728491,7730356,7733845,7735105,7738284,7749105,	6768222,6802897,6807857,7074018,7232273,7450548,7623200,7644513,7647846,7653684,7660380,7715246,7719187,7719656,7720217,7721129,7727669,7728738,7730428,7734039,7735180,7738315,7752351,	calmodulin-binding transcription activator 1	23261
Segment_within_Transcript | 301 | 3401 chr1 7635850 7636449 CCAAT + | 0.655862 0.344138 Histone 3401 | NM_015215	chr1	+	6767970	7752351	6768177	7749138	23	6767970,6802827,6807738,7073950,7232137,7450476,7623046,7644372,7645999,7653557,7660245,7715094,7718990,7719577,7719901,7720605,7727481,7728491,7730356,7733845,7735105,7738284,7749105,	6768222,6802897,6807857,7074018,7232273,7450548,7623200,7644513,7647846,7653684,7660380,7715246,7719187,7719656,7720217,7721129,7727669,7728738,7730428,7734039,7735180,7738315,7752351,	calmodulin-binding transcription activator 1	23261
Segment_within_Transcript | 302 | 3403 chr1 7635926 7636525 CCAAT + | 0.655862 0.344138 Histone 3403 | NM_015215	chr1	+	6767970	7752351	6768177	7749138	23	6767970,6802827,6807738,7073950,7232137,7450476,7623046,7644372,7645999,7653557,7660245,7715094,7718990,7719577,7719901,7720605,7727481,7728491,7730356,7733845,7735105,7738284,7749105,	6768222,6802897,6807857,7074018,7232273,7450548,7623200,7644513,7647846,7653684,7660380,7715246,7719187,7719656,7720217,7721129,7727669,7728738,7730428,7734039,7735180,7738315,7752351,	calmodulin-binding transcription activator 1	23261
Intergenic | 303 | 160133 | 3424 chr1 7669528 7670127 ccaat - | 0.810186 0.189814 Histone 3424 | NM_006786	chr1	-	7830259	7835691	7830412	7835650	4	7830259,7832286,7833458,7835547,	7830529,7832330,7833569,7835691,	urotensin 2 isoform b preproprotein	10911
Segment_within_Transcript | 304 | 3455 chr1 7740724 7741323 CCAAT + | 0.535856 0.464144 Histone 3455 | NM_015215	chr1	+	6767970	7752351	6768177	7749138	23	6767970,6802827,6807738,7073950,7232137,7450476,7623046,7644372,7645999,7653557,7660245,7715094,7718990,7719577,7719901,7720605,7727481,7728491,7730356,7733845,7735105,7738284,7749105,	6768222,6802897,6807857,7074018,7232273,7450548,7623200,7644513,7647846,7653684,7660380,7715246,7719187,7719656,7720217,7721129,7727669,7728738,7730428,7734039,7735180,7738315,7752351,	calmodulin-binding transcription activator 1	23261
Intergenic | 305 | 74677 | 3462 chr1 7754984 7755583 CCAAT - | 0.818260 0.181740 Histone 3462 | NM_006786	chr1	-	7830259	7835691	7830412	7835650	4	7830259,7832286,7833458,7835547,	7830529,7832330,7833569,7835691,	urotensin 2 isoform b preproprotein	10911
Intergenic | 306 | 328 | 3463 chr1 7766423 7767022 CCAAT + | 0.828154 0.171846 Histone 3463 | NM_016831	chr1	+	7767349	7827824	7767524	7825402	21	7767349,7768087,7769367,7770691,7776606,7781171,7783759,7785693,7786338,7791539,7792539,7793084,7801931,7802761,7803113,7809126,7809764,7812483,7818408,7819645,7825318,	7767652,7768233,7769483,7770893,7776655,7781320,7783838,7785800,7786495,7791645,7792668,7793214,7802067,7802886,7803287,7809357,7810462,7812808,7818592,7819796,7827824,	period 3	8863
Intergenic | 307 | 62993 | 3464 chr1 7766668 7767267 CCAAT - | 0.837616 0.162384 Histone 3464 | NM_006786	chr1	-	7830259	7835691	7830412	7835650	4	7830259,7832286,7833458,7835547,	7830529,7832330,7833569,7835691,	urotensin 2 isoform b preproprotein	10911
Intergenic | 308 | 296 | 3465 chr1 7766455 7767054 CCAAT + | 0.828154 0.171846 Histone 3465 | NM_016831	chr1	+	7767349	7827824	7767524	7825402	21	7767349,7768087,7769367,7770691,7776606,7781171,7783759,7785693,7786338,7791539,7792539,7793084,7801931,7802761,7803113,7809126,7809764,7812483,7818408,7819645,7825318,	7767652,7768233,7769483,7770893,7776655,7781320,7783838,7785800,7786495,7791645,7792668,7793214,7802067,7802886,7803287,7809357,7810462,7812808,7818592,7819796,7827824,	period 3	8863
Intergenic | 309 | 62961 | 3466 chr1 7766700 7767299 CCAAT - | 0.837616 0.162384 Histone 3466 | NM_006786	chr1	-	7830259	7835691	7830412	7835650	4	7830259,7832286,7833458,7835547,	7830529,7832330,7833569,7835691,	urotensin 2 isoform b preproprotein	10911
Intergenic | 310 | 26598 | 3476 chr1 7803063 7803662 CCAAT - | 0.784590 0.215410 Histone 3476 | NM_006786	chr1	-	7830259	7835691	7830412	7835650	4	7830259,7832286,7833458,7835547,	7830529,7832330,7833569,7835691,	urotensin 2 isoform b preproprotein	10911
Intergenic | 311 | 6417 | 3491 chr1 7834241 7834840 CCAAT + | 0.592381 0.407619 Histone 3491 | NM_016831	chr1	+	7767349	7827824	7767524	7825402	21	7767349,7768087,7769367,7770691,7776606,7781171,7783759,7785693,7786338,7791539,7792539,7793084,7801931,7802761,7803113,7809126,7809764,7812483,7818408,7819645,7825318,	7767652,7768233,7769483,7770893,7776655,7781320,7783838,7785800,7786495,7791645,7792668,7793214,7802067,7802886,7803287,7809357,7810462,7812808,7818592,7819796,7827824,	period 3	8863
Intergenic | 312 | 7213 | 3543 chr1 7936489 7937088 CCAAT + | 0.879493 0.120507 Histone 3543 | NM_007262	chr1	+	7944300	7967929	7945432	7967701	7	7944300,7945409,7947970,7951991,7953540,7960298,7967540,	7944440,7945522,7948072,7952051,7953610,7960385,7967929,	Parkinson disease protein 7	11315
Intergenic | 313 | 13260 | 3544 chr1 7936734 7937333 CCAAT - | 0.856110 0.143890 Histone 3544 | NM_001561	chr1	-	7902493	7923474	7903481	7922641	8	7902493,7915808,7917659,7920336,7920839,7921367,7922541,7923430,	7903570,7915943,7917790,7920403,7920977,7921475,7922725,7923474,	tumor necrosis factor receptor superfamily,	3604
Overlap_TSS | 314 | 3562 chr1 8008867 8009466 CCAAT - | 0.950171 0.049829 Histone 3562 | NM_018948	chr1	-	7994366	8008980	7995856	7998266	4	7994366,7997954,7998141,8008804,	7997043,7998031,7998339,8008980,	mitogen-inducible gene 6 protein	54206
Intergenic | 315 | 82893 | 3575 chr1 8050822 8051421 CCAAT + | 0.938761 0.061239 Histone 3575 | NM_007262	chr1	+	7944300	7967929	7945432	7967701	7	7944300,7945409,7947970,7951991,7953540,7960298,7967540,	7944440,7945522,7948072,7952051,7953610,7960385,7967929,	Parkinson disease protein 7	11315
Intergenic | 316 | 45928 | 3582 chr1 8054908 8055507 CCAAT - | 0.798602 0.201398 Histone 3582 | NM_018948	chr1	-	7994366	8008980	7995856	7998266	4	7994366,7997954,7998141,8008804,	7997043,7998031,7998339,8008980,	mitogen-inducible gene 6 protein	54206
Intergenic | 317 | 46265 | 3584 chr1 8055245 8055844 CCAAT - | 0.884204 0.115796 Histone 3584 | NM_018948	chr1	-	7994366	8008980	7995856	7998266	4	7994366,7997954,7998141,8008804,	7997043,7998031,7998339,8008980,	mitogen-inducible gene 6 protein	54206
Intergenic | 318 | 118979 | 3593 chr1 8086908 8087507 CCAAT + | 0.532536 0.467464 Histone 3593 | NM_007262	chr1	+	7944300	7967929	7945432	7967701	7	7944300,7945409,7947970,7951991,7953540,7960298,7967540,	7944440,7945522,7948072,7952051,7953610,7960385,7967929,	Parkinson disease protein 7	11315
Intergenic | 319 | 158562 | 3625 chr1 8147816 8148415 ccaat + | 0.882522 0.117478 Histone 3625 | NM_001080397	chr1	+	8306976	8326814	8306976	8326660	8	8306976,8307944,8308464,8312855,8318083,8320462,8322139,8326393,	8307373,8308037,8308689,8313583,8318237,8320639,8322345,8326814,	DNB5	50651
Intergenic | 320 | 139081 | 3626 chr1 8148061 8148660 ccaat - | 0.595044 0.404956 Histone 3626 | NM_018948	chr1	-	7994366	8008980	7995856	7998266	4	7994366,7997954,7998141,8008804,	7997043,7998031,7998339,8008980,	mitogen-inducible gene 6 protein	54206
Intergenic | 321 | 121453 | 3655 chr1 8184925 8185524 ccaat + | 0.881546 0.118454 Histone 3655 | NM_001080397	chr1	+	8306976	8326814	8306976	8326660	8	8306976,8307944,8308464,8312855,8318083,8320462,8322139,8326393,	8307373,8308037,8308689,8313583,8318237,8320639,8322345,8326814,	DNB5	50651
Intergenic | 322 | 141611 | 3666 chr1 8192841 8193440 ccAAT - | 0.995608 0.004392 Histone 3666 | NM_001042682	chr1	-	8335050	8406334	8337733	8346780	13	8335050,8338065,8338746,8340842,8342410,8342758,8344409,8345329,8346702,8347392,8348458,8405373,8406207,	8337767,8338246,8338893,8341563,8342633,8344137,8344523,8345491,8346902,8347485,8348621,8405454,8406334,	atrophin-1 like protein isoform b	473
Intergenic | 323 | 2639 | 3705 chr1 8303739 8304338 CCAAT + | 0.851984 0.148016 Histone 3705 | NM_001080397	chr1	+	8306976	8326814	8306976	8326660	8	8306976,8307944,8308464,8312855,8318083,8320462,8322139,8326393,	8307373,8308037,8308689,8313583,8318237,8320639,8322345,8326814,	DNB5	50651
Intergenic | 324 | 87618 | 3755 chr1 8414432 8415031 CCAAT + | 0.738729 0.261271 Histone 3755 | NM_001080397	chr1	+	8306976	8326814	8306976	8326660	8	8306976,8307944,8308464,8312855,8318083,8320462,8322139,8326393,	8307373,8308037,8308689,8313583,8318237,8320639,8322345,8326814,	DNB5	50651
Intergenic | 325 | 87713 | 3757 chr1 8414527 8415126 CCAAT + | 0.738729 0.261271 Histone 3757 | NM_001080397	chr1	+	8306976	8326814	8306976	8326660	8	8306976,8307944,8308464,8312855,8318083,8320462,8322139,8326393,	8307373,8308037,8308689,8313583,8318237,8320639,8322345,8326814,	DNB5	50651
Intergenic | 326 | 97977 | 3771 chr1 8424791 8425390 ccaat + | 0.985102 0.014898 Histone 3771 | NM_001080397	chr1	+	8306976	8326814	8306976	8326660	8	8306976,8307944,8308464,8312855,8318083,8320462,8322139,8326393,	8307373,8308037,8308689,8313583,8318237,8320639,8322345,8326814,	DNB5	50651
Intergenic | 327 | 98007 | 3773 chr1 8424821 8425420 ccaat + | 0.985102 0.014898 Histone 3773 | NM_001080397	chr1	+	8306976	8326814	8306976	8326660	8	8306976,8307944,8308464,8312855,8318083,8320462,8322139,8326393,	8307373,8308037,8308689,8313583,8318237,8320639,8322345,8326814,	DNB5	50651
Intergenic | 328 | 248966 | 3859 chr1 8575780 8576379 ccaat + | 0.993286 0.006714 Histone 3859 | NM_001080397	chr1	+	8306976	8326814	8306976	8326660	8	8306976,8307944,8308464,8312855,8318083,8320462,8322139,8326393,	8307373,8308037,8308689,8313583,8318237,8320639,8322345,8326814,	DNB5	50651
Intergenic | 329 | 253886 | 3871 chr1 8580700 8581299 CCAAT + | 0.912465 0.087535 Histone 3871 | NM_001080397	chr1	+	8306976	8326814	8306976	8326660	8	8306976,8307944,8308464,8312855,8318083,8320462,8322139,8326393,	8307373,8308037,8308689,8313583,8318237,8320639,8322345,8326814,	DNB5	50651
Intergenic | 330 | 254011 | 3873 chr1 8580825 8581424 CCAAT + | 0.745486 0.254514 Histone 3873 | NM_001080397	chr1	+	8306976	8326814	8306976	8326660	8	8306976,8307944,8308464,8312855,8318083,8320462,8322139,8326393,	8307373,8308037,8308689,8313583,8318237,8320639,8322345,8326814,	DNB5	50651
Intergenic | 331 | 251334 | 3933 chr1 8676576 8677175 ccaat + | 0.848526 0.151474 Histone 3933 | NM_001215	chr1	+	8928508	8957735	8928532	8957350	8	8928508,8931908,8939782,8941555,8945232,8950304,8953512,8957267,	8928611,8932088,8939931,8941648,8945302,8950462,8953627,8957735,	carbonic anhydrase VI precursor	765
Intergenic | 332 | 156175 | 3977 chr1 8771735 8772334 CCAAT + | 0.661741 0.338259 Histone 3977 | NM_001215	chr1	+	8928508	8957735	8928532	8957350	8	8928508,8931908,8939782,8941555,8945232,8950304,8953512,8957267,	8928611,8932088,8939931,8941648,8945302,8950462,8953627,8957735,	carbonic anhydrase VI precursor	765
Overlap_TSS | 333 | 3994 chr1 8800262 8800861 CCAAT - | 0.582533 0.417467 Histone 3994 | NM_012102	chr1	-	8335050	8800286	8337733	8638943	24	8335050,8338065,8338746,8340842,8342410,8342758,8344409,8345329,8346702,8347392,8348458,8405373,8448571,8477709,8480051,8491272,8523859,8539120,8540063,8597206,8606955,8638618,8775049,8799805,	8337767,8338246,8338893,8341563,8342633,8344137,8344523,8345491,8346902,8347485,8348621,8405454,8448670,8477809,8480176,8491321,8523964,8539217,8540169,8597332,8607026,8639087,8775234,8800286,	atrophin-1 like protein isoform a	473
Overlap_TSS | 333 | 3994 chr1 8800262 8800861 CCAAT - | 0.582533 0.417467 Histone 3994 | NM_001042681	chr1	-	8335050	8800286	8337733	8638943	23	8335050,8338065,8338746,8340842,8342410,8342758,8344409,8345329,8346702,8347392,8348458,8405373,8448571,8477709,8480051,8491272,8523859,8539120,8540063,8597206,8606955,8638618,8799805,	8337767,8338246,8338893,8341563,8342633,8344137,8344523,8345491,8346902,8347485,8348621,8405454,8448670,8477809,8480176,8491321,8523964,8539217,8540169,8597332,8607026,8639087,8800286,	atrophin-1 like protein isoform a	473
Intergenic | 334 | 15008 | 4002 chr1 8828043 8828642 ccaat - | 0.888920 0.111080 Histone 4002 | NM_001428	chr1	-	8843649	8861367	8844005	8857554	12	8843649,8845532,8845880,8846536,8847930,8848924,8849762,8850633,8853097,8854536,8857469,8861225,	8844075,8845591,8845989,8846738,8848128,8849147,8849896,8850703,8853156,8854632,8857563,8861367,	enolase 1	2023
Intergenic | 335 | 47256 | 4033 chr1 8880654 8881253 ccaat + | 0.987874 0.012126 Histone 4033 | NM_001215	chr1	+	8928508	8957735	8928532	8957350	8	8928508,8931908,8939782,8941555,8945232,8950304,8953512,8957267,	8928611,8932088,8939931,8941648,8945302,8950462,8953627,8957735,	carbonic anhydrase VI precursor	765
Intergenic | 336 | 19532 | 4034 chr1 8880899 8881498 ccaat - | 0.627044 0.372956 Histone 4034 | NM_001428	chr1	-	8843649	8861367	8844005	8857554	12	8843649,8845532,8845880,8846536,8847930,8848924,8849762,8850633,8853097,8854536,8857469,8861225,	8844075,8845591,8845989,8846738,8848128,8849147,8849896,8850703,8853156,8854632,8857563,8861367,	enolase 1	2023
Intergenic | 337 | 19557 | 4036 chr1 8880924 8881523 ccaat - | 0.627044 0.372956 Histone 4036 | NM_001428	chr1	-	8843649	8861367	8844005	8857554	12	8843649,8845532,8845880,8846536,8847930,8848924,8849762,8850633,8853097,8854536,8857469,8861225,	8844075,8845591,8845989,8846738,8848128,8849147,8849896,8850703,8853156,8854632,8857563,8861367,	enolase 1	2023
Intergenic | 338 | 47190 | 4037 chr1 8880720 8881319 ccaat + | 0.937232 0.062768 Histone 4037 | NM_001215	chr1	+	8928508	8957735	8928532	8957350	8	8928508,8931908,8939782,8941555,8945232,8950304,8953512,8957267,	8928611,8932088,8939931,8941648,8945302,8950462,8953627,8957735,	carbonic anhydrase VI precursor	765
Intergenic | 339 | 19598 | 4038 chr1 8880965 8881564 ccaat - | 0.627044 0.372956 Histone 4038 | NM_001428	chr1	-	8843649	8861367	8844005	8857554	12	8843649,8845532,8845880,8846536,8847930,8848924,8849762,8850633,8853097,8854536,8857469,8861225,	8844075,8845591,8845989,8846738,8848128,8849147,8849896,8850703,8853156,8854632,8857563,8861367,	enolase 1	2023
Intergenic | 340 | 47150 | 4039 chr1 8880760 8881359 ccaat + | 0.937232 0.062768 Histone 4039 | NM_001215	chr1	+	8928508	8957735	8928532	8957350	8	8928508,8931908,8939782,8941555,8945232,8950304,8953512,8957267,	8928611,8932088,8939931,8941648,8945302,8950462,8953627,8957735,	carbonic anhydrase VI precursor	765
Intergenic | 341 | 19638 | 4040 chr1 8881005 8881604 ccaat - | 0.627044 0.372956 Histone 4040 | NM_001428	chr1	-	8843649	8861367	8844005	8857554	12	8843649,8845532,8845880,8846536,8847930,8848924,8849762,8850633,8853097,8854536,8857469,8861225,	8844075,8845591,8845989,8846738,8848128,8849147,8849896,8850703,8853156,8854632,8857563,8861367,	enolase 1	2023
Intergenic | 342 | 47084 | 4041 chr1 8880826 8881425 ccaat + | 0.937232 0.062768 Histone 4041 | NM_001215	chr1	+	8928508	8957735	8928532	8957350	8	8928508,8931908,8939782,8941555,8945232,8950304,8953512,8957267,	8928611,8932088,8939931,8941648,8945302,8950462,8953627,8957735,	carbonic anhydrase VI precursor	765
Intergenic | 343 | 47060 | 4043 chr1 8880850 8881449 ccaat + | 0.937232 0.062768 Histone 4043 | NM_001215	chr1	+	8928508	8957735	8928532	8957350	8	8928508,8931908,8939782,8941555,8945232,8950304,8953512,8957267,	8928611,8932088,8939931,8941648,8945302,8950462,8953627,8957735,	carbonic anhydrase VI precursor	765
Intergenic | 344 | 22860 | 4059 chr1 8905050 8905649 ccaat + | 0.984243 0.015757 Histone 4059 | NM_001215	chr1	+	8928508	8957735	8928532	8957350	8	8928508,8931908,8939782,8941555,8945232,8950304,8953512,8957267,	8928611,8932088,8939931,8941648,8945302,8950462,8953627,8957735,	carbonic anhydrase VI precursor	765
Intergenic | 345 | 17020 | 4067 chr1 8910890 8911489 ccaat + | 0.845383 0.154617 Histone 4067 | NM_001215	chr1	+	8928508	8957735	8928532	8957350	8	8928508,8931908,8939782,8941555,8945232,8950304,8953512,8957267,	8928611,8932088,8939931,8941648,8945302,8950462,8953627,8957735,	carbonic anhydrase VI precursor	765
Intergenic | 346 | 17005 | 4069 chr1 8910905 8911504 ccaat + | 0.845383 0.154617 Histone 4069 | NM_001215	chr1	+	8928508	8957735	8928532	8957350	8	8928508,8931908,8939782,8941555,8945232,8950304,8953512,8957267,	8928611,8932088,8939931,8941648,8945302,8950462,8953627,8957735,	carbonic anhydrase VI precursor	765
Intergenic | 347 | 3769 | 4160 chr1 9082695 9083294 CCAAT - | 0.650660 0.349340 Histone 4160 | NM_024980	chr1	-	9087062	9111816	9087064	9111673	4	9087062,9088131,9093921,9111290,	9087280,9088326,9094135,9111816,	G protein-coupled receptor 157	80045
Intergenic | 348 | 217136 | 4288 chr1 9417521 9418120 ccaat - | 0.756712 0.243288 Histone 4288 | NR_027045	chr1	-	9635255	9637231	9637231	9637231	2	9635255,9636842,	9636688,9637231,		644997
Intergenic | 349 | 82992 | 4299 chr1 9435167 9435766 ccaat + | 0.582810 0.417190 Histone 4299 | NM_025106	chr1	+	9275527	9352175	9338537	9350221	3	9275527,9338388,9350093,	9275717,9339231,9352175,	splA/ryanodine receptor domain and SOCS box	80176
Intergenic | 350 | 199245 | 4300 chr1 9435412 9436011 ccaat - | 0.639509 0.360491 Histone 4300 | NR_027045	chr1	-	9635255	9637231	9637231	9637231	2	9635255,9636842,	9636688,9637231,		644997
Intergenic | 351 | 83010 | 4301 chr1 9435185 9435784 ccaat + | 0.582810 0.417190 Histone 4301 | NM_025106	chr1	+	9275527	9352175	9338537	9350221	3	9275527,9338388,9350093,	9275717,9339231,9352175,	splA/ryanodine receptor domain and SOCS box	80176
Intergenic | 352 | 199227 | 4302 chr1 9435430 9436029 ccaat - | 0.639509 0.360491 Histone 4302 | NR_027045	chr1	-	9635255	9637231	9637231	9637231	2	9635255,9636842,	9636688,9637231,		644997
Intergenic | 353 | 83070 | 4303 chr1 9435245 9435844 ccaat + | 0.797191 0.202809 Histone 4303 | NM_025106	chr1	+	9275527	9352175	9338537	9350221	3	9275527,9338388,9350093,	9275717,9339231,9352175,	splA/ryanodine receptor domain and SOCS box	80176
Intergenic | 354 | 199167 | 4304 chr1 9435490 9436089 ccaat - | 0.639509 0.360491 Histone 4304 | NR_027045	chr1	-	9635255	9637231	9637231	9637231	2	9635255,9636842,	9636688,9637231,		644997
Intergenic | 355 | 26595 | 4327 chr1 9494921 9495520 ccaat + | 0.894628 0.105372 Histone 4327 | NM_032315	chr1	+	9522114	9565418	9522337	9565146	7	9522114,9536270,9549928,9552902,9555990,9562598,9564943,	9522393,9536450,9550006,9553003,9556057,9562879,9565418,	mitochondrial carrier protein MGC4399	84275
Intergenic | 356 | 11204 | 4335 chr1 9510312 9510911 ccaat + | 0.753201 0.246799 Histone 4335 | NM_032315	chr1	+	9522114	9565418	9522337	9565146	7	9522114,9536270,9549928,9552902,9555990,9562598,9564943,	9522393,9536450,9550006,9553003,9556057,9562879,9565418,	mitochondrial carrier protein MGC4399	84275
Intergenic | 357 | 11078 | 4337 chr1 9510438 9511037 ccaat + | 0.753201 0.246799 Histone 4337 | NM_032315	chr1	+	9522114	9565418	9522337	9565146	7	9522114,9536270,9549928,9552902,9555990,9562598,9564943,	9522393,9536450,9550006,9553003,9556057,9562879,9565418,	mitochondrial carrier protein MGC4399	84275
Overlap_TSS | 358 | 4347 chr1 9521578 9522177 CCAAT + | 0.613104 0.386896 Histone 4347 | NM_032315	chr1	+	9522114	9565418	9522337	9565146	7	9522114,9536270,9549928,9552902,9555990,9562598,9564943,	9522393,9536450,9550006,9553003,9556057,9562879,9565418,	mitochondrial carrier protein MGC4399	84275
Segment_within_Transcript | 359 | 4351 chr1 9531405 9532004 CCAAT + | 0.844845 0.155155 Histone 4351 | NM_032315	chr1	+	9522114	9565418	9522337	9565146	7	9522114,9536270,9549928,9552902,9555990,9562598,9564943,	9522393,9536450,9550006,9553003,9556057,9562879,9565418,	mitochondrial carrier protein MGC4399	84275
Intergenic | 360 | 103007 | 4352 chr1 9531650 9532249 CCAAT - | 0.615496 0.384504 Histone 4352 | NR_027045	chr1	-	9635255	9637231	9637231	9637231	2	9635255,9636842,	9636688,9637231,		644997
Segment_within_Transcript | 361 | 4397 chr1 9683916 9684515 CCAAT + | 0.654245 0.345755 Histone 4397 | NM_005026	chr1	+	9634376	9711759	9693100	9709691	24	9634376,9674111,9693068,9698185,9698493,9699084,9699603,9700181,9701338,9702565,9702756,9703255,9703386,9703771,9704088,9704405,9704619,9704888,9705172,9705769,9706613,9706920,9707448,9709553,	9634447,9674216,9693241,9698414,9698723,9699264,9699753,9700271,9701560,9702662,9702887,9703306,9703554,9703893,9704232,9704505,9704798,9705001,9705251,9705937,9706737,9707066,9707581,9711759,	phosphoinositide-3-kinase, catalytic, delta	5293
Intergenic | 362 | 26906 | 4398 chr1 9684161 9684760 CCAAT - | 0.556493 0.443507 Histone 4398 | NM_001009566	chr1	-	9711665	9807137	9713152	9806378	19	9711665,9713850,9714405,9716045,9716616,9717592,9718111,9718529,9720142,9723738,9726528,9727039,9732105,9732408,9734117,9737758,9739125,9755916,9806287,	9713350,9714035,9714541,9716191,9716787,9717819,9718260,9718687,9720199,9723901,9726650,9727288,9732291,9732558,9734326,9737954,9739155,9756039,9807137,	calsyntenin 1 isoform 1	22883
Segment_within_Transcript | 363 | 4399 chr1 9683933 9684532 CCAAT + | 0.654245 0.345755 Histone 4399 | NM_005026	chr1	+	9634376	9711759	9693100	9709691	24	9634376,9674111,9693068,9698185,9698493,9699084,9699603,9700181,9701338,9702565,9702756,9703255,9703386,9703771,9704088,9704405,9704619,9704888,9705172,9705769,9706613,9706920,9707448,9709553,	9634447,9674216,9693241,9698414,9698723,9699264,9699753,9700271,9701560,9702662,9702887,9703306,9703554,9703893,9704232,9704505,9704798,9705001,9705251,9705937,9706737,9707066,9707581,9711759,	phosphoinositide-3-kinase, catalytic, delta	5293
Intergenic | 364 | 26889 | 4400 chr1 9684178 9684777 CCAAT - | 0.556493 0.443507 Histone 4400 | NM_001009566	chr1	-	9711665	9807137	9713152	9806378	19	9711665,9713850,9714405,9716045,9716616,9717592,9718111,9718529,9720142,9723738,9726528,9727039,9732105,9732408,9734117,9737758,9739125,9755916,9806287,	9713350,9714035,9714541,9716191,9716787,9717819,9718260,9718687,9720199,9723901,9726650,9727288,9732291,9732558,9734326,9737954,9739155,9756039,9807137,	calsyntenin 1 isoform 1	22883
Segment_within_Transcript | 365 | 4401 chr1 9684062 9684661 ccaat + | 0.654245 0.345755 Histone 4401 | NM_005026	chr1	+	9634376	9711759	9693100	9709691	24	9634376,9674111,9693068,9698185,9698493,9699084,9699603,9700181,9701338,9702565,9702756,9703255,9703386,9703771,9704088,9704405,9704619,9704888,9705172,9705769,9706613,9706920,9707448,9709553,	9634447,9674216,9693241,9698414,9698723,9699264,9699753,9700271,9701560,9702662,9702887,9703306,9703554,9703893,9704232,9704505,9704798,9705001,9705251,9705937,9706737,9707066,9707581,9711759,	phosphoinositide-3-kinase, catalytic, delta	5293
Intergenic | 366 | 58251 | 4453 chr1 9770010 9770609 ccaat + | 0.574969 0.425031 Histone 4453 | NM_005026	chr1	+	9634376	9711759	9693100	9709691	24	9634376,9674111,9693068,9698185,9698493,9699084,9699603,9700181,9701338,9702565,9702756,9703255,9703386,9703771,9704088,9704405,9704619,9704888,9705172,9705769,9706613,9706920,9707448,9709553,	9634447,9674216,9693241,9698414,9698723,9699264,9699753,9700271,9701560,9702662,9702887,9703306,9703554,9703893,9704232,9704505,9704798,9705001,9705251,9705937,9706737,9707066,9707581,9711759,	phosphoinositide-3-kinase, catalytic, delta	5293
Intergenic | 367 | 92960 | 4481 chr1 9832514 9833113 CCAAT + | 0.917887 0.082113 Histone 4481 | NM_022787	chr1	+	9926072	9968143	9954718	9965346	5	9926072,9954662,9958236,9963675,9964945,	9926160,9954833,9958420,9963815,9968143,	nicotinamide nucleotide adenylyltransferase 1	64802
Intergenic | 368 | 92930 | 4483 chr1 9832544 9833143 CCAAT + | 0.917887 0.082113 Histone 4483 | NM_022787	chr1	+	9926072	9968143	9954718	9965346	5	9926072,9954662,9958236,9963675,9964945,	9926160,9954833,9958420,9963815,9968143,	nicotinamide nucleotide adenylyltransferase 1	64802
Intergenic | 369 | 2581 | 4561 chr1 10001245 10001844 ccaat + | 0.549265 0.450735 Histone 4561 | NM_052960	chr1	+	9979841	9998664	9979903	9998477	4	9979841,9990214,9990817,9998426,	9979976,9990393,9990919,9998664,	retinol binding protein 7, cellular	116362
Intergenic | 370 | 2641 | 4563 chr1 10001305 10001904 ccaat + | 0.549265 0.450735 Histone 4563 | NM_052960	chr1	+	9979841	9998664	9979903	9998477	4	9979841,9990214,9990817,9998426,	9979976,9990393,9990919,9998664,	retinol binding protein 7, cellular	116362
Segment_within_Transcript | 371 | 4593 chr1 10080708 10081307 ccaat + | 0.931684 0.068316 Histone 4593 | NM_006048	chr1	+	10015602	10163883	10016315	10162601	27	10015602,10054672,10078105,10083752,10085592,10088160,10100103,10102157,10104606,10109438,10112036,10113144,10113359,10115013,10117632,10119711,10127584,10129607,10131828,10133970,10141000,10143786,10150780,10153782,10161288,10162060,10162539,	10016339,10054859,10078241,10083840,10085737,10088389,10100245,10102258,10104721,10109522,10112093,10113261,10113458,10115127,10117831,10119850,10127684,10129735,10131927,10134206,10141127,10143931,10150915,10153974,10161463,10162207,10163883,	ubiquitination factor E4B isoform 2	10277
Segment_within_Transcript | 371 | 4593 chr1 10080708 10081307 ccaat + | 0.931684 0.068316 Histone 4593 | NM_001105562	chr1	+	10015602	10163883	10016315	10162601	28	10015602,10054672,10078105,10083752,10085592,10088160,10088841,10100103,10102157,10104606,10109438,10112036,10113144,10113359,10115013,10117632,10119711,10127584,10129607,10131828,10133970,10141000,10143786,10150780,10153782,10161288,10162060,10162539,	10016339,10054859,10078241,10083840,10085737,10088389,10089228,10100245,10102258,10104721,10109522,10112093,10113261,10113458,10115127,10117831,10119850,10127684,10129735,10131927,10134206,10141127,10143931,10150915,10153974,10161463,10162207,10163883,	ubiquitination factor E4B isoform 1	10277
Segment_within_Transcript | 372 | 4627 chr1 10127195 10127794 CCAAT + | 0.787415 0.212585 Histone 4627 | NM_006048	chr1	+	10015602	10163883	10016315	10162601	27	10015602,10054672,10078105,10083752,10085592,10088160,10100103,10102157,10104606,10109438,10112036,10113144,10113359,10115013,10117632,10119711,10127584,10129607,10131828,10133970,10141000,10143786,10150780,10153782,10161288,10162060,10162539,	10016339,10054859,10078241,10083840,10085737,10088389,10100245,10102258,10104721,10109522,10112093,10113261,10113458,10115127,10117831,10119850,10127684,10129735,10131927,10134206,10141127,10143931,10150915,10153974,10161463,10162207,10163883,	ubiquitination factor E4B isoform 2	10277
Segment_within_Transcript | 372 | 4627 chr1 10127195 10127794 CCAAT + | 0.787415 0.212585 Histone 4627 | NM_001105562	chr1	+	10015602	10163883	10016315	10162601	28	10015602,10054672,10078105,10083752,10085592,10088160,10088841,10100103,10102157,10104606,10109438,10112036,10113144,10113359,10115013,10117632,10119711,10127584,10129607,10131828,10133970,10141000,10143786,10150780,10153782,10161288,10162060,10162539,	10016339,10054859,10078241,10083840,10085737,10088389,10089228,10100245,10102258,10104721,10109522,10112093,10113261,10113458,10115127,10117831,10119850,10127684,10129735,10131927,10134206,10141127,10143931,10150915,10153974,10161463,10162207,10163883,	ubiquitination factor E4B isoform 1	10277
Overlap_TSS | 373 | 4699 chr1 10381182 10381781 CCAAT + | 0.571331 0.428669 Histone 4699 | NM_002631	chr1	+	10381671	10402788	10381761	10402393	13	10381671,10382272,10383036,10385714,10386804,10390714,10394061,10395705,10399630,10400019,10401469,10402060,10402273,	10381769,10382348,10383216,10385780,10386923,10390784,10394196,10395895,10399761,10400153,10401569,10402183,10402788,	phosphogluconate dehydrogenase	5226
Intergenic | 374 | 61164 | 4700 chr1 10381427 10382026 CCAAT - | 0.526579 0.473421 Histone 4700 | NM_213566	chr1	-	10443189	10455200	10445677	10455102	5	10443189,10446074,10449833,10451820,10454966,	10445853,10446264,10449976,10451982,10455200,	DNA fragmentation factor, 45kDa, alpha	1676
Segment_within_Transcript | 375 | 4707 chr1 10393235 10393834 CCAAT + | 0.600077 0.399923 Histone 4707 | NM_002631	chr1	+	10381671	10402788	10381761	10402393	13	10381671,10382272,10383036,10385714,10386804,10390714,10394061,10395705,10399630,10400019,10401469,10402060,10402273,	10381769,10382348,10383216,10385780,10386923,10390784,10394196,10395895,10399761,10400153,10401569,10402183,10402788,	phosphogluconate dehydrogenase	5226
Intergenic | 376 | 8633 | 4737 chr1 10443430 10444029 ccAAT + | 0.936317 0.063683 Histone 4737 | NM_198544	chr1	+	10412745	10434797	10413161	10434239	5	10412745,10416485,10417300,10422990,10434020,	10413212,10416609,10417334,10423057,10434797,	apoptosis-inducing, TAF9-like domain 1 isoform	378708
Intergenic | 377 | 8643 | 4739 chr1 10443440 10444039 CCAAT + | 0.936317 0.063683 Histone 4739 | NM_198544	chr1	+	10412745	10434797	10413161	10434239	5	10412745,10416485,10417300,10422990,10434020,	10413212,10416609,10417334,10423057,10434797,	apoptosis-inducing, TAF9-like domain 1 isoform	378708
Segment_within_Transcript | 378 | 4761 chr1 10487312 10487911 ccAAT + | 0.991621 0.008379 Histone 4761 | NM_004565	chr1	+	10457589	10613405	10457610	10612631	9	10457589,10477917,10518856,10581881,10600975,10605662,10606983,10609915,10612174,	10457646,10477965,10518941,10582010,10601061,10605765,10607081,10610007,10613405,	peroxisomal biogenesis factor 14	5195
Intergenic | 379 | 47611 | 4801 chr1 10661016 10661615 CCAAT + | 0.516681 0.483319 Histone 4801 | NM_004565	chr1	+	10457589	10613405	10457610	10612631	9	10457589,10477917,10518856,10581881,10600975,10605662,10606983,10609915,10612174,	10457646,10477965,10518941,10582010,10601061,10605765,10607081,10610007,10613405,	peroxisomal biogenesis factor 14	5195
Intergenic | 380 | 47616 | 4803 chr1 10661021 10661620 CCAAT + | 0.516681 0.483319 Histone 4803 | NM_004565	chr1	+	10457589	10613405	10457610	10612631	9	10457589,10477917,10518856,10581881,10600975,10605662,10606983,10609915,10612174,	10457646,10477965,10518941,10582010,10601061,10605765,10607081,10610007,10613405,	peroxisomal biogenesis factor 14	5195
Intergenic | 381 | 84302 | 4823 chr1 10697707 10698306 CCAAT + | 0.799563 0.200437 Histone 4823 | NM_004565	chr1	+	10457589	10613405	10457610	10612631	9	10457589,10477917,10518856,10581881,10600975,10605662,10606983,10609915,10612174,	10457646,10477965,10518941,10582010,10601061,10605765,10607081,10610007,10613405,	peroxisomal biogenesis factor 14	5195
Segment_within_Transcript | 382 | 4824 chr1 10697952 10698551 CCAAT - | 0.600911 0.399089 Histone 4824 | NM_017766	chr1	-	10629856	10779294	10630440	10676533	16	10629856,10631713,10631926,10633335,10633584,10636020,10637062,10638292,10639289,10641151,10642345,10647726,10676517,10688135,10743344,10779207,	10630783,10631836,10632081,10633399,10633720,10636862,10637235,10638457,10639380,10641220,10643180,10648215,10676556,10688188,10743501,10779294,	castor homolog 1, zinc finger isoform b	54897
Segment_within_Transcript | 382 | 4824 chr1 10697952 10698551 CCAAT - | 0.600911 0.399089 Histone 4824 | NM_001079843	chr1	-	10619252	10779294	10621585	10676533	21	10619252,10625502,10625803,10627560,10628771,10630444,10631713,10631926,10633335,10633584,10636020,10637062,10638292,10639289,10641151,10642345,10647726,10676517,10688135,10743344,10779207,	10622703,10625644,10625955,10627732,10628970,10630783,10631836,10632081,10633399,10633720,10636862,10637235,10638457,10639380,10641220,10643180,10648215,10676556,10688188,10743501,10779294,	castor homolog 1, zinc finger isoform a	54897
Intergenic | 383 | 84323 | 4825 chr1 10697728 10698327 ccaat + | 0.799563 0.200437 Histone 4825 | NM_004565	chr1	+	10457589	10613405	10457610	10612631	9	10457589,10477917,10518856,10581881,10600975,10605662,10606983,10609915,10612174,	10457646,10477965,10518941,10582010,10601061,10605765,10607081,10610007,10613405,	peroxisomal biogenesis factor 14	5195
Segment_within_Transcript | 384 | 4826 chr1 10697973 10698572 ccaat - | 0.600911 0.399089 Histone 4826 | NM_017766	chr1	-	10629856	10779294	10630440	10676533	16	10629856,10631713,10631926,10633335,10633584,10636020,10637062,10638292,10639289,10641151,10642345,10647726,10676517,10688135,10743344,10779207,	10630783,10631836,10632081,10633399,10633720,10636862,10637235,10638457,10639380,10641220,10643180,10648215,10676556,10688188,10743501,10779294,	castor homolog 1, zinc finger isoform b	54897
Segment_within_Transcript | 384 | 4826 chr1 10697973 10698572 ccaat - | 0.600911 0.399089 Histone 4826 | NM_001079843	chr1	-	10619252	10779294	10621585	10676533	21	10619252,10625502,10625803,10627560,10628771,10630444,10631713,10631926,10633335,10633584,10636020,10637062,10638292,10639289,10641151,10642345,10647726,10676517,10688135,10743344,10779207,	10622703,10625644,10625955,10627732,10628970,10630783,10631836,10632081,10633399,10633720,10636862,10637235,10638457,10639380,10641220,10643180,10648215,10676556,10688188,10743501,10779294,	castor homolog 1, zinc finger isoform a	54897
Intergenic | 385 | 84344 | 4827 chr1 10697749 10698348 ccaat + | 0.799563 0.200437 Histone 4827 | NM_004565	chr1	+	10457589	10613405	10457610	10612631	9	10457589,10477917,10518856,10581881,10600975,10605662,10606983,10609915,10612174,	10457646,10477965,10518941,10582010,10601061,10605765,10607081,10610007,10613405,	peroxisomal biogenesis factor 14	5195
Segment_within_Transcript | 386 | 4828 chr1 10697994 10698593 ccaat - | 0.600911 0.399089 Histone 4828 | NM_017766	chr1	-	10629856	10779294	10630440	10676533	16	10629856,10631713,10631926,10633335,10633584,10636020,10637062,10638292,10639289,10641151,10642345,10647726,10676517,10688135,10743344,10779207,	10630783,10631836,10632081,10633399,10633720,10636862,10637235,10638457,10639380,10641220,10643180,10648215,10676556,10688188,10743501,10779294,	castor homolog 1, zinc finger isoform b	54897
Segment_within_Transcript | 386 | 4828 chr1 10697994 10698593 ccaat - | 0.600911 0.399089 Histone 4828 | NM_001079843	chr1	-	10619252	10779294	10621585	10676533	21	10619252,10625502,10625803,10627560,10628771,10630444,10631713,10631926,10633335,10633584,10636020,10637062,10638292,10639289,10641151,10642345,10647726,10676517,10688135,10743344,10779207,	10622703,10625644,10625955,10627732,10628970,10630783,10631836,10632081,10633399,10633720,10636862,10637235,10638457,10639380,10641220,10643180,10648215,10676556,10688188,10743501,10779294,	castor homolog 1, zinc finger isoform a	54897
Intergenic | 387 | 84365 | 4829 chr1 10697770 10698369 ccaat + | 0.799563 0.200437 Histone 4829 | NM_004565	chr1	+	10457589	10613405	10457610	10612631	9	10457589,10477917,10518856,10581881,10600975,10605662,10606983,10609915,10612174,	10457646,10477965,10518941,10582010,10601061,10605765,10607081,10610007,10613405,	peroxisomal biogenesis factor 14	5195
Segment_within_Transcript | 388 | 4830 chr1 10698015 10698614 ccaat - | 0.600911 0.399089 Histone 4830 | NM_017766	chr1	-	10629856	10779294	10630440	10676533	16	10629856,10631713,10631926,10633335,10633584,10636020,10637062,10638292,10639289,10641151,10642345,10647726,10676517,10688135,10743344,10779207,	10630783,10631836,10632081,10633399,10633720,10636862,10637235,10638457,10639380,10641220,10643180,10648215,10676556,10688188,10743501,10779294,	castor homolog 1, zinc finger isoform b	54897
Segment_within_Transcript | 388 | 4830 chr1 10698015 10698614 ccaat - | 0.600911 0.399089 Histone 4830 | NM_001079843	chr1	-	10619252	10779294	10621585	10676533	21	10619252,10625502,10625803,10627560,10628771,10630444,10631713,10631926,10633335,10633584,10636020,10637062,10638292,10639289,10641151,10642345,10647726,10676517,10688135,10743344,10779207,	10622703,10625644,10625955,10627732,10628970,10630783,10631836,10632081,10633399,10633720,10636862,10637235,10638457,10639380,10641220,10643180,10648215,10676556,10688188,10743501,10779294,	castor homolog 1, zinc finger isoform a	54897
Intergenic | 389 | 84386 | 4831 chr1 10697791 10698390 ccaat + | 0.799563 0.200437 Histone 4831 | NM_004565	chr1	+	10457589	10613405	10457610	10612631	9	10457589,10477917,10518856,10581881,10600975,10605662,10606983,10609915,10612174,	10457646,10477965,10518941,10582010,10601061,10605765,10607081,10610007,10613405,	peroxisomal biogenesis factor 14	5195
Segment_within_Transcript | 390 | 4832 chr1 10698036 10698635 ccaat - | 0.600911 0.399089 Histone 4832 | NM_017766	chr1	-	10629856	10779294	10630440	10676533	16	10629856,10631713,10631926,10633335,10633584,10636020,10637062,10638292,10639289,10641151,10642345,10647726,10676517,10688135,10743344,10779207,	10630783,10631836,10632081,10633399,10633720,10636862,10637235,10638457,10639380,10641220,10643180,10648215,10676556,10688188,10743501,10779294,	castor homolog 1, zinc finger isoform b	54897
Segment_within_Transcript | 390 | 4832 chr1 10698036 10698635 ccaat - | 0.600911 0.399089 Histone 4832 | NM_001079843	chr1	-	10619252	10779294	10621585	10676533	21	10619252,10625502,10625803,10627560,10628771,10630444,10631713,10631926,10633335,10633584,10636020,10637062,10638292,10639289,10641151,10642345,10647726,10676517,10688135,10743344,10779207,	10622703,10625644,10625955,10627732,10628970,10630783,10631836,10632081,10633399,10633720,10636862,10637235,10638457,10639380,10641220,10643180,10648215,10676556,10688188,10743501,10779294,	castor homolog 1, zinc finger isoform a	54897
Intergenic | 391 | 84407 | 4833 chr1 10697812 10698411 ccaat + | 0.799563 0.200437 Histone 4833 | NM_004565	chr1	+	10457589	10613405	10457610	10612631	9	10457589,10477917,10518856,10581881,10600975,10605662,10606983,10609915,10612174,	10457646,10477965,10518941,10582010,10601061,10605765,10607081,10610007,10613405,	peroxisomal biogenesis factor 14	5195
Segment_within_Transcript | 392 | 4834 chr1 10698057 10698656 ccaat - | 0.600911 0.399089 Histone 4834 | NM_017766	chr1	-	10629856	10779294	10630440	10676533	16	10629856,10631713,10631926,10633335,10633584,10636020,10637062,10638292,10639289,10641151,10642345,10647726,10676517,10688135,10743344,10779207,	10630783,10631836,10632081,10633399,10633720,10636862,10637235,10638457,10639380,10641220,10643180,10648215,10676556,10688188,10743501,10779294,	castor homolog 1, zinc finger isoform b	54897
Segment_within_Transcript | 392 | 4834 chr1 10698057 10698656 ccaat - | 0.600911 0.399089 Histone 4834 | NM_001079843	chr1	-	10619252	10779294	10621585	10676533	21	10619252,10625502,10625803,10627560,10628771,10630444,10631713,10631926,10633335,10633584,10636020,10637062,10638292,10639289,10641151,10642345,10647726,10676517,10688135,10743344,10779207,	10622703,10625644,10625955,10627732,10628970,10630783,10631836,10632081,10633399,10633720,10636862,10637235,10638457,10639380,10641220,10643180,10648215,10676556,10688188,10743501,10779294,	castor homolog 1, zinc finger isoform a	54897
Intergenic | 393 | 84428 | 4835 chr1 10697833 10698432 ccaat + | 0.799563 0.200437 Histone 4835 | NM_004565	chr1	+	10457589	10613405	10457610	10612631	9	10457589,10477917,10518856,10581881,10600975,10605662,10606983,10609915,10612174,	10457646,10477965,10518941,10582010,10601061,10605765,10607081,10610007,10613405,	peroxisomal biogenesis factor 14	5195
Segment_within_Transcript | 394 | 4836 chr1 10698078 10698677 ccaat - | 0.600911 0.399089 Histone 4836 | NM_017766	chr1	-	10629856	10779294	10630440	10676533	16	10629856,10631713,10631926,10633335,10633584,10636020,10637062,10638292,10639289,10641151,10642345,10647726,10676517,10688135,10743344,10779207,	10630783,10631836,10632081,10633399,10633720,10636862,10637235,10638457,10639380,10641220,10643180,10648215,10676556,10688188,10743501,10779294,	castor homolog 1, zinc finger isoform b	54897
Segment_within_Transcript | 394 | 4836 chr1 10698078 10698677 ccaat - | 0.600911 0.399089 Histone 4836 | NM_001079843	chr1	-	10619252	10779294	10621585	10676533	21	10619252,10625502,10625803,10627560,10628771,10630444,10631713,10631926,10633335,10633584,10636020,10637062,10638292,10639289,10641151,10642345,10647726,10676517,10688135,10743344,10779207,	10622703,10625644,10625955,10627732,10628970,10630783,10631836,10632081,10633399,10633720,10636862,10637235,10638457,10639380,10641220,10643180,10648215,10676556,10688188,10743501,10779294,	castor homolog 1, zinc finger isoform a	54897
Intergenic | 395 | 84449 | 4837 chr1 10697854 10698453 ccaat + | 0.799563 0.200437 Histone 4837 | NM_004565	chr1	+	10457589	10613405	10457610	10612631	9	10457589,10477917,10518856,10581881,10600975,10605662,10606983,10609915,10612174,	10457646,10477965,10518941,10582010,10601061,10605765,10607081,10610007,10613405,	peroxisomal biogenesis factor 14	5195
Segment_within_Transcript | 396 | 4838 chr1 10698099 10698698 ccaat - | 0.600911 0.399089 Histone 4838 | NM_017766	chr1	-	10629856	10779294	10630440	10676533	16	10629856,10631713,10631926,10633335,10633584,10636020,10637062,10638292,10639289,10641151,10642345,10647726,10676517,10688135,10743344,10779207,	10630783,10631836,10632081,10633399,10633720,10636862,10637235,10638457,10639380,10641220,10643180,10648215,10676556,10688188,10743501,10779294,	castor homolog 1, zinc finger isoform b	54897
Segment_within_Transcript | 396 | 4838 chr1 10698099 10698698 ccaat - | 0.600911 0.399089 Histone 4838 | NM_001079843	chr1	-	10619252	10779294	10621585	10676533	21	10619252,10625502,10625803,10627560,10628771,10630444,10631713,10631926,10633335,10633584,10636020,10637062,10638292,10639289,10641151,10642345,10647726,10676517,10688135,10743344,10779207,	10622703,10625644,10625955,10627732,10628970,10630783,10631836,10632081,10633399,10633720,10636862,10637235,10638457,10639380,10641220,10643180,10648215,10676556,10688188,10743501,10779294,	castor homolog 1, zinc finger isoform a	54897
Intergenic | 397 | 84470 | 4839 chr1 10697875 10698474 ccaat + | 0.647619 0.352381 Histone 4839 | NM_004565	chr1	+	10457589	10613405	10457610	10612631	9	10457589,10477917,10518856,10581881,10600975,10605662,10606983,10609915,10612174,	10457646,10477965,10518941,10582010,10601061,10605765,10607081,10610007,10613405,	peroxisomal biogenesis factor 14	5195
Segment_within_Transcript | 398 | 4840 chr1 10698120 10698719 ccaat - | 0.600911 0.399089 Histone 4840 | NM_017766	chr1	-	10629856	10779294	10630440	10676533	16	10629856,10631713,10631926,10633335,10633584,10636020,10637062,10638292,10639289,10641151,10642345,10647726,10676517,10688135,10743344,10779207,	10630783,10631836,10632081,10633399,10633720,10636862,10637235,10638457,10639380,10641220,10643180,10648215,10676556,10688188,10743501,10779294,	castor homolog 1, zinc finger isoform b	54897
Segment_within_Transcript | 398 | 4840 chr1 10698120 10698719 ccaat - | 0.600911 0.399089 Histone 4840 | NM_001079843	chr1	-	10619252	10779294	10621585	10676533	21	10619252,10625502,10625803,10627560,10628771,10630444,10631713,10631926,10633335,10633584,10636020,10637062,10638292,10639289,10641151,10642345,10647726,10676517,10688135,10743344,10779207,	10622703,10625644,10625955,10627732,10628970,10630783,10631836,10632081,10633399,10633720,10636862,10637235,10638457,10639380,10641220,10643180,10648215,10676556,10688188,10743501,10779294,	castor homolog 1, zinc finger isoform a	54897
Intergenic | 399 | 84491 | 4841 chr1 10697896 10698495 ccAAT + | 0.586634 0.413366 Histone 4841 | NM_004565	chr1	+	10457589	10613405	10457610	10612631	9	10457589,10477917,10518856,10581881,10600975,10605662,10606983,10609915,10612174,	10457646,10477965,10518941,10582010,10601061,10605765,10607081,10610007,10613405,	peroxisomal biogenesis factor 14	5195
Segment_within_Transcript | 400 | 4842 chr1 10698141 10698740 ccAAT - | 0.924699 0.075301 Histone 4842 | NM_017766	chr1	-	10629856	10779294	10630440	10676533	16	10629856,10631713,10631926,10633335,10633584,10636020,10637062,10638292,10639289,10641151,10642345,10647726,10676517,10688135,10743344,10779207,	10630783,10631836,10632081,10633399,10633720,10636862,10637235,10638457,10639380,10641220,10643180,10648215,10676556,10688188,10743501,10779294,	castor homolog 1, zinc finger isoform b	54897
Segment_within_Transcript | 400 | 4842 chr1 10698141 10698740 ccAAT - | 0.924699 0.075301 Histone 4842 | NM_001079843	chr1	-	10619252	10779294	10621585	10676533	21	10619252,10625502,10625803,10627560,10628771,10630444,10631713,10631926,10633335,10633584,10636020,10637062,10638292,10639289,10641151,10642345,10647726,10676517,10688135,10743344,10779207,	10622703,10625644,10625955,10627732,10628970,10630783,10631836,10632081,10633399,10633720,10636862,10637235,10638457,10639380,10641220,10643180,10648215,10676556,10688188,10743501,10779294,	castor homolog 1, zinc finger isoform a	54897
Intergenic | 401 | 84512 | 4843 chr1 10697917 10698516 ccaat + | 0.586634 0.413366 Histone 4843 | NM_004565	chr1	+	10457589	10613405	10457610	10612631	9	10457589,10477917,10518856,10581881,10600975,10605662,10606983,10609915,10612174,	10457646,10477965,10518941,10582010,10601061,10605765,10607081,10610007,10613405,	peroxisomal biogenesis factor 14	5195
Intergenic | 402 | 84533 | 4845 chr1 10697938 10698537 ccaat + | 0.586634 0.413366 Histone 4845 | NM_004565	chr1	+	10457589	10613405	10457610	10612631	9	10457589,10477917,10518856,10581881,10600975,10605662,10606983,10609915,10612174,	10457646,10477965,10518941,10582010,10601061,10605765,10607081,10610007,10613405,	peroxisomal biogenesis factor 14	5195
Intergenic | 403 | 84554 | 4847 chr1 10697959 10698558 ccaat + | 0.586634 0.413366 Histone 4847 | NM_004565	chr1	+	10457589	10613405	10457610	10612631	9	10457589,10477917,10518856,10581881,10600975,10605662,10606983,10609915,10612174,	10457646,10477965,10518941,10582010,10601061,10605765,10607081,10610007,10613405,	peroxisomal biogenesis factor 14	5195
Intergenic | 404 | 84575 | 4849 chr1 10697980 10698579 ccaat + | 0.586634 0.413366 Histone 4849 | NM_004565	chr1	+	10457589	10613405	10457610	10612631	9	10457589,10477917,10518856,10581881,10600975,10605662,10606983,10609915,10612174,	10457646,10477965,10518941,10582010,10601061,10605765,10607081,10610007,10613405,	peroxisomal biogenesis factor 14	5195
Intergenic | 405 | 84596 | 4851 chr1 10698001 10698600 ccaat + | 0.586634 0.413366 Histone 4851 | NM_004565	chr1	+	10457589	10613405	10457610	10612631	9	10457589,10477917,10518856,10581881,10600975,10605662,10606983,10609915,10612174,	10457646,10477965,10518941,10582010,10601061,10605765,10607081,10610007,10613405,	peroxisomal biogenesis factor 14	5195
Intergenic | 406 | 84616 | 4853 chr1 10698021 10698620 ccaat + | 0.586634 0.413366 Histone 4853 | NM_004565	chr1	+	10457589	10613405	10457610	10612631	9	10457589,10477917,10518856,10581881,10600975,10605662,10606983,10609915,10612174,	10457646,10477965,10518941,10582010,10601061,10605765,10607081,10610007,10613405,	peroxisomal biogenesis factor 14	5195
Intergenic | 407 | 84637 | 4855 chr1 10698042 10698641 ccaat + | 0.586634 0.413366 Histone 4855 | NM_004565	chr1	+	10457589	10613405	10457610	10612631	9	10457589,10477917,10518856,10581881,10600975,10605662,10606983,10609915,10612174,	10457646,10477965,10518941,10582010,10601061,10605765,10607081,10610007,10613405,	peroxisomal biogenesis factor 14	5195
Intergenic | 408 | 84657 | 4857 chr1 10698062 10698661 ccaat + | 0.586634 0.413366 Histone 4857 | NM_004565	chr1	+	10457589	10613405	10457610	10612631	9	10457589,10477917,10518856,10581881,10600975,10605662,10606983,10609915,10612174,	10457646,10477965,10518941,10582010,10601061,10605765,10607081,10610007,10613405,	peroxisomal biogenesis factor 14	5195
Intergenic | 409 | 84678 | 4859 chr1 10698083 10698682 ccaat + | 0.586634 0.413366 Histone 4859 | NM_004565	chr1	+	10457589	10613405	10457610	10612631	9	10457589,10477917,10518856,10581881,10600975,10605662,10606983,10609915,10612174,	10457646,10477965,10518941,10582010,10601061,10605765,10607081,10610007,10613405,	peroxisomal biogenesis factor 14	5195
Intergenic | 410 | 84699 | 4861 chr1 10698104 10698703 CCAAT + | 0.586634 0.413366 Histone 4861 | NM_004565	chr1	+	10457589	10613405	10457610	10612631	9	10457589,10477917,10518856,10581881,10600975,10605662,10606983,10609915,10612174,	10457646,10477965,10518941,10582010,10601061,10605765,10607081,10610007,10613405,	peroxisomal biogenesis factor 14	5195
Segment_within_Transcript | 411 | 4862 chr1 10698349 10698948 CCAAT - | 0.817632 0.182368 Histone 4862 | NM_017766	chr1	-	10629856	10779294	10630440	10676533	16	10629856,10631713,10631926,10633335,10633584,10636020,10637062,10638292,10639289,10641151,10642345,10647726,10676517,10688135,10743344,10779207,	10630783,10631836,10632081,10633399,10633720,10636862,10637235,10638457,10639380,10641220,10643180,10648215,10676556,10688188,10743501,10779294,	castor homolog 1, zinc finger isoform b	54897
Segment_within_Transcript | 411 | 4862 chr1 10698349 10698948 CCAAT - | 0.817632 0.182368 Histone 4862 | NM_001079843	chr1	-	10619252	10779294	10621585	10676533	21	10619252,10625502,10625803,10627560,10628771,10630444,10631713,10631926,10633335,10633584,10636020,10637062,10638292,10639289,10641151,10642345,10647726,10676517,10688135,10743344,10779207,	10622703,10625644,10625955,10627732,10628970,10630783,10631836,10632081,10633399,10633720,10636862,10637235,10638457,10639380,10641220,10643180,10648215,10676556,10688188,10743501,10779294,	castor homolog 1, zinc finger isoform a	54897
Intergenic | 412 | 84720 | 4863 chr1 10698125 10698724 CCAAT + | 0.786127 0.213873 Histone 4863 | NM_004565	chr1	+	10457589	10613405	10457610	10612631	9	10457589,10477917,10518856,10581881,10600975,10605662,10606983,10609915,10612174,	10457646,10477965,10518941,10582010,10601061,10605765,10607081,10610007,10613405,	peroxisomal biogenesis factor 14	5195
Segment_within_Transcript | 413 | 4866 chr1 10698391 10698990 CCAAT - | 0.817632 0.182368 Histone 4866 | NM_017766	chr1	-	10629856	10779294	10630440	10676533	16	10629856,10631713,10631926,10633335,10633584,10636020,10637062,10638292,10639289,10641151,10642345,10647726,10676517,10688135,10743344,10779207,	10630783,10631836,10632081,10633399,10633720,10636862,10637235,10638457,10639380,10641220,10643180,10648215,10676556,10688188,10743501,10779294,	castor homolog 1, zinc finger isoform b	54897
Segment_within_Transcript | 413 | 4866 chr1 10698391 10698990 CCAAT - | 0.817632 0.182368 Histone 4866 | NM_001079843	chr1	-	10619252	10779294	10621585	10676533	21	10619252,10625502,10625803,10627560,10628771,10630444,10631713,10631926,10633335,10633584,10636020,10637062,10638292,10639289,10641151,10642345,10647726,10676517,10688135,10743344,10779207,	10622703,10625644,10625955,10627732,10628970,10630783,10631836,10632081,10633399,10633720,10636862,10637235,10638457,10639380,10641220,10643180,10648215,10676556,10688188,10743501,10779294,	castor homolog 1, zinc finger isoform a	54897
Segment_within_Transcript | 414 | 4868 chr1 10698412 10699011 CCAAT - | 0.749307 0.250693 Histone 4868 | NM_017766	chr1	-	10629856	10779294	10630440	10676533	16	10629856,10631713,10631926,10633335,10633584,10636020,10637062,10638292,10639289,10641151,10642345,10647726,10676517,10688135,10743344,10779207,	10630783,10631836,10632081,10633399,10633720,10636862,10637235,10638457,10639380,10641220,10643180,10648215,10676556,10688188,10743501,10779294,	castor homolog 1, zinc finger isoform b	54897
Segment_within_Transcript | 414 | 4868 chr1 10698412 10699011 CCAAT - | 0.749307 0.250693 Histone 4868 | NM_001079843	chr1	-	10619252	10779294	10621585	10676533	21	10619252,10625502,10625803,10627560,10628771,10630444,10631713,10631926,10633335,10633584,10636020,10637062,10638292,10639289,10641151,10642345,10647726,10676517,10688135,10743344,10779207,	10622703,10625644,10625955,10627732,10628970,10630783,10631836,10632081,10633399,10633720,10636862,10637235,10638457,10639380,10641220,10643180,10648215,10676556,10688188,10743501,10779294,	castor homolog 1, zinc finger isoform a	54897
Intergenic | 415 | 84783 | 4869 chr1 10698188 10698787 ccaat + | 0.627506 0.372494 Histone 4869 | NM_004565	chr1	+	10457589	10613405	10457610	10612631	9	10457589,10477917,10518856,10581881,10600975,10605662,10606983,10609915,10612174,	10457646,10477965,10518941,10582010,10601061,10605765,10607081,10610007,10613405,	peroxisomal biogenesis factor 14	5195
Segment_within_Transcript | 416 | 4870 chr1 10698433 10699032 ccaat - | 0.749307 0.250693 Histone 4870 | NM_017766	chr1	-	10629856	10779294	10630440	10676533	16	10629856,10631713,10631926,10633335,10633584,10636020,10637062,10638292,10639289,10641151,10642345,10647726,10676517,10688135,10743344,10779207,	10630783,10631836,10632081,10633399,10633720,10636862,10637235,10638457,10639380,10641220,10643180,10648215,10676556,10688188,10743501,10779294,	castor homolog 1, zinc finger isoform b	54897
Segment_within_Transcript | 416 | 4870 chr1 10698433 10699032 ccaat - | 0.749307 0.250693 Histone 4870 | NM_001079843	chr1	-	10619252	10779294	10621585	10676533	21	10619252,10625502,10625803,10627560,10628771,10630444,10631713,10631926,10633335,10633584,10636020,10637062,10638292,10639289,10641151,10642345,10647726,10676517,10688135,10743344,10779207,	10622703,10625644,10625955,10627732,10628970,10630783,10631836,10632081,10633399,10633720,10636862,10637235,10638457,10639380,10641220,10643180,10648215,10676556,10688188,10743501,10779294,	castor homolog 1, zinc finger isoform a	54897
Intergenic | 417 | 84804 | 4871 chr1 10698209 10698808 ccaat + | 0.528984 0.471016 Histone 4871 | NM_004565	chr1	+	10457589	10613405	10457610	10612631	9	10457589,10477917,10518856,10581881,10600975,10605662,10606983,10609915,10612174,	10457646,10477965,10518941,10582010,10601061,10605765,10607081,10610007,10613405,	peroxisomal biogenesis factor 14	5195
Intergenic | 418 | 84825 | 4873 chr1 10698230 10698829 ccaat + | 0.528984 0.471016 Histone 4873 | NM_004565	chr1	+	10457589	10613405	10457610	10612631	9	10457589,10477917,10518856,10581881,10600975,10605662,10606983,10609915,10612174,	10457646,10477965,10518941,10582010,10601061,10605765,10607081,10610007,10613405,	peroxisomal biogenesis factor 14	5195
Segment_within_Transcript | 419 | 4874 chr1 10698475 10699074 ccaat - | 0.749307 0.250693 Histone 4874 | NM_017766	chr1	-	10629856	10779294	10630440	10676533	16	10629856,10631713,10631926,10633335,10633584,10636020,10637062,10638292,10639289,10641151,10642345,10647726,10676517,10688135,10743344,10779207,	10630783,10631836,10632081,10633399,10633720,10636862,10637235,10638457,10639380,10641220,10643180,10648215,10676556,10688188,10743501,10779294,	castor homolog 1, zinc finger isoform b	54897
Segment_within_Transcript | 419 | 4874 chr1 10698475 10699074 ccaat - | 0.749307 0.250693 Histone 4874 | NM_001079843	chr1	-	10619252	10779294	10621585	10676533	21	10619252,10625502,10625803,10627560,10628771,10630444,10631713,10631926,10633335,10633584,10636020,10637062,10638292,10639289,10641151,10642345,10647726,10676517,10688135,10743344,10779207,	10622703,10625644,10625955,10627732,10628970,10630783,10631836,10632081,10633399,10633720,10636862,10637235,10638457,10639380,10641220,10643180,10648215,10676556,10688188,10743501,10779294,	castor homolog 1, zinc finger isoform a	54897
Intergenic | 420 | 84846 | 4875 chr1 10698251 10698850 ccaat + | 0.528984 0.471016 Histone 4875 | NM_004565	chr1	+	10457589	10613405	10457610	10612631	9	10457589,10477917,10518856,10581881,10600975,10605662,10606983,10609915,10612174,	10457646,10477965,10518941,10582010,10601061,10605765,10607081,10610007,10613405,	peroxisomal biogenesis factor 14	5195
Segment_within_Transcript | 421 | 4876 chr1 10698496 10699095 ccaat - | 0.749307 0.250693 Histone 4876 | NM_017766	chr1	-	10629856	10779294	10630440	10676533	16	10629856,10631713,10631926,10633335,10633584,10636020,10637062,10638292,10639289,10641151,10642345,10647726,10676517,10688135,10743344,10779207,	10630783,10631836,10632081,10633399,10633720,10636862,10637235,10638457,10639380,10641220,10643180,10648215,10676556,10688188,10743501,10779294,	castor homolog 1, zinc finger isoform b	54897
Segment_within_Transcript | 421 | 4876 chr1 10698496 10699095 ccaat - | 0.749307 0.250693 Histone 4876 | NM_001079843	chr1	-	10619252	10779294	10621585	10676533	21	10619252,10625502,10625803,10627560,10628771,10630444,10631713,10631926,10633335,10633584,10636020,10637062,10638292,10639289,10641151,10642345,10647726,10676517,10688135,10743344,10779207,	10622703,10625644,10625955,10627732,10628970,10630783,10631836,10632081,10633399,10633720,10636862,10637235,10638457,10639380,10641220,10643180,10648215,10676556,10688188,10743501,10779294,	castor homolog 1, zinc finger isoform a	54897
Intergenic | 422 | 84867 | 4877 chr1 10698272 10698871 ccaat + | 0.528984 0.471016 Histone 4877 | NM_004565	chr1	+	10457589	10613405	10457610	10612631	9	10457589,10477917,10518856,10581881,10600975,10605662,10606983,10609915,10612174,	10457646,10477965,10518941,10582010,10601061,10605765,10607081,10610007,10613405,	peroxisomal biogenesis factor 14	5195
Segment_within_Transcript | 423 | 4878 chr1 10698517 10699116 ccaat - | 0.749307 0.250693 Histone 4878 | NM_017766	chr1	-	10629856	10779294	10630440	10676533	16	10629856,10631713,10631926,10633335,10633584,10636020,10637062,10638292,10639289,10641151,10642345,10647726,10676517,10688135,10743344,10779207,	10630783,10631836,10632081,10633399,10633720,10636862,10637235,10638457,10639380,10641220,10643180,10648215,10676556,10688188,10743501,10779294,	castor homolog 1, zinc finger isoform b	54897
Segment_within_Transcript | 423 | 4878 chr1 10698517 10699116 ccaat - | 0.749307 0.250693 Histone 4878 | NM_001079843	chr1	-	10619252	10779294	10621585	10676533	21	10619252,10625502,10625803,10627560,10628771,10630444,10631713,10631926,10633335,10633584,10636020,10637062,10638292,10639289,10641151,10642345,10647726,10676517,10688135,10743344,10779207,	10622703,10625644,10625955,10627732,10628970,10630783,10631836,10632081,10633399,10633720,10636862,10637235,10638457,10639380,10641220,10643180,10648215,10676556,10688188,10743501,10779294,	castor homolog 1, zinc finger isoform a	54897
Intergenic | 424 | 84888 | 4879 chr1 10698293 10698892 ccaat + | 0.528984 0.471016 Histone 4879 | NM_004565	chr1	+	10457589	10613405	10457610	10612631	9	10457589,10477917,10518856,10581881,10600975,10605662,10606983,10609915,10612174,	10457646,10477965,10518941,10582010,10601061,10605765,10607081,10610007,10613405,	peroxisomal biogenesis factor 14	5195
Segment_within_Transcript | 425 | 4880 chr1 10698538 10699137 ccaat - | 0.749307 0.250693 Histone 4880 | NM_017766	chr1	-	10629856	10779294	10630440	10676533	16	10629856,10631713,10631926,10633335,10633584,10636020,10637062,10638292,10639289,10641151,10642345,10647726,10676517,10688135,10743344,10779207,	10630783,10631836,10632081,10633399,10633720,10636862,10637235,10638457,10639380,10641220,10643180,10648215,10676556,10688188,10743501,10779294,	castor homolog 1, zinc finger isoform b	54897
Segment_within_Transcript | 425 | 4880 chr1 10698538 10699137 ccaat - | 0.749307 0.250693 Histone 4880 | NM_001079843	chr1	-	10619252	10779294	10621585	10676533	21	10619252,10625502,10625803,10627560,10628771,10630444,10631713,10631926,10633335,10633584,10636020,10637062,10638292,10639289,10641151,10642345,10647726,10676517,10688135,10743344,10779207,	10622703,10625644,10625955,10627732,10628970,10630783,10631836,10632081,10633399,10633720,10636862,10637235,10638457,10639380,10641220,10643180,10648215,10676556,10688188,10743501,10779294,	castor homolog 1, zinc finger isoform a	54897
Intergenic | 426 | 84909 | 4881 chr1 10698314 10698913 ccaat + | 0.683222 0.316778 Histone 4881 | NM_004565	chr1	+	10457589	10613405	10457610	10612631	9	10457589,10477917,10518856,10581881,10600975,10605662,10606983,10609915,10612174,	10457646,10477965,10518941,10582010,10601061,10605765,10607081,10610007,10613405,	peroxisomal biogenesis factor 14	5195
Segment_within_Transcript | 427 | 4882 chr1 10698559 10699158 ccaat - | 0.749307 0.250693 Histone 4882 | NM_017766	chr1	-	10629856	10779294	10630440	10676533	16	10629856,10631713,10631926,10633335,10633584,10636020,10637062,10638292,10639289,10641151,10642345,10647726,10676517,10688135,10743344,10779207,	10630783,10631836,10632081,10633399,10633720,10636862,10637235,10638457,10639380,10641220,10643180,10648215,10676556,10688188,10743501,10779294,	castor homolog 1, zinc finger isoform b	54897
Segment_within_Transcript | 427 | 4882 chr1 10698559 10699158 ccaat - | 0.749307 0.250693 Histone 4882 | NM_001079843	chr1	-	10619252	10779294	10621585	10676533	21	10619252,10625502,10625803,10627560,10628771,10630444,10631713,10631926,10633335,10633584,10636020,10637062,10638292,10639289,10641151,10642345,10647726,10676517,10688135,10743344,10779207,	10622703,10625644,10625955,10627732,10628970,10630783,10631836,10632081,10633399,10633720,10636862,10637235,10638457,10639380,10641220,10643180,10648215,10676556,10688188,10743501,10779294,	castor homolog 1, zinc finger isoform a	54897
Intergenic | 428 | 84929 | 4883 chr1 10698334 10698933 ccaat + | 0.928268 0.071732 Histone 4883 | NM_004565	chr1	+	10457589	10613405	10457610	10612631	9	10457589,10477917,10518856,10581881,10600975,10605662,10606983,10609915,10612174,	10457646,10477965,10518941,10582010,10601061,10605765,10607081,10610007,10613405,	peroxisomal biogenesis factor 14	5195
Segment_within_Transcript | 429 | 4884 chr1 10698579 10699178 ccaat - | 0.749307 0.250693 Histone 4884 | NM_017766	chr1	-	10629856	10779294	10630440	10676533	16	10629856,10631713,10631926,10633335,10633584,10636020,10637062,10638292,10639289,10641151,10642345,10647726,10676517,10688135,10743344,10779207,	10630783,10631836,10632081,10633399,10633720,10636862,10637235,10638457,10639380,10641220,10643180,10648215,10676556,10688188,10743501,10779294,	castor homolog 1, zinc finger isoform b	54897
Segment_within_Transcript | 429 | 4884 chr1 10698579 10699178 ccaat - | 0.749307 0.250693 Histone 4884 | NM_001079843	chr1	-	10619252	10779294	10621585	10676533	21	10619252,10625502,10625803,10627560,10628771,10630444,10631713,10631926,10633335,10633584,10636020,10637062,10638292,10639289,10641151,10642345,10647726,10676517,10688135,10743344,10779207,	10622703,10625644,10625955,10627732,10628970,10630783,10631836,10632081,10633399,10633720,10636862,10637235,10638457,10639380,10641220,10643180,10648215,10676556,10688188,10743501,10779294,	castor homolog 1, zinc finger isoform a	54897
Intergenic | 430 | 84950 | 4885 chr1 10698355 10698954 ccaat + | 0.811803 0.188197 Histone 4885 | NM_004565	chr1	+	10457589	10613405	10457610	10612631	9	10457589,10477917,10518856,10581881,10600975,10605662,10606983,10609915,10612174,	10457646,10477965,10518941,10582010,10601061,10605765,10607081,10610007,10613405,	peroxisomal biogenesis factor 14	5195
Segment_within_Transcript | 431 | 4886 chr1 10698600 10699199 ccaat - | 0.749307 0.250693 Histone 4886 | NM_017766	chr1	-	10629856	10779294	10630440	10676533	16	10629856,10631713,10631926,10633335,10633584,10636020,10637062,10638292,10639289,10641151,10642345,10647726,10676517,10688135,10743344,10779207,	10630783,10631836,10632081,10633399,10633720,10636862,10637235,10638457,10639380,10641220,10643180,10648215,10676556,10688188,10743501,10779294,	castor homolog 1, zinc finger isoform b	54897
Segment_within_Transcript | 431 | 4886 chr1 10698600 10699199 ccaat - | 0.749307 0.250693 Histone 4886 | NM_001079843	chr1	-	10619252	10779294	10621585	10676533	21	10619252,10625502,10625803,10627560,10628771,10630444,10631713,10631926,10633335,10633584,10636020,10637062,10638292,10639289,10641151,10642345,10647726,10676517,10688135,10743344,10779207,	10622703,10625644,10625955,10627732,10628970,10630783,10631836,10632081,10633399,10633720,10636862,10637235,10638457,10639380,10641220,10643180,10648215,10676556,10688188,10743501,10779294,	castor homolog 1, zinc finger isoform a	54897
Intergenic | 432 | 84971 | 4887 chr1 10698376 10698975 ccaat + | 0.928268 0.071732 Histone 4887 | NM_004565	chr1	+	10457589	10613405	10457610	10612631	9	10457589,10477917,10518856,10581881,10600975,10605662,10606983,10609915,10612174,	10457646,10477965,10518941,10582010,10601061,10605765,10607081,10610007,10613405,	peroxisomal biogenesis factor 14	5195
Segment_within_Transcript | 433 | 4888 chr1 10698621 10699220 ccaat - | 0.749307 0.250693 Histone 4888 | NM_017766	chr1	-	10629856	10779294	10630440	10676533	16	10629856,10631713,10631926,10633335,10633584,10636020,10637062,10638292,10639289,10641151,10642345,10647726,10676517,10688135,10743344,10779207,	10630783,10631836,10632081,10633399,10633720,10636862,10637235,10638457,10639380,10641220,10643180,10648215,10676556,10688188,10743501,10779294,	castor homolog 1, zinc finger isoform b	54897
Segment_within_Transcript | 433 | 4888 chr1 10698621 10699220 ccaat - | 0.749307 0.250693 Histone 4888 | NM_001079843	chr1	-	10619252	10779294	10621585	10676533	21	10619252,10625502,10625803,10627560,10628771,10630444,10631713,10631926,10633335,10633584,10636020,10637062,10638292,10639289,10641151,10642345,10647726,10676517,10688135,10743344,10779207,	10622703,10625644,10625955,10627732,10628970,10630783,10631836,10632081,10633399,10633720,10636862,10637235,10638457,10639380,10641220,10643180,10648215,10676556,10688188,10743501,10779294,	castor homolog 1, zinc finger isoform a	54897
Intergenic | 434 | 84992 | 4889 chr1 10698397 10698996 ccaat + | 0.896127 0.103873 Histone 4889 | NM_004565	chr1	+	10457589	10613405	10457610	10612631	9	10457589,10477917,10518856,10581881,10600975,10605662,10606983,10609915,10612174,	10457646,10477965,10518941,10582010,10601061,10605765,10607081,10610007,10613405,	peroxisomal biogenesis factor 14	5195
Segment_within_Transcript | 435 | 4890 chr1 10698642 10699241 ccaat - | 0.749307 0.250693 Histone 4890 | NM_017766	chr1	-	10629856	10779294	10630440	10676533	16	10629856,10631713,10631926,10633335,10633584,10636020,10637062,10638292,10639289,10641151,10642345,10647726,10676517,10688135,10743344,10779207,	10630783,10631836,10632081,10633399,10633720,10636862,10637235,10638457,10639380,10641220,10643180,10648215,10676556,10688188,10743501,10779294,	castor homolog 1, zinc finger isoform b	54897
Segment_within_Transcript | 435 | 4890 chr1 10698642 10699241 ccaat - | 0.749307 0.250693 Histone 4890 | NM_001079843	chr1	-	10619252	10779294	10621585	10676533	21	10619252,10625502,10625803,10627560,10628771,10630444,10631713,10631926,10633335,10633584,10636020,10637062,10638292,10639289,10641151,10642345,10647726,10676517,10688135,10743344,10779207,	10622703,10625644,10625955,10627732,10628970,10630783,10631836,10632081,10633399,10633720,10636862,10637235,10638457,10639380,10641220,10643180,10648215,10676556,10688188,10743501,10779294,	castor homolog 1, zinc finger isoform a	54897
Intergenic | 436 | 85013 | 4891 chr1 10698418 10699017 ccaat + | 0.741983 0.258017 Histone 4891 | NM_004565	chr1	+	10457589	10613405	10457610	10612631	9	10457589,10477917,10518856,10581881,10600975,10605662,10606983,10609915,10612174,	10457646,10477965,10518941,10582010,10601061,10605765,10607081,10610007,10613405,	peroxisomal biogenesis factor 14	5195
Segment_within_Transcript | 437 | 4892 chr1 10698663 10699262 ccaat - | 0.749307 0.250693 Histone 4892 | NM_017766	chr1	-	10629856	10779294	10630440	10676533	16	10629856,10631713,10631926,10633335,10633584,10636020,10637062,10638292,10639289,10641151,10642345,10647726,10676517,10688135,10743344,10779207,	10630783,10631836,10632081,10633399,10633720,10636862,10637235,10638457,10639380,10641220,10643180,10648215,10676556,10688188,10743501,10779294,	castor homolog 1, zinc finger isoform b	54897
Segment_within_Transcript | 437 | 4892 chr1 10698663 10699262 ccaat - | 0.749307 0.250693 Histone 4892 | NM_001079843	chr1	-	10619252	10779294	10621585	10676533	21	10619252,10625502,10625803,10627560,10628771,10630444,10631713,10631926,10633335,10633584,10636020,10637062,10638292,10639289,10641151,10642345,10647726,10676517,10688135,10743344,10779207,	10622703,10625644,10625955,10627732,10628970,10630783,10631836,10632081,10633399,10633720,10636862,10637235,10638457,10639380,10641220,10643180,10648215,10676556,10688188,10743501,10779294,	castor homolog 1, zinc finger isoform a	54897
Intergenic | 438 | 85034 | 4893 chr1 10698439 10699038 ccaat + | 0.920018 0.079982 Histone 4893 | NM_004565	chr1	+	10457589	10613405	10457610	10612631	9	10457589,10477917,10518856,10581881,10600975,10605662,10606983,10609915,10612174,	10457646,10477965,10518941,10582010,10601061,10605765,10607081,10610007,10613405,	peroxisomal biogenesis factor 14	5195
Segment_within_Transcript | 439 | 4894 chr1 10698684 10699283 ccaat - | 0.749307 0.250693 Histone 4894 | NM_017766	chr1	-	10629856	10779294	10630440	10676533	16	10629856,10631713,10631926,10633335,10633584,10636020,10637062,10638292,10639289,10641151,10642345,10647726,10676517,10688135,10743344,10779207,	10630783,10631836,10632081,10633399,10633720,10636862,10637235,10638457,10639380,10641220,10643180,10648215,10676556,10688188,10743501,10779294,	castor homolog 1, zinc finger isoform b	54897
Segment_within_Transcript | 439 | 4894 chr1 10698684 10699283 ccaat - | 0.749307 0.250693 Histone 4894 | NM_001079843	chr1	-	10619252	10779294	10621585	10676533	21	10619252,10625502,10625803,10627560,10628771,10630444,10631713,10631926,10633335,10633584,10636020,10637062,10638292,10639289,10641151,10642345,10647726,10676517,10688135,10743344,10779207,	10622703,10625644,10625955,10627732,10628970,10630783,10631836,10632081,10633399,10633720,10636862,10637235,10638457,10639380,10641220,10643180,10648215,10676556,10688188,10743501,10779294,	castor homolog 1, zinc finger isoform a	54897
Intergenic | 440 | 85054 | 4895 chr1 10698459 10699058 ccaat + | 0.896127 0.103873 Histone 4895 | NM_004565	chr1	+	10457589	10613405	10457610	10612631	9	10457589,10477917,10518856,10581881,10600975,10605662,10606983,10609915,10612174,	10457646,10477965,10518941,10582010,10601061,10605765,10607081,10610007,10613405,	peroxisomal biogenesis factor 14	5195
Segment_within_Transcript | 441 | 4896 chr1 10698704 10699303 ccaat - | 0.665845 0.334155 Histone 4896 | NM_017766	chr1	-	10629856	10779294	10630440	10676533	16	10629856,10631713,10631926,10633335,10633584,10636020,10637062,10638292,10639289,10641151,10642345,10647726,10676517,10688135,10743344,10779207,	10630783,10631836,10632081,10633399,10633720,10636862,10637235,10638457,10639380,10641220,10643180,10648215,10676556,10688188,10743501,10779294,	castor homolog 1, zinc finger isoform b	54897
Segment_within_Transcript | 441 | 4896 chr1 10698704 10699303 ccaat - | 0.665845 0.334155 Histone 4896 | NM_001079843	chr1	-	10619252	10779294	10621585	10676533	21	10619252,10625502,10625803,10627560,10628771,10630444,10631713,10631926,10633335,10633584,10636020,10637062,10638292,10639289,10641151,10642345,10647726,10676517,10688135,10743344,10779207,	10622703,10625644,10625955,10627732,10628970,10630783,10631836,10632081,10633399,10633720,10636862,10637235,10638457,10639380,10641220,10643180,10648215,10676556,10688188,10743501,10779294,	castor homolog 1, zinc finger isoform a	54897
Intergenic | 442 | 85075 | 4897 chr1 10698480 10699079 ccaat + | 0.896127 0.103873 Histone 4897 | NM_004565	chr1	+	10457589	10613405	10457610	10612631	9	10457589,10477917,10518856,10581881,10600975,10605662,10606983,10609915,10612174,	10457646,10477965,10518941,10582010,10601061,10605765,10607081,10610007,10613405,	peroxisomal biogenesis factor 14	5195
Intergenic | 443 | 85096 | 4899 chr1 10698501 10699100 ccaat + | 0.896127 0.103873 Histone 4899 | NM_004565	chr1	+	10457589	10613405	10457610	10612631	9	10457589,10477917,10518856,10581881,10600975,10605662,10606983,10609915,10612174,	10457646,10477965,10518941,10582010,10601061,10605765,10607081,10610007,10613405,	peroxisomal biogenesis factor 14	5195
Segment_within_Transcript | 444 | 4900 chr1 10698746 10699345 ccaat - | 0.881969 0.118031 Histone 4900 | NM_017766	chr1	-	10629856	10779294	10630440	10676533	16	10629856,10631713,10631926,10633335,10633584,10636020,10637062,10638292,10639289,10641151,10642345,10647726,10676517,10688135,10743344,10779207,	10630783,10631836,10632081,10633399,10633720,10636862,10637235,10638457,10639380,10641220,10643180,10648215,10676556,10688188,10743501,10779294,	castor homolog 1, zinc finger isoform b	54897
Segment_within_Transcript | 444 | 4900 chr1 10698746 10699345 ccaat - | 0.881969 0.118031 Histone 4900 | NM_001079843	chr1	-	10619252	10779294	10621585	10676533	21	10619252,10625502,10625803,10627560,10628771,10630444,10631713,10631926,10633335,10633584,10636020,10637062,10638292,10639289,10641151,10642345,10647726,10676517,10688135,10743344,10779207,	10622703,10625644,10625955,10627732,10628970,10630783,10631836,10632081,10633399,10633720,10636862,10637235,10638457,10639380,10641220,10643180,10648215,10676556,10688188,10743501,10779294,	castor homolog 1, zinc finger isoform a	54897
Intergenic | 445 | 85117 | 4901 chr1 10698522 10699121 ccaat + | 0.896127 0.103873 Histone 4901 | NM_004565	chr1	+	10457589	10613405	10457610	10612631	9	10457589,10477917,10518856,10581881,10600975,10605662,10606983,10609915,10612174,	10457646,10477965,10518941,10582010,10601061,10605765,10607081,10610007,10613405,	peroxisomal biogenesis factor 14	5195
Segment_within_Transcript | 446 | 4902 chr1 10698767 10699366 ccaat - | 0.749307 0.250693 Histone 4902 | NM_017766	chr1	-	10629856	10779294	10630440	10676533	16	10629856,10631713,10631926,10633335,10633584,10636020,10637062,10638292,10639289,10641151,10642345,10647726,10676517,10688135,10743344,10779207,	10630783,10631836,10632081,10633399,10633720,10636862,10637235,10638457,10639380,10641220,10643180,10648215,10676556,10688188,10743501,10779294,	castor homolog 1, zinc finger isoform b	54897
Segment_within_Transcript | 446 | 4902 chr1 10698767 10699366 ccaat - | 0.749307 0.250693 Histone 4902 | NM_001079843	chr1	-	10619252	10779294	10621585	10676533	21	10619252,10625502,10625803,10627560,10628771,10630444,10631713,10631926,10633335,10633584,10636020,10637062,10638292,10639289,10641151,10642345,10647726,10676517,10688135,10743344,10779207,	10622703,10625644,10625955,10627732,10628970,10630783,10631836,10632081,10633399,10633720,10636862,10637235,10638457,10639380,10641220,10643180,10648215,10676556,10688188,10743501,10779294,	castor homolog 1, zinc finger isoform a	54897
Segment_within_Transcript | 447 | 4906 chr1 10703847 10704446 CCAAT - | 0.970005 0.029995 Histone 4906 | NM_017766	chr1	-	10629856	10779294	10630440	10676533	16	10629856,10631713,10631926,10633335,10633584,10636020,10637062,10638292,10639289,10641151,10642345,10647726,10676517,10688135,10743344,10779207,	10630783,10631836,10632081,10633399,10633720,10636862,10637235,10638457,10639380,10641220,10643180,10648215,10676556,10688188,10743501,10779294,	castor homolog 1, zinc finger isoform b	54897
Segment_within_Transcript | 447 | 4906 chr1 10703847 10704446 CCAAT - | 0.970005 0.029995 Histone 4906 | NM_001079843	chr1	-	10619252	10779294	10621585	10676533	21	10619252,10625502,10625803,10627560,10628771,10630444,10631713,10631926,10633335,10633584,10636020,10637062,10638292,10639289,10641151,10642345,10647726,10676517,10688135,10743344,10779207,	10622703,10625644,10625955,10627732,10628970,10630783,10631836,10632081,10633399,10633720,10636862,10637235,10638457,10639380,10641220,10643180,10648215,10676556,10688188,10743501,10779294,	castor homolog 1, zinc finger isoform a	54897
Intergenic | 448 | 181421 | 4947 chr1 10794826 10795425 ccaat + | 0.787415 0.212585 Histone 4947 | NM_004565	chr1	+	10457589	10613405	10457610	10612631	9	10457589,10477917,10518856,10581881,10600975,10605662,10606983,10609915,10612174,	10457646,10477965,10518941,10582010,10601061,10605765,10607081,10610007,10613405,	peroxisomal biogenesis factor 14	5195
Intergenic | 449 | 167185 | 4971 chr1 10827482 10828081 ccaat + | 0.710956 0.289044 Histone 4971 | NM_007375	chr1	+	10995265	11008136	10996371	11005298	6	10995265,10996359,10999487,11001376,11003072,11004767,	10995387,10996609,10999651,11001517,11003243,11008136,	TAR DNA binding protein	23435
Intergenic | 450 | 167048 | 4973 chr1 10827619 10828218 ccaat + | 0.710956 0.289044 Histone 4973 | NM_007375	chr1	+	10995265	11008136	10996371	11005298	6	10995265,10996359,10999487,11001376,11003072,11004767,	10995387,10996609,10999651,11001517,11003243,11008136,	TAR DNA binding protein	23435
Intergenic | 451 | 145489 | 4979 chr1 10849178 10849777 CCAAT + | 0.678748 0.321252 Histone 4979 | NM_007375	chr1	+	10995265	11008136	10996371	11005298	6	10995265,10996359,10999487,11001376,11003072,11004767,	10995387,10996609,10999651,11001517,11003243,11008136,	TAR DNA binding protein	23435
Intergenic | 452 | 72877 | 4984 chr1 10855644 10856243 CCAAT - | 0.765103 0.234897 Histone 4984 | NM_173507	chr1	-	10929119	10946845	10930306	10946840	8	10929119,10930286,10932267,10936662,10937633,10940228,10941357,10946771,	10929385,10931488,10932458,10936786,10937830,10940397,10941396,10946845,	hypothetical protein LOC148345	148345
Intergenic | 453 | 20757 | 5002 chr1 10907764 10908363 ccaat - | 0.832680 0.167320 Histone 5002 | NM_173507	chr1	-	10929119	10946845	10930306	10946840	8	10929119,10930286,10932267,10936662,10937633,10940228,10941357,10946771,	10929385,10931488,10932458,10936786,10937830,10940397,10941396,10946845,	hypothetical protein LOC148345	148345
Intergenic | 454 | 28616 | 5057 chr1 11036752 11037351 CCAAT + | 0.911435 0.088565 Histone 5057 | NM_007375	chr1	+	10995265	11008136	10996371	11005298	6	10995265,10996359,10999487,11001376,11003072,11004767,	10995387,10996609,10999651,11001517,11003243,11008136,	TAR DNA binding protein	23435
Intergenic | 455 | 34182 | 5061 chr1 11042318 11042917 CCAAT + | 0.986357 0.013643 Histone 5061 | NM_007375	chr1	+	10995265	11008136	10996371	11005298	6	10995265,10996359,10999487,11001376,11003072,11004767,	10995387,10996609,10999651,11001517,11003243,11008136,	TAR DNA binding protein	23435
Overlap_TSS | 456 | 5062 chr1 11042563 11043162 CCAAT - | 0.681396 0.318604 Histone 5062 | NM_003132	chr1	-	11037235	11042678	11037508	11042587	8	11037235,11037605,11038424,11038654,11039247,11041443,11041868,11042420,	11037529,11037728,11038570,11038738,11039401,11041536,11041989,11042678,	spermidine synthase	6723
Segment_within_Transcript | 457 | 5118 chr1 11135908 11136507 CCAAT - | 0.665309 0.334691 Histone 5118 | NM_004958	chr1	-	11089175	11245195	11090128	11242053	58	11089175,11090824,11091933,11092292,11095495,11096961,11097456,11098039,11099647,11103889,11104622,11107141,11109265,11109653,11110267,11110647,11111097,11111498,11112381,11113172,11115723,11116994,11121947,11122176,11127291,11127611,11129319,11132769,11139795,11150085,11181901,11182184,11187204,11191955,11193457,11194955,11195439,11196042,11198791,11211311,11213568,11213943,11215079,11216041,112…	11090144,11090930,11092014,11092373,11095561,11097097,11097531,11098112,11099730,11104012,11104770,11107277,11109440,11109788,11110450,11110770,11111196,11111595,11112482,11113421,11115841,11117110,11122079,11122302,11127399,11127689,11129435,11132870,11139935,11150161,11182047,11182347,11187347,11192102,11193550,11195118,11195552,11196210,11198878,11211562,11213698,11214078,11215172,11216131,112…	FK506 binding protein 12-rapamycin associated	2475
Intergenic | 458 | 30286 | 5213 chr1 11301363 11301962 ccaat + | 0.943710 0.056290 Histone 5213 | NM_013319	chr1	+	11255841	11271077	11256175	11268775	2	11255841,11268287,	11256704,11271077,	UbiA prenyltransferase domain containing 1	29914
Intergenic | 459 | 56413 | 5214 chr1 11301608 11302207 ccaat - | 0.811250 0.188750 Histone 5214 | NM_004958	chr1	-	11089175	11245195	11090128	11242053	58	11089175,11090824,11091933,11092292,11095495,11096961,11097456,11098039,11099647,11103889,11104622,11107141,11109265,11109653,11110267,11110647,11111097,11111498,11112381,11113172,11115723,11116994,11121947,11122176,11127291,11127611,11129319,11132769,11139795,11150085,11181901,11182184,11187204,11191955,11193457,11194955,11195439,11196042,11198791,11211311,11213568,11213943,11215079,11216041,112…	11090144,11090930,11092014,11092373,11095561,11097097,11097531,11098112,11099730,11104012,11104770,11107277,11109440,11109788,11110450,11110770,11111196,11111595,11112482,11113421,11115841,11117110,11122079,11122302,11127399,11127689,11129435,11132870,11139935,11150161,11182047,11182347,11187347,11192102,11193550,11195118,11195552,11196210,11198878,11211562,11213698,11214078,11215172,11216131,112…	FK506 binding protein 12-rapamycin associated	2475
Intergenic | 460 | 30387 | 5215 chr1 11301464 11302063 ccaat + | 0.943710 0.056290 Histone 5215 | NM_013319	chr1	+	11255841	11271077	11256175	11268775	2	11255841,11268287,	11256704,11271077,	UbiA prenyltransferase domain containing 1	29914
Intergenic | 461 | 56514 | 5216 chr1 11301709 11302308 ccaat - | 0.911624 0.088376 Histone 5216 | NM_004958	chr1	-	11089175	11245195	11090128	11242053	58	11089175,11090824,11091933,11092292,11095495,11096961,11097456,11098039,11099647,11103889,11104622,11107141,11109265,11109653,11110267,11110647,11111097,11111498,11112381,11113172,11115723,11116994,11121947,11122176,11127291,11127611,11129319,11132769,11139795,11150085,11181901,11182184,11187204,11191955,11193457,11194955,11195439,11196042,11198791,11211311,11213568,11213943,11215079,11216041,112…	11090144,11090930,11092014,11092373,11095561,11097097,11097531,11098112,11099730,11104012,11104770,11107277,11109440,11109788,11110450,11110770,11111196,11111595,11112482,11113421,11115841,11117110,11122079,11122302,11127399,11127689,11129435,11132870,11139935,11150161,11182047,11182347,11187347,11192102,11193550,11195118,11195552,11196210,11198878,11211562,11213698,11214078,11215172,11216131,112…	FK506 binding protein 12-rapamycin associated	2475
Intergenic | 462 | 76665 | 5227 chr1 11347742 11348341 ccaat + | 0.801354 0.198646 Histone 5227 | NM_013319	chr1	+	11255841	11271077	11256175	11268775	2	11255841,11268287,	11256704,11271077,	UbiA prenyltransferase domain containing 1	29914
Intergenic | 463 | 103142 | 5230 chr1 11348337 11348936 CCAAT - | 0.717720 0.282280 Histone 5230 | NM_004958	chr1	-	11089175	11245195	11090128	11242053	58	11089175,11090824,11091933,11092292,11095495,11096961,11097456,11098039,11099647,11103889,11104622,11107141,11109265,11109653,11110267,11110647,11111097,11111498,11112381,11113172,11115723,11116994,11121947,11122176,11127291,11127611,11129319,11132769,11139795,11150085,11181901,11182184,11187204,11191955,11193457,11194955,11195439,11196042,11198791,11211311,11213568,11213943,11215079,11216041,112…	11090144,11090930,11092014,11092373,11095561,11097097,11097531,11098112,11099730,11104012,11104770,11107277,11109440,11109788,11110450,11110770,11111196,11111595,11112482,11113421,11115841,11117110,11122079,11122302,11127399,11127689,11129435,11132870,11139935,11150161,11182047,11182347,11187347,11192102,11193550,11195118,11195552,11196210,11198878,11211562,11213698,11214078,11215172,11216131,112…	FK506 binding protein 12-rapamycin associated	2475
Intergenic | 464 | 103225 | 5232 chr1 11348420 11349019 ccaat - | 0.738569 0.261431 Histone 5232 | NM_004958	chr1	-	11089175	11245195	11090128	11242053	58	11089175,11090824,11091933,11092292,11095495,11096961,11097456,11098039,11099647,11103889,11104622,11107141,11109265,11109653,11110267,11110647,11111097,11111498,11112381,11113172,11115723,11116994,11121947,11122176,11127291,11127611,11129319,11132769,11139795,11150085,11181901,11182184,11187204,11191955,11193457,11194955,11195439,11196042,11198791,11211311,11213568,11213943,11215079,11216041,112…	11090144,11090930,11092014,11092373,11095561,11097097,11097531,11098112,11099730,11104012,11104770,11107277,11109440,11109788,11110450,11110770,11111196,11111595,11112482,11113421,11115841,11117110,11122079,11122302,11127399,11127689,11129435,11132870,11139935,11150161,11182047,11182347,11187347,11192102,11193550,11195118,11195552,11196210,11198878,11211562,11213698,11214078,11215172,11216131,112…	FK506 binding protein 12-rapamycin associated	2475
Intergenic | 465 | 170255 | 5268 chr1 11415450 11416049 ccaat - | 0.518958 0.481042 Histone 5268 | NM_004958	chr1	-	11089175	11245195	11090128	11242053	58	11089175,11090824,11091933,11092292,11095495,11096961,11097456,11098039,11099647,11103889,11104622,11107141,11109265,11109653,11110267,11110647,11111097,11111498,11112381,11113172,11115723,11116994,11121947,11122176,11127291,11127611,11129319,11132769,11139795,11150085,11181901,11182184,11187204,11191955,11193457,11194955,11195439,11196042,11198791,11211311,11213568,11213943,11215079,11216041,112…	11090144,11090930,11092014,11092373,11095561,11097097,11097531,11098112,11099730,11104012,11104770,11107277,11109440,11109788,11110450,11110770,11111196,11111595,11112482,11113421,11115841,11117110,11122079,11122302,11127399,11127689,11129435,11132870,11139935,11150161,11182047,11182347,11187347,11192102,11193550,11195118,11195552,11196210,11198878,11211562,11213698,11214078,11215172,11216131,112…	FK506 binding protein 12-rapamycin associated	2475
Intergenic | 466 | 20421 | 5283 chr1 11440862 11441461 CCAAT + | 0.583305 0.416695 Histone 5283 | NM_020780	chr1	+	11461881	11520227	11483636	11519330	21	11461881,11483633,11485321,11497033,11498012,11498644,11500106,11501998,11502362,11503330,11506585,11507819,11509294,11512199,11512430,11513550,11514208,11517024,11517654,11518121,11518967,	11462016,11484732,11485541,11497170,11498147,11498805,11500246,11502147,11502524,11503492,11506699,11507956,11509479,11512330,11512603,11513677,11514354,11517184,11517768,11518288,11520227,	patched domain containing 2	57540
Segment_within_Transcript | 467 | 5307 chr1 11483806 11484405 CCAAT + | 0.553074 0.446926 Histone 5307 | NM_020780	chr1	+	11461881	11520227	11483636	11519330	21	11461881,11483633,11485321,11497033,11498012,11498644,11500106,11501998,11502362,11503330,11506585,11507819,11509294,11512199,11512430,11513550,11514208,11517024,11517654,11518121,11518967,	11462016,11484732,11485541,11497170,11498147,11498805,11500246,11502147,11502524,11503492,11506699,11507956,11509479,11512330,11512603,11513677,11514354,11517184,11517768,11518288,11520227,	patched domain containing 2	57540
Intergenic | 468 | 146385 | 5308 chr1 11484051 11484650 CCAAT - | 0.872275 0.127725 Histone 5308 | NM_012168	chr1	-	11631034	11637326	11631337	11636984	6	11631034,11631730,11632422,11632588,11633109,11636962,	11631472,11631869,11632518,11632718,11633478,11637326,	F-box only protein 2	26232
Intergenic | 469 | 146244 | 5310 chr1 11484192 11484791 CCAAT - | 0.872275 0.127725 Histone 5310 | NM_012168	chr1	-	11631034	11637326	11631337	11636984	6	11631034,11631730,11632422,11632588,11633109,11636962,	11631472,11631869,11632518,11632718,11633478,11637326,	F-box only protein 2	26232
Segment_within_Transcript | 470 | 5315 chr1 11493428 11494027 ccaat + | 0.592381 0.407619 Histone 5315 | NM_020780	chr1	+	11461881	11520227	11483636	11519330	21	11461881,11483633,11485321,11497033,11498012,11498644,11500106,11501998,11502362,11503330,11506585,11507819,11509294,11512199,11512430,11513550,11514208,11517024,11517654,11518121,11518967,	11462016,11484732,11485541,11497170,11498147,11498805,11500246,11502147,11502524,11503492,11506699,11507956,11509479,11512330,11512603,11513677,11514354,11517184,11517768,11518288,11520227,	patched domain containing 2	57540
Intergenic | 471 | 122571 | 5322 chr1 11507865 11508464 CCAAT - | 0.773482 0.226518 Histone 5322 | NM_012168	chr1	-	11631034	11637326	11631337	11636984	6	11631034,11631730,11632422,11632588,11633109,11636962,	11631472,11631869,11632518,11632718,11633478,11637326,	F-box only protein 2	26232
Segment_within_Transcript | 472 | 5325 chr1 11513568 11514167 CCAAT + | 0.984160 0.015840 Histone 5325 | NM_020780	chr1	+	11461881	11520227	11483636	11519330	21	11461881,11483633,11485321,11497033,11498012,11498644,11500106,11501998,11502362,11503330,11506585,11507819,11509294,11512199,11512430,11513550,11514208,11517024,11517654,11518121,11518967,	11462016,11484732,11485541,11497170,11498147,11498805,11500246,11502147,11502524,11503492,11506699,11507956,11509479,11512330,11512603,11513677,11514354,11517184,11517768,11518288,11520227,	patched domain containing 2	57540
Segment_within_Transcript | 473 | 5327 chr1 11513670 11514269 CCAAT + | 0.984160 0.015840 Histone 5327 | NM_020780	chr1	+	11461881	11520227	11483636	11519330	21	11461881,11483633,11485321,11497033,11498012,11498644,11500106,11501998,11502362,11503330,11506585,11507819,11509294,11512199,11512430,11513550,11514208,11517024,11517654,11518121,11518967,	11462016,11484732,11485541,11497170,11498147,11498805,11500246,11502147,11502524,11503492,11506699,11507956,11509479,11512330,11512603,11513677,11514354,11517184,11517768,11518288,11520227,	patched domain containing 2	57540
Intergenic | 474 | 38179 | 5343 chr1 11558406 11559005 ccaat + | 0.676033 0.323967 Histone 5343 | NM_020780	chr1	+	11461881	11520227	11483636	11519330	21	11461881,11483633,11485321,11497033,11498012,11498644,11500106,11501998,11502362,11503330,11506585,11507819,11509294,11512199,11512430,11513550,11514208,11517024,11517654,11518121,11518967,	11462016,11484732,11485541,11497170,11498147,11498805,11500246,11502147,11502524,11503492,11506699,11507956,11509479,11512330,11512603,11513677,11514354,11517184,11517768,11518288,11520227,	patched domain containing 2	57540
Intergenic | 475 | 52374 | 5363 chr1 11572601 11573200 CCAAT + | 0.688235 0.311765 Histone 5363 | NM_020780	chr1	+	11461881	11520227	11483636	11519330	21	11461881,11483633,11485321,11497033,11498012,11498644,11500106,11501998,11502362,11503330,11506585,11507819,11509294,11512199,11512430,11513550,11514208,11517024,11517654,11518121,11518967,	11462016,11484732,11485541,11497170,11498147,11498805,11500246,11502147,11502524,11503492,11506699,11507956,11509479,11512330,11512603,11513677,11514354,11517184,11517768,11518288,11520227,	patched domain containing 2	57540
Intergenic | 476 | 44792 | 5381 chr1 11591628 11592227 ccaat + | 0.920928 0.079072 Histone 5381 | NM_183412	chr1	+	11637018	11645971	11638479	11643949	5	11637018,11638449,11640910,11641379,11643773,	11637225,11638744,11641008,11641515,11645971,	F-box protein 44 isoform 2	93611
Intergenic | 477 | 44754 | 5383 chr1 11591666 11592265 ccaat + | 0.920928 0.079072 Histone 5383 | NM_183412	chr1	+	11637018	11645971	11638479	11643949	5	11637018,11638449,11640910,11641379,11643773,	11637225,11638744,11641008,11641515,11645971,	F-box protein 44 isoform 2	93611
Intergenic | 478 | 38525 | 5384 chr1 11591911 11592510 ccaat - | 0.676764 0.323236 Histone 5384 | NM_012168	chr1	-	11631034	11637326	11631337	11636984	6	11631034,11631730,11632422,11632588,11633109,11636962,	11631472,11631869,11632518,11632718,11633478,11637326,	F-box only protein 2	26232
Intergenic | 479 | 153 | 5402 chr1 11630283 11630882 CCAAT - | 0.911901 0.088099 Histone 5402 | NM_012168	chr1	-	11631034	11637326	11631337	11636984	6	11631034,11631730,11632422,11632588,11633109,11636962,	11631472,11631869,11632518,11632718,11633478,11637326,	F-box only protein 2	26232
Segment_within_Transcript | 480 | 5407 chr1 11640889 11641488 CCAAT + | 0.621730 0.378270 Histone 5407 | NM_183412	chr1	+	11637018	11645971	11638479	11643949	5	11637018,11638449,11640910,11641379,11643773,	11637225,11638744,11641008,11641515,11645971,	F-box protein 44 isoform 2	93611
Segment_within_Transcript | 480 | 5407 chr1 11640889 11641488 CCAAT + | 0.621730 0.378270 Histone 5407 | NM_001014765	chr1	+	11637500	11645971	11638479	11643917	7	11637500,11637971,11638449,11640910,11641176,11641379,11643773,	11637596,11638343,11638744,11641037,11641272,11641515,11645971,	F-box protein 44 isoform 1	93611
Segment_within_Transcript | 480 | 5407 chr1 11640889 11641488 CCAAT + | 0.621730 0.378270 Histone 5407 | NM_033182	chr1	+	11637500	11645971	11638479	11643917	6	11637500,11638449,11640910,11641176,11641379,11643773,	11637596,11638744,11641037,11641272,11641515,11645971,	F-box protein 44 isoform 1	93611
Segment_within_Transcript | 480 | 5407 chr1 11640889 11641488 CCAAT + | 0.621730 0.378270 Histone 5407 | NM_183413	chr1	+	11637500	11645971	11638479	11643949	5	11637500,11638449,11640910,11641379,11643773,	11637596,11638744,11641008,11641515,11645971,	F-box protein 44 isoform 2	93611
Intergenic | 481 | 6793 | 5421 chr1 11666976 11667575 CCAAT + | 0.680170 0.319830 Histone 5421 | NM_198545	chr1	+	11674367	11702923	11688902	11702340	7	11674367,11688892,11691918,11694494,11694983,11697762,11702227,	11674497,11689353,11692109,11694609,11695073,11697852,11702923,	chromosome 1 open reading frame 187	374946
Segment_within_Transcript | 482 | 5481 chr1 11816576 11817175 CCAAT + | 0.628046 0.371954 Histone 5481 | NM_001286	chr1	+	11788793	11825788	11788906	11822867	23	11788793,11789774,11798489,11799258,11802131,11805338,11806350,11807129,11808799,11809732,11810749,11811101,11811839,11816158,11816520,11816879,11817127,11818610,11819642,11819986,11820978,11821178,11822786,	11788993,11789834,11798555,11799324,11802198,11805445,11806477,11807197,11808858,11809865,11810863,11811268,11811966,11816282,11816674,11817039,11817234,11818797,11819800,11820143,11821086,11821304,11825788,	chloride channel 6 isoform ClC-6a	1185
Intergenic | 483 | 10943 | 5482 chr1 11816821 11817420 CCAAT - | 0.672745 0.327255 Histone 5482 | NM_006172	chr1	-	11828362	11830422	11828652	11830328	3	11828362,11829756,11830205,	11828658,11830083,11830422,	natriuretic peptide precursor A	4878
Segment_within_Transcript | 484 | 5485 chr1 11824295 11824894 CCAAT + | 0.688825 0.311175 Histone 5485 | NM_001286	chr1	+	11788793	11825788	11788906	11822867	23	11788793,11789774,11798489,11799258,11802131,11805338,11806350,11807129,11808799,11809732,11810749,11811101,11811839,11816158,11816520,11816879,11817127,11818610,11819642,11819986,11820978,11821178,11822786,	11788993,11789834,11798555,11799324,11802198,11805445,11806477,11807197,11808858,11809865,11810863,11811268,11811966,11816282,11816674,11817039,11817234,11818797,11819800,11820143,11821086,11821304,11825788,	chloride channel 6 isoform ClC-6a	1185
Intergenic | 485 | 3224 | 5486 chr1 11824540 11825139 CCAAT - | 0.580835 0.419165 Histone 5486 | NM_006172	chr1	-	11828362	11830422	11828652	11830328	3	11828362,11829756,11830205,	11828658,11830083,11830422,	natriuretic peptide precursor A	4878
Intergenic | 486 | 4993 | 5489 chr1 11830781 11831380 CCAAT + | 0.610144 0.389856 Histone 5489 | NM_001286	chr1	+	11788793	11825788	11788906	11822867	23	11788793,11789774,11798489,11799258,11802131,11805338,11806350,11807129,11808799,11809732,11810749,11811101,11811839,11816158,11816520,11816879,11817127,11818610,11819642,11819986,11820978,11821178,11822786,	11788993,11789834,11798555,11799324,11802198,11805445,11806477,11807197,11808858,11809865,11810863,11811268,11811966,11816282,11816674,11817039,11817234,11818797,11819800,11820143,11821086,11821304,11825788,	chloride channel 6 isoform ClC-6a	1185
Intergenic | 487 | 14855 | 5500 chr1 11856434 11857033 CCAAT - | 0.546465 0.453535 Histone 5500 | NM_002521	chr1	-	11840107	11841579	11840298	11841477	3	11840107,11840857,11841345,	11840315,11841113,11841579,	natriuretic peptide precursor B preproprotein	4879
Overlap_TSS | 488 | 5541 chr1 12001513 12002112 CCAAT + | 0.867805 0.132195 Histone 5541 | NM_021933	chr1	+	12002098	12014693	12004370	12014452	10	12002098,12004288,12004738,12005476,12011676,12011866,12012408,12012671,12013909,12014365,	12002196,12004484,12005086,12005561,12011785,12011925,12012538,12012768,12014047,12014693,	invasion inhibitory protein 45	60672
Intergenic | 489 | 92870 | 5546 chr1 12001937 12002536 CCAAT - | 0.841667 0.158333 Histone 5546 | NM_138346	chr1	-	11902709	11909067	11902958	11908881	3	11902709,11905279,11907848,	11902976,11906133,11909067,	hypothetical protein LOC90231	90231
Intergenic | 490 | 169578 | 5564 chr1 12078645 12079244 ccaat - | 0.770261 0.229739 Histone 5564 | NM_138346	chr1	-	11902709	11909067	11902958	11908881	3	11902709,11905279,11907848,	11902976,11906133,11909067,	hypothetical protein LOC90231	90231
Segment_within_Transcript | 491 | 5575 chr1 12117174 12117773 CCAAT + | 0.848061 0.151939 Histone 5575 | NM_001243	chr1	+	12046020	12126851	12046242	12125175	15	12046020,12067107,12079744,12087022,12092209,12092684,12094541,12098220,12105927,12106358,12108594,12108826,12118231,12120872,12124930,	12046305,12067195,12079861,12087175,12092300,12092848,12094658,12098373,12106021,12106471,12108696,12108880,12118257,12121080,12126851,	tumor necrosis factor receptor superfamily,	943
Segment_within_Transcript | 491 | 5575 chr1 12117174 12117773 CCAAT + | 0.848061 0.151939 Histone 5575 | NM_152942	chr1	+	12108544	12126851	12120926	12125175	5	12108544,12108826,12118231,12120872,12124930,	12108696,12108880,12118257,12121080,12126851,	tumor necrosis factor receptor superfamily,	943
Intergenic | 492 | 208352 | 5576 chr1 12117419 12118018 CCAAT - | 0.511372 0.488628 Histone 5576 | NM_138346	chr1	-	11902709	11909067	11902958	11908881	3	11902709,11905279,11907848,	11902976,11906133,11909067,	hypothetical protein LOC90231	90231
Segment_within_Transcript | 493 | 5585 chr1 12157492 12158091 ccaat + | 0.740319 0.259681 Histone 5585 | NM_001066	chr1	+	12149646	12191864	12149735	12189664	10	12149646,12171439,12173600,12174417,12175074,12175506,12176598,12177227,12184610,12189383,	12149813,12171539,12173729,12174567,12175168,12175742,12176676,12177262,12184815,12191864,	tumor necrosis factor receptor 2 precursor	7133
Intergenic | 494 | 295460 | 5596 chr1 12204527 12205126 ccaat - | 0.737091 0.262909 Histone 5596 | NM_138346	chr1	-	11902709	11909067	11902958	11908881	3	11902709,11905279,11907848,	11902976,11906133,11909067,	hypothetical protein LOC90231	90231
Intergenic | 495 | 5063 | 5599 chr1 12207038 12207637 ccaat + | 0.786283 0.213717 Histone 5599 | NM_015378	chr1	+	12212699	12494685	12216910	12491665	70	12212699,12216834,12225156,12226889,12227180,12231866,12236365,12238976,12239630,12240578,12243336,12243591,12244544,12249524,12250488,12251349,12253637,12255646,12258468,12262142,12265348,12270866,12273641,12276167,12281845,12287149,12291074,12294097,12294456,12296758,12300715,12302140,12304452,12305179,12306349,12310291,12312472,12315869,12318348,12320874,12324423,12325542,12328017,12329248,123…	12212764,12217007,12225234,12227080,12227261,12231983,12236470,12239147,12239731,12240747,12243438,12243793,12244724,12249655,12250564,12251520,12253768,12255779,12260682,12262294,12266380,12270957,12273768,12276348,12282028,12287372,12291285,12294269,12294569,12296971,12300981,12302274,12304608,12305390,12306424,12310498,12312562,12316010,12318471,12320949,12324529,12325695,12328153,12329296,123…	vacuolar protein sorting 13D isoform 1	55187
Segment_within_Transcript | 496 | 5621 chr1 12305787 12306386 CCAAT + | 0.682046 0.317954 Histone 5621 | NM_015378	chr1	+	12212699	12494685	12216910	12491665	70	12212699,12216834,12225156,12226889,12227180,12231866,12236365,12238976,12239630,12240578,12243336,12243591,12244544,12249524,12250488,12251349,12253637,12255646,12258468,12262142,12265348,12270866,12273641,12276167,12281845,12287149,12291074,12294097,12294456,12296758,12300715,12302140,12304452,12305179,12306349,12310291,12312472,12315869,12318348,12320874,12324423,12325542,12328017,12329248,123…	12212764,12217007,12225234,12227080,12227261,12231983,12236470,12239147,12239731,12240747,12243438,12243793,12244724,12249655,12250564,12251520,12253768,12255779,12260682,12262294,12266380,12270957,12273768,12276348,12282028,12287372,12291285,12294269,12294569,12296971,12300981,12302274,12304608,12305390,12306424,12310498,12312562,12316010,12318471,12320949,12324529,12325695,12328153,12329296,123…	vacuolar protein sorting 13D isoform 1	55187
Segment_within_Transcript | 496 | 5621 chr1 12305787 12306386 CCAAT + | 0.682046 0.317954 Histone 5621 | NM_018156	chr1	+	12212699	12494685	12216910	12491665	69	12212699,12216834,12225156,12226889,12227180,12231866,12236365,12238976,12239630,12240578,12243336,12243591,12244544,12249524,12250488,12251349,12253637,12255646,12258468,12262142,12265348,12270866,12273641,12276167,12281845,12287149,12291074,12294097,12294456,12296758,12300715,12302140,12304452,12305179,12306349,12310291,12312472,12315869,12318348,12324423,12325542,12328017,12329248,12331466,123…	12212764,12217007,12225234,12227080,12227261,12231983,12236470,12239147,12239731,12240747,12243438,12243793,12244724,12249655,12250564,12251520,12253768,12255779,12260682,12262294,12266380,12270957,12273768,12276348,12282028,12287372,12291285,12294269,12294569,12296971,12300981,12302274,12304608,12305390,12306424,12310498,12312562,12316010,12318471,12324529,12325695,12328153,12329296,12331617,123…	vacuolar protein sorting 13D isoform 2	55187
Intergenic | 497 | 243895 | 5622 chr1 12306032 12306631 CCAAT - | 0.836386 0.163614 Histone 5622 | NM_004753	chr1	-	12550525	12600407	12550955	12599940	6	12550525,12555342,12561332,12561907,12563137,12599745,	12551040,12555468,12561571,12562027,12563281,12600407,	dehydrogenase/reductase (SDR family) member 3	9249
Intergenic | 498 | 211286 | 5638 chr1 12338641 12339240 CCAAT - | 0.643817 0.356183 Histone 5638 | NM_004753	chr1	-	12550525	12600407	12550955	12599940	6	12550525,12555342,12561332,12561907,12563137,12599745,	12551040,12555468,12561571,12562027,12563281,12600407,	dehydrogenase/reductase (SDR family) member 3	9249
Segment_within_Transcript | 499 | 5659 chr1 12375395 12375994 ccaat + | 0.951246 0.048754 Histone 5659 | NM_015378	chr1	+	12212699	12494685	12216910	12491665	70	12212699,12216834,12225156,12226889,12227180,12231866,12236365,12238976,12239630,12240578,12243336,12243591,12244544,12249524,12250488,12251349,12253637,12255646,12258468,12262142,12265348,12270866,12273641,12276167,12281845,12287149,12291074,12294097,12294456,12296758,12300715,12302140,12304452,12305179,12306349,12310291,12312472,12315869,12318348,12320874,12324423,12325542,12328017,12329248,123…	12212764,12217007,12225234,12227080,12227261,12231983,12236470,12239147,12239731,12240747,12243438,12243793,12244724,12249655,12250564,12251520,12253768,12255779,12260682,12262294,12266380,12270957,12273768,12276348,12282028,12287372,12291285,12294269,12294569,12296971,12300981,12302274,12304608,12305390,12306424,12310498,12312562,12316010,12318471,12320949,12324529,12325695,12328153,12329296,123…	vacuolar protein sorting 13D isoform 1	55187
Segment_within_Transcript | 499 | 5659 chr1 12375395 12375994 ccaat + | 0.951246 0.048754 Histone 5659 | NM_018156	chr1	+	12212699	12494685	12216910	12491665	69	12212699,12216834,12225156,12226889,12227180,12231866,12236365,12238976,12239630,12240578,12243336,12243591,12244544,12249524,12250488,12251349,12253637,12255646,12258468,12262142,12265348,12270866,12273641,12276167,12281845,12287149,12291074,12294097,12294456,12296758,12300715,12302140,12304452,12305179,12306349,12310291,12312472,12315869,12318348,12324423,12325542,12328017,12329248,12331466,123…	12212764,12217007,12225234,12227080,12227261,12231983,12236470,12239147,12239731,12240747,12243438,12243793,12244724,12249655,12250564,12251520,12253768,12255779,12260682,12262294,12266380,12270957,12273768,12276348,12282028,12287372,12291285,12294269,12294569,12296971,12300981,12302274,12304608,12305390,12306424,12310498,12312562,12316010,12318471,12324529,12325695,12328153,12329296,12331617,123…	vacuolar protein sorting 13D isoform 2	55187
Segment_within_Transcript | 500 | 5661 chr1 12375436 12376035 ccaat + | 0.951246 0.048754 Histone 5661 | NM_015378	chr1	+	12212699	12494685	12216910	12491665	70	12212699,12216834,12225156,12226889,12227180,12231866,12236365,12238976,12239630,12240578,12243336,12243591,12244544,12249524,12250488,12251349,12253637,12255646,12258468,12262142,12265348,12270866,12273641,12276167,12281845,12287149,12291074,12294097,12294456,12296758,12300715,12302140,12304452,12305179,12306349,12310291,12312472,12315869,12318348,12320874,12324423,12325542,12328017,12329248,123…	12212764,12217007,12225234,12227080,12227261,12231983,12236470,12239147,12239731,12240747,12243438,12243793,12244724,12249655,12250564,12251520,12253768,12255779,12260682,12262294,12266380,12270957,12273768,12276348,12282028,12287372,12291285,12294269,12294569,12296971,12300981,12302274,12304608,12305390,12306424,12310498,12312562,12316010,12318471,12320949,12324529,12325695,12328153,12329296,123…	vacuolar protein sorting 13D isoform 1	55187
Segment_within_Transcript | 500 | 5661 chr1 12375436 12376035 ccaat + | 0.951246 0.048754 Histone 5661 | NM_018156	chr1	+	12212699	12494685	12216910	12491665	69	12212699,12216834,12225156,12226889,12227180,12231866,12236365,12238976,12239630,12240578,12243336,12243591,12244544,12249524,12250488,12251349,12253637,12255646,12258468,12262142,12265348,12270866,12273641,12276167,12281845,12287149,12291074,12294097,12294456,12296758,12300715,12302140,12304452,12305179,12306349,12310291,12312472,12315869,12318348,12324423,12325542,12328017,12329248,12331466,123…	12212764,12217007,12225234,12227080,12227261,12231983,12236470,12239147,12239731,12240747,12243438,12243793,12244724,12249655,12250564,12251520,12253768,12255779,12260682,12262294,12266380,12270957,12273768,12276348,12282028,12287372,12291285,12294269,12294569,12296971,12300981,12302274,12304608,12305390,12306424,12310498,12312562,12316010,12318471,12324529,12325695,12328153,12329296,12331617,123…	vacuolar protein sorting 13D isoform 2	55187
Intergenic | 501 | 127612 | 5688 chr1 12422315 12422914 ccaat - | 0.713113 0.286887 Histone 5688 | NM_004753	chr1	-	12550525	12600407	12550955	12599940	6	12550525,12555342,12561332,12561907,12563137,12599745,	12551040,12555468,12561571,12562027,12563281,12600407,	dehydrogenase/reductase (SDR family) member 3	9249
Intergenic | 502 | 109315 | 5692 chr1 12440612 12441211 CCAAT - | 0.794445 0.205555 Histone 5692 | NM_004753	chr1	-	12550525	12600407	12550955	12599940	6	12550525,12555342,12561332,12561907,12563137,12599745,	12551040,12555468,12561571,12562027,12563281,12600407,	dehydrogenase/reductase (SDR family) member 3	9249
Intergenic | 503 | 41617 | 5743 chr1 12536302 12536901 ccaat + | 0.657640 0.342360 Histone 5743 | NM_015378	chr1	+	12212699	12494685	12216910	12491665	70	12212699,12216834,12225156,12226889,12227180,12231866,12236365,12238976,12239630,12240578,12243336,12243591,12244544,12249524,12250488,12251349,12253637,12255646,12258468,12262142,12265348,12270866,12273641,12276167,12281845,12287149,12291074,12294097,12294456,12296758,12300715,12302140,12304452,12305179,12306349,12310291,12312472,12315869,12318348,12320874,12324423,12325542,12328017,12329248,123…	12212764,12217007,12225234,12227080,12227261,12231983,12236470,12239147,12239731,12240747,12243438,12243793,12244724,12249655,12250564,12251520,12253768,12255779,12260682,12262294,12266380,12270957,12273768,12276348,12282028,12287372,12291285,12294269,12294569,12296971,12300981,12302274,12304608,12305390,12306424,12310498,12312562,12316010,12318471,12320949,12324529,12325695,12328153,12329296,123…	vacuolar protein sorting 13D isoform 1	55187
Intergenic | 504 | 41696 | 5745 chr1 12536381 12536980 ccaat + | 0.657640 0.342360 Histone 5745 | NM_015378	chr1	+	12212699	12494685	12216910	12491665	70	12212699,12216834,12225156,12226889,12227180,12231866,12236365,12238976,12239630,12240578,12243336,12243591,12244544,12249524,12250488,12251349,12253637,12255646,12258468,12262142,12265348,12270866,12273641,12276167,12281845,12287149,12291074,12294097,12294456,12296758,12300715,12302140,12304452,12305179,12306349,12310291,12312472,12315869,12318348,12320874,12324423,12325542,12328017,12329248,123…	12212764,12217007,12225234,12227080,12227261,12231983,12236470,12239147,12239731,12240747,12243438,12243793,12244724,12249655,12250564,12251520,12253768,12255779,12260682,12262294,12266380,12270957,12273768,12276348,12282028,12287372,12291285,12294269,12294569,12296971,12300981,12302274,12304608,12305390,12306424,12310498,12312562,12316010,12318471,12320949,12324529,12325695,12328153,12329296,123…	vacuolar protein sorting 13D isoform 1	55187
Segment_within_Transcript | 505 | 5776 chr1 12588748 12589347 ccaat - | 0.534243 0.465757 Histone 5776 | NM_004753	chr1	-	12550525	12600407	12550955	12599940	6	12550525,12555342,12561332,12561907,12563137,12599745,	12551040,12555468,12561571,12562027,12563281,12600407,	dehydrogenase/reductase (SDR family) member 3	9249
Intergenic | 506 | 3988 | 5784 chr1 12604395 12604994 CCAAT - | 0.506556 0.493444 Histone 5784 | NM_004753	chr1	-	12550525	12600407	12550955	12599940	6	12550525,12555342,12561332,12561907,12563137,12599745,	12551040,12555468,12561571,12562027,12563281,12600407,	dehydrogenase/reductase (SDR family) member 3	9249
Intergenic | 507 | 1382 | 5815 chr1 12651066 12651665 CCAAT + | 0.667275 0.332725 Histone 5815 | NM_001013630	chr1	+	12627152	12649684	12627152	12649333	4	12627152,12633728,12644388,12648558,	12627320,12633945,12644452,12649684,	arylacetamide deacetylase-like 4	343066
Intergenic | 508 | 50904 | 5816 chr1 12651311 12651910 CCAAT - | 0.558797 0.441203 Histone 5816 | NM_004753	chr1	-	12550525	12600407	12550955	12599940	6	12550525,12555342,12561332,12561907,12563137,12599745,	12551040,12555468,12561571,12562027,12563281,12600407,	dehydrogenase/reductase (SDR family) member 3	9249
Intergenic | 509 | 1549 | 5817 chr1 12651233 12651832 ccaat + | 0.667275 0.332725 Histone 5817 | NM_001013630	chr1	+	12627152	12649684	12627152	12649333	4	12627152,12633728,12644388,12648558,	12627320,12633945,12644452,12649684,	arylacetamide deacetylase-like 4	343066
Intergenic | 510 | 5302 | 5819 chr1 12654986 12655585 ccaat + | 0.923589 0.076411 Histone 5819 | NM_001013630	chr1	+	12627152	12649684	12627152	12649333	4	12627152,12633728,12644388,12648558,	12627320,12633945,12644452,12649684,	arylacetamide deacetylase-like 4	343066
Intergenic | 511 | 58448 | 5822 chr1 12658855 12659454 ccaat - | 0.991236 0.008764 Histone 5822 | NM_004753	chr1	-	12550525	12600407	12550955	12599940	6	12550525,12555342,12561332,12561907,12563137,12599745,	12551040,12555468,12561571,12562027,12563281,12600407,	dehydrogenase/reductase (SDR family) member 3	9249
Intergenic | 512 | 24048 | 5835 chr1 12673732 12674331 CCAAT + | 0.762664 0.237336 Histone 5835 | NM_001013630	chr1	+	12627152	12649684	12627152	12649333	4	12627152,12633728,12644388,12648558,	12627320,12633945,12644452,12649684,	arylacetamide deacetylase-like 4	343066
Intergenic | 513 | 22172 | 5839 chr1 12675934 12676533 ccaat + | 0.988609 0.011391 Histone 5839 | NM_001103169	chr1	+	12698704	12711313	12698930	12708550	3	12698704,12703471,12707775,	12698934,12703535,12711313,	arylacetamide deacetylase-like 3 isoform 2	126767
Segment_within_Transcript | 514 | 5861 chr1 12699748 12700347 CCAAT + | 0.744019 0.255981 Histone 5861 | NM_001103169	chr1	+	12698704	12711313	12698930	12708550	3	12698704,12703471,12707775,	12698934,12703535,12711313,	arylacetamide deacetylase-like 3 isoform 2	126767
Segment_within_Transcript | 514 | 5861 chr1 12699748 12700347 CCAAT + | 0.744019 0.255981 Histone 5861 | NM_001103170	chr1	+	12698704	12711313	12702066	12708550	4	12698704,12702063,12703471,12707775,	12698934,12702280,12703535,12711313,	arylacetamide deacetylase-like 3 isoform 1	126767
Intergenic | 515 | 1085 | 5901 chr1 12755887 12756486 CCAAT + | 0.606277 0.393723 Histone 5901 | NM_001080830	chr1	+	12757570	12760635	12757597	12760329	3	12757570,12758272,12759740,	12757884,12758848,12760635,	PRAME family member 12	390999
Intergenic | 516 | 73117 | 5902 chr1 12756132 12756731 CCAAT - | 0.980000 0.020000 Histone 5902 | NM_001013631	chr1	-	12829847	12831165	12829847	12830729	2	12829847,12831120,	12830910,12831165,	heterogeneous nuclear ribonucleoprotein C-like	343069
Intergenic | 517 | 9228 | 5983 chr1 12889210 12889809 ccaat + | 0.882997 0.117003 Histone 5983 | NM_001012276	chr1	+	12899036	12903155	12900099	12902820	4	12899036,12900074,12900768,12902258,	12899094,12900386,12901344,12903155,	PRAME family member 8	391002
Intergenic | 518 | 4876 | 5993 chr1 12893562 12894161 CCAAT + | 0.627506 0.372494 Histone 5993 | NM_001012276	chr1	+	12899036	12903155	12900099	12902820	4	12899036,12900074,12900768,12902258,	12899094,12900386,12901344,12903155,	PRAME family member 8	391002
Intergenic | 519 | 4725 | 5995 chr1 12893713 12894312 CCAAT + | 0.627506 0.372494 Histone 5995 | NM_001012276	chr1	+	12899036	12903155	12900099	12902820	4	12899036,12900074,12900768,12902258,	12899094,12900386,12901344,12903155,	PRAME family member 8	391002
Intergenic | 520 | 13763 | 6041 chr1 12943768 12944367 ccaat + | 0.534243 0.465757 Histone 6041 | NM_001100631	chr1	+	12958129	12960968	12958129	12960968	3	12958129,12958808,12960394,	12958422,12959387,12960968,	PRAME family member 22	653606
Intergenic | 521 | 13679 | 6043 chr1 12943852 12944451 ccaat + | 0.534243 0.465757 Histone 6043 | NM_001100631	chr1	+	12958129	12960968	12958129	12960968	3	12958129,12958808,12960394,	12958422,12959387,12960968,	PRAME family member 22	653606
Intergenic | 522 | 91656 | 6089 chr1 13052624 13053223 CCAAT + | 0.751868 0.248132 Histone 6089 | NM_001100631	chr1	+	12958129	12960968	12958129	12960968	3	12958129,12958808,12960394,	12958422,12959387,12960968,	PRAME family member 22	653606
Intergenic | 523 | 111194 | 6119 chr1 13072162 13072761 CCAAT + | 0.773433 0.226567 Histone 6119 | NM_001100631	chr1	+	12958129	12960968	12958129	12960968	3	12958129,12958808,12960394,	12958422,12959387,12960968,	PRAME family member 22	653606
Intergenic | 524 | 32069 | 6120 chr1 13072407 13073006 CCAAT - | 0.653298 0.346702 Histone 6120 | NM_001013407	chr1	-	13031100	13040338	13031424	13035267	4	13031100,13033732,13034980,13040260,	13031986,13034314,13035289,13040338,	PRAME family member 5	343068
Intergenic | 525 | 126737 | 6127 chr1 13087705 13088304 CCAAT + | 0.901295 0.098705 Histone 6127 | NM_001100631	chr1	+	12958129	12960968	12958129	12960968	3	12958129,12958808,12960394,	12958422,12959387,12960968,	PRAME family member 22	653606
Intergenic | 526 | 128464 | 6129 chr1 13089432 13090031 CCAAT + | 0.887931 0.112069 Histone 6129 | NM_001100631	chr1	+	12958129	12960968	12958129	12960968	3	12958129,12958808,12960394,	12958422,12959387,12960968,	PRAME family member 22	653606
Intergenic | 527 | 133155 | 6135 chr1 13094123 13094722 CCAAT + | 0.664330 0.335670 Histone 6135 | NM_001100631	chr1	+	12958129	12960968	12958129	12960968	3	12958129,12958808,12960394,	12958422,12959387,12960968,	PRAME family member 22	653606
Intergenic | 528 | 98020 | 6165 chr1 13133787 13134386 ccAAT + | 0.653298 0.346702 Histone 6165 | NM_001013407	chr1	+	13232405	13241644	13237477	13241320	4	13232405,13237455,13238430,13240758,	13232483,13237764,13239012,13241644,	PRAME family member 5	343068
Intergenic | 529 | 27478 | 6166 chr1 13134032 13134631 ccAAT - | 0.773433 0.226567 Histone 6166 | NM_001136561	chr1	-	13105547	13106554	13105577	13106459	1	13105547,	13106554,	heterogeneous nuclear ribonucleoprotein C-like	440563
Intergenic | 530 | 2317 | 6227 chr1 13243961 13244560 CCAAT + | 0.522675 0.477325 Histone 6227 | NM_001013407	chr1	+	13232405	13241644	13237477	13241320	4	13232405,13237455,13238430,13240758,	13232483,13237764,13239012,13241644,	PRAME family member 5	343068
Intergenic | 531 | 21766 | 6239 chr1 13263410 13264009 CCAAT + | 0.654402 0.345598 Histone 6239 | NM_001013407	chr1	+	13232405	13241644	13237477	13241320	4	13232405,13237455,13238430,13240758,	13232483,13237764,13239012,13241644,	PRAME family member 5	343068
Intergenic | 532 | 4248 | 6281 chr1 13305026 13305625 CCAAT + | 0.849853 0.150148 Histone 6281 | NM_001010890	chr1	+	13293762	13300778	13296589	13300446	4	13293762,13296573,13297553,13299884,	13293840,13296882,13298135,13300778,	PRAME family member 9	343070
Intergenic | 533 | 24117 | 6301 chr1 13324895 13325494 CCAAT + | 0.959627 0.040373 Histone 6301 | NM_001010890	chr1	+	13293762	13300778	13296589	13300446	4	13293762,13296573,13297553,13299884,	13293840,13296882,13298135,13300778,	PRAME family member 9	343070
Intergenic | 534 | 3196 | 6310 chr1 13353352 13353951 CCAAT - | 0.690078 0.309922 Histone 6310 | NM_001099790	chr1	-	13346639	13350156	13347275	13350109	3	13346639,13348857,13349822,	13347849,13349436,13350156,	PRAME family member 19	645414
Segment_within_Transcript | 535 | 6321 chr1 13369138 13369737 CCAAT + | 0.762807 0.237193 Histone 6321 | NM_001045480	chr1	+	13367840	13370846	13367870	13370715	3	13367840,13368553,13370156,	13368157,13369132,13370846,	PRAME family member 16	654348
Intergenic | 536 | 2300 | 6331 chr1 13385754 13386353 ccaat + | 0.721580 0.278420 Histone 6331 | NM_001099852	chr1	+	13388652	13399530	13394559	13399460	4	13388652,13394555,13396323,13398898,	13388747,13394846,13396902,13399530,	PRAME family member 20	645425
Intergenic | 537 | 2257 | 6333 chr1 13385797 13386396 ccaat + | 0.721580 0.278420 Histone 6333 | NM_001099852	chr1	+	13388652	13399530	13394559	13399460	4	13388652,13394555,13396323,13398898,	13388747,13394846,13396902,13399530,	PRAME family member 20	645425
Segment_within_Transcript | 538 | 6343 chr1 13389165 13389764 CCAAT + | 0.830394 0.169606 Histone 6343 | NM_001099852	chr1	+	13388652	13399530	13394559	13399460	4	13388652,13394555,13396323,13398898,	13388747,13394846,13396902,13399530,	PRAME family member 20	645425
Intergenic | 539 | 39254 | 6344 chr1 13389410 13390009 CCAAT - | 0.557557 0.442443 Histone 6344 | NM_001099790	chr1	-	13346639	13350156	13347275	13350109	3	13346639,13348857,13349822,	13347849,13349436,13350156,	PRAME family member 19	645414
Intergenic | 540 | 12996 | 6359 chr1 13412526 13413125 ccaat + | 0.803948 0.196052 Histone 6359 | NM_001099852	chr1	+	13388652	13399530	13394559	13399460	4	13388652,13394555,13396323,13398898,	13388747,13394846,13396902,13399530,	PRAME family member 20	645425
Intergenic | 541 | 62615 | 6360 chr1 13412771 13413370 ccaat - | 0.786180 0.213820 Histone 6360 | NM_001099790	chr1	-	13346639	13350156	13347275	13350109	3	13346639,13348857,13349822,	13347849,13349436,13350156,	PRAME family member 19	645414
Intergenic | 542 | 13086 | 6361 chr1 13412616 13413215 ccaat + | 0.803948 0.196052 Histone 6361 | NM_001099852	chr1	+	13388652	13399530	13394559	13399460	4	13388652,13394555,13396323,13398898,	13388747,13394846,13396902,13399530,	PRAME family member 20	645425
Intergenic | 543 | 62705 | 6362 chr1 13412861 13413460 ccaat - | 0.786180 0.213820 Histone 6362 | NM_001099790	chr1	-	13346639	13350156	13347275	13350109	3	13346639,13348857,13349822,	13347849,13349436,13350156,	PRAME family member 19	645414
Intergenic | 544 | 13142 | 6363 chr1 13412672 13413271 ccaat + | 0.803948 0.196052 Histone 6363 | NM_001099852	chr1	+	13388652	13399530	13394559	13399460	4	13388652,13394555,13396323,13398898,	13388747,13394846,13396902,13399530,	PRAME family member 20	645425
Intergenic | 545 | 29766 | 6377 chr1 13484195 13484794 CCAAT + | 0.654402 0.345598 Histone 6377 | NM_001098376	chr1	+	13514559	13521574	13517386	13521243	4	13514559,13517370,13518350,13520681,	13514637,13517679,13518932,13521574,	PRAME family member 15	653619
Intergenic | 546 | 4245 | 6419 chr1 13525820 13526419 CCAAT + | 0.849853 0.150148 Histone 6419 | NM_001010890	chr1	+	13514559	13521575	13517386	13521243	4	13514559,13517370,13518350,13520681,	13514637,13517679,13518932,13521575,	PRAME family member 9	343070
Intergenic | 547 | 24175 | 6439 chr1 13545750 13546349 CCAAT + | 0.959627 0.040373 Histone 6439 | NM_001010890	chr1	+	13514559	13521575	13517386	13521243	4	13514559,13517370,13518350,13520681,	13514637,13517679,13518932,13521575,	PRAME family member 9	343070
Intergenic | 548 | 3197 | 6450 chr1 13574189 13574788 CCAAT - | 0.690078 0.309922 Histone 6450 | NM_001099790	chr1	-	13567475	13570992	13568111	13570945	3	13567475,13569693,13570658,	13568685,13570272,13570992,	PRAME family member 19	645414
Segment_within_Transcript | 549 | 6461 chr1 13589972 13590571 CCAAT + | 0.762807 0.237193 Histone 6461 | NM_001099851	chr1	+	13588674	13591651	13588704	13591549	3	13588674,13589387,13590990,	13588991,13589966,13591651,	PRAME family member 17	391004
Intergenic | 550 | 2300 | 6471 chr1 13606595 13607194 ccaat + | 0.721580 0.278420 Histone 6471 | NM_001099852	chr1	+	13609493	13620390	13615398	13620320	4	13609493,13615394,13617183,13619758,	13609588,13615685,13617762,13620390,	PRAME family member 20	645425
Intergenic | 551 | 2257 | 6473 chr1 13606638 13607237 ccaat + | 0.721580 0.278420 Histone 6473 | NM_001099852	chr1	+	13609493	13620390	13615398	13620320	4	13609493,13615394,13617183,13619758,	13609588,13615685,13617762,13620390,	PRAME family member 20	645425
Segment_within_Transcript | 552 | 6483 chr1 13610006 13610605 CCAAT + | 0.830394 0.169606 Histone 6483 | NM_001099852	chr1	+	13609493	13620390	13615398	13620320	4	13609493,13615394,13617183,13619758,	13609588,13615685,13617762,13620390,	PRAME family member 20	645425
Intergenic | 553 | 39259 | 6484 chr1 13610251 13610850 CCAAT - | 0.557557 0.442443 Histone 6484 | NM_001099790	chr1	-	13567475	13570992	13568111	13570945	3	13567475,13569693,13570658,	13568685,13570272,13570992,	PRAME family member 19	645414
Intergenic | 554 | 12995 | 6499 chr1 13633385 13633984 ccaat + | 0.803948 0.196052 Histone 6499 | NM_001099852	chr1	+	13609493	13620390	13615398	13620320	4	13609493,13615394,13617183,13619758,	13609588,13615685,13617762,13620390,	PRAME family member 20	645425
Intergenic | 555 | 62638 | 6500 chr1 13633630 13634229 ccaat - | 0.786180 0.213820 Histone 6500 | NM_001099790	chr1	-	13567475	13570992	13568111	13570945	3	13567475,13569693,13570658,	13568685,13570272,13570992,	PRAME family member 19	645414
Intergenic | 556 | 13085 | 6501 chr1 13633475 13634074 ccaat + | 0.803948 0.196052 Histone 6501 | NM_001099852	chr1	+	13609493	13620390	13615398	13620320	4	13609493,13615394,13617183,13619758,	13609588,13615685,13617762,13620390,	PRAME family member 20	645425
Intergenic | 557 | 62728 | 6502 chr1 13633720 13634319 ccaat - | 0.786180 0.213820 Histone 6502 | NM_001099790	chr1	-	13567475	13570992	13568111	13570945	3	13567475,13569693,13570658,	13568685,13570272,13570992,	PRAME family member 19	645414
Intergenic | 558 | 13141 | 6503 chr1 13633531 13634130 ccaat + | 0.803948 0.196052 Histone 6503 | NM_001099852	chr1	+	13609493	13620390	13615398	13620320	4	13609493,13615394,13617183,13619758,	13609588,13615685,13617762,13620390,	PRAME family member 20	645425
Intergenic | 559 | 45429 | 6565 chr1 13736811 13737410 CCAAT + | 0.586634 0.413366 Histone 6565 | NM_198389	chr1	+	13782838	13817039	13782887	13814993	6	13782838,13806254,13809468,13812768,13813381,13814986,	13783182,13806388,13809598,13812807,13813487,13817039,	lung type-I cell membrane-associated	10630
Intergenic | 560 | 166064 | 6566 chr1 13737056 13737655 CCAAT - | 0.549473 0.450527 Histone 6566 | NM_001099790	chr1	-	13567475	13570992	13568111	13570945	3	13567475,13569693,13570658,	13568685,13570272,13570992,	PRAME family member 19	645414
Intergenic | 561 | 45415 | 6567 chr1 13736825 13737424 CCAAT + | 0.586634 0.413366 Histone 6567 | NM_198389	chr1	+	13782838	13817039	13782887	13814993	6	13782838,13806254,13809468,13812768,13813381,13814986,	13783182,13806388,13809598,13812807,13813487,13817039,	lung type-I cell membrane-associated	10630
Intergenic | 562 | 166078 | 6568 chr1 13737070 13737669 CCAAT - | 0.549473 0.450527 Histone 6568 | NM_001099790	chr1	-	13567475	13570992	13568111	13570945	3	13567475,13569693,13570658,	13568685,13570272,13570992,	PRAME family member 19	645414
Intergenic | 563 | 32607 | 6577 chr1 13749633 13750232 ccaat + | 0.980864 0.019136 Histone 6577 | NM_198389	chr1	+	13782838	13817039	13782887	13814993	6	13782838,13806254,13809468,13812768,13813381,13814986,	13783182,13806388,13809598,13812807,13813487,13817039,	lung type-I cell membrane-associated	10630
Intergenic | 564 | 32568 | 6579 chr1 13749672 13750271 ccaat + | 0.980864 0.019136 Histone 6579 | NM_198389	chr1	+	13782838	13817039	13782887	13814993	6	13782838,13806254,13809468,13812768,13813381,13814986,	13783182,13806388,13809598,13812807,13813487,13817039,	lung type-I cell membrane-associated	10630
Intergenic | 565 | 18204 | 6591 chr1 13764036 13764635 ccaat + | 0.549485 0.450515 Histone 6591 | NM_198389	chr1	+	13782838	13817039	13782887	13814993	6	13782838,13806254,13809468,13812768,13813381,13814986,	13783182,13806388,13809598,13812807,13813487,13817039,	lung type-I cell membrane-associated	10630
Intergenic | 566 | 11192 | 6599 chr1 13771048 13771647 ccaat + | 0.578144 0.421856 Histone 6599 | NM_198389	chr1	+	13782838	13817039	13782887	13814993	6	13782838,13806254,13809468,13812768,13813381,13814986,	13783182,13806388,13809598,13812807,13813487,13817039,	lung type-I cell membrane-associated	10630
Intergenic | 567 | 10629 | 6601 chr1 13771611 13772210 ccaat + | 0.851527 0.148473 Histone 6601 | NM_198389	chr1	+	13782838	13817039	13782887	13814993	6	13782838,13806254,13809468,13812768,13813381,13814986,	13783182,13806388,13809598,13812807,13813487,13817039,	lung type-I cell membrane-associated	10630
Intergenic | 568 | 10590 | 6603 chr1 13771650 13772249 ccaat + | 0.851527 0.148473 Histone 6603 | NM_198389	chr1	+	13782838	13817039	13782887	13814993	6	13782838,13806254,13809468,13812768,13813381,13814986,	13783182,13806388,13809598,13812807,13813487,13817039,	lung type-I cell membrane-associated	10630
Intergenic | 569 | 5894 | 6609 chr1 13776346 13776945 CCAAT + | 0.893068 0.106932 Histone 6609 | NM_198389	chr1	+	13782838	13817039	13782887	13814993	6	13782838,13806254,13809468,13812768,13813381,13814986,	13783182,13806388,13809598,13812807,13813487,13817039,	lung type-I cell membrane-associated	10630
Intergenic | 570 | 5823 | 6611 chr1 13776417 13777016 CCAAT + | 0.893068 0.106932 Histone 6611 | NM_198389	chr1	+	13782838	13817039	13782887	13814993	6	13782838,13806254,13809468,13812768,13813381,13814986,	13783182,13806388,13809598,13812807,13813487,13817039,	lung type-I cell membrane-associated	10630
Overlap_TSS | 571 | 6703 chr1 13948023 13948622 CCAAT + | 0.941839 0.058161 Histone 6703 | NM_001007257	chr1	+	13948462	13987160	13972251	13985609	4	13948462,13972159,13977499,13985596,	13948569,13972270,13981913,13987160,	retinoblastoma protein-binding zinc finger	7799
Segment_within_Transcript | 571 | 6703 chr1 13948023 13948622 CCAAT + | 0.941839 0.058161 Histone 6703 | NM_015866	chr1	+	13903936	13987160	13914687	13985609	9	13903936,13914622,13930081,13931860,13941086,13948442,13972159,13977499,13985596,	13904727,13914696,13930199,13931964,13941239,13948569,13972270,13981913,13987160,	retinoblastoma protein-binding zinc finger	7799
Segment_within_Transcript | 571 | 6703 chr1 13948023 13948622 CCAAT + | 0.941839 0.058161 Histone 6703 | NM_012231	chr1	+	13903936	14024159	13914687	14015629	10	13903936,13914622,13930081,13931860,13941086,13948442,13972159,13977499,14015508,14022240,	13904727,13914696,13930199,13931964,13941239,13948569,13972270,13981913,14015652,14024159,	retinoblastoma protein-binding zinc finger	7799
Segment_within_Transcript | 571 | 6703 chr1 13948023 13948622 CCAAT + | 0.941839 0.058161 Histone 6703 | NM_001135610	chr1	+	13899321	14024159	13914687	14022266	8	13899321,13914622,13930081,13931860,13941086,13948442,14015508,14022240,	13899382,13914696,13930199,13931964,13941239,13948569,14015652,14024159,	retinoblastoma protein-binding zinc finger	7799
Intergenic | 572 | 377276 | 6704 chr1 13948268 13948867 CCAAT - | 0.857182 0.142818 Histone 6704 | NM_001099790	chr1	-	13567475	13570992	13568111	13570945	3	13567475,13569693,13570658,	13568685,13570272,13570992,	PRAME family member 19	645414
Intergenic | 573 | 420571 | 6718 chr1 13991563 13992162 CCAAT - | 0.633428 0.366572 Histone 6718 | NM_001099790	chr1	-	13567475	13570992	13568111	13570945	3	13567475,13569693,13570658,	13568685,13570272,13570992,	PRAME family member 19	645414
Intergenic | 574 | 61220 | 6779 chr1 14085379 14085978 ccaat + | 0.617138 0.382862 Histone 6779 | NM_012231	chr1	+	13903936	14024159	13914687	14015629	10	13903936,13914622,13930081,13931860,13941086,13948442,13972159,13977499,14015508,14022240,	13904727,13914696,13930199,13931964,13941239,13948569,13972270,13981913,14015652,14024159,	retinoblastoma protein-binding zinc finger	7799
Intergenic | 575 | 61239 | 6781 chr1 14085398 14085997 CCAAT + | 0.617138 0.382862 Histone 6781 | NM_012231	chr1	+	13903936	14024159	13914687	14015629	10	13903936,13914622,13930081,13931860,13941086,13948442,13972159,13977499,14015508,14022240,	13904727,13914696,13930199,13931964,13941239,13948569,13972270,13981913,14015652,14024159,	retinoblastoma protein-binding zinc finger	7799
Intergenic | 576 | 71443 | 6787 chr1 14095602 14096201 CCAAT + | 0.996707 0.003293 Histone 6787 | NM_012231	chr1	+	13903936	14024159	13914687	14015629	10	13903936,13914622,13930081,13931860,13941086,13948442,13972159,13977499,14015508,14022240,	13904727,13914696,13930199,13931964,13941239,13948569,13972270,13981913,14015652,14024159,	retinoblastoma protein-binding zinc finger	7799
Intergenic | 577 | 71460 | 6789 chr1 14095619 14096218 CCAAT + | 0.996707 0.003293 Histone 6789 | NM_012231	chr1	+	13903936	14024159	13914687	14015629	10	13903936,13914622,13930081,13931860,13941086,13948442,13972159,13977499,14015508,14022240,	13904727,13914696,13930199,13931964,13941239,13948569,13972270,13981913,14015652,14024159,	retinoblastoma protein-binding zinc finger	7799
Intergenic | 578 | 97223 | 6817 chr1 14121382 14121981 CCAAT + | 0.661200 0.338800 Histone 6817 | NM_012231	chr1	+	13903936	14024159	13914687	14015629	10	13903936,13914622,13930081,13931860,13941086,13948442,13972159,13977499,14015508,14022240,	13904727,13914696,13930199,13931964,13941239,13948569,13972270,13981913,14015652,14024159,	retinoblastoma protein-binding zinc finger	7799
Intergenic | 579 | 142116 | 6843 chr1 14166275 14166874 ccaat + | 0.747905 0.252095 Histone 6843 | NM_012231	chr1	+	13903936	14024159	13914687	14015629	10	13903936,13914622,13930081,13931860,13941086,13948442,13972159,13977499,14015508,14022240,	13904727,13914696,13930199,13931964,13941239,13948569,13972270,13981913,14015652,14024159,	retinoblastoma protein-binding zinc finger	7799
Intergenic | 580 | 595528 | 6844 chr1 14166520 14167119 ccaat - | 0.742192 0.257808 Histone 6844 | NM_001099790	chr1	-	13567475	13570992	13568111	13570945	3	13567475,13569693,13570658,	13568685,13570272,13570992,	PRAME family member 19	645414
Intergenic | 581 | 199349 | 6873 chr1 14223508 14224107 ccaat + | 0.521768 0.478232 Histone 6873 | NM_012231	chr1	+	13903936	14024159	13914687	14015629	10	13903936,13914622,13930081,13931860,13941086,13948442,13972159,13977499,14015508,14022240,	13904727,13914696,13930199,13931964,13941239,13948569,13972270,13981913,14015652,14024159,	retinoblastoma protein-binding zinc finger	7799
Intergenic | 582 | 200011 | 6877 chr1 14224170 14224769 ccaat + | 0.826630 0.173370 Histone 6877 | NM_012231	chr1	+	13903936	14024159	13914687	14015629	10	13903936,13914622,13930081,13931860,13941086,13948442,13972159,13977499,14015508,14022240,	13904727,13914696,13930199,13931964,13941239,13948569,13972270,13981913,14015652,14024159,	retinoblastoma protein-binding zinc finger	7799
Intergenic | 583 | 274180 | 6929 chr1 14298339 14298938 ccaat + | 0.797084 0.202916 Histone 6929 | NM_012231	chr1	+	13903936	14024159	13914687	14015629	10	13903936,13914622,13930081,13931860,13941086,13948442,13972159,13977499,14015508,14022240,	13904727,13914696,13930199,13931964,13941239,13948569,13972270,13981913,14015652,14024159,	retinoblastoma protein-binding zinc finger	7799
Intergenic | 584 | 727592 | 6930 chr1 14298584 14299183 ccaat - | 0.668521 0.331479 Histone 6930 | NM_001099790	chr1	-	13567475	13570992	13568111	13570945	3	13567475,13569693,13570658,	13568685,13570272,13570992,	PRAME family member 19	645414
Intergenic | 585 | 290690 | 6935 chr1 14314849 14315448 ccaat + | 0.691025 0.308975 Histone 6935 | NM_012231	chr1	+	13903936	14024159	13914687	14015629	10	13903936,13914622,13930081,13931860,13941086,13948442,13972159,13977499,14015508,14022240,	13904727,13914696,13930199,13931964,13941239,13948569,13972270,13981913,14015652,14024159,	retinoblastoma protein-binding zinc finger	7799
Intergenic | 586 | 819848 | 6970 chr1 14390840 14391439 CCAAT - | 0.653364 0.346636 Histone 6970 | NM_001099790	chr1	-	13567475	13570992	13568111	13570945	3	13567475,13569693,13570658,	13568685,13570272,13570992,	PRAME family member 19	645414
Intergenic | 587 | 820015 | 6972 chr1 14391007 14391606 CCAAT - | 0.653364 0.346636 Histone 6972 | NM_001099790	chr1	-	13567475	13570992	13568111	13570945	3	13567475,13569693,13570658,	13568685,13570272,13570992,	PRAME family member 19	645414
Intergenic | 588 | 367323 | 6987 chr1 14429878 14430477 CCAAT + | 0.602671 0.397329 Histone 6987 | NM_015209	chr1	+	14797799	15267238	14798080	15264880	8	14797799,15159766,15233831,15243071,15255173,15259254,15262654,15264712,	14798306,15159958,15233968,15243242,15255363,15259385,15262705,15267238,	kazrin isoform A	23254
Intergenic | 589 | 839600 | 7006 chr1 14470700 14471299 CCAAT - | 0.691942 0.308058 Histone 7006 | NR_027136	chr1	-	15310898	15351547	15351547	15351547	5	15310898,15317409,15320054,15323310,15351373,	15316890,15317987,15320142,15323456,15351547,		200197
Intergenic | 590 | 292148 | 7031 chr1 14505053 14505652 CCAAT + | 0.784530 0.215470 Histone 7031 | NM_015209	chr1	+	14797799	15267238	14798080	15264880	8	14797799,15159766,15233831,15243071,15255173,15259254,15262654,15264712,	14798306,15159958,15233968,15243242,15255363,15259385,15262705,15267238,	kazrin isoform A	23254
Intergenic | 591 | 200983 | 7093 chr1 14596218 14596817 ccaat + | 0.875925 0.124075 Histone 7093 | NM_015209	chr1	+	14797799	15267238	14798080	15264880	8	14797799,15159766,15233831,15243071,15255173,15259254,15262654,15264712,	14798306,15159958,15233968,15243242,15255363,15259385,15262705,15267238,	kazrin isoform A	23254
Intergenic | 592 | 200870 | 7095 chr1 14596331 14596930 ccaat + | 0.875925 0.124075 Histone 7095 | NM_015209	chr1	+	14797799	15267238	14798080	15264880	8	14797799,15159766,15233831,15243071,15255173,15259254,15262654,15264712,	14798306,15159958,15233968,15243242,15255363,15259385,15262705,15267238,	kazrin isoform A	23254
Intergenic | 593 | 713724 | 7096 chr1 14596576 14597175 ccaat - | 0.749382 0.250618 Histone 7096 | NR_027136	chr1	-	15310898	15351547	15351547	15351547	5	15310898,15317409,15320054,15323310,15351373,	15316890,15317987,15320142,15323456,15351547,		200197
Intergenic | 594 | 176427 | 7111 chr1 14620774 14621373 CCAAT + | 0.680534 0.319466 Histone 7111 | NM_015209	chr1	+	14797799	15267238	14798080	15264880	8	14797799,15159766,15233831,15243071,15255173,15259254,15262654,15264712,	14798306,15159958,15233968,15243242,15255363,15259385,15262705,15267238,	kazrin isoform A	23254
Intergenic | 595 | 83244 | 7171 chr1 14713957 14714556 ccaat + | 0.731275 0.268725 Histone 7171 | NM_015209	chr1	+	14797799	15267238	14798080	15264880	8	14797799,15159766,15233831,15243071,15255173,15259254,15262654,15264712,	14798306,15159958,15233968,15243242,15255363,15259385,15262705,15267238,	kazrin isoform A	23254
Intergenic | 596 | 83201 | 7173 chr1 14714000 14714599 ccaAT + | 0.731275 0.268725 Histone 7173 | NM_015209	chr1	+	14797799	15267238	14798080	15264880	8	14797799,15159766,15233831,15243071,15255173,15259254,15262654,15264712,	14798306,15159958,15233968,15243242,15255363,15259385,15262705,15267238,	kazrin isoform A	23254
Intergenic | 597 | 591086 | 7176 chr1 14719214 14719813 ccaat - | 0.994849 0.005151 Histone 7176 | NR_027136	chr1	-	15310898	15351547	15351547	15351547	5	15310898,15317409,15320054,15323310,15351373,	15316890,15317987,15320142,15323456,15351547,		200197
Intergenic | 598 | 77478 | 7177 chr1 14719723 14720322 CCAAT + | 0.543283 0.456717 Histone 7177 | NM_015209	chr1	+	14797799	15267238	14798080	15264880	8	14797799,15159766,15233831,15243071,15255173,15259254,15262654,15264712,	14798306,15159958,15233968,15243242,15255363,15259385,15262705,15267238,	kazrin isoform A	23254
Intergenic | 599 | 568348 | 7202 chr1 14741952 14742551 CCAAT - | 0.513990 0.486010 Histone 7202 | NR_027136	chr1	-	15310898	15351547	15351547	15351547	5	15310898,15317409,15320054,15323310,15351373,	15316890,15317987,15320142,15323456,15351547,		200197
Intergenic | 600 | 40926 | 7219 chr1 14756275 14756874 ccaat + | 0.627677 0.372323 Histone 7219 | NM_015209	chr1	+	14797799	15267238	14798080	15264880	8	14797799,15159766,15233831,15243071,15255173,15259254,15262654,15264712,	14798306,15159958,15233968,15243242,15255363,15259385,15262705,15267238,	kazrin isoform A	23254
Intergenic | 601 | 552233 | 7222 chr1 14758067 14758666 CCAAT - | 0.564569 0.435431 Histone 7222 | NR_027136	chr1	-	15310898	15351547	15351547	15351547	5	15310898,15317409,15320054,15323310,15351373,	15316890,15317987,15320142,15323456,15351547,		200197
Intergenic | 602 | 37061 | 7223 chr1 14760140 14760739 CCAAT + | 0.932728 0.067272 Histone 7223 | NM_015209	chr1	+	14797799	15267238	14798080	15264880	8	14797799,15159766,15233831,15243071,15255173,15259254,15262654,15264712,	14798306,15159958,15233968,15243242,15255363,15259385,15262705,15267238,	kazrin isoform A	23254
Intergenic | 603 | 549915 | 7224 chr1 14760385 14760984 CCAAT - | 0.965448 0.034552 Histone 7224 | NR_027136	chr1	-	15310898	15351547	15351547	15351547	5	15310898,15317409,15320054,15323310,15351373,	15316890,15317987,15320142,15323456,15351547,		200197
Intergenic | 604 | 534025 | 7242 chr1 14776275 14776874 CCAAT - | 0.558797 0.441203 Histone 7242 | NR_027136	chr1	-	15310898	15351547	15351547	15351547	5	15310898,15317409,15320054,15323310,15351373,	15316890,15317987,15320142,15323456,15351547,		200197
Intergenic | 605 | 20809 | 7243 chr1 14776392 14776991 CCAAT + | 0.667275 0.332725 Histone 7243 | NM_015209	chr1	+	14797799	15267238	14798080	15264880	8	14797799,15159766,15233831,15243071,15255173,15259254,15262654,15264712,	14798306,15159958,15233968,15243242,15255363,15259385,15262705,15267238,	kazrin isoform A	23254
Segment_within_Transcript | 606 | 7289 chr1 14876878 14877477 ccaat + | 0.959627 0.040373 Histone 7289 | NM_015209	chr1	+	14797799	15267238	14798080	15264880	8	14797799,15159766,15233831,15243071,15255173,15259254,15262654,15264712,	14798306,15159958,15233968,15243242,15255363,15259385,15262705,15267238,	kazrin isoform A	23254
Segment_within_Transcript | 606 | 7289 chr1 14876878 14877477 ccaat + | 0.959627 0.040373 Histone 7289 | NM_201628	chr1	+	14797799	15317131	14798080	15313718	15	14797799,15159766,15233831,15243071,15255173,15259254,15262654,15264712,15293262,15293897,15300625,15302441,15303105,15311509,15313553,	14798306,15159958,15233968,15243242,15255363,15259385,15262705,15264836,15293468,15294016,15300857,15302543,15303272,15311624,15317131,	kazrin isoform E	23254
Segment_within_Transcript | 607 | 7307 chr1 14931113 14931712 ccaat + | 0.923869 0.076131 Histone 7307 | NM_015209	chr1	+	14797799	15267238	14798080	15264880	8	14797799,15159766,15233831,15243071,15255173,15259254,15262654,15264712,	14798306,15159958,15233968,15243242,15255363,15259385,15262705,15267238,	kazrin isoform A	23254
Segment_within_Transcript | 607 | 7307 chr1 14931113 14931712 ccaat + | 0.923869 0.076131 Histone 7307 | NM_201628	chr1	+	14797799	15317131	14798080	15313718	15	14797799,15159766,15233831,15243071,15255173,15259254,15262654,15264712,15293262,15293897,15300625,15302441,15303105,15311509,15313553,	14798306,15159958,15233968,15243242,15255363,15259385,15262705,15264836,15293468,15294016,15300857,15302543,15303272,15311624,15317131,	kazrin isoform E	23254
Segment_within_Transcript | 608 | 7311 chr1 14937122 14937721 CCAAT + | 0.672168 0.327832 Histone 7311 | NM_015209	chr1	+	14797799	15267238	14798080	15264880	8	14797799,15159766,15233831,15243071,15255173,15259254,15262654,15264712,	14798306,15159958,15233968,15243242,15255363,15259385,15262705,15267238,	kazrin isoform A	23254
Segment_within_Transcript | 608 | 7311 chr1 14937122 14937721 CCAAT + | 0.672168 0.327832 Histone 7311 | NM_201628	chr1	+	14797799	15317131	14798080	15313718	15	14797799,15159766,15233831,15243071,15255173,15259254,15262654,15264712,15293262,15293897,15300625,15302441,15303105,15311509,15313553,	14798306,15159958,15233968,15243242,15255363,15259385,15262705,15264836,15293468,15294016,15300857,15302543,15303272,15311624,15317131,	kazrin isoform E	23254
Segment_within_Transcript | 609 | 7313 chr1 14937159 14937758 CCAAT + | 0.672168 0.327832 Histone 7313 | NM_015209	chr1	+	14797799	15267238	14798080	15264880	8	14797799,15159766,15233831,15243071,15255173,15259254,15262654,15264712,	14798306,15159958,15233968,15243242,15255363,15259385,15262705,15267238,	kazrin isoform A	23254
Segment_within_Transcript | 609 | 7313 chr1 14937159 14937758 CCAAT + | 0.672168 0.327832 Histone 7313 | NM_201628	chr1	+	14797799	15317131	14798080	15313718	15	14797799,15159766,15233831,15243071,15255173,15259254,15262654,15264712,15293262,15293897,15300625,15302441,15303105,15311509,15313553,	14798306,15159958,15233968,15243242,15255363,15259385,15262705,15264836,15293468,15294016,15300857,15302543,15303272,15311624,15317131,	kazrin isoform E	23254
Segment_within_Transcript | 610 | 7315 chr1 14941178 14941777 CCAAT + | 0.629076 0.370924 Histone 7315 | NM_015209	chr1	+	14797799	15267238	14798080	15264880	8	14797799,15159766,15233831,15243071,15255173,15259254,15262654,15264712,	14798306,15159958,15233968,15243242,15255363,15259385,15262705,15267238,	kazrin isoform A	23254
Segment_within_Transcript | 610 | 7315 chr1 14941178 14941777 CCAAT + | 0.629076 0.370924 Histone 7315 | NM_201628	chr1	+	14797799	15317131	14798080	15313718	15	14797799,15159766,15233831,15243071,15255173,15259254,15262654,15264712,15293262,15293897,15300625,15302441,15303105,15311509,15313553,	14798306,15159958,15233968,15243242,15255363,15259385,15262705,15264836,15293468,15294016,15300857,15302543,15303272,15311624,15317131,	kazrin isoform E	23254
Intergenic | 611 | 368877 | 7316 chr1 14941423 14942022 CCAAT - | 0.829295 0.170705 Histone 7316 | NR_027136	chr1	-	15310898	15351547	15351547	15351547	5	15310898,15317409,15320054,15323310,15351373,	15316890,15317987,15320142,15323456,15351547,		200197
Segment_within_Transcript | 612 | 7317 chr1 14941208 14941807 CCAAT + | 0.629076 0.370924 Histone 7317 | NM_015209	chr1	+	14797799	15267238	14798080	15264880	8	14797799,15159766,15233831,15243071,15255173,15259254,15262654,15264712,	14798306,15159958,15233968,15243242,15255363,15259385,15262705,15267238,	kazrin isoform A	23254
Segment_within_Transcript | 612 | 7317 chr1 14941208 14941807 CCAAT + | 0.629076 0.370924 Histone 7317 | NM_201628	chr1	+	14797799	15317131	14798080	15313718	15	14797799,15159766,15233831,15243071,15255173,15259254,15262654,15264712,15293262,15293897,15300625,15302441,15303105,15311509,15313553,	14798306,15159958,15233968,15243242,15255363,15259385,15262705,15264836,15293468,15294016,15300857,15302543,15303272,15311624,15317131,	kazrin isoform E	23254
Intergenic | 613 | 368847 | 7318 chr1 14941453 14942052 CCAAT - | 0.829295 0.170705 Histone 7318 | NR_027136	chr1	-	15310898	15351547	15351547	15351547	5	15310898,15317409,15320054,15323310,15351373,	15316890,15317987,15320142,15323456,15351547,		200197
Segment_within_Transcript | 614 | 7345 chr1 14984047 14984646 CCAAT + | 0.996239 0.003761 Histone 7345 | NM_015209	chr1	+	14797799	15267238	14798080	15264880	8	14797799,15159766,15233831,15243071,15255173,15259254,15262654,15264712,	14798306,15159958,15233968,15243242,15255363,15259385,15262705,15267238,	kazrin isoform A	23254
Segment_within_Transcript | 614 | 7345 chr1 14984047 14984646 CCAAT + | 0.996239 0.003761 Histone 7345 | NM_201628	chr1	+	14797799	15317131	14798080	15313718	15	14797799,15159766,15233831,15243071,15255173,15259254,15262654,15264712,15293262,15293897,15300625,15302441,15303105,15311509,15313553,	14798306,15159958,15233968,15243242,15255363,15259385,15262705,15264836,15293468,15294016,15300857,15302543,15303272,15311624,15317131,	kazrin isoform E	23254
Segment_within_Transcript | 615 | 7377 chr1 15051974 15052573 CCAAT + | 0.534243 0.465757 Histone 7377 | NM_015209	chr1	+	14797799	15267238	14798080	15264880	8	14797799,15159766,15233831,15243071,15255173,15259254,15262654,15264712,	14798306,15159958,15233968,15243242,15255363,15259385,15262705,15267238,	kazrin isoform A	23254
Segment_within_Transcript | 615 | 7377 chr1 15051974 15052573 CCAAT + | 0.534243 0.465757 Histone 7377 | NM_201628	chr1	+	14797799	15317131	14798080	15313718	15	14797799,15159766,15233831,15243071,15255173,15259254,15262654,15264712,15293262,15293897,15300625,15302441,15303105,15311509,15313553,	14798306,15159958,15233968,15243242,15255363,15259385,15262705,15264836,15293468,15294016,15300857,15302543,15303272,15311624,15317131,	kazrin isoform E	23254
Segment_within_Transcript | 616 | 7379 chr1 15052021 15052620 CCAAT + | 0.534243 0.465757 Histone 7379 | NM_015209	chr1	+	14797799	15267238	14798080	15264880	8	14797799,15159766,15233831,15243071,15255173,15259254,15262654,15264712,	14798306,15159958,15233968,15243242,15255363,15259385,15262705,15267238,	kazrin isoform A	23254
Segment_within_Transcript | 616 | 7379 chr1 15052021 15052620 CCAAT + | 0.534243 0.465757 Histone 7379 | NM_201628	chr1	+	14797799	15317131	14798080	15313718	15	14797799,15159766,15233831,15243071,15255173,15259254,15262654,15264712,15293262,15293897,15300625,15302441,15303105,15311509,15313553,	14798306,15159958,15233968,15243242,15255363,15259385,15262705,15264836,15293468,15294016,15300857,15302543,15303272,15311624,15317131,	kazrin isoform E	23254
Segment_within_Transcript | 617 | 7381 chr1 15053583 15054182 CCAAT + | 0.613472 0.386528 Histone 7381 | NM_015209	chr1	+	14797799	15267238	14798080	15264880	8	14797799,15159766,15233831,15243071,15255173,15259254,15262654,15264712,	14798306,15159958,15233968,15243242,15255363,15259385,15262705,15267238,	kazrin isoform A	23254
Segment_within_Transcript | 617 | 7381 chr1 15053583 15054182 CCAAT + | 0.613472 0.386528 Histone 7381 | NM_201628	chr1	+	14797799	15317131	14798080	15313718	15	14797799,15159766,15233831,15243071,15255173,15259254,15262654,15264712,15293262,15293897,15300625,15302441,15303105,15311509,15313553,	14798306,15159958,15233968,15243242,15255363,15259385,15262705,15264836,15293468,15294016,15300857,15302543,15303272,15311624,15317131,	kazrin isoform E	23254
Segment_within_Transcript | 618 | 7393 chr1 15061273 15061872 CCAAT + | 0.528984 0.471016 Histone 7393 | NM_015209	chr1	+	14797799	15267238	14798080	15264880	8	14797799,15159766,15233831,15243071,15255173,15259254,15262654,15264712,	14798306,15159958,15233968,15243242,15255363,15259385,15262705,15267238,	kazrin isoform A	23254
Segment_within_Transcript | 618 | 7393 chr1 15061273 15061872 CCAAT + | 0.528984 0.471016 Histone 7393 | NM_201628	chr1	+	14797799	15317131	14798080	15313718	15	14797799,15159766,15233831,15243071,15255173,15259254,15262654,15264712,15293262,15293897,15300625,15302441,15303105,15311509,15313553,	14798306,15159958,15233968,15243242,15255363,15259385,15262705,15264836,15293468,15294016,15300857,15302543,15303272,15311624,15317131,	kazrin isoform E	23254
Segment_within_Transcript | 619 | 7401 chr1 15068703 15069302 CCAAT + | 0.537564 0.462436 Histone 7401 | NM_015209	chr1	+	14797799	15267238	14798080	15264880	8	14797799,15159766,15233831,15243071,15255173,15259254,15262654,15264712,	14798306,15159958,15233968,15243242,15255363,15259385,15262705,15267238,	kazrin isoform A	23254
Segment_within_Transcript | 619 | 7401 chr1 15068703 15069302 CCAAT + | 0.537564 0.462436 Histone 7401 | NM_201628	chr1	+	14797799	15317131	14798080	15313718	15	14797799,15159766,15233831,15243071,15255173,15259254,15262654,15264712,15293262,15293897,15300625,15302441,15303105,15311509,15313553,	14798306,15159958,15233968,15243242,15255363,15259385,15262705,15264836,15293468,15294016,15300857,15302543,15303272,15311624,15317131,	kazrin isoform E	23254
Segment_within_Transcript | 620 | 7409 chr1 15076050 15076649 ccaat + | 0.986972 0.013028 Histone 7409 | NM_015209	chr1	+	14797799	15267238	14798080	15264880	8	14797799,15159766,15233831,15243071,15255173,15259254,15262654,15264712,	14798306,15159958,15233968,15243242,15255363,15259385,15262705,15267238,	kazrin isoform A	23254
Segment_within_Transcript | 620 | 7409 chr1 15076050 15076649 ccaat + | 0.986972 0.013028 Histone 7409 | NM_201628	chr1	+	14797799	15317131	14798080	15313718	15	14797799,15159766,15233831,15243071,15255173,15259254,15262654,15264712,15293262,15293897,15300625,15302441,15303105,15311509,15313553,	14798306,15159958,15233968,15243242,15255363,15259385,15262705,15264836,15293468,15294016,15300857,15302543,15303272,15311624,15317131,	kazrin isoform E	23254
Segment_within_Transcript | 621 | 7411 chr1 15076101 15076700 ccaat + | 0.918238 0.081762 Histone 7411 | NM_015209	chr1	+	14797799	15267238	14798080	15264880	8	14797799,15159766,15233831,15243071,15255173,15259254,15262654,15264712,	14798306,15159958,15233968,15243242,15255363,15259385,15262705,15267238,	kazrin isoform A	23254
Segment_within_Transcript | 621 | 7411 chr1 15076101 15076700 ccaat + | 0.918238 0.081762 Histone 7411 | NM_201628	chr1	+	14797799	15317131	14798080	15313718	15	14797799,15159766,15233831,15243071,15255173,15259254,15262654,15264712,15293262,15293897,15300625,15302441,15303105,15311509,15313553,	14798306,15159958,15233968,15243242,15255363,15259385,15262705,15264836,15293468,15294016,15300857,15302543,15303272,15311624,15317131,	kazrin isoform E	23254
Segment_within_Transcript | 622 | 7419 chr1 15095955 15096554 ccaat + | 0.976099 0.023901 Histone 7419 | NM_015209	chr1	+	14797799	15267238	14798080	15264880	8	14797799,15159766,15233831,15243071,15255173,15259254,15262654,15264712,	14798306,15159958,15233968,15243242,15255363,15259385,15262705,15267238,	kazrin isoform A	23254
Segment_within_Transcript | 622 | 7419 chr1 15095955 15096554 ccaat + | 0.976099 0.023901 Histone 7419 | NM_201628	chr1	+	14797799	15317131	14798080	15313718	15	14797799,15159766,15233831,15243071,15255173,15259254,15262654,15264712,15293262,15293897,15300625,15302441,15303105,15311509,15313553,	14798306,15159958,15233968,15243242,15255363,15259385,15262705,15264836,15293468,15294016,15300857,15302543,15303272,15311624,15317131,	kazrin isoform E	23254
Intergenic | 623 | 214100 | 7420 chr1 15096200 15096799 ccaat - | 0.966458 0.033542 Histone 7420 | NR_027136	chr1	-	15310898	15351547	15351547	15351547	5	15310898,15317409,15320054,15323310,15351373,	15316890,15317987,15320142,15323456,15351547,		200197
Segment_within_Transcript | 624 | 7421 chr1 15096014 15096613 ccaat + | 0.976099 0.023901 Histone 7421 | NM_015209	chr1	+	14797799	15267238	14798080	15264880	8	14797799,15159766,15233831,15243071,15255173,15259254,15262654,15264712,	14798306,15159958,15233968,15243242,15255363,15259385,15262705,15267238,	kazrin isoform A	23254
Segment_within_Transcript | 624 | 7421 chr1 15096014 15096613 ccaat + | 0.976099 0.023901 Histone 7421 | NM_201628	chr1	+	14797799	15317131	14798080	15313718	15	14797799,15159766,15233831,15243071,15255173,15259254,15262654,15264712,15293262,15293897,15300625,15302441,15303105,15311509,15313553,	14798306,15159958,15233968,15243242,15255363,15259385,15262705,15264836,15293468,15294016,15300857,15302543,15303272,15311624,15317131,	kazrin isoform E	23254
Intergenic | 625 | 214041 | 7422 chr1 15096259 15096858 ccaat - | 0.966458 0.033542 Histone 7422 | NR_027136	chr1	-	15310898	15351547	15351547	15351547	5	15310898,15317409,15320054,15323310,15351373,	15316890,15317987,15320142,15323456,15351547,		200197
Intergenic | 626 | 152849 | 7444 chr1 15157451 15158050 CCAAT - | 0.511656 0.488344 Histone 7444 | NR_027136	chr1	-	15310898	15351547	15351547	15351547	5	15310898,15317409,15320054,15323310,15351373,	15316890,15317987,15320142,15323456,15351547,		200197
Segment_within_Transcript | 627 | 7455 chr1 15187252 15187851 CCAAT + | 0.526579 0.473421 Histone 7455 | NM_001018001	chr1	+	15128882	15267238	15159822	15264880	8	15128882,15159766,15233831,15243071,15255173,15259254,15262654,15264712,	15129127,15159958,15233968,15243242,15255363,15259385,15262705,15267238,	kazrin isoform C	23254
Segment_within_Transcript | 627 | 7455 chr1 15187252 15187851 CCAAT + | 0.526579 0.473421 Histone 7455 | NM_001018000	chr1	+	15123211	15267238	15123447	15264880	8	15123211,15159766,15233831,15243071,15255173,15259254,15262654,15264712,	15123655,15159958,15233968,15243242,15255363,15259385,15262705,15267238,	kazrin isoform B	23254
Segment_within_Transcript | 627 | 7455 chr1 15187252 15187851 CCAAT + | 0.526579 0.473421 Histone 7455 | NM_001017999	chr1	+	15145001	15267238	15159822	15264880	8	15145001,15159766,15233831,15243071,15255173,15259254,15262654,15264712,	15145256,15159958,15233968,15243242,15255363,15259385,15262705,15267238,	kazrin isoform C	23254
Segment_within_Transcript | 627 | 7455 chr1 15187252 15187851 CCAAT + | 0.526579 0.473421 Histone 7455 | NM_015209	chr1	+	14797799	15267238	14798080	15264880	8	14797799,15159766,15233831,15243071,15255173,15259254,15262654,15264712,	14798306,15159958,15233968,15243242,15255363,15259385,15262705,15267238,	kazrin isoform A	23254
Segment_within_Transcript | 627 | 7455 chr1 15187252 15187851 CCAAT + | 0.526579 0.473421 Histone 7455 | NM_201628	chr1	+	14797799	15317131	14798080	15313718	15	14797799,15159766,15233831,15243071,15255173,15259254,15262654,15264712,15293262,15293897,15300625,15302441,15303105,15311509,15313553,	14798306,15159958,15233968,15243242,15255363,15259385,15262705,15264836,15293468,15294016,15300857,15302543,15303272,15311624,15317131,	kazrin isoform E	23254
Segment_within_Transcript | 628 | 7503 chr1 15282502 15283101 CCAAT + | 0.754741 0.245259 Histone 7503 | NM_201628	chr1	+	14797799	15317131	14798080	15313718	15	14797799,15159766,15233831,15243071,15255173,15259254,15262654,15264712,15293262,15293897,15300625,15302441,15303105,15311509,15313553,	14798306,15159958,15233968,15243242,15255363,15259385,15262705,15264836,15293468,15294016,15300857,15302543,15303272,15311624,15317131,	kazrin isoform E	23254
Segment_within_Transcript | 629 | 7513 chr1 15306324 15306923 ccaat + | 0.925948 0.074052 Histone 7513 | NM_201628	chr1	+	14797799	15317131	14798080	15313718	15	14797799,15159766,15233831,15243071,15255173,15259254,15262654,15264712,15293262,15293897,15300625,15302441,15303105,15311509,15313553,	14798306,15159958,15233968,15243242,15255363,15259385,15262705,15264836,15293468,15294016,15300857,15302543,15303272,15311624,15317131,	kazrin isoform E	23254
Intergenic | 630 | 3731 | 7514 chr1 15306569 15307168 ccaat - | 0.997792 0.002208 Histone 7514 | NR_027136	chr1	-	15310898	15351547	15351547	15351547	5	15310898,15317409,15320054,15323310,15351373,	15316890,15317987,15320142,15323456,15351547,		200197
Segment_within_Transcript | 631 | 7524 chr1 15323472 15324071 CCAAT - | 0.928545 0.071455 Histone 7524 | NR_027136	chr1	-	15310898	15351547	15351547	15351547	5	15310898,15317409,15320054,15323310,15351373,	15316890,15317987,15320142,15323456,15351547,		200197
Segment_within_Transcript | 632 | 7526 chr1 15323668 15324267 CCAAT - | 0.906939 0.093061 Histone 7526 | NR_027136	chr1	-	15310898	15351547	15351547	15351547	5	15310898,15317409,15320054,15323310,15351373,	15316890,15317987,15320142,15323456,15351547,		200197
Segment_within_Transcript | 633 | 7532 chr1 15333142 15333741 ccaat - | 0.906624 0.093376 Histone 7532 | NR_027136	chr1	-	15310898	15351547	15351547	15351547	5	15310898,15317409,15320054,15323310,15351373,	15316890,15317987,15320142,15323456,15351547,		200197
Segment_within_Transcript | 634 | 7569 chr1 15396826 15397425 ccaat + | 0.758433 0.241567 Histone 7569 | NM_018022	chr1	+	15352815	15419560	15414170	15418826	3	15352815,15413977,15418408,	15353037,15414514,15419560,	transmembrane protein 51	55092
Segment_within_Transcript | 634 | 7569 chr1 15396826 15397425 ccaat + | 0.758433 0.241567 Histone 7569 | NM_001136218	chr1	+	15352815	15419560	15414170	15418826	4	15352815,15409572,15413977,15418408,	15353037,15409645,15414514,15419560,	transmembrane protein 51	55092
Segment_within_Transcript | 634 | 7569 chr1 15396826 15397425 ccaat + | 0.758433 0.241567 Histone 7569 | NM_001136217	chr1	+	15351614	15419560	15414170	15418826	3	15351614,15413977,15418408,	15351867,15414514,15419560,	transmembrane protein 51	55092
Segment_within_Transcript | 634 | 7569 chr1 15396826 15397425 ccaat + | 0.758433 0.241567 Histone 7569 | NM_001136216	chr1	+	15351614	15419560	15414170	15418826	4	15351614,15409572,15413977,15418408,	15351867,15409645,15414514,15419560,	transmembrane protein 51	55092
Intergenic | 635 | 127099 | 7624 chr1 15478646 15479245 ccaat - | 0.618227 0.381773 Histone 7624 | NR_027136	chr1	-	15310898	15351547	15351547	15351547	5	15310898,15317409,15320054,15323310,15351373,	15316890,15317987,15320142,15323456,15351547,		200197
Segment_within_Transcript | 636 | 7625 chr1 15482015 15482614 ccaat + | 0.659963 0.340037 Histone 7625 | NM_052929	chr1	+	15446354	15597209	15450867	15596496	31	15446354,15450853,15471405,15488481,15495766,15500287,15507695,15512139,15515460,15516906,15523534,15526141,15527359,15528428,15540818,15544165,15544498,15548124,15551959,15557192,15559560,15561724,15564909,15566545,15568452,15573584,15574685,15579783,15580313,15581110,15596379,	15446478,15450960,15471612,15488749,15495876,15500524,15507819,15512270,15515550,15517011,15523642,15526225,15527512,15528624,15540976,15544273,15544606,15548232,15552067,15557366,15559786,15561809,15565016,15566705,15568585,15573714,15574813,15579879,15580534,15581276,15597209,	forkhead-associated (FHA) phosphopeptide binding	114827
Intergenic | 637 | 130713 | 7626 chr1 15482260 15482859 ccaat - | 0.579090 0.420910 Histone 7626 | NR_027136	chr1	-	15310898	15351547	15351547	15351547	5	15310898,15317409,15320054,15323310,15351373,	15316890,15317987,15320142,15323456,15351547,		200197
Intergenic | 638 | 134024 | 7630 chr1 15485571 15486170 ccaat - | 0.984343 0.015657 Histone 7630 | NR_027136	chr1	-	15310898	15351547	15351547	15351547	5	15310898,15317409,15320054,15323310,15351373,	15316890,15317987,15320142,15323456,15351547,		200197
Segment_within_Transcript | 639 | 7653 chr1 15517487 15518086 CCAAT + | 0.995816 0.004184 Histone 7653 | NM_052929	chr1	+	15446354	15597209	15450867	15596496	31	15446354,15450853,15471405,15488481,15495766,15500287,15507695,15512139,15515460,15516906,15523534,15526141,15527359,15528428,15540818,15544165,15544498,15548124,15551959,15557192,15559560,15561724,15564909,15566545,15568452,15573584,15574685,15579783,15580313,15581110,15596379,	15446478,15450960,15471612,15488749,15495876,15500524,15507819,15512270,15515550,15517011,15523642,15526225,15527512,15528624,15540976,15544273,15544606,15548232,15552067,15557366,15559786,15561809,15565016,15566705,15568585,15573714,15574813,15579879,15580534,15581276,15597209,	forkhead-associated (FHA) phosphopeptide binding	114827
Segment_within_Transcript | 640 | 7655 chr1 15523263 15523862 CCAAT + | 0.898905 0.101095 Histone 7655 | NM_052929	chr1	+	15446354	15597209	15450867	15596496	31	15446354,15450853,15471405,15488481,15495766,15500287,15507695,15512139,15515460,15516906,15523534,15526141,15527359,15528428,15540818,15544165,15544498,15548124,15551959,15557192,15559560,15561724,15564909,15566545,15568452,15573584,15574685,15579783,15580313,15581110,15596379,	15446478,15450960,15471612,15488749,15495876,15500524,15507819,15512270,15515550,15517011,15523642,15526225,15527512,15528624,15540976,15544273,15544606,15548232,15552067,15557366,15559786,15561809,15565016,15566705,15568585,15573714,15574813,15579879,15580534,15581276,15597209,	forkhead-associated (FHA) phosphopeptide binding	114827
Segment_within_Transcript | 641 | 7657 chr1 15523470 15524069 CCAAT + | 0.624360 0.375640 Histone 7657 | NM_052929	chr1	+	15446354	15597209	15450867	15596496	31	15446354,15450853,15471405,15488481,15495766,15500287,15507695,15512139,15515460,15516906,15523534,15526141,15527359,15528428,15540818,15544165,15544498,15548124,15551959,15557192,15559560,15561724,15564909,15566545,15568452,15573584,15574685,15579783,15580313,15581110,15596379,	15446478,15450960,15471612,15488749,15495876,15500524,15507819,15512270,15515550,15517011,15523642,15526225,15527512,15528624,15540976,15544273,15544606,15548232,15552067,15557366,15559786,15561809,15565016,15566705,15568585,15573714,15574813,15579879,15580534,15581276,15597209,	forkhead-associated (FHA) phosphopeptide binding	114827
Intergenic | 642 | 151339 | 7664 chr1 15539444 15540043 ccaat - | 0.960210 0.039790 Histone 7664 | NM_001229	chr1	-	15691381	15723377	15692024	15723282	9	15691381,15692973,15694354,15703692,15705071,15705980,15706954,15717191,15723150,	15692117,15693083,15694534,15703840,15705161,15706157,15706989,15717477,15723377,	caspase 9 isoform alpha preproprotein	842
Segment_within_Transcript | 643 | 7665 chr1 15539370 15539969 CCAAT + | 0.856417 0.143583 Histone 7665 | NM_052929	chr1	+	15446354	15597209	15450867	15596496	31	15446354,15450853,15471405,15488481,15495766,15500287,15507695,15512139,15515460,15516906,15523534,15526141,15527359,15528428,15540818,15544165,15544498,15548124,15551959,15557192,15559560,15561724,15564909,15566545,15568452,15573584,15574685,15579783,15580313,15581110,15596379,	15446478,15450960,15471612,15488749,15495876,15500524,15507819,15512270,15515550,15517011,15523642,15526225,15527512,15528624,15540976,15544273,15544606,15548232,15552067,15557366,15559786,15561809,15565016,15566705,15568585,15573714,15574813,15579879,15580534,15581276,15597209,	forkhead-associated (FHA) phosphopeptide binding	114827
Intergenic | 644 | 151168 | 7666 chr1 15539615 15540214 CCAAT - | 0.805893 0.194107 Histone 7666 | NM_001229	chr1	-	15691381	15723377	15692024	15723282	9	15691381,15692973,15694354,15703692,15705071,15705980,15706954,15717191,15723150,	15692117,15693083,15694534,15703840,15705161,15706157,15706989,15717477,15723377,	caspase 9 isoform alpha preproprotein	842
Segment_within_Transcript | 645 | 7683 chr1 15585277 15585876 CCAAT + | 0.762807 0.237193 Histone 7683 | NM_052929	chr1	+	15446354	15597209	15450867	15596496	31	15446354,15450853,15471405,15488481,15495766,15500287,15507695,15512139,15515460,15516906,15523534,15526141,15527359,15528428,15540818,15544165,15544498,15548124,15551959,15557192,15559560,15561724,15564909,15566545,15568452,15573584,15574685,15579783,15580313,15581110,15596379,	15446478,15450960,15471612,15488749,15495876,15500524,15507819,15512270,15515550,15517011,15523642,15526225,15527512,15528624,15540976,15544273,15544606,15548232,15552067,15557366,15559786,15561809,15565016,15566705,15568585,15573714,15574813,15579879,15580534,15581276,15597209,	forkhead-associated (FHA) phosphopeptide binding	114827
Intergenic | 646 | 37205 | 7718 chr1 15653578 15654177 CCAAT - | 0.741814 0.258186 Histone 7718 | NM_001229	chr1	-	15691381	15723377	15692024	15723282	9	15691381,15692973,15694354,15703692,15705071,15705980,15706954,15717191,15723150,	15692117,15693083,15694534,15703840,15705161,15706157,15706989,15717477,15723377,	caspase 9 isoform alpha preproprotein	842
Segment_within_Transcript | 647 | 7721 chr1 15656409 15657008 CCAAT + | 0.815569 0.184431 Histone 7721 | NM_033440	chr1	+	15655810	15671169	15655835	15671089	8	15655810,15656167,15660642,15661814,15662467,15665080,15666467,15671071,	15655875,15656256,15660740,15661943,15662604,15665226,15666620,15671169,	elastase 2A preproprotein	63036
Segment_within_Transcript | 648 | 7723 chr1 15656493 15657092 CCAAT + | 0.815569 0.184431 Histone 7723 | NM_033440	chr1	+	15655810	15671169	15655835	15671089	8	15655810,15656167,15660642,15661814,15662467,15665080,15666467,15671071,	15655875,15656256,15660740,15661943,15662604,15665226,15666620,15671169,	elastase 2A preproprotein	63036
Segment_within_Transcript | 649 | 7725 chr1 15656547 15657146 CCAAT + | 0.815569 0.184431 Histone 7725 | NM_033440	chr1	+	15655810	15671169	15655835	15671089	8	15655810,15656167,15660642,15661814,15662467,15665080,15666467,15671071,	15655875,15656256,15660740,15661943,15662604,15665226,15666620,15671169,	elastase 2A preproprotein	63036
Segment_within_Transcript | 650 | 7727 chr1 15663051 15663650 CCAAT + | 0.833560 0.166440 Histone 7727 | NM_033440	chr1	+	15655810	15671169	15655835	15671089	8	15655810,15656167,15660642,15661814,15662467,15665080,15666467,15671071,	15655875,15656256,15660740,15661943,15662604,15665226,15666620,15671169,	elastase 2A preproprotein	63036
Intergenic | 651 | 226 | 7733 chr1 15671395 15671994 ccaat + | 0.896164 0.103836 Histone 7733 | NM_033440	chr1	+	15655810	15671169	15655835	15671089	8	15655810,15656167,15660642,15661814,15662467,15665080,15666467,15671071,	15655875,15656256,15660740,15661943,15662604,15665226,15666620,15671169,	elastase 2A preproprotein	63036
Intergenic | 652 | 19143 | 7734 chr1 15671640 15672239 ccaat - | 0.932257 0.067743 Histone 7734 | NM_001229	chr1	-	15691381	15723377	15692024	15723282	9	15691381,15692973,15694354,15703692,15705071,15705980,15706954,15717191,15723150,	15692117,15693083,15694534,15703840,15705161,15706157,15706989,15717477,15723377,	caspase 9 isoform alpha preproprotein	842
Intergenic | 653 | 299 | 7735 chr1 15671468 15672067 ccaat + | 0.896164 0.103836 Histone 7735 | NM_033440	chr1	+	15655810	15671169	15655835	15671089	8	15655810,15656167,15660642,15661814,15662467,15665080,15666467,15671071,	15655875,15656256,15660740,15661943,15662604,15665226,15666620,15671169,	elastase 2A preproprotein	63036
Intergenic | 654 | 19070 | 7736 chr1 15671713 15672312 ccaat - | 0.932257 0.067743 Histone 7736 | NM_001229	chr1	-	15691381	15723377	15692024	15723282	9	15691381,15692973,15694354,15703692,15705071,15705980,15706954,15717191,15723150,	15692117,15693083,15694534,15703840,15705161,15706157,15706989,15717477,15723377,	caspase 9 isoform alpha preproprotein	842
Segment_within_Transcript | 655 | 7747 chr1 15682952 15683551 CCAAT + | 0.833560 0.166440 Histone 7747 | NM_015849	chr1	+	15675182	15690482	15675207	15690394	8	15675182,15675538,15680179,15681346,15682345,15684982,15686366,15690376,	15675247,15675627,15680277,15681475,15682482,15685128,15686519,15690482,	elastase 2B preproprotein	51032
Segment_within_Transcript | 656 | 7749 chr1 15684382 15684981 ccaat + | 0.998490 0.001510 Histone 7749 | NM_015849	chr1	+	15675182	15690482	15675207	15690394	8	15675182,15675538,15680179,15681346,15682345,15684982,15686366,15690376,	15675247,15675627,15680277,15681475,15682482,15685128,15686519,15690482,	elastase 2B preproprotein	51032
Intergenic | 657 | 6156 | 7750 chr1 15684627 15685226 ccaat - | 0.589516 0.410484 Histone 7750 | NM_001229	chr1	-	15691381	15723377	15692024	15723282	9	15691381,15692973,15694354,15703692,15705071,15705980,15706954,15717191,15723150,	15692117,15693083,15694534,15703840,15705161,15706157,15706989,15717477,15723377,	caspase 9 isoform alpha preproprotein	842
Segment_within_Transcript | 658 | 7751 chr1 15684408 15685007 CCAAT + | 0.998490 0.001510 Histone 7751 | NM_015849	chr1	+	15675182	15690482	15675207	15690394	8	15675182,15675538,15680179,15681346,15682345,15684982,15686366,15690376,	15675247,15675627,15680277,15681475,15682482,15685128,15686519,15690482,	elastase 2B preproprotein	51032
Intergenic | 659 | 6130 | 7752 chr1 15684653 15685252 CCAAT - | 0.589516 0.410484 Histone 7752 | NM_001229	chr1	-	15691381	15723377	15692024	15723282	9	15691381,15692973,15694354,15703692,15705071,15705980,15706954,15717191,15723150,	15692117,15693083,15694534,15703840,15705161,15706157,15706989,15717477,15723377,	caspase 9 isoform alpha preproprotein	842
Segment_within_Transcript | 660 | 7782 chr1 15722606 15723205 ccaat - | 0.597490 0.402510 Histone 7782 | NM_001229	chr1	-	15691381	15723377	15692024	15723282	9	15691381,15692973,15694354,15703692,15705071,15705980,15706954,15717191,15723150,	15692117,15693083,15694534,15703840,15705161,15706157,15706989,15717477,15723377,	caspase 9 isoform alpha preproprotein	842
Segment_within_Transcript | 660 | 7782 chr1 15722606 15723205 ccaat - | 0.597490 0.402510 Histone 7782 | NM_032996	chr1	-	15691381	15723377	15692024	15723282	5	15691381,15692973,15694354,15717191,15723150,	15692117,15693083,15694534,15717477,15723377,	caspase 9 isoform beta preproprotein	842
Segment_within_Transcript | 661 | 7784 chr1 15722644 15723243 ccaat - | 0.597490 0.402510 Histone 7784 | NM_001229	chr1	-	15691381	15723377	15692024	15723282	9	15691381,15692973,15694354,15703692,15705071,15705980,15706954,15717191,15723150,	15692117,15693083,15694534,15703840,15705161,15706157,15706989,15717477,15723377,	caspase 9 isoform alpha preproprotein	842
Segment_within_Transcript | 661 | 7784 chr1 15722644 15723243 ccaat - | 0.597490 0.402510 Histone 7784 | NM_032996	chr1	-	15691381	15723377	15692024	15723282	5	15691381,15692973,15694354,15717191,15723150,	15692117,15693083,15694534,15717477,15723377,	caspase 9 isoform beta preproprotein	842
Intergenic | 662 | 2345 | 7857 chr1 15954898 15955497 ccaat + | 0.930253 0.069747 Histone 7857 | NM_017556	chr1	+	15957841	15985671	15964065	15983743	9	15957841,15963577,15964045,15966457,15967609,15969490,15973699,15976251,15983629,	15957930,15963767,15964315,15966645,15967712,15969660,15973878,15976369,15985671,	filamin-binding LIM protein-1 isoform a	54751
Intergenic | 663 | 12145 | 7867 chr1 15997816 15998415 CCAAT + | 0.725352 0.274648 Histone 7867 | NM_001024216	chr1	+	15964045	15985671	15964065	15983743	5	15964045,15969490,15973699,15976251,15983629,	15964315,15969660,15973878,15976369,15985671,	filamin-binding LIM protein-1 isoform c	54751
Intergenic | 664 | 12273 | 7889 chr1 16034074 16034673 CCAAT + | 0.939805 0.060195 Histone 7889 | NM_015001	chr1	+	16046945	16139537	16047149	16138509	15	16046945,16071897,16075283,16108402,16110182,16115209,16118007,16118485,16119951,16121330,16127172,16136244,16136893,16137799,16138377,	16047232,16072218,16075760,16108563,16110383,16115361,16118133,16118599,16120065,16121431,16135348,16136727,16137088,16137958,16139537,	spen homolog, transcriptional regulator	23013
Segment_within_Transcript | 665 | 7897 chr1 16062187 16062786 CCAAT + | 0.999138 0.000862 Histone 7897 | NM_015001	chr1	+	16046945	16139537	16047149	16138509	15	16046945,16071897,16075283,16108402,16110182,16115209,16118007,16118485,16119951,16121330,16127172,16136244,16136893,16137799,16138377,	16047232,16072218,16075760,16108563,16110383,16115361,16118133,16118599,16120065,16121431,16135348,16136727,16137088,16137958,16139537,	spen homolog, transcriptional regulator	23013
Intergenic | 666 | 7146 | 7929 chr1 16146683 16147282 CCAAT + | 0.865190 0.134810 Histone 7929 | NM_015001	chr1	+	16046945	16139537	16047149	16138509	15	16046945,16071897,16075283,16108402,16110182,16115209,16118007,16118485,16119951,16121330,16127172,16136244,16136893,16137799,16138377,	16047232,16072218,16075760,16108563,16110383,16115361,16118133,16118599,16120065,16121431,16135348,16136727,16137088,16137958,16139537,	spen homolog, transcriptional regulator	23013
Intergenic | 667 | 7229 | 7931 chr1 16146766 16147365 CCAAT + | 0.865190 0.134810 Histone 7931 | NM_015001	chr1	+	16046945	16139537	16047149	16138509	15	16046945,16071897,16075283,16108402,16110182,16115209,16118007,16118485,16119951,16121330,16127172,16136244,16136893,16137799,16138377,	16047232,16072218,16075760,16108563,16110383,16115361,16118133,16118599,16120065,16121431,16135348,16136727,16137088,16137958,16139537,	spen homolog, transcriptional regulator	23013
Intergenic | 668 | 17055 | 7933 chr1 16156592 16157191 ccaat + | 0.561520 0.438480 Histone 7933 | NM_015001	chr1	+	16046945	16139537	16047149	16138509	15	16046945,16071897,16075283,16108402,16110182,16115209,16118007,16118485,16119951,16121330,16127172,16136244,16136893,16137799,16138377,	16047232,16072218,16075760,16108563,16110383,16115361,16118133,16118599,16120065,16121431,16135348,16136727,16137088,16137958,16139537,	spen homolog, transcriptional regulator	23013
Segment_within_Transcript | 669 | 7934 chr1 16156837 16157436 ccaat - | 0.547520 0.452480 Histone 7934 | NM_003443	chr1	-	16140950	16175214	16141050	16147577	16	16140950,16141412,16141610,16142145,16142480,16142680,16142889,16143381,16143778,16144018,16144796,16145235,16146016,16147372,16172120,16175064,	16141334,16141502,16141820,16142276,16142601,16142797,16142977,16143682,16143921,16144284,16144922,16145376,16146205,16147579,16172207,16175214,	zinc finger and BTB domain containing 17	7709
Intergenic | 670 | 17156 | 7935 chr1 16156693 16157292 ccaat + | 0.561520 0.438480 Histone 7935 | NM_015001	chr1	+	16046945	16139537	16047149	16138509	15	16046945,16071897,16075283,16108402,16110182,16115209,16118007,16118485,16119951,16121330,16127172,16136244,16136893,16137799,16138377,	16047232,16072218,16075760,16108563,16110383,16115361,16118133,16118599,16120065,16121431,16135348,16136727,16137088,16137958,16139537,	spen homolog, transcriptional regulator	23013
Intergenic | 671 | 4196 | 7987 chr1 16237328 16237927 ccaat + | 0.753201 0.246799 Histone 7987 | NM_001042704	chr1	+	16221072	16233132	16221701	16232740	20	16221072,16221694,16222881,16223844,16225189,16225617,16225778,16226391,16226902,16227099,16227842,16228207,16228812,16229046,16229542,16230791,16231284,16231527,16232251,16232692,	16221145,16221801,16223010,16223973,16225329,16225695,16225857,16226517,16226987,16227201,16227927,16228381,16228882,16229157,16229756,16230925,16231373,16231608,16232338,16233132,	chloride channel Ka isoform 2	1187
Intergenic | 672 | 37425 | 8019 chr1 16293815 16294414 ccaat + | 0.574371 0.425629 Histone 8019 | NM_000085	chr1	+	16242833	16256390	16243574	16255998	20	16242833,16243567,16244639,16245616,16246986,16247424,16247585,16248201,16248699,16248896,16249597,16249956,16250559,16250791,16251279,16252720,16254516,16254756,16255503,16255950,	16242962,16243674,16244768,16245745,16247126,16247502,16247664,16248327,16248784,16248998,16249682,16250130,16250629,16250902,16251493,16252854,16254605,16254840,16255590,16256390,	chloride channel Kb	1188
Intergenic | 673 | 51284 | 8029 chr1 16307674 16308273 ccaat + | 0.724433 0.275567 Histone 8029 | NM_000085	chr1	+	16242833	16256390	16243574	16255998	20	16242833,16243567,16244639,16245616,16246986,16247424,16247585,16248201,16248699,16248896,16249597,16249956,16250559,16250791,16251279,16252720,16254516,16254756,16255503,16255950,	16242962,16243674,16244768,16245745,16247126,16247502,16247664,16248327,16248784,16248998,16249682,16250130,16250629,16250902,16251493,16252854,16254605,16254840,16255590,16256390,	chloride channel Kb	1188
Intergenic | 674 | 14901 | 8030 chr1 16307919 16308518 ccaat - | 0.719180 0.280820 Histone 8030 | NM_004431	chr1	-	16323418	16355151	16324296	16355014	17	16323418,16328515,16329307,16330802,16331145,16331459,16332261,16332562,16332941,16333549,16334117,16334736,16336934,16337356,16347459,16349977,16354929,	16324402,16328671,16329501,16330952,16331355,16331521,16332450,16332688,16332997,16333649,16334271,16334852,16337267,16337512,16348129,16350045,16355151,	ephrin receptor EphA2	1969
Intergenic | 675 | 101748 | 8051 chr1 16358138 16358737 CCAAT + | 0.630558 0.369442 Histone 8051 | NM_000085	chr1	+	16242833	16256390	16243574	16255998	20	16242833,16243567,16244639,16245616,16246986,16247424,16247585,16248201,16248699,16248896,16249597,16249956,16250559,16250791,16251279,16252720,16254516,16254756,16255503,16255950,	16242962,16243674,16244768,16245745,16247126,16247502,16247664,16248327,16248784,16248998,16249682,16250130,16250629,16250902,16251493,16252854,16254605,16254840,16255590,16256390,	chloride channel Kb	1188
Intergenic | 676 | 26032 | 8141 chr1 16539539 16540138 ccaat + | 0.837281 0.162719 Histone 8141 | NM_015609	chr1	+	16566169	16597227	16566346	16594222	3	16566169,16592309,16594119,	16566390,16592564,16597227,	putative MAPK activating protein PM20,PM21	26099
Intergenic | 677 | 5333 | 8205 chr1 16664502 16665101 ccaat + | 0.516756 0.483244 Histone 8205 | NM_001145277	chr1	+	16639753	16659169	16639843	16658078	7	16639753,16642713,16646951,16647141,16648174,16650919,16657923,	16639935,16642814,16647056,16647223,16648283,16651097,16659169,	NECAP endocytosis associated 2 isoform 2	55707
Intergenic | 678 | 1172 | 8206 chr1 16664747 16665346 ccaat - | 0.606319 0.393681 Histone 8206 | NR_023386	chr1	-	16666517	16691783	16691783	16691783	15	16666517,16674906,16675480,16676011,16677336,16682368,16683314,16683904,16684650,16685507,16689699,16689946,16690091,16690267,16691062,	16669209,16675144,16675586,16676156,16677519,16682568,16683546,16683988,16684747,16685743,16689865,16690008,16690166,16690398,16691783,		114819
Intergenic | 679 | 54073 | 8229 chr1 16713242 16713841 CCAAT + | 0.931842 0.068158 Histone 8229 | NM_001145277	chr1	+	16639753	16659169	16639843	16658078	7	16639753,16642713,16646951,16647141,16648174,16650919,16657923,	16639935,16642814,16647056,16647223,16648283,16651097,16659169,	NECAP endocytosis associated 2 isoform 2	55707
Intergenic | 680 | 21704 | 8230 chr1 16713487 16714086 CCAAT - | 0.920892 0.079108 Histone 8230 | NR_023386	chr1	-	16666517	16691783	16691783	16691783	15	16666517,16674906,16675480,16676011,16677336,16682368,16683314,16683904,16684650,16685507,16689699,16689946,16690091,16690267,16691062,	16669209,16675144,16675586,16676156,16677519,16682568,16683546,16683988,16684747,16685743,16689865,16690008,16690166,16690398,16691783,		114819
Intergenic | 681 | 56014 | 8233 chr1 16715183 16715782 ccaat + | 0.643772 0.356228 Histone 8233 | NM_001145277	chr1	+	16639753	16659169	16639843	16658078	7	16639753,16642713,16646951,16647141,16648174,16650919,16657923,	16639935,16642814,16647056,16647223,16648283,16651097,16659169,	NECAP endocytosis associated 2 isoform 2	55707
Intergenic | 682 | 23645 | 8234 chr1 16715428 16716027 ccaat - | 0.985783 0.014217 Histone 8234 | NR_023386	chr1	-	16666517	16691783	16691783	16691783	15	16666517,16674906,16675480,16676011,16677336,16682368,16683314,16683904,16684650,16685507,16689699,16689946,16690091,16690267,16691062,	16669209,16675144,16675586,16676156,16677519,16682568,16683546,16683988,16684747,16685743,16689865,16690008,16690166,16690398,16691783,		114819
Intergenic | 683 | 56069 | 8235 chr1 16715238 16715837 ccaat + | 0.643772 0.356228 Histone 8235 | NM_001145277	chr1	+	16639753	16659169	16639843	16658078	7	16639753,16642713,16646951,16647141,16648174,16650919,16657923,	16639935,16642814,16647056,16647223,16648283,16651097,16659169,	NECAP endocytosis associated 2 isoform 2	55707
Intergenic | 684 | 23700 | 8236 chr1 16715483 16716082 ccaat - | 0.985783 0.014217 Histone 8236 | NR_023386	chr1	-	16666517	16691783	16691783	16691783	15	16666517,16674906,16675480,16676011,16677336,16682368,16683314,16683904,16684650,16685507,16689699,16689946,16690091,16690267,16691062,	16669209,16675144,16675586,16676156,16677519,16682568,16683546,16683988,16684747,16685743,16689865,16690008,16690166,16690398,16691783,		114819
Intergenic | 685 | 206735 | 8325 chr1 16865904 16866503 CCAAT + | 0.931842 0.068158 Histone 8325 | NM_001145277	chr1	+	16639753	16659169	16639843	16658078	7	16639753,16642713,16646951,16647141,16648174,16650919,16657923,	16639935,16642814,16647056,16647223,16648283,16651097,16659169,	NECAP endocytosis associated 2 isoform 2	55707
Intergenic | 686 | 23552 | 8326 chr1 16866149 16866748 CCAAT - | 0.920892 0.079108 Histone 8326 | NR_026567	chr1	-	16890299	16919239	16919239	16919239	11	16890299,16895512,16895860,16898507,16898940,16901782,16903024,16906369,16906626,16906973,16919045,	16890376,16895776,16896006,16898703,16899102,16902054,16903226,16906501,16906809,16907160,16919239,		284729
Intergenic | 687 | 208678 | 8329 chr1 16867847 16868446 ccaat + | 0.643772 0.356228 Histone 8329 | NM_001145277	chr1	+	16639753	16659169	16639843	16658078	7	16639753,16642713,16646951,16647141,16648174,16650919,16657923,	16639935,16642814,16647056,16647223,16648283,16651097,16659169,	NECAP endocytosis associated 2 isoform 2	55707
Intergenic | 688 | 21609 | 8330 chr1 16868092 16868691 ccaat - | 0.996010 0.003990 Histone 8330 | NR_026567	chr1	-	16890299	16919239	16919239	16919239	11	16890299,16895512,16895860,16898507,16898940,16901782,16903024,16906369,16906626,16906973,16919045,	16890376,16895776,16896006,16898703,16899102,16902054,16903226,16906501,16906809,16907160,16919239,		284729
Intergenic | 689 | 208733 | 8331 chr1 16867902 16868501 ccaat + | 0.643772 0.356228 Histone 8331 | NM_001145277	chr1	+	16639753	16659169	16639843	16658078	7	16639753,16642713,16646951,16647141,16648174,16650919,16657923,	16639935,16642814,16647056,16647223,16648283,16651097,16659169,	NECAP endocytosis associated 2 isoform 2	55707
Intergenic | 690 | 21554 | 8332 chr1 16868147 16868746 ccaat - | 0.996010 0.003990 Histone 8332 | NR_026567	chr1	-	16890299	16919239	16919239	16919239	11	16890299,16895512,16895860,16898507,16898940,16901782,16903024,16906369,16906626,16906973,16919045,	16890376,16895776,16896006,16898703,16899102,16902054,16903226,16906501,16906809,16907160,16919239,		284729
Intergenic | 691 | 201383 | 8359 chr1 16919050 16919649 CCAAT + | 0.606481 0.393519 Histone 8359 | NM_014675	chr1	+	17121031	17172061	17121100	17171528	37	17121031,17121744,17123406,17128927,17129205,17129367,17129510,17130372,17135718,17136722,17137481,17137990,17138975,17143181,17144543,17145340,17145842,17147412,17147880,17150034,17152383,17153304,17153815,17154393,17155078,17157664,17159839,17164804,17165080,17165489,17167284,17168197,17168866,17169334,17169717,17170546,17171441,	17121160,17121880,17123561,17129113,17129289,17129429,17129676,17130479,17135955,17136819,17137565,17138224,17139175,17143364,17144688,17145487,17146073,17147606,17148008,17150204,17152563,17153439,17153959,17154632,17155238,17157832,17160212,17164974,17165201,17165653,17167500,17168422,17169016,17169535,17169849,17170729,17172061,	ciliary rootlet coiled-coil, rootletin	9696
Intergenic | 692 | 56 | 8360 chr1 16919295 16919894 CCAAT - | 0.903465 0.096535 Histone 8360 | NR_026567	chr1	-	16890299	16919239	16919239	16919239	11	16890299,16895512,16895860,16898507,16898940,16901782,16903024,16906369,16906626,16906973,16919045,	16890376,16895776,16896006,16898703,16899102,16902054,16903226,16906501,16906809,16907160,16919239,		284729
Intergenic | 693 | 70574 | 8397 chr1 17049859 17050458 ccaat + | 0.894290 0.105710 Histone 8397 | NM_014675	chr1	+	17121031	17172061	17121100	17171528	37	17121031,17121744,17123406,17128927,17129205,17129367,17129510,17130372,17135718,17136722,17137481,17137990,17138975,17143181,17144543,17145340,17145842,17147412,17147880,17150034,17152383,17153304,17153815,17154393,17155078,17157664,17159839,17164804,17165080,17165489,17167284,17168197,17168866,17169334,17169717,17170546,17171441,	17121160,17121880,17123561,17129113,17129289,17129429,17129676,17130479,17135955,17136819,17137565,17138224,17139175,17143364,17144688,17145487,17146073,17147606,17148008,17150204,17152563,17153439,17153959,17154632,17155238,17157832,17160212,17164974,17165201,17165653,17167500,17168422,17169016,17169535,17169849,17170729,17172061,	ciliary rootlet coiled-coil, rootletin	9696
Intergenic | 694 | 70537 | 8399 chr1 17049896 17050495 ccaat + | 0.894290 0.105710 Histone 8399 | NM_014675	chr1	+	17121031	17172061	17121100	17171528	37	17121031,17121744,17123406,17128927,17129205,17129367,17129510,17130372,17135718,17136722,17137481,17137990,17138975,17143181,17144543,17145340,17145842,17147412,17147880,17150034,17152383,17153304,17153815,17154393,17155078,17157664,17159839,17164804,17165080,17165489,17167284,17168197,17168866,17169334,17169717,17170546,17171441,	17121160,17121880,17123561,17129113,17129289,17129429,17129676,17130479,17135955,17136819,17137565,17138224,17139175,17143364,17144688,17145487,17146073,17147606,17148008,17150204,17152563,17153439,17153959,17154632,17155238,17157832,17160212,17164974,17165201,17165653,17167500,17168422,17169016,17169535,17169849,17170729,17172061,	ciliary rootlet coiled-coil, rootletin	9696
Intergenic | 695 | 67609 | 8401 chr1 17052824 17053423 CCAAT + | 0.766153 0.233847 Histone 8401 | NM_014675	chr1	+	17121031	17172061	17121100	17171528	37	17121031,17121744,17123406,17128927,17129205,17129367,17129510,17130372,17135718,17136722,17137481,17137990,17138975,17143181,17144543,17145340,17145842,17147412,17147880,17150034,17152383,17153304,17153815,17154393,17155078,17157664,17159839,17164804,17165080,17165489,17167284,17168197,17168866,17169334,17169717,17170546,17171441,	17121160,17121880,17123561,17129113,17129289,17129429,17129676,17130479,17135955,17136819,17137565,17138224,17139175,17143364,17144688,17145487,17146073,17147606,17148008,17150204,17152563,17153439,17153959,17154632,17155238,17157832,17160212,17164974,17165201,17165653,17167500,17168422,17169016,17169535,17169849,17170729,17172061,	ciliary rootlet coiled-coil, rootletin	9696
Intergenic | 696 | 89507 | 8402 chr1 17053069 17053668 CCAAT - | 0.824759 0.175241 Histone 8402 | NR_002729	chr1	-	16953988	16963562	16963562	16963562	15	16953988,16956599,16956835,16957023,16957547,16957884,16958147,16958350,16958557,16958970,16959233,16959435,16959832,16960036,16963495,	16956475,16956739,16956942,16957170,16957668,16958117,16958250,16958481,16958768,16959089,16959354,16959572,16959955,16960184,16963562,		11223
Segment_within_Transcript | 697 | 8455 chr1 17168093 17168692 CCAAT + | 0.721580 0.278420 Histone 8455 | NM_014675	chr1	+	17121031	17172061	17121100	17171528	37	17121031,17121744,17123406,17128927,17129205,17129367,17129510,17130372,17135718,17136722,17137481,17137990,17138975,17143181,17144543,17145340,17145842,17147412,17147880,17150034,17152383,17153304,17153815,17154393,17155078,17157664,17159839,17164804,17165080,17165489,17167284,17168197,17168866,17169334,17169717,17170546,17171441,	17121160,17121880,17123561,17129113,17129289,17129429,17129676,17130479,17135955,17136819,17137565,17138224,17139175,17143364,17144688,17145487,17146073,17147606,17148008,17150204,17152563,17153439,17153959,17154632,17155238,17157832,17160212,17164974,17165201,17165653,17167500,17168422,17169016,17169535,17169849,17170729,17172061,	ciliary rootlet coiled-coil, rootletin	9696
Intergenic | 698 | 5000 | 8591 chr1 17398609 17399208 CCAAT + | 0.759662 0.240338 Histone 8591 | NM_013358	chr1	+	17404207	17445088	17404299	17443325	16	17404207,17421371,17422702,17423448,17424892,17425114,17427706,17428029,17429166,17429653,17431900,17436395,17437697,17438785,17439716,17443091,	17404391,17421552,17422775,17423510,17425010,17425240,17427879,17428133,17429290,17429761,17432052,17436540,17437791,17438865,17439842,17445088,	peptidylarginine deiminase type I	29943
Intergenic | 699 | 129344 | 8610 chr1 17447879 17448478 CCAAT - | 0.760491 0.239509 Histone 8610 | NM_007365	chr1	-	17265842	17318535	17268125	17318453	16	17265842,17269169,17270487,17273937,17274760,17278345,17281626,17282807,17283680,17285602,17291489,17292648,17294990,17302068,17303959,17318361,	17268359,17269298,17270573,17274031,17274905,17278497,17281734,17282919,17283784,17285781,17291615,17292766,17295052,17302141,17304143,17318535,	peptidyl arginine deiminase, type II	11240
Intergenic | 700 | 129395 | 8612 chr1 17447930 17448529 CCAAT - | 0.760491 0.239509 Histone 8612 | NM_007365	chr1	-	17265842	17318535	17268125	17318453	16	17265842,17269169,17270487,17273937,17274760,17278345,17281626,17282807,17283680,17285602,17291489,17292648,17294990,17302068,17303959,17318361,	17268359,17269298,17270573,17274031,17274905,17278497,17281734,17282919,17283784,17285781,17291615,17292766,17295052,17302141,17304143,17318535,	peptidyl arginine deiminase, type II	11240
Segment_within_Transcript | 701 | 8647 chr1 17560444 17561043 CCAAT + | 0.606753 0.393247 Histone 8647 | NM_012387	chr1	+	17507276	17563082	17507304	17562837	16	17507276,17530050,17533024,17535240,17537119,17538769,17541024,17541380,17545109,17547022,17553614,17555064,17555438,17557919,17558361,17562603,	17507396,17530231,17533091,17535308,17537237,17538895,17541203,17541484,17545221,17547130,17553769,17555209,17555541,17557990,17558490,17563082,	peptidyl arginine deiminase, type IV	23569
Segment_within_Transcript | 702 | 8665 chr1 17596278 17596877 CCAAT + | 0.615189 0.384811 Histone 8665 | NM_207421	chr1	+	17571327	17600782	17571327	17600521	16	17571327,17572137,17574508,17579001,17580128,17581048,17587462,17587858,17591195,17593057,17593382,17594033,17594622,17596153,17597768,17600287,	17571443,17572315,17574581,17579069,17580246,17581174,17587641,17587962,17591308,17593165,17593537,17594190,17594746,17596224,17597930,17600782,	peptidylarginine deiminase type 6	353238
Overlap_3prime | 703 | 8667 chr1 17600335 17600934 CCAAT + | 0.988592 0.011408 Histone 8667 | NM_207421	chr1	+	17571327	17600782	17571327	17600521	16	17571327,17572137,17574508,17579001,17580128,17581048,17587462,17587858,17591195,17593057,17593382,17594033,17594622,17596153,17597768,17600287,	17571443,17572315,17574581,17579069,17580246,17581174,17587641,17587962,17591308,17593165,17593537,17594190,17594746,17596224,17597930,17600782,	peptidylarginine deiminase type 6	353238
Intergenic | 704 | 4660 | 8668 chr1 17600580 17601179 CCAAT - | 0.591749 0.408251 Histone 8668 | NM_001136204	chr1	-	17605838	17637644	17608172	17637597	12	17605838,17609056,17611204,17612155,17612619,17615562,17619796,17621285,17621787,17624623,17628188,17637312,	17608277,17609134,17611277,17612261,17612800,17615729,17619911,17621374,17621919,17624767,17628282,17637644,	regulator of chromosome condensation 2	55920
Intergenic | 705 | 28876 | 8685 chr1 17629658 17630257 CCAAT + | 0.786808 0.213192 Histone 8685 | NM_207421	chr1	+	17571327	17600782	17571327	17600521	16	17571327,17572137,17574508,17579001,17580128,17581048,17587462,17587858,17591195,17593057,17593382,17594033,17594622,17596153,17597768,17600287,	17571443,17572315,17574581,17579069,17580246,17581174,17587641,17587962,17591308,17593165,17593537,17594190,17594746,17596224,17597930,17600782,	peptidylarginine deiminase type 6	353238
Intergenic | 706 | 28912 | 8687 chr1 17629694 17630293 CCAAT + | 0.672168 0.327832 Histone 8687 | NM_207421	chr1	+	17571327	17600782	17571327	17600521	16	17571327,17572137,17574508,17579001,17580128,17581048,17587462,17587858,17591195,17593057,17593382,17594033,17594622,17596153,17597768,17600287,	17571443,17572315,17574581,17579069,17580246,17581174,17587641,17587962,17591308,17593165,17593537,17594190,17594746,17596224,17597930,17600782,	peptidylarginine deiminase type 6	353238
Segment_within_Transcript | 707 | 8692 chr1 17631699 17632298 CCAAT - | 0.993567 0.006433 Histone 8692 | NM_001136204	chr1	-	17605838	17637644	17608172	17637597	12	17605838,17609056,17611204,17612155,17612619,17615562,17619796,17621285,17621787,17624623,17628188,17637312,	17608277,17609134,17611277,17612261,17612800,17615729,17619911,17621374,17621919,17624767,17628282,17637644,	regulator of chromosome condensation 2	55920
Segment_within_Transcript | 707 | 8692 chr1 17631699 17632298 CCAAT - | 0.993567 0.006433 Histone 8692 | NM_018715	chr1	-	17605838	17638807	17608172	17637597	13	17605838,17609056,17611204,17612155,17612619,17615562,17619796,17621285,17621787,17624623,17628188,17637312,17638627,	17608277,17609134,17611277,17612261,17612800,17615729,17619911,17621374,17621919,17624767,17628282,17637605,17638807,	regulator of chromosome condensation 2	55920
Segment_within_Transcript | 708 | 8749 chr1 17791690 17792289 CCAAT + | 0.735951 0.264049 Histone 8749 | NM_001011722	chr1	+	17779634	17896957	17779677	17896462	27	17779634,17786541,17787527,17801208,17802589,17806883,17815175,17818420,17820945,17822077,17823468,17825037,17826411,17831402,17833629,17833916,17836969,17837643,17839283,17847635,17853717,17854960,17855635,17863528,17886654,17894239,17895929,	17779714,17786727,17787561,17801300,17802673,17807059,17815284,17818527,17821023,17822257,17823585,17825130,17826585,17831548,17833644,17834098,17837085,17837771,17839384,17847757,17853804,17855184,17855790,17863677,17886829,17894362,17896957,	Rho guanine nucleotide exchange factor (GEF)	55160
Segment_within_Transcript | 708 | 8749 chr1 17791690 17792289 CCAAT + | 0.735951 0.264049 Histone 8749 | NM_018125	chr1	+	17738916	17896957	17779677	17896462	29	17738916,17779634,17786541,17787527,17801208,17802589,17806883,17812139,17815175,17818420,17820945,17822077,17823468,17825037,17826411,17831402,17833629,17833916,17836969,17837643,17839283,17847635,17853717,17854960,17855635,17863528,17886654,17894239,17895929,	17739032,17779714,17786727,17787561,17801300,17802673,17807059,17812256,17815284,17818527,17821023,17822257,17823585,17825130,17826585,17831548,17833644,17834098,17837085,17837771,17839384,17847757,17853804,17855184,17855790,17863677,17886829,17894362,17896957,	Rho guanine nucleotide exchange factor (GEF)	55160
Segment_within_Transcript | 709 | 8767 chr1 17864390 17864989 ccaat + | 0.911435 0.088565 Histone 8767 | NM_001011722	chr1	+	17779634	17896957	17779677	17896462	27	17779634,17786541,17787527,17801208,17802589,17806883,17815175,17818420,17820945,17822077,17823468,17825037,17826411,17831402,17833629,17833916,17836969,17837643,17839283,17847635,17853717,17854960,17855635,17863528,17886654,17894239,17895929,	17779714,17786727,17787561,17801300,17802673,17807059,17815284,17818527,17821023,17822257,17823585,17825130,17826585,17831548,17833644,17834098,17837085,17837771,17839384,17847757,17853804,17855184,17855790,17863677,17886829,17894362,17896957,	Rho guanine nucleotide exchange factor (GEF)	55160
Segment_within_Transcript | 709 | 8767 chr1 17864390 17864989 ccaat + | 0.911435 0.088565 Histone 8767 | NM_018125	chr1	+	17738916	17896957	17779677	17896462	29	17738916,17779634,17786541,17787527,17801208,17802589,17806883,17812139,17815175,17818420,17820945,17822077,17823468,17825037,17826411,17831402,17833629,17833916,17836969,17837643,17839283,17847635,17853717,17854960,17855635,17863528,17886654,17894239,17895929,	17739032,17779714,17786727,17787561,17801300,17802673,17807059,17812256,17815284,17818527,17821023,17822257,17823585,17825130,17826585,17831548,17833644,17834098,17837085,17837771,17839384,17847757,17853804,17855184,17855790,17863677,17886829,17894362,17896957,	Rho guanine nucleotide exchange factor (GEF)	55160
Intergenic | 710 | 13316 | 8785 chr1 17910273 17910872 CCAAT + | 0.974921 0.025079 Histone 8785 | NM_001011722	chr1	+	17779634	17896957	17779677	17896462	27	17779634,17786541,17787527,17801208,17802589,17806883,17815175,17818420,17820945,17822077,17823468,17825037,17826411,17831402,17833629,17833916,17836969,17837643,17839283,17847635,17853717,17854960,17855635,17863528,17886654,17894239,17895929,	17779714,17786727,17787561,17801300,17802673,17807059,17815284,17818527,17821023,17822257,17823585,17825130,17826585,17831548,17833644,17834098,17837085,17837771,17839384,17847757,17853804,17855184,17855790,17863677,17886829,17894362,17896957,	Rho guanine nucleotide exchange factor (GEF)	55160
Intergenic | 711 | 271711 | 8786 chr1 17910518 17911117 CCAAT - | 0.902971 0.097029 Histone 8786 | NM_018715	chr1	-	17605838	17638807	17608172	17637597	13	17605838,17609056,17611204,17612155,17612619,17615562,17619796,17621285,17621787,17624623,17628188,17637312,17638627,	17608277,17609134,17611277,17612261,17612800,17615729,17619911,17621374,17621919,17624767,17628282,17637605,17638807,	regulator of chromosome condensation 2	55920
Intergenic | 712 | 13442 | 8787 chr1 17910399 17910998 ccaat + | 0.974921 0.025079 Histone 8787 | NM_001011722	chr1	+	17779634	17896957	17779677	17896462	27	17779634,17786541,17787527,17801208,17802589,17806883,17815175,17818420,17820945,17822077,17823468,17825037,17826411,17831402,17833629,17833916,17836969,17837643,17839283,17847635,17853717,17854960,17855635,17863528,17886654,17894239,17895929,	17779714,17786727,17787561,17801300,17802673,17807059,17815284,17818527,17821023,17822257,17823585,17825130,17826585,17831548,17833644,17834098,17837085,17837771,17839384,17847757,17853804,17855184,17855790,17863677,17886829,17894362,17896957,	Rho guanine nucleotide exchange factor (GEF)	55160
Intergenic | 713 | 271837 | 8788 chr1 17910644 17911243 ccaat - | 0.902971 0.097029 Histone 8788 | NM_018715	chr1	-	17605838	17638807	17608172	17637597	13	17605838,17609056,17611204,17612155,17612619,17615562,17619796,17621285,17621787,17624623,17628188,17637312,17638627,	17608277,17609134,17611277,17612261,17612800,17615729,17619911,17621374,17621919,17624767,17628282,17637605,17638807,	regulator of chromosome condensation 2	55920
Intergenic | 714 | 13711 | 8789 chr1 17910668 17911267 ccaat + | 0.878273 0.121727 Histone 8789 | NM_001011722	chr1	+	17779634	17896957	17779677	17896462	27	17779634,17786541,17787527,17801208,17802589,17806883,17815175,17818420,17820945,17822077,17823468,17825037,17826411,17831402,17833629,17833916,17836969,17837643,17839283,17847635,17853717,17854960,17855635,17863528,17886654,17894239,17895929,	17779714,17786727,17787561,17801300,17802673,17807059,17815284,17818527,17821023,17822257,17823585,17825130,17826585,17831548,17833644,17834098,17837085,17837771,17839384,17847757,17853804,17855184,17855790,17863677,17886829,17894362,17896957,	Rho guanine nucleotide exchange factor (GEF)	55160
Intergenic | 715 | 23501 | 8801 chr1 17920458 17921057 ccaat + | 0.877252 0.122748 Histone 8801 | NM_001011722	chr1	+	17779634	17896957	17779677	17896462	27	17779634,17786541,17787527,17801208,17802589,17806883,17815175,17818420,17820945,17822077,17823468,17825037,17826411,17831402,17833629,17833916,17836969,17837643,17839283,17847635,17853717,17854960,17855635,17863528,17886654,17894239,17895929,	17779714,17786727,17787561,17801300,17802673,17807059,17815284,17818527,17821023,17822257,17823585,17825130,17826585,17831548,17833644,17834098,17837085,17837771,17839384,17847757,17853804,17855184,17855790,17863677,17886829,17894362,17896957,	Rho guanine nucleotide exchange factor (GEF)	55160
Intergenic | 716 | 23574 | 8803 chr1 17920531 17921130 ccaat + | 0.877252 0.122748 Histone 8803 | NM_001011722	chr1	+	17779634	17896957	17779677	17896462	27	17779634,17786541,17787527,17801208,17802589,17806883,17815175,17818420,17820945,17822077,17823468,17825037,17826411,17831402,17833629,17833916,17836969,17837643,17839283,17847635,17853717,17854960,17855635,17863528,17886654,17894239,17895929,	17779714,17786727,17787561,17801300,17802673,17807059,17815284,17818527,17821023,17822257,17823585,17825130,17826585,17831548,17833644,17834098,17837085,17837771,17839384,17847757,17853804,17855184,17855790,17863677,17886829,17894362,17896957,	Rho guanine nucleotide exchange factor (GEF)	55160
Intergenic | 717 | 434 | 8827 chr1 17953398 17953997 ccaat + | 0.935238 0.064762 Histone 8827 | NM_030812	chr1	+	17954430	18026145	18022090	18025601	3	17954430,18022066,18024848,	17954586,18022438,18026145,	actin-like 8	81569
Intergenic | 718 | 410 | 8829 chr1 17953422 17954021 ccaat + | 0.935238 0.064762 Histone 8829 | NM_030812	chr1	+	17954430	18026145	18022090	18025601	3	17954430,18022066,18024848,	17954586,18022438,18026145,	actin-like 8	81569
Intergenic | 719 | 386 | 8831 chr1 17953446 17954045 ccaat + | 0.935238 0.064762 Histone 8831 | NM_030812	chr1	+	17954430	18026145	18022090	18025601	3	17954430,18022066,18024848,	17954586,18022438,18026145,	actin-like 8	81569
Intergenic | 720 | 362 | 8833 chr1 17953470 17954069 ccaat + | 0.935238 0.064762 Histone 8833 | NM_030812	chr1	+	17954430	18026145	18022090	18025601	3	17954430,18022066,18024848,	17954586,18022438,18026145,	actin-like 8	81569
Intergenic | 721 | 432745 | 8878 chr1 18071552 18072151 CCAAT - | 0.859833 0.140167 Histone 8878 | NM_018715	chr1	-	17605838	17638807	17608172	17637597	13	17605838,17609056,17611204,17612155,17612619,17615562,17619796,17621285,17621787,17624623,17628188,17637312,17638627,	17608277,17609134,17611277,17612261,17612800,17615729,17619911,17621374,17621919,17624767,17628282,17637605,17638807,	regulator of chromosome condensation 2	55920
Intergenic | 722 | 54558 | 8879 chr1 18080703 18081302 CCAAT + | 0.914195 0.085805 Histone 8879 | NM_030812	chr1	+	17954430	18026145	18022090	18025601	3	17954430,18022066,18024848,	17954586,18022438,18026145,	actin-like 8	81569
Intergenic | 723 | 68103 | 8883 chr1 18094248 18094847 ccaat + | 0.578002 0.421998 Histone 8883 | NM_030812	chr1	+	17954430	18026145	18022090	18025601	3	17954430,18022066,18024848,	17954586,18022438,18026145,	actin-like 8	81569
Intergenic | 724 | 455686 | 8884 chr1 18094493 18095092 ccaat - | 0.657903 0.342097 Histone 8884 | NM_018715	chr1	-	17605838	17638807	17608172	17637597	13	17605838,17609056,17611204,17612155,17612619,17615562,17619796,17621285,17621787,17624623,17628188,17637312,17638627,	17608277,17609134,17611277,17612261,17612800,17615729,17619911,17621374,17621919,17624767,17628282,17637605,17638807,	regulator of chromosome condensation 2	55920
Intergenic | 725 | 80205 | 8893 chr1 18106350 18106949 ccaat + | 0.963917 0.036083 Histone 8893 | NM_030812	chr1	+	17954430	18026145	18022090	18025601	3	17954430,18022066,18024848,	17954586,18022438,18026145,	actin-like 8	81569
Intergenic | 726 | 475708 | 8904 chr1 18114515 18115114 ccaat - | 0.975469 0.024531 Histone 8904 | NM_018715	chr1	-	17605838	17638807	17608172	17637597	13	17605838,17609056,17611204,17612155,17612619,17615562,17619796,17621285,17621787,17624623,17628188,17637312,17638627,	17608277,17609134,17611277,17612261,17612800,17615729,17619911,17621374,17621919,17624767,17628282,17637605,17638807,	regulator of chromosome condensation 2	55920
Intergenic | 727 | 97400 | 8909 chr1 18123545 18124144 ccaat + | 0.848836 0.151164 Histone 8909 | NM_030812	chr1	+	17954430	18026145	18022090	18025601	3	17954430,18022066,18024848,	17954586,18022438,18026145,	actin-like 8	81569
Intergenic | 728 | 484983 | 8910 chr1 18123790 18124389 ccaat - | 0.722278 0.277722 Histone 8910 | NM_018715	chr1	-	17605838	17638807	17608172	17637597	13	17605838,17609056,17611204,17612155,17612619,17615562,17619796,17621285,17621787,17624623,17628188,17637312,17638627,	17608277,17609134,17611277,17612261,17612800,17615729,17619911,17621374,17621919,17624767,17628282,17637605,17638807,	regulator of chromosome condensation 2	55920
Intergenic | 729 | 97462 | 8911 chr1 18123607 18124206 CCAAT + | 0.848836 0.151164 Histone 8911 | NM_030812	chr1	+	17954430	18026145	18022090	18025601	3	17954430,18022066,18024848,	17954586,18022438,18026145,	actin-like 8	81569
Intergenic | 730 | 485045 | 8912 chr1 18123852 18124451 CCAAT - | 0.722278 0.277722 Histone 8912 | NM_018715	chr1	-	17605838	17638807	17608172	17637597	13	17605838,17609056,17611204,17612155,17612619,17615562,17619796,17621285,17621787,17624623,17628188,17637312,17638627,	17608277,17609134,17611277,17612261,17612800,17615729,17619911,17621374,17621919,17624767,17628282,17637605,17638807,	regulator of chromosome condensation 2	55920
Intergenic | 731 | 135880 | 8941 chr1 18170348 18170947 CCAAT + | 0.714688 0.285312 Histone 8941 | NM_032880	chr1	+	18306826	18577563	18307209	18577407	10	18306826,18426978,18490946,18533972,18561195,18564303,18575390,18575880,18576473,18577336,	18307279,18427091,18491068,18534091,18561311,18564778,18575476,18576073,18576512,18577563,	immunoglobin superfamily, member 21	84966
Intergenic | 732 | 531786 | 8942 chr1 18170593 18171192 CCAAT - | 0.853295 0.146705 Histone 8942 | NM_018715	chr1	-	17605838	17638807	17608172	17637597	13	17605838,17609056,17611204,17612155,17612619,17615562,17619796,17621285,17621787,17624623,17628188,17637312,17638627,	17608277,17609134,17611277,17612261,17612800,17615729,17619911,17621374,17621919,17624767,17628282,17637605,17638807,	regulator of chromosome condensation 2	55920
Intergenic | 733 | 115366 | 8961 chr1 18190862 18191461 ccaat + | 0.535984 0.464016 Histone 8961 | NM_032880	chr1	+	18306826	18577563	18307209	18577407	10	18306826,18426978,18490946,18533972,18561195,18564303,18575390,18575880,18576473,18577336,	18307279,18427091,18491068,18534091,18561311,18564778,18575476,18576073,18576512,18577563,	immunoglobin superfamily, member 21	84966
Intergenic | 734 | 96958 | 8967 chr1 18209270 18209869 ccaat + | 0.901714 0.098286 Histone 8967 | NM_032880	chr1	+	18306826	18577563	18307209	18577407	10	18306826,18426978,18490946,18533972,18561195,18564303,18575390,18575880,18576473,18577336,	18307279,18427091,18491068,18534091,18561311,18564778,18575476,18576073,18576512,18577563,	immunoglobin superfamily, member 21	84966
Intergenic | 735 | 570708 | 8968 chr1 18209515 18210114 ccaat - | 0.951025 0.048975 Histone 8968 | NM_018715	chr1	-	17605838	17638807	17608172	17637597	13	17605838,17609056,17611204,17612155,17612619,17615562,17619796,17621285,17621787,17624623,17628188,17637312,17638627,	17608277,17609134,17611277,17612261,17612800,17615729,17619911,17621374,17621919,17624767,17628282,17637605,17638807,	regulator of chromosome condensation 2	55920
Intergenic | 736 | 633973 | 9002 chr1 18272780 18273379 CCAAT - | 0.774005 0.225995 Histone 9002 | NM_018715	chr1	-	17605838	17638807	17608172	17637597	13	17605838,17609056,17611204,17612155,17612619,17615562,17619796,17621285,17621787,17624623,17628188,17637312,17638627,	17608277,17609134,17611277,17612261,17612800,17615729,17619911,17621374,17621919,17624767,17628282,17637605,17638807,	regulator of chromosome condensation 2	55920
Intergenic | 737 | 673703 | 9054 chr1 18364378 18364977 ccaat - | 0.877196 0.122804 Histone 9054 | NM_152232	chr1	-	19038679	19058742	19038679	19058741	6	19038679,19040809,19048421,19053293,19056411,19058559,	19039608,19040933,19048631,19054067,19056712,19058742,	taste receptor, type 1, member 2	80834
Segment_within_Transcript | 738 | 9057 chr1 18370519 18371118 ccaat + | 0.984179 0.015821 Histone 9057 | NM_032880	chr1	+	18306826	18577563	18307209	18577407	10	18306826,18426978,18490946,18533972,18561195,18564303,18575390,18575880,18576473,18577336,	18307279,18427091,18491068,18534091,18561311,18564778,18575476,18576073,18576512,18577563,	immunoglobin superfamily, member 21	84966
Intergenic | 739 | 667317 | 9058 chr1 18370764 18371363 ccaat - | 0.905701 0.094299 Histone 9058 | NM_152232	chr1	-	19038679	19058742	19038679	19058741	6	19038679,19040809,19048421,19053293,19056411,19058559,	19039608,19040933,19048631,19054067,19056712,19058742,	taste receptor, type 1, member 2	80834
Segment_within_Transcript | 740 | 9065 chr1 18386243 18386842 ccaat + | 0.669875 0.330125 Histone 9065 | NM_032880	chr1	+	18306826	18577563	18307209	18577407	10	18306826,18426978,18490946,18533972,18561195,18564303,18575390,18575880,18576473,18577336,	18307279,18427091,18491068,18534091,18561311,18564778,18575476,18576073,18576512,18577563,	immunoglobin superfamily, member 21	84966
Segment_within_Transcript | 741 | 9073 chr1 18392418 18393017 ccaat + | 0.829724 0.170276 Histone 9073 | NM_032880	chr1	+	18306826	18577563	18307209	18577407	10	18306826,18426978,18490946,18533972,18561195,18564303,18575390,18575880,18576473,18577336,	18307279,18427091,18491068,18534091,18561311,18564778,18575476,18576073,18576512,18577563,	immunoglobin superfamily, member 21	84966
Intergenic | 742 | 645418 | 9074 chr1 18392663 18393262 ccaat - | 0.943716 0.056284 Histone 9074 | NM_152232	chr1	-	19038679	19058742	19038679	19058741	6	19038679,19040809,19048421,19053293,19056411,19058559,	19039608,19040933,19048631,19054067,19056712,19058742,	taste receptor, type 1, member 2	80834
Segment_within_Transcript | 743 | 9081 chr1 18425886 18426485 CCAAT + | 0.987582 0.012418 Histone 9081 | NM_032880	chr1	+	18306826	18577563	18307209	18577407	10	18306826,18426978,18490946,18533972,18561195,18564303,18575390,18575880,18576473,18577336,	18307279,18427091,18491068,18534091,18561311,18564778,18575476,18576073,18576512,18577563,	immunoglobin superfamily, member 21	84966
Segment_within_Transcript | 744 | 9083 chr1 18425908 18426507 CCAAT + | 0.987582 0.012418 Histone 9083 | NM_032880	chr1	+	18306826	18577563	18307209	18577407	10	18306826,18426978,18490946,18533972,18561195,18564303,18575390,18575880,18576473,18577336,	18307279,18427091,18491068,18534091,18561311,18564778,18575476,18576073,18576512,18577563,	immunoglobin superfamily, member 21	84966
Segment_within_Transcript | 745 | 9105 chr1 18495648 18496247 CCAAT + | 0.904306 0.095694 Histone 9105 | NM_032880	chr1	+	18306826	18577563	18307209	18577407	10	18306826,18426978,18490946,18533972,18561195,18564303,18575390,18575880,18576473,18577336,	18307279,18427091,18491068,18534091,18561311,18564778,18575476,18576073,18576512,18577563,	immunoglobin superfamily, member 21	84966
Segment_within_Transcript | 746 | 9117 chr1 18505280 18505879 CCAAT + | 0.654402 0.345598 Histone 9117 | NM_032880	chr1	+	18306826	18577563	18307209	18577407	10	18306826,18426978,18490946,18533972,18561195,18564303,18575390,18575880,18576473,18577336,	18307279,18427091,18491068,18534091,18561311,18564778,18575476,18576073,18576512,18577563,	immunoglobin superfamily, member 21	84966
Segment_within_Transcript | 747 | 9125 chr1 18523414 18524013 CCAAT + | 0.922211 0.077789 Histone 9125 | NM_032880	chr1	+	18306826	18577563	18307209	18577407	10	18306826,18426978,18490946,18533972,18561195,18564303,18575390,18575880,18576473,18577336,	18307279,18427091,18491068,18534091,18561311,18564778,18575476,18576073,18576512,18577563,	immunoglobin superfamily, member 21	84966
Segment_within_Transcript | 748 | 9135 chr1 18535051 18535650 ccaat + | 0.553581 0.446419 Histone 9135 | NM_032880	chr1	+	18306826	18577563	18307209	18577407	10	18306826,18426978,18490946,18533972,18561195,18564303,18575390,18575880,18576473,18577336,	18307279,18427091,18491068,18534091,18561311,18564778,18575476,18576073,18576512,18577563,	immunoglobin superfamily, member 21	84966
Intergenic | 749 | 461189 | 9172 chr1 18576892 18577491 CCAAT - | 0.910725 0.089275 Histone 9172 | NM_152232	chr1	-	19038679	19058742	19038679	19058741	6	19038679,19040809,19048421,19053293,19056411,19058559,	19039608,19040933,19048631,19054067,19056712,19058742,	taste receptor, type 1, member 2	80834
Intergenic | 750 | 12201 | 9179 chr1 18589764 18590363 CCAAT + | 0.549265 0.450735 Histone 9179 | NM_032880	chr1	+	18306826	18577563	18307209	18577407	10	18306826,18426978,18490946,18533972,18561195,18564303,18575390,18575880,18576473,18577336,	18307279,18427091,18491068,18534091,18561311,18564778,18575476,18576073,18576512,18577563,	immunoglobin superfamily, member 21	84966
Intergenic | 751 | 42992 | 9205 chr1 18636420 18637019 ccaat + | 0.714688 0.285312 Histone 9205 | NM_152375	chr1	+	18680010	18685067	18680062	18682396	1	18680010,	18685067,	kelch domain containing 7A	127707
Intergenic | 752 | 42868 | 9207 chr1 18636544 18637143 CCAAT + | 0.923217 0.076783 Histone 9207 | NM_152375	chr1	+	18680010	18685067	18680062	18682396	1	18680010,	18685067,	kelch domain containing 7A	127707
Intergenic | 753 | 35791 | 9213 chr1 18643621 18644220 CCAAT + | 0.922403 0.077597 Histone 9213 | NM_152375	chr1	+	18680010	18685067	18680062	18682396	1	18680010,	18685067,	kelch domain containing 7A	127707
Intergenic | 754 | 394215 | 9214 chr1 18643866 18644465 CCAAT - | 0.591288 0.408712 Histone 9214 | NM_152232	chr1	-	19038679	19058742	19038679	19058741	6	19038679,19040809,19048421,19053293,19056411,19058559,	19039608,19040933,19048631,19054067,19056712,19058742,	taste receptor, type 1, member 2	80834
Intergenic | 755 | 10324 | 9233 chr1 18669088 18669687 CCAAT + | 0.698898 0.301102 Histone 9233 | NM_152375	chr1	+	18680010	18685067	18680062	18682396	1	18680010,	18685067,	kelch domain containing 7A	127707
Intergenic | 756 | 4965 | 9235 chr1 18674447 18675046 ccaat + | 0.639664 0.360336 Histone 9235 | NM_152375	chr1	+	18680010	18685067	18680062	18682396	1	18680010,	18685067,	kelch domain containing 7A	127707
Intergenic | 757 | 4808 | 9237 chr1 18674604 18675203 ccaat + | 0.639664 0.360336 Histone 9237 | NM_152375	chr1	+	18680010	18685067	18680062	18682396	1	18680010,	18685067,	kelch domain containing 7A	127707
Intergenic | 758 | 36301 | 9261 chr1 18721368 18721967 ccaat + | 0.582246 0.417754 Histone 9261 | NM_152375	chr1	+	18680010	18685067	18680062	18682396	1	18680010,	18685067,	kelch domain containing 7A	127707
Intergenic | 759 | 41571 | 9263 chr1 18726638 18727237 CCAAT + | 0.642564 0.357436 Histone 9263 | NM_152375	chr1	+	18680010	18685067	18680062	18682396	1	18680010,	18685067,	kelch domain containing 7A	127707
Intergenic | 760 | 311198 | 9264 chr1 18726883 18727482 CCAAT - | 0.540563 0.459437 Histone 9264 | NM_152232	chr1	-	19038679	19058742	19038679	19058741	6	19038679,19040809,19048421,19053293,19056411,19058559,	19039608,19040933,19048631,19054067,19056712,19058742,	taste receptor, type 1, member 2	80834
Intergenic | 761 | 262128 | 9288 chr1 18775953 18776552 CCAAT - | 0.682715 0.317285 Histone 9288 | NM_152232	chr1	-	19038679	19058742	19038679	19058741	6	19038679,19040809,19048421,19053293,19056411,19058559,	19039608,19040933,19048631,19054067,19056712,19058742,	taste receptor, type 1, member 2	80834
Segment_within_Transcript | 762 | 9319 chr1 18833632 18834231 CCAAT + | 0.535144 0.464856 Histone 9319 | NM_013945	chr1	+	18830086	18935218	18830684	18935120	8	18830086,18833383,18834191,18835323,18890834,18899733,18902174,18934712,	18830769,18833619,18834321,18835452,18891034,18899899,18902377,18935218,	paired box 7 isoform 2	5081
Segment_within_Transcript | 762 | 9319 chr1 18833632 18834231 CCAAT + | 0.535144 0.464856 Histone 9319 | NM_002584	chr1	+	18830086	18935218	18830684	18935120	8	18830086,18833383,18834191,18835317,18890834,18899733,18902174,18934712,	18830769,18833619,18834321,18835452,18891034,18899899,18902377,18935218,	paired box 7 isoform 1	5081
Segment_within_Transcript | 762 | 9319 chr1 18833632 18834231 CCAAT + | 0.535144 0.464856 Histone 9319 | NM_001135254	chr1	+	18830086	18947946	18830684	18944010	9	18830086,18833383,18834191,18835317,18890834,18899733,18902174,18934712,18943894,	18830769,18833619,18834321,18835452,18891034,18899899,18902377,18934959,18947946,	paired box 7 isoform 3	5081
Segment_within_Transcript | 763 | 9329 chr1 18873936 18874535 CCAAT + | 0.824195 0.175805 Histone 9329 | NM_013945	chr1	+	18830086	18935218	18830684	18935120	8	18830086,18833383,18834191,18835323,18890834,18899733,18902174,18934712,	18830769,18833619,18834321,18835452,18891034,18899899,18902377,18935218,	paired box 7 isoform 2	5081
Segment_within_Transcript | 763 | 9329 chr1 18873936 18874535 CCAAT + | 0.824195 0.175805 Histone 9329 | NM_002584	chr1	+	18830086	18935218	18830684	18935120	8	18830086,18833383,18834191,18835317,18890834,18899733,18902174,18934712,	18830769,18833619,18834321,18835452,18891034,18899899,18902377,18935218,	paired box 7 isoform 1	5081
Segment_within_Transcript | 763 | 9329 chr1 18873936 18874535 CCAAT + | 0.824195 0.175805 Histone 9329 | NM_001135254	chr1	+	18830086	18947946	18830684	18944010	9	18830086,18833383,18834191,18835317,18890834,18899733,18902174,18934712,18943894,	18830769,18833619,18834321,18835452,18891034,18899899,18902377,18934959,18947946,	paired box 7 isoform 3	5081
Segment_within_Transcript | 764 | 9333 chr1 18878595 18879194 CCAAT + | 0.815438 0.184562 Histone 9333 | NM_013945	chr1	+	18830086	18935218	18830684	18935120	8	18830086,18833383,18834191,18835323,18890834,18899733,18902174,18934712,	18830769,18833619,18834321,18835452,18891034,18899899,18902377,18935218,	paired box 7 isoform 2	5081
Segment_within_Transcript | 764 | 9333 chr1 18878595 18879194 CCAAT + | 0.815438 0.184562 Histone 9333 | NM_002584	chr1	+	18830086	18935218	18830684	18935120	8	18830086,18833383,18834191,18835317,18890834,18899733,18902174,18934712,	18830769,18833619,18834321,18835452,18891034,18899899,18902377,18935218,	paired box 7 isoform 1	5081
Segment_within_Transcript | 764 | 9333 chr1 18878595 18879194 CCAAT + | 0.815438 0.184562 Histone 9333 | NM_001135254	chr1	+	18830086	18947946	18830684	18944010	9	18830086,18833383,18834191,18835317,18890834,18899733,18902174,18934712,18943894,	18830769,18833619,18834321,18835452,18891034,18899899,18902377,18934959,18947946,	paired box 7 isoform 3	5081
Intergenic | 765 | 159241 | 9334 chr1 18878840 18879439 CCAAT - | 0.912728 0.087272 Histone 9334 | NM_152232	chr1	-	19038679	19058742	19038679	19058741	6	19038679,19040809,19048421,19053293,19056411,19058559,	19039608,19040933,19048631,19054067,19056712,19058742,	taste receptor, type 1, member 2	80834
Segment_within_Transcript | 766 | 9343 chr1 18906580 18907179 CCAAT + | 0.721580 0.278420 Histone 9343 | NM_013945	chr1	+	18830086	18935218	18830684	18935120	8	18830086,18833383,18834191,18835323,18890834,18899733,18902174,18934712,	18830769,18833619,18834321,18835452,18891034,18899899,18902377,18935218,	paired box 7 isoform 2	5081
Segment_within_Transcript | 766 | 9343 chr1 18906580 18907179 CCAAT + | 0.721580 0.278420 Histone 9343 | NM_002584	chr1	+	18830086	18935218	18830684	18935120	8	18830086,18833383,18834191,18835317,18890834,18899733,18902174,18934712,	18830769,18833619,18834321,18835452,18891034,18899899,18902377,18935218,	paired box 7 isoform 1	5081
Segment_within_Transcript | 766 | 9343 chr1 18906580 18907179 CCAAT + | 0.721580 0.278420 Histone 9343 | NM_001135254	chr1	+	18830086	18947946	18830684	18944010	9	18830086,18833383,18834191,18835317,18890834,18899733,18902174,18934712,18943894,	18830769,18833619,18834321,18835452,18891034,18899899,18902377,18934959,18947946,	paired box 7 isoform 3	5081
Segment_within_Transcript | 767 | 9345 chr1 18906600 18907199 CCAAT + | 0.721580 0.278420 Histone 9345 | NM_013945	chr1	+	18830086	18935218	18830684	18935120	8	18830086,18833383,18834191,18835323,18890834,18899733,18902174,18934712,	18830769,18833619,18834321,18835452,18891034,18899899,18902377,18935218,	paired box 7 isoform 2	5081
Segment_within_Transcript | 767 | 9345 chr1 18906600 18907199 CCAAT + | 0.721580 0.278420 Histone 9345 | NM_002584	chr1	+	18830086	18935218	18830684	18935120	8	18830086,18833383,18834191,18835317,18890834,18899733,18902174,18934712,	18830769,18833619,18834321,18835452,18891034,18899899,18902377,18935218,	paired box 7 isoform 1	5081
Segment_within_Transcript | 767 | 9345 chr1 18906600 18907199 CCAAT + | 0.721580 0.278420 Histone 9345 | NM_001135254	chr1	+	18830086	18947946	18830684	18944010	9	18830086,18833383,18834191,18835317,18890834,18899733,18902174,18934712,18943894,	18830769,18833619,18834321,18835452,18891034,18899899,18902377,18934959,18947946,	paired box 7 isoform 3	5081
Segment_within_Transcript | 768 | 9349 chr1 18923921 18924520 CCAAT + | 0.875035 0.124965 Histone 9349 | NM_013945	chr1	+	18830086	18935218	18830684	18935120	8	18830086,18833383,18834191,18835323,18890834,18899733,18902174,18934712,	18830769,18833619,18834321,18835452,18891034,18899899,18902377,18935218,	paired box 7 isoform 2	5081
Segment_within_Transcript | 768 | 9349 chr1 18923921 18924520 CCAAT + | 0.875035 0.124965 Histone 9349 | NM_002584	chr1	+	18830086	18935218	18830684	18935120	8	18830086,18833383,18834191,18835317,18890834,18899733,18902174,18934712,	18830769,18833619,18834321,18835452,18891034,18899899,18902377,18935218,	paired box 7 isoform 1	5081
Segment_within_Transcript | 768 | 9349 chr1 18923921 18924520 CCAAT + | 0.875035 0.124965 Histone 9349 | NM_001135254	chr1	+	18830086	18947946	18830684	18944010	9	18830086,18833383,18834191,18835317,18890834,18899733,18902174,18934712,18943894,	18830769,18833619,18834321,18835452,18891034,18899899,18902377,18934959,18947946,	paired box 7 isoform 3	5081
Intergenic | 769 | 113915 | 9350 chr1 18924166 18924765 CCAAT - | 0.940744 0.059256 Histone 9350 | NM_152232	chr1	-	19038679	19058742	19038679	19058741	6	19038679,19040809,19048421,19053293,19056411,19058559,	19039608,19040933,19048631,19054067,19056712,19058742,	taste receptor, type 1, member 2	80834
Intergenic | 770 | 113893 | 9352 chr1 18924188 18924787 CCAAT - | 0.940744 0.059256 Histone 9352 | NM_152232	chr1	-	19038679	19058742	19038679	19058741	6	19038679,19040809,19048421,19053293,19056411,19058559,	19039608,19040933,19048631,19054067,19056712,19058742,	taste receptor, type 1, member 2	80834
Segment_within_Transcript | 771 | 9361 chr1 18945925 18946524 CCAAT + | 0.863325 0.136675 Histone 9361 | NM_001135254	chr1	+	18830086	18947946	18830684	18944010	9	18830086,18833383,18834191,18835317,18890834,18899733,18902174,18934712,18943894,	18830769,18833619,18834321,18835452,18891034,18899899,18902377,18934959,18947946,	paired box 7 isoform 3	5081
Segment_within_Transcript | 772 | 9363 chr1 18947199 18947798 CCAAT + | 0.961951 0.038049 Histone 9363 | NM_001135254	chr1	+	18830086	18947946	18830684	18944010	9	18830086,18833383,18834191,18835317,18890834,18899733,18902174,18934712,18943894,	18830769,18833619,18834321,18835452,18891034,18899899,18902377,18934959,18947946,	paired box 7 isoform 3	5081
Intergenic | 773 | 90637 | 9364 chr1 18947444 18948043 CCAAT - | 0.832005 0.167995 Histone 9364 | NM_152232	chr1	-	19038679	19058742	19038679	19058741	6	19038679,19040809,19048421,19053293,19056411,19058559,	19039608,19040933,19048631,19054067,19056712,19058742,	taste receptor, type 1, member 2	80834
Intergenic | 774 | 2333 | 9426 chr1 19035748 19036347 ccaat - | 0.939775 0.060225 Histone 9426 | NM_152232	chr1	-	19038679	19058742	19038679	19058741	6	19038679,19040809,19048421,19053293,19056411,19058559,	19039608,19040933,19048631,19054067,19056712,19058742,	taste receptor, type 1, member 2	80834
Segment_within_Transcript | 775 | 9436 chr1 19048073 19048672 CCAAT - | 0.864096 0.135904 Histone 9436 | NM_152232	chr1	-	19038679	19058742	19038679	19058741	6	19038679,19040809,19048421,19053293,19056411,19058559,	19039608,19040933,19048631,19054067,19056712,19058742,	taste receptor, type 1, member 2	80834
Intergenic | 776 | 153639 | 9465 chr1 19101585 19102184 CCAAT + | 0.657378 0.342622 Histone 9465 | NM_001135254	chr1	+	18830086	18947946	18830684	18944010	9	18830086,18833383,18834191,18835317,18890834,18899733,18902174,18934712,18943894,	18830769,18833619,18834321,18835452,18891034,18899899,18902377,18934959,18947946,	paired box 7 isoform 3	5081
Intergenic | 777 | 155030 | 9467 chr1 19102976 19103575 CCAAT + | 0.995401 0.004599 Histone 9467 | NM_001135254	chr1	+	18830086	18947946	18830684	18944010	9	18830086,18833383,18834191,18835317,18890834,18899733,18902174,18934712,18943894,	18830769,18833619,18834321,18835452,18891034,18899899,18902377,18934959,18947946,	paired box 7 isoform 3	5081
Intergenic | 778 | 156362 | 9469 chr1 19104308 19104907 CCAAT + | 0.720106 0.279894 Histone 9469 | NM_001135254	chr1	+	18830086	18947946	18830684	18944010	9	18830086,18833383,18834191,18835317,18890834,18899733,18902174,18934712,18943894,	18830769,18833619,18834321,18835452,18891034,18899899,18902377,18934959,18947946,	paired box 7 isoform 3	5081
Intergenic | 779 | 170246 | 9477 chr1 19118192 19118791 CCAAT + | 0.862592 0.137408 Histone 9477 | NM_001135254	chr1	+	18830086	18947946	18830684	18944010	9	18830086,18833383,18834191,18835317,18890834,18899733,18902174,18934712,18943894,	18830769,18833619,18834321,18835452,18891034,18899899,18902377,18934959,18947946,	paired box 7 isoform 3	5081
Segment_within_Transcript | 780 | 9486 chr1 19127046 19127645 CCAAT - | 0.811720 0.188280 Histone 9486 | NM_001136265	chr1	-	19103361	19155413	19107641	19155413	9	19103361,19109422,19110464,19111043,19115983,19117442,19118758,19120141,19154748,	19107747,19109553,19110557,19111164,19116123,19117583,19118854,19120202,19155413,	intermediate filament family orphan 2	126917
Intergenic | 781 | 13055 | 9510 chr1 19168468 19169067 ccaat - | 0.633708 0.366292 Histone 9510 | NM_001136265	chr1	-	19103361	19155413	19107641	19155413	9	19103361,19109422,19110464,19111043,19115983,19117442,19118758,19120141,19154748,	19107747,19109553,19110557,19111164,19116123,19117583,19118854,19120202,19155413,	intermediate filament family orphan 2	126917
Intergenic | 782 | 242465 | 9531 chr1 19190411 19191010 ccaat + | 0.884841 0.115159 Histone 9531 | NM_001135254	chr1	+	18830086	18947946	18830684	18944010	9	18830086,18833383,18834191,18835317,18890834,18899733,18902174,18934712,18943894,	18830769,18833619,18834321,18835452,18891034,18899899,18902377,18934959,18947946,	paired box 7 isoform 3	5081
Intergenic | 783 | 35243 | 9532 chr1 19190656 19191255 ccaat - | 0.915898 0.084102 Histone 9532 | NM_001136265	chr1	-	19103361	19155413	19107641	19155413	9	19103361,19109422,19110464,19111043,19115983,19117442,19118758,19120141,19154748,	19107747,19109553,19110557,19111164,19116123,19117583,19118854,19120202,19155413,	intermediate filament family orphan 2	126917
Intergenic | 784 | 242537 | 9533 chr1 19190483 19191082 ccaat + | 0.884841 0.115159 Histone 9533 | NM_001135254	chr1	+	18830086	18947946	18830684	18944010	9	18830086,18833383,18834191,18835317,18890834,18899733,18902174,18934712,18943894,	18830769,18833619,18834321,18835452,18891034,18899899,18902377,18934959,18947946,	paired box 7 isoform 3	5081
Intergenic | 785 | 35315 | 9534 chr1 19190728 19191327 ccaat - | 0.915898 0.084102 Histone 9534 | NM_001136265	chr1	-	19103361	19155413	19107641	19155413	9	19103361,19109422,19110464,19111043,19115983,19117442,19118758,19120141,19154748,	19107747,19109553,19110557,19111164,19116123,19117583,19118854,19120202,19155413,	intermediate filament family orphan 2	126917
Intergenic | 786 | 56437 | 9548 chr1 19211850 19212449 ccAAT - | 0.526579 0.473421 Histone 9548 | NM_001136265	chr1	-	19103361	19155413	19107641	19155413	9	19103361,19109422,19110464,19111043,19115983,19117442,19118758,19120141,19154748,	19107747,19109553,19110557,19111164,19116123,19117583,19118854,19120202,19155413,	intermediate filament family orphan 2	126917
Intergenic | 787 | 201832 | 9567 chr1 19248231 19248830 ccaat + | 0.665692 0.334308 Histone 9567 | NM_016183	chr1	+	19450661	19459209	19450916	19457911	8	19450661,19453862,19455028,19456144,19456534,19456913,19457557,19457761,	19450944,19453921,19455132,19456226,19456602,19457065,19457634,19459209,	mRNA turnover 4 homolog	51154
Intergenic | 788 | 185403 | 9575 chr1 19264660 19265259 CCAAT + | 0.564094 0.435906 Histone 9575 | NM_016183	chr1	+	19450661	19459209	19450916	19457911	8	19450661,19453862,19455028,19456144,19456534,19456913,19457557,19457761,	19450944,19453921,19455132,19456226,19456602,19457065,19457634,19459209,	mRNA turnover 4 homolog	51154
Segment_within_Transcript | 789 | 9590 chr1 19279325 19279924 CCAAT - | 0.523186 0.476814 Histone 9590 | NM_020765	chr1	-	19273586	19409333	19273912	19409329	106	19273586,19275820,19277056,19280429,19283584,19285225,19285759,19286896,19287839,19291899,19292393,19293029,19293986,19294625,19295603,19296273,19298677,19299456,19300600,19303164,19303665,19304128,19304813,19305649,19305917,19309176,19309460,19309822,19311604,19312779,19313025,19313891,19314478,19316301,19316903,19317952,19318637,19319260,19320269,19321014,19321913,19323621,19325526,19326703,193…	19273977,19275983,19277147,19280654,19283779,19285351,19285902,19287010,19288058,19291999,19292567,19293220,19294106,19294733,19295731,19296361,19298758,19299654,19300722,19303338,19303747,19304270,19304923,19305807,19306047,19309304,19309545,19309913,19311948,19312908,19313151,19314030,19314718,19316495,19316991,19318038,19318782,19319429,19320515,19321093,19322141,19323771,19325736,19326820,193…	retinoblastoma-associated factor 600	23352
Intergenic | 790 | 154635 | 9601 chr1 19295428 19296027 CCAAT + | 0.759290 0.240710 Histone 9601 | NM_016183	chr1	+	19450661	19459209	19450916	19457911	8	19450661,19453862,19455028,19456144,19456534,19456913,19457557,19457761,	19450944,19453921,19455132,19456226,19456602,19457065,19457634,19459209,	mRNA turnover 4 homolog	51154
Segment_within_Transcript | 791 | 9602 chr1 19295673 19296272 CCAAT - | 0.732303 0.267697 Histone 9602 | NM_020765	chr1	-	19273586	19409333	19273912	19409329	106	19273586,19275820,19277056,19280429,19283584,19285225,19285759,19286896,19287839,19291899,19292393,19293029,19293986,19294625,19295603,19296273,19298677,19299456,19300600,19303164,19303665,19304128,19304813,19305649,19305917,19309176,19309460,19309822,19311604,19312779,19313025,19313891,19314478,19316301,19316903,19317952,19318637,19319260,19320269,19321014,19321913,19323621,19325526,19326703,193…	19273977,19275983,19277147,19280654,19283779,19285351,19285902,19287010,19288058,19291999,19292567,19293220,19294106,19294733,19295731,19296361,19298758,19299654,19300722,19303338,19303747,19304270,19304923,19305807,19306047,19309304,19309545,19309913,19311948,19312908,19313151,19314030,19314718,19316495,19316991,19318038,19318782,19319429,19320515,19321093,19322141,19323771,19325736,19326820,193…	retinoblastoma-associated factor 600	23352
Intergenic | 792 | 154620 | 9603 chr1 19295443 19296042 CCAAT + | 0.759290 0.240710 Histone 9603 | NM_016183	chr1	+	19450661	19459209	19450916	19457911	8	19450661,19453862,19455028,19456144,19456534,19456913,19457557,19457761,	19450944,19453921,19455132,19456226,19456602,19457065,19457634,19459209,	mRNA turnover 4 homolog	51154
Segment_within_Transcript | 793 | 9604 chr1 19295688 19296287 CCAAT - | 0.732303 0.267697 Histone 9604 | NM_020765	chr1	-	19273586	19409333	19273912	19409329	106	19273586,19275820,19277056,19280429,19283584,19285225,19285759,19286896,19287839,19291899,19292393,19293029,19293986,19294625,19295603,19296273,19298677,19299456,19300600,19303164,19303665,19304128,19304813,19305649,19305917,19309176,19309460,19309822,19311604,19312779,19313025,19313891,19314478,19316301,19316903,19317952,19318637,19319260,19320269,19321014,19321913,19323621,19325526,19326703,193…	19273977,19275983,19277147,19280654,19283779,19285351,19285902,19287010,19288058,19291999,19292567,19293220,19294106,19294733,19295731,19296361,19298758,19299654,19300722,19303338,19303747,19304270,19304923,19305807,19306047,19309304,19309545,19309913,19311948,19312908,19313151,19314030,19314718,19316495,19316991,19318038,19318782,19319429,19320515,19321093,19322141,19323771,19325736,19326820,193…	retinoblastoma-associated factor 600	23352
Segment_within_Transcript | 794 | 9606 chr1 19296622 19297221 CCAAT - | 0.663735 0.336265 Histone 9606 | NM_020765	chr1	-	19273586	19409333	19273912	19409329	106	19273586,19275820,19277056,19280429,19283584,19285225,19285759,19286896,19287839,19291899,19292393,19293029,19293986,19294625,19295603,19296273,19298677,19299456,19300600,19303164,19303665,19304128,19304813,19305649,19305917,19309176,19309460,19309822,19311604,19312779,19313025,19313891,19314478,19316301,19316903,19317952,19318637,19319260,19320269,19321014,19321913,19323621,19325526,19326703,193…	19273977,19275983,19277147,19280654,19283779,19285351,19285902,19287010,19288058,19291999,19292567,19293220,19294106,19294733,19295731,19296361,19298758,19299654,19300722,19303338,19303747,19304270,19304923,19305807,19306047,19309304,19309545,19309913,19311948,19312908,19313151,19314030,19314718,19316495,19316991,19318038,19318782,19319429,19320515,19321093,19322141,19323771,19325736,19326820,193…	retinoblastoma-associated factor 600	23352
Intergenic | 795 | 76657 | 9655 chr1 19373406 19374005 CCAAT + | 0.677661 0.322339 Histone 9655 | NM_016183	chr1	+	19450661	19459209	19450916	19457911	8	19450661,19453862,19455028,19456144,19456534,19456913,19457557,19457761,	19450944,19453921,19455132,19456226,19456602,19457065,19457634,19459209,	mRNA turnover 4 homolog	51154
Intergenic | 796 | 64506 | 9665 chr1 19385557 19386156 CCAAT + | 0.534821 0.465179 Histone 9665 | NM_016183	chr1	+	19450661	19459209	19450916	19457911	8	19450661,19453862,19455028,19456144,19456534,19456913,19457557,19457761,	19450944,19453921,19455132,19456226,19456602,19457065,19457634,19459209,	mRNA turnover 4 homolog	51154
Intergenic | 797 | 54174 | 9679 chr1 19395889 19396488 CCAAT + | 0.557864 0.442136 Histone 9679 | NM_016183	chr1	+	19450661	19459209	19450916	19457911	8	19450661,19453862,19455028,19456144,19456534,19456913,19457557,19457761,	19450944,19453921,19455132,19456226,19456602,19457065,19457634,19459209,	mRNA turnover 4 homolog	51154
Intergenic | 798 | 54150 | 9681 chr1 19395913 19396512 CCAAT + | 0.557864 0.442136 Histone 9681 | NM_016183	chr1	+	19450661	19459209	19450916	19457911	8	19450661,19453862,19455028,19456144,19456534,19456913,19457557,19457761,	19450944,19453921,19455132,19456226,19456602,19457065,19457634,19459209,	mRNA turnover 4 homolog	51154
Intergenic | 799 | 4439 | 9709 chr1 19445624 19446223 ccaat + | 0.868814 0.131186 Histone 9709 | NM_016183	chr1	+	19450661	19459209	19450916	19457911	8	19450661,19453862,19455028,19456144,19456534,19456913,19457557,19457761,	19450944,19453921,19455132,19456226,19456602,19457065,19457634,19459209,	mRNA turnover 4 homolog	51154
Intergenic | 800 | 4357 | 9711 chr1 19445706 19446305 ccaat + | 0.887152 0.112848 Histone 9711 | NM_016183	chr1	+	19450661	19459209	19450916	19457911	8	19450661,19453862,19455028,19456144,19456534,19456913,19457557,19457761,	19450944,19453921,19455132,19456226,19456602,19457065,19457634,19459209,	mRNA turnover 4 homolog	51154
Intergenic | 801 | 4323 | 9713 chr1 19445740 19446339 ccaat + | 0.887152 0.112848 Histone 9713 | NM_016183	chr1	+	19450661	19459209	19450916	19457911	8	19450661,19453862,19455028,19456144,19456534,19456913,19457557,19457761,	19450944,19453921,19455132,19456226,19456602,19457065,19457634,19459209,	mRNA turnover 4 homolog	51154
Intergenic | 802 | 22505 | 9729 chr1 19488223 19488822 ccaat + | 0.801989 0.198011 Histone 9729 | NM_001040125	chr1	+	19511326	19528381	19516758	19527724	8	19511326,19516680,19523713,19524575,19525325,19525611,19526307,19527652,	19511970,19516922,19523843,19524663,19525468,19525704,19526493,19528381,	PQ loop repeat containing 2 isoform 1	54896
Intergenic | 803 | 22482 | 9731 chr1 19488246 19488845 ccaat + | 0.801989 0.198011 Histone 9731 | NM_001040125	chr1	+	19511326	19528381	19516758	19527724	8	19511326,19516680,19523713,19524575,19525325,19525611,19526307,19527652,	19511970,19516922,19523843,19524663,19525468,19525704,19526493,19528381,	PQ loop repeat containing 2 isoform 1	54896
Intergenic | 804 | 5609 | 9736 chr1 19496841 19497440 CCAAT - | 0.945271 0.054729 Histone 9736 | NM_003689	chr1	-	19503048	19511227	19503305	19511205	7	19503048,19505098,19506082,19506394,19507238,19507535,19510907,	19503467,19505228,19506182,19506491,19507343,19507723,19511227,	aldo-keto reductase family 7, member A2	8574
Segment_within_Transcript | 805 | 9800 chr1 19605083 19605682 CCAAT - | 0.657622 0.342378 Histone 9800 | NM_004930	chr1	-	19537859	19684579	19538610	19684519	9	19537859,19543438,19544267,19555715,19556502,19577620,19584585,19618741,19684516,	19538698,19543515,19544333,19555832,19556644,19577734,19584707,19618831,19684579,	F-actin capping protein beta subunit	832
Intergenic | 806 | 122172 | 9851 chr1 19650553 19651152 ccaat + | 0.547905 0.452095 Histone 9851 | NM_001040125	chr1	+	19511326	19528381	19516758	19527724	8	19511326,19516680,19523713,19524575,19525325,19525611,19526307,19527652,	19511970,19516922,19523843,19524663,19525468,19525704,19526493,19528381,	PQ loop repeat containing 2 isoform 1	54896
Intergenic | 807 | 104893 | 9881 chr1 19690562 19691161 ccaat + | 0.567495 0.432505 Histone 9881 | NM_001032363	chr1	+	19796053	19827761	19796126	19825482	4	19796053,19821180,19822554,19825467,	19796190,19821228,19822664,19827761,	chromosome 1 open reading frame 151 protein	440574
Intergenic | 808 | 32276 | 9900 chr1 19716855 19717454 CCAAT - | 0.757821 0.242179 Histone 9900 | NM_004930	chr1	-	19537859	19684579	19538610	19684519	9	19537859,19543438,19544267,19555715,19556502,19577620,19584585,19618741,19684516,	19538698,19543515,19544333,19555832,19556644,19577734,19584707,19618831,19684579,	F-actin capping protein beta subunit	832
Intergenic | 809 | 23975 | 9931 chr1 19771480 19772079 ccaat + | 0.877252 0.122748 Histone 9931 | NM_001032363	chr1	+	19796053	19827761	19796126	19825482	4	19796053,19821180,19822554,19825467,	19796190,19821228,19822664,19827761,	chromosome 1 open reading frame 151 protein	440574
Intergenic | 810 | 23946 | 9933 chr1 19771509 19772108 ccaat + | 0.877252 0.122748 Histone 9933 | NM_001032363	chr1	+	19796053	19827761	19796126	19825482	4	19796053,19821180,19822554,19825467,	19796190,19821228,19822664,19827761,	chromosome 1 open reading frame 151 protein	440574
Segment_within_Transcript | 811 | 9951 chr1 19808454 19809053 CCAAT + | 0.877882 0.122118 Histone 9951 | NM_001032363	chr1	+	19796053	19827761	19796126	19825482	4	19796053,19821180,19822554,19825467,	19796190,19821228,19822664,19827761,	chromosome 1 open reading frame 151 protein	440574
Intergenic | 812 | 51249 | 10013 chr1 19929891 19930490 CCAAT + | 0.860445 0.139555 Histone 10013 | NM_000871	chr1	+	19864366	19878642	19864833	19878448	3	19864366,19877646,19877998,	19865547,19877805,19878642,	5-hydroxytryptamine (serotonin) receptor 6	3362
Intergenic | 813 | 65237 | 10083 chr1 20015639 20016238 ccaat + | 0.784458 0.215542 Histone 10083 | NM_015207	chr1	+	20081474	20112024	20081593	20106826	8	20081474,20089464,20093447,20096619,20103346,20103970,20105511,20106649,	20081814,20089613,20093560,20096742,20103478,20104067,20105696,20112024,	OTU domain containing 3	23252
Intergenic | 814 | 16591 | 10131 chr1 20064285 20064884 ccaat + | 0.826283 0.173717 Histone 10131 | NM_015207	chr1	+	20081474	20112024	20081593	20106826	8	20081474,20089464,20093447,20096619,20103346,20103970,20105511,20106649,	20081814,20089613,20093560,20096742,20103478,20104067,20105696,20112024,	OTU domain containing 3	23252
Intergenic | 815 | 50172 | 10132 chr1 20064530 20065129 ccaat - | 0.970706 0.029294 Histone 10132 | NM_019062	chr1	-	20013108	20014358	20013497	20014181	1	20013108,	20014358,	ring finger protein 186	54546
Intergenic | 816 | 49031 | 10138 chr1 20069757 20070356 CCAAT - | 0.703028 0.296972 Histone 10138 | NM_014589	chr1	-	20119386	20122697	20119386	20122639	4	20119386,20121377,20121696,20122599,	20119529,20121484,20121835,20122697,	phospholipase A2, group IIE	30814
Intergenic | 817 | 7640 | 10143 chr1 20073236 20073835 ccaat + | 0.555042 0.444958 Histone 10143 | NM_015207	chr1	+	20081474	20112024	20081593	20106826	8	20081474,20089464,20093447,20096619,20103346,20103970,20105511,20106649,	20081814,20089613,20093560,20096742,20103478,20104067,20105696,20112024,	OTU domain containing 3	23252
Intergenic | 818 | 21506 | 10176 chr1 20144203 20144802 ccaat - | 0.832875 0.167125 Histone 10176 | NM_014589	chr1	-	20119386	20122697	20119386	20122639	4	20119386,20121377,20121696,20122599,	20119529,20121484,20121835,20122697,	phospholipase A2, group IIE	30814
Intergenic | 819 | 21645 | 10178 chr1 20144342 20144941 ccaat - | 0.832875 0.167125 Histone 10178 | NM_014589	chr1	-	20119386	20122697	20119386	20122639	4	20119386,20121377,20121696,20122599,	20119529,20121484,20121835,20122697,	phospholipase A2, group IIE	30814
Intergenic | 820 | 47492 | 10185 chr1 20159516 20160115 ccaat + | 0.542728 0.457272 Histone 10185 | NM_015207	chr1	+	20081474	20112024	20081593	20106826	8	20081474,20089464,20093447,20096619,20103346,20103970,20105511,20106649,	20081814,20089613,20093560,20096742,20103478,20104067,20105696,20112024,	OTU domain containing 3	23252
Intergenic | 821 | 70771 | 10209 chr1 20197918 20198517 ccaat + | 0.998951 0.001049 Histone 10209 | NM_000929	chr1	+	20269287	20290981	20283910	20289772	5	20269287,20283900,20285162,20288868,20289647,	20269545,20283950,20285307,20288975,20290981,	phospholipase A2, group V precursor	5322
Intergenic | 822 | 70657 | 10211 chr1 20198032 20198631 ccaat + | 0.998951 0.001049 Histone 10211 | NM_000929	chr1	+	20269287	20290981	20283910	20289772	5	20269287,20283900,20285162,20288868,20289647,	20269545,20283950,20285307,20288975,20290981,	phospholipase A2, group V precursor	5322
Intergenic | 823 | 68435 | 10213 chr1 20200254 20200853 ccaat + | 0.985824 0.014177 Histone 10213 | NM_000929	chr1	+	20269287	20290981	20283910	20289772	5	20269287,20283900,20285162,20288868,20289647,	20269545,20283950,20285307,20288975,20290981,	phospholipase A2, group V precursor	5322
Intergenic | 824 | 21003 | 10214 chr1 20200499 20201098 ccaat - | 0.787459 0.212541 Histone 10214 | NM_000300	chr1	-	20174517	20179496	20174780	20177853	6	20174517,20177094,20177459,20177813,20178659,20179441,	20174923,20177201,20177604,20177959,20178770,20179496,	phospholipase A2, group IIA	5320
Intergenic | 825 | 68032 | 10215 chr1 20200657 20201256 ccaat + | 0.948706 0.051294 Histone 10215 | NM_000929	chr1	+	20269287	20290981	20283910	20289772	5	20269287,20283900,20285162,20288868,20289647,	20269545,20283950,20285307,20288975,20290981,	phospholipase A2, group V precursor	5322
Intergenic | 826 | 60900 | 10236 chr1 20240396 20240995 ccaat - | 0.998229 0.001771 Histone 10236 | NM_000300	chr1	-	20174517	20179496	20174780	20177853	6	20174517,20177094,20177459,20177813,20178659,20179441,	20174923,20177201,20177604,20177959,20178770,20179496,	phospholipase A2, group IIA	5320
Intergenic | 827 | 17028 | 10241 chr1 20251661 20252260 ccaat + | 0.997763 0.002237 Histone 10241 | NM_000929	chr1	+	20269287	20290981	20283910	20289772	5	20269287,20283900,20285162,20288868,20289647,	20269545,20283950,20285307,20288975,20290981,	phospholipase A2, group V precursor	5322
Intergenic | 828 | 15720 | 10270 chr1 20294702 20295301 ccaat - | 0.711326 0.288674 Histone 10270 | NM_012400	chr1	-	20311020	20318595	20313193	20318578	4	20311020,20314586,20315412,20318538,	20313339,20314693,20315557,20318595,	phospholipase A2, group IID	26279
Intergenic | 829 | 15692 | 10272 chr1 20294730 20295329 ccaat - | 0.711326 0.288674 Histone 10272 | NM_012400	chr1	-	20311020	20318595	20313193	20318578	4	20311020,20314586,20315412,20318538,	20313339,20314693,20315557,20318595,	phospholipase A2, group IID	26279
Intergenic | 830 | 15589 | 10274 chr1 20294833 20295432 ccaat - | 0.602882 0.397118 Histone 10274 | NM_012400	chr1	-	20311020	20318595	20313193	20318578	4	20311020,20314586,20315412,20318538,	20313339,20314693,20315557,20318595,	phospholipase A2, group IID	26279
Intergenic | 831 | 14986 | 10283 chr1 20305967 20306566 ccaat + | 0.568858 0.431142 Histone 10283 | NM_000929	chr1	+	20269287	20290981	20283910	20289772	5	20269287,20283900,20285162,20288868,20289647,	20269545,20283950,20285307,20288975,20290981,	phospholipase A2, group V precursor	5322
Intergenic | 832 | 18641 | 10287 chr1 20309622 20310221 ccaat + | 0.990637 0.009363 Histone 10287 | NM_000929	chr1	+	20269287	20290981	20283910	20289772	5	20269287,20283900,20285162,20288868,20289647,	20269545,20283950,20285307,20288975,20290981,	phospholipase A2, group V precursor	5322
Intergenic | 833 | 18677 | 10289 chr1 20309658 20310257 ccaat + | 0.990637 0.009363 Histone 10289 | NM_000929	chr1	+	20269287	20290981	20283910	20289772	5	20269287,20283900,20285162,20288868,20289647,	20269545,20283950,20285307,20288975,20290981,	phospholipase A2, group V precursor	5322
Segment_within_Transcript | 834 | 10309 chr1 20346095 20346694 CCAAT + | 0.509812 0.490187 Histone 10309 | NM_022819	chr1	+	20338409	20349466	20338507	20347481	5	20338409,20339245,20342525,20343659,20347269,	20338623,20339298,20342670,20343769,20349466,	phospholipase A2, group IIF	64600
Intergenic | 835 | 2878 | 10330 chr1 20377152 20377751 CCAAT - | 0.512088 0.487912 Histone 10330 | NM_001105572	chr1	-	20363070	20374274	20363070	20374274	3	20363070,20371873,20374086,	20363237,20371971,20374274,	phospholipase A2, group IIC	391013
Intergenic | 836 | 6836 | 10331 chr1 20377730 20378329 ccaat + | 0.963592 0.036408 Histone 10331 | NM_152376	chr1	+	20385164	20392529	20389641	20390484	2	20385164,20389626,	20385233,20392529,	UBX domain protein 10	127733
Intergenic | 837 | 40633 | 10346 chr1 20414907 20415506 ccaat - | 0.599722 0.400278 Histone 10346 | NM_001105572	chr1	-	20363070	20374274	20363070	20374274	3	20363070,20371873,20374086,	20363237,20371971,20374274,	phospholipase A2, group IIC	391013
Intergenic | 838 | 23245 | 10347 chr1 20415774 20416373 ccaat + | 0.520291 0.479709 Histone 10347 | NM_152376	chr1	+	20385164	20392529	20389641	20390484	2	20385164,20389626,	20385233,20392529,	UBX domain protein 10	127733
Intergenic | 839 | 46297 | 10363 chr1 20438826 20439425 ccaat + | 0.961818 0.038182 Histone 10363 | NM_152376	chr1	+	20385164	20392529	20389641	20390484	2	20385164,20389626,	20385233,20392529,	UBX domain protein 10	127733
Intergenic | 840 | 48239 | 10369 chr1 20441161 20441760 CCAAT + | 0.915048 0.084952 Histone 10369 | NM_001039500	chr1	+	20489998	20553974	20509681	20553343	22	20489998,20509655,20511915,20513401,20516609,20517669,20518461,20522435,20526969,20529259,20529948,20531845,20535382,20536725,20541511,20542158,20544535,20547324,20549235,20549936,20551134,20552836,	20490168,20509820,20512068,20513672,20516755,20517801,20518586,20522612,20527080,20529462,20530063,20532031,20535566,20536916,20541689,20542473,20544673,20547438,20549310,20550006,20551252,20553974,	von Willebrand factor A domain containing 5B1	127731
Intergenic | 841 | 38389 | 10375 chr1 20451011 20451610 CCAAT + | 0.964763 0.035237 Histone 10375 | NM_001039500	chr1	+	20489998	20553974	20509681	20553343	22	20489998,20509655,20511915,20513401,20516609,20517669,20518461,20522435,20526969,20529259,20529948,20531845,20535382,20536725,20541511,20542158,20544535,20547324,20549235,20549936,20551134,20552836,	20490168,20509820,20512068,20513672,20516755,20517801,20518586,20522612,20527080,20529462,20530063,20532031,20535566,20536916,20541689,20542473,20544673,20547438,20549310,20550006,20551252,20553974,	von Willebrand factor A domain containing 5B1	127731
Intergenic | 842 | 110772 | 10400 chr1 20485046 20485645 ccaat - | 0.512411 0.487589 Histone 10400 | NM_001105572	chr1	-	20363070	20374274	20363070	20374274	3	20363070,20371873,20374086,	20363237,20371971,20374274,	phospholipase A2, group IIC	391013
Intergenic | 843 | 110828 | 10402 chr1 20485102 20485701 ccaat - | 0.512411 0.487589 Histone 10402 | NM_001105572	chr1	-	20363070	20374274	20363070	20374274	3	20363070,20371873,20374086,	20363237,20371971,20374274,	phospholipase A2, group IIC	391013
Segment_within_Transcript | 844 | 10447 chr1 20536354 20536953 CCAAT + | 0.669901 0.330099 Histone 10447 | NM_001039500	chr1	+	20489998	20553974	20509681	20553343	22	20489998,20509655,20511915,20513401,20516609,20517669,20518461,20522435,20526969,20529259,20529948,20531845,20535382,20536725,20541511,20542158,20544535,20547324,20549235,20549936,20551134,20552836,	20490168,20509820,20512068,20513672,20516755,20517801,20518586,20522612,20527080,20529462,20530063,20532031,20535566,20536916,20541689,20542473,20544673,20547438,20549310,20550006,20551252,20553974,	von Willebrand factor A domain containing 5B1	127731
Intergenic | 845 | 115821 | 10464 chr1 20565051 20565650 CCAAT - | 0.685690 0.314310 Histone 10464 | NM_018584	chr1	-	20681470	20685315	20682728	20684459	2	20681470,20684293,	20682799,20685315,	calcium/calmodulin-dependent protein kinase II	55450
Intergenic | 846 | 93299 | 10478 chr1 20587573 20588172 CCAAT - | 0.678852 0.321148 Histone 10478 | NM_018584	chr1	-	20681470	20685315	20682728	20684459	2	20681470,20684293,	20682799,20685315,	calcium/calmodulin-dependent protein kinase II	55450
Intergenic | 847 | 80653 | 10499 chr1 20634627 20635226 ccaat + | 0.994984 0.005016 Histone 10499 | NM_001039500	chr1	+	20489998	20553974	20509681	20553343	22	20489998,20509655,20511915,20513401,20516609,20517669,20518461,20522435,20526969,20529259,20529948,20531845,20535382,20536725,20541511,20542158,20544535,20547324,20549235,20549936,20551134,20552836,	20490168,20509820,20512068,20513672,20516755,20517801,20518586,20522612,20527080,20529462,20530063,20532031,20535566,20536916,20541689,20542473,20544673,20547438,20549310,20550006,20551252,20553974,	von Willebrand factor A domain containing 5B1	127731
Intergenic | 848 | 84259 | 10511 chr1 20638233 20638832 ccaat + | 0.961818 0.038182 Histone 10511 | NM_001039500	chr1	+	20489998	20553974	20509681	20553343	22	20489998,20509655,20511915,20513401,20516609,20517669,20518461,20522435,20526969,20529259,20529948,20531845,20535382,20536725,20541511,20542158,20544535,20547324,20549235,20549936,20551134,20552836,	20490168,20509820,20512068,20513672,20516755,20517801,20518586,20522612,20527080,20529462,20530063,20532031,20535566,20536916,20541689,20542473,20544673,20547438,20549310,20550006,20551252,20553974,	von Willebrand factor A domain containing 5B1	127731
Intergenic | 849 | 7486 | 10577 chr1 20761585 20762184 CCAAT + | 0.732917 0.267083 Histone 10577 | NM_207334	chr1	+	20751518	20754099	20752053	20753043	1	20751518,	20754099,	hypothetical protein LOC163933	163933
Intergenic | 850 | 54569 | 10578 chr1 20761830 20762429 CCAAT - | 0.908913 0.091087 Histone 10578 | NM_024544	chr1	-	20698527	20707261	20699769	20707104	4	20698527,20701148,20702301,20706984,	20700499,20701269,20702389,20707261,	mitochondrial ubiquitin ligase activator of NFKB	79594
Intergenic | 851 | 15769 | 10583 chr1 20771663 20772262 ccaat + | 0.866548 0.133452 Histone 10583 | NM_001785	chr1	+	20788030	20817987	20788209	20817648	4	20788030,20804007,20812921,20817531,	20788363,20804119,20812979,20817987,	cytidine deaminase	978
Intergenic | 852 | 64647 | 10584 chr1 20771908 20772507 ccaat - | 0.972387 0.027613 Histone 10584 | NM_024544	chr1	-	20698527	20707261	20699769	20707104	4	20698527,20701148,20702301,20706984,	20700499,20701269,20702389,20707261,	mitochondrial ubiquitin ligase activator of NFKB	79594
Segment_within_Transcript | 853 | 10591 chr1 20801825 20802424 CCAAT + | 0.754667 0.245333 Histone 10591 | NM_001785	chr1	+	20788030	20817987	20788209	20817648	4	20788030,20804007,20812921,20817531,	20788363,20804119,20812979,20817987,	cytidine deaminase	978
Segment_within_Transcript | 854 | 10595 chr1 20808815 20809414 ccaat + | 0.582909 0.417091 Histone 10595 | NM_001785	chr1	+	20788030	20817987	20788209	20817648	4	20788030,20804007,20812921,20817531,	20788363,20804119,20812979,20817987,	cytidine deaminase	978
Segment_within_Transcript | 855 | 10599 chr1 20811088 20811687 ccaat + | 0.581665 0.418335 Histone 10599 | NM_001785	chr1	+	20788030	20817987	20788209	20817648	4	20788030,20804007,20812921,20817531,	20788363,20804119,20812979,20817987,	cytidine deaminase	978
Intergenic | 856 | 5019 | 10609 chr1 20826917 20827516 ccaat + | 0.868635 0.131365 Histone 10609 | NM_032409	chr1	+	20832534	20850591	20832628	20849771	8	20832534,20836921,20838971,20843569,20844639,20847584,20848074,20849513,	20833015,20837209,20839072,20843752,20844803,20847712,20848311,20850591,	PTEN induced putative kinase 1 precursor	65018
Intergenic | 857 | 5012 | 10611 chr1 20826924 20827523 ccaat + | 0.868635 0.131365 Histone 10611 | NM_032409	chr1	+	20832534	20850591	20832628	20849771	8	20832534,20836921,20838971,20843569,20844639,20847584,20848074,20849513,	20833015,20837209,20839072,20843752,20844803,20847712,20848311,20850591,	PTEN induced putative kinase 1 precursor	65018
Overlap_TSS | 858 | 10628 chr1 20860537 20861136 CCAAT - | 0.815099 0.184901 Histone 10628 | NM_005216	chr1	-	20850846	20860624	20851458	20860481	11	20850846,20851700,20851930,20852706,20853302,20853693,20854519,20854755,20855180,20859960,20860276,	20851608,20851807,20852051,20852854,20853451,20853787,20854614,20854859,20855267,20860071,20860624,	dolichyl-diphosphooligosaccharide-protein	1650
Intergenic | 859 | 15023 | 10631 chr1 20865614 20866213 ccaat + | 0.929333 0.070667 Histone 10631 | NM_032409	chr1	+	20832534	20850591	20832628	20849771	8	20832534,20836921,20838971,20843569,20844639,20847584,20848074,20849513,	20833015,20837209,20839072,20843752,20844803,20847712,20848311,20850591,	PTEN induced putative kinase 1 precursor	65018
Intergenic | 860 | 15092 | 10633 chr1 20865683 20866282 ccaat + | 0.929333 0.070667 Histone 10633 | NM_032409	chr1	+	20832534	20850591	20832628	20849771	8	20832534,20836921,20838971,20843569,20844639,20847584,20848074,20849513,	20833015,20837209,20839072,20843752,20844803,20847712,20848311,20850591,	PTEN induced putative kinase 1 precursor	65018
Intergenic | 861 | 55847 | 10651 chr1 20906438 20907037 ccaat + | 0.807631 0.192369 Histone 10651 | NM_032409	chr1	+	20832534	20850591	20832628	20849771	8	20832534,20836921,20838971,20843569,20844639,20847584,20848074,20849513,	20833015,20837209,20839072,20843752,20844803,20847712,20848311,20850591,	PTEN induced putative kinase 1 precursor	65018
Intergenic | 862 | 70628 | 10667 chr1 20921219 20921818 CCAAT + | 0.903037 0.096963 Histone 10667 | NM_032409	chr1	+	20832534	20850591	20832628	20849771	8	20832534,20836921,20838971,20843569,20844639,20847584,20848074,20849513,	20833015,20837209,20839072,20843752,20844803,20847712,20848311,20850591,	PTEN induced putative kinase 1 precursor	65018
Intergenic | 863 | 70694 | 10669 chr1 20921285 20921884 CCAAT + | 0.903037 0.096963 Histone 10669 | NM_032409	chr1	+	20832534	20850591	20832628	20849771	8	20832534,20836921,20838971,20843569,20844639,20847584,20848074,20849513,	20833015,20837209,20839072,20843752,20844803,20847712,20848311,20850591,	PTEN induced putative kinase 1 precursor	65018
Intergenic | 864 | 70778 | 10671 chr1 20921369 20921968 CCAAT + | 0.880528 0.119472 Histone 10671 | NM_032409	chr1	+	20832534	20850591	20832628	20849771	8	20832534,20836921,20838971,20843569,20844639,20847584,20848074,20849513,	20833015,20837209,20839072,20843752,20844803,20847712,20848311,20850591,	PTEN induced putative kinase 1 precursor	65018
Intergenic | 865 | 80249 | 10677 chr1 20930840 20931439 CCAAT + | 0.821051 0.178949 Histone 10677 | NM_032409	chr1	+	20832534	20850591	20832628	20849771	8	20832534,20836921,20838971,20843569,20844639,20847584,20848074,20849513,	20833015,20837209,20839072,20843752,20844803,20847712,20848311,20850591,	PTEN induced putative kinase 1 precursor	65018
Intergenic | 866 | 80290 | 10679 chr1 20930881 20931480 CCAAT + | 0.821051 0.178949 Histone 10679 | NM_032409	chr1	+	20832534	20850591	20832628	20849771	8	20832534,20836921,20838971,20843569,20844639,20847584,20848074,20849513,	20833015,20837209,20839072,20843752,20844803,20847712,20848311,20850591,	PTEN induced putative kinase 1 precursor	65018
Intergenic | 867 | 101442 | 10695 chr1 20952033 20952632 ccaat + | 0.753201 0.246799 Histone 10695 | NM_032409	chr1	+	20832534	20850591	20832628	20849771	8	20832534,20836921,20838971,20843569,20844639,20847584,20848074,20849513,	20833015,20837209,20839072,20843752,20844803,20847712,20848311,20850591,	PTEN induced putative kinase 1 precursor	65018
Intergenic | 868 | 101563 | 10697 chr1 20952154 20952753 ccaat + | 0.919174 0.080826 Histone 10697 | NM_032409	chr1	+	20832534	20850591	20832628	20849771	8	20832534,20836921,20838971,20843569,20844639,20847584,20848074,20849513,	20833015,20837209,20839072,20843752,20844803,20847712,20848311,20850591,	PTEN induced putative kinase 1 precursor	65018
Intergenic | 869 | 113317 | 10701 chr1 20963908 20964507 CCAAT + | 0.881521 0.118479 Histone 10701 | NM_032409	chr1	+	20832534	20850591	20832628	20849771	8	20832534,20836921,20838971,20843569,20844639,20847584,20848074,20849513,	20833015,20837209,20839072,20843752,20844803,20847712,20848311,20850591,	PTEN induced putative kinase 1 precursor	65018
Intergenic | 870 | 113432 | 10703 chr1 20964023 20964622 CCAAT + | 0.881521 0.118479 Histone 10703 | NM_032409	chr1	+	20832534	20850591	20832628	20849771	8	20832534,20836921,20838971,20843569,20844639,20847584,20848074,20849513,	20833015,20837209,20839072,20843752,20844803,20847712,20848311,20850591,	PTEN induced putative kinase 1 precursor	65018
Intergenic | 871 | 309263 | 10779 chr1 21159854 21160453 ccaat + | 0.628899 0.371101 Histone 10779 | NM_032409	chr1	+	20832534	20850591	20832628	20849771	8	20832534,20836921,20838971,20843569,20844639,20847584,20848074,20849513,	20833015,20837209,20839072,20843752,20844803,20847712,20848311,20850591,	PTEN induced putative kinase 1 precursor	65018
Intergenic | 872 | 360596 | 10799 chr1 21211187 21211786 CCAAT + | 0.513458 0.486542 Histone 10799 | NM_032409	chr1	+	20832534	20850591	20832628	20849771	8	20832534,20836921,20838971,20843569,20844639,20847584,20848074,20849513,	20833015,20837209,20839072,20843752,20844803,20847712,20848311,20850591,	PTEN induced putative kinase 1 precursor	65018
Intergenic | 873 | 360690 | 10801 chr1 21211281 21211880 CCAAT + | 0.506214 0.493786 Histone 10801 | NM_032409	chr1	+	20832534	20850591	20832628	20849771	8	20832534,20836921,20838971,20843569,20844639,20847584,20848074,20849513,	20833015,20837209,20839072,20843752,20844803,20847712,20848311,20850591,	PTEN induced putative kinase 1 precursor	65018
Intergenic | 874 | 388917 | 10821 chr1 21239508 21240107 ccaat + | 0.882349 0.117651 Histone 10821 | NM_032409	chr1	+	20832534	20850591	20832628	20849771	8	20832534,20836921,20838971,20843569,20844639,20847584,20848074,20849513,	20833015,20837209,20839072,20843752,20844803,20847712,20848311,20850591,	PTEN induced putative kinase 1 precursor	65018
Segment_within_Transcript | 875 | 10822 chr1 21239753 21240352 ccaat - | 0.988165 0.011835 Histone 10822 | NM_003760	chr1	-	21005560	21375927	21006398	21201822	34	21005560,21009817,21012237,21016471,21024179,21026696,21028226,21039935,21048494,21050337,21052639,21054057,21056482,21059464,21061307,21063555,21064195,21078402,21085280,21092596,21094447,21098776,21103962,21140570,21149082,21168553,21172081,21179413,21180127,21201792,21249945,21288217,21375254,21375801,	21006580,21009964,21012319,21016618,21024278,21026778,21028352,21040108,21048610,21050558,21052757,21054151,21056577,21059597,21061412,21063792,21064342,21078600,21085451,21092716,21094581,21099023,21104051,21141410,21149191,21168676,21172179,21179528,21180307,21201888,21250074,21288293,21375438,21375927,	eukaryotic translation initiation factor 4	8672
Intergenic | 876 | 388941 | 10823 chr1 21239532 21240131 ccaat + | 0.882349 0.117651 Histone 10823 | NM_032409	chr1	+	20832534	20850591	20832628	20849771	8	20832534,20836921,20838971,20843569,20844639,20847584,20848074,20849513,	20833015,20837209,20839072,20843752,20844803,20847712,20848311,20850591,	PTEN induced putative kinase 1 precursor	65018
Segment_within_Transcript | 877 | 10824 chr1 21239777 21240376 ccaat - | 0.988165 0.011835 Histone 10824 | NM_003760	chr1	-	21005560	21375927	21006398	21201822	34	21005560,21009817,21012237,21016471,21024179,21026696,21028226,21039935,21048494,21050337,21052639,21054057,21056482,21059464,21061307,21063555,21064195,21078402,21085280,21092596,21094447,21098776,21103962,21140570,21149082,21168553,21172081,21179413,21180127,21201792,21249945,21288217,21375254,21375801,	21006580,21009964,21012319,21016618,21024278,21026778,21028352,21040108,21048610,21050558,21052757,21054151,21056577,21059597,21061412,21063792,21064342,21078600,21085451,21092716,21094581,21099023,21104051,21141410,21149191,21168676,21172179,21179528,21180307,21201888,21250074,21288293,21375438,21375927,	eukaryotic translation initiation factor 4	8672
Intergenic | 878 | 388990 | 10825 chr1 21239581 21240180 ccaat + | 0.882349 0.117651 Histone 10825 | NM_032409	chr1	+	20832534	20850591	20832628	20849771	8	20832534,20836921,20838971,20843569,20844639,20847584,20848074,20849513,	20833015,20837209,20839072,20843752,20844803,20847712,20848311,20850591,	PTEN induced putative kinase 1 precursor	65018
Segment_within_Transcript | 879 | 10826 chr1 21239826 21240425 ccaat - | 0.988165 0.011835 Histone 10826 | NM_003760	chr1	-	21005560	21375927	21006398	21201822	34	21005560,21009817,21012237,21016471,21024179,21026696,21028226,21039935,21048494,21050337,21052639,21054057,21056482,21059464,21061307,21063555,21064195,21078402,21085280,21092596,21094447,21098776,21103962,21140570,21149082,21168553,21172081,21179413,21180127,21201792,21249945,21288217,21375254,21375801,	21006580,21009964,21012319,21016618,21024278,21026778,21028352,21040108,21048610,21050558,21052757,21054151,21056577,21059597,21061412,21063792,21064342,21078600,21085451,21092716,21094581,21099023,21104051,21141410,21149191,21168676,21172179,21179528,21180307,21201888,21250074,21288293,21375438,21375927,	eukaryotic translation initiation factor 4	8672
Intergenic | 880 | 375806 | 10837 chr1 21262813 21263412 CCAAT + | 0.548536 0.451464 Histone 10837 | NM_032264	chr1	+	21639217	21683980	21644166	21682466	15	21639217,21644027,21667767,21669711,21670648,21671922,21672459,21673979,21677223,21678428,21679130,21680009,21680676,21681563,21682222,	21639428,21644299,21667977,21669814,21670863,21671995,21672665,21674031,21677387,21678480,21679303,21680061,21680849,21681615,21683980,	hypothetical protein LOC84224	84224
Intergenic | 881 | 375753 | 10839 chr1 21262866 21263465 CCAAT + | 0.548536 0.451464 Histone 10839 | NM_032264	chr1	+	21639217	21683980	21644166	21682466	15	21639217,21644027,21667767,21669711,21670648,21671922,21672459,21673979,21677223,21678428,21679130,21680009,21680676,21681563,21682222,	21639428,21644299,21667977,21669814,21670863,21671995,21672665,21674031,21677387,21678480,21679303,21680061,21680849,21681615,21683980,	hypothetical protein LOC84224	84224
Intergenic | 882 | 275592 | 10879 chr1 21363027 21363626 CCAAT + | 0.987103 0.012897 Histone 10879 | NM_032264	chr1	+	21639217	21683980	21644166	21682466	15	21639217,21644027,21667767,21669711,21670648,21671922,21672459,21673979,21677223,21678428,21679130,21680009,21680676,21681563,21682222,	21639428,21644299,21667977,21669814,21670863,21671995,21672665,21674031,21677387,21678480,21679303,21680061,21680849,21681615,21683980,	hypothetical protein LOC84224	84224
Intergenic | 883 | 210405 | 10925 chr1 21428214 21428813 ccaat + | 0.935094 0.064906 Histone 10925 | NM_032264	chr1	+	21639217	21683980	21644166	21682466	15	21639217,21644027,21667767,21669711,21670648,21671922,21672459,21673979,21677223,21678428,21679130,21680009,21680676,21681563,21682222,	21639428,21644299,21667977,21669814,21670863,21671995,21672665,21674031,21677387,21678480,21679303,21680061,21680849,21681615,21683980,	hypothetical protein LOC84224	84224
Intergenic | 884 | 210306 | 10927 chr1 21428313 21428912 ccaat + | 0.935094 0.064906 Histone 10927 | NM_032264	chr1	+	21639217	21683980	21644166	21682466	15	21639217,21644027,21667767,21669711,21670648,21671922,21672459,21673979,21677223,21678428,21679130,21680009,21680676,21681563,21682222,	21639428,21644299,21667977,21669814,21670863,21671995,21672665,21674031,21677387,21678480,21679303,21680061,21680849,21681615,21683980,	hypothetical protein LOC84224	84224
Intergenic | 885 | 138433 | 10943 chr1 21500186 21500785 CCAAT + | 0.836507 0.163493 Histone 10943 | NM_032264	chr1	+	21639217	21683980	21644166	21682466	15	21639217,21644027,21667767,21669711,21670648,21671922,21672459,21673979,21677223,21678428,21679130,21680009,21680676,21681563,21682222,	21639428,21644299,21667977,21669814,21670863,21671995,21672665,21674031,21677387,21678480,21679303,21680061,21680849,21681615,21683980,	hypothetical protein LOC84224	84224
Intergenic | 886 | 126360 | 10951 chr1 21512259 21512858 CCAAT + | 0.967055 0.032945 Histone 10951 | NM_032264	chr1	+	21639217	21683980	21644166	21682466	15	21639217,21644027,21667767,21669711,21670648,21671922,21672459,21673979,21677223,21678428,21679130,21680009,21680676,21681563,21682222,	21639428,21644299,21667977,21669814,21670863,21671995,21672665,21674031,21677387,21678480,21679303,21680061,21680849,21681615,21683980,	hypothetical protein LOC84224	84224
Intergenic | 887 | 94391 | 10973 chr1 21544228 21544827 ccAAT + | 0.985135 0.014865 Histone 10973 | NM_032264	chr1	+	21639217	21683980	21644166	21682466	15	21639217,21644027,21667767,21669711,21670648,21671922,21672459,21673979,21677223,21678428,21679130,21680009,21680676,21681563,21682222,	21639428,21644299,21667977,21669814,21670863,21671995,21672665,21674031,21677387,21678480,21679303,21680061,21680849,21681615,21683980,	hypothetical protein LOC84224	84224
Overlap_TSS | 888 | 10974 chr1 21544473 21545072 ccAAT - | 0.765201 0.234799 Histone 10974 | NM_001113348	chr1	-	21416326	21544621	21419034	21544458	19	21416326,21420826,21424329,21426238,21427010,21432637,21434929,21435825,21437213,21444068,21446300,21455026,21456604,21457772,21459350,21471778,21478270,21489149,21544455,	21419211,21420922,21424520,21426306,21427121,21432741,21435007,21435924,21437324,21444183,21446443,21455218,21456670,21457919,21459472,21471991,21478412,21489236,21544621,	endothelin converting enzyme 1 isoform 4	1889
Intergenic | 889 | 94357 | 10975 chr1 21544262 21544861 CCAAT + | 0.985135 0.014865 Histone 10975 | NM_032264	chr1	+	21639217	21683980	21644166	21682466	15	21639217,21644027,21667767,21669711,21670648,21671922,21672459,21673979,21677223,21678428,21679130,21680009,21680676,21681563,21682222,	21639428,21644299,21667977,21669814,21670863,21671995,21672665,21674031,21677387,21678480,21679303,21680061,21680849,21681615,21683980,	hypothetical protein LOC84224	84224
Overlap_TSS | 890 | 10976 chr1 21544507 21545106 CCAAT - | 0.765201 0.234799 Histone 10976 | NM_001113348	chr1	-	21416326	21544621	21419034	21544458	19	21416326,21420826,21424329,21426238,21427010,21432637,21434929,21435825,21437213,21444068,21446300,21455026,21456604,21457772,21459350,21471778,21478270,21489149,21544455,	21419211,21420922,21424520,21426306,21427121,21432741,21435007,21435924,21437324,21444183,21446443,21455218,21456670,21457919,21459472,21471991,21478412,21489236,21544621,	endothelin converting enzyme 1 isoform 4	1889
Intergenic | 891 | 54847 | 10999 chr1 21583772 21584371 ccaat + | 0.500080 0.499920 Histone 10999 | NM_032264	chr1	+	21639217	21683980	21644166	21682466	15	21639217,21644027,21667767,21669711,21670648,21671922,21672459,21673979,21677223,21678428,21679130,21680009,21680676,21681563,21682222,	21639428,21644299,21667977,21669814,21670863,21671995,21672665,21674031,21677387,21678480,21679303,21680061,21680849,21681615,21683980,	hypothetical protein LOC84224	84224
Intergenic | 892 | 41606 | 11007 chr1 21597013 21597612 CCAAT + | 0.652544 0.347456 Histone 11007 | NM_032264	chr1	+	21639217	21683980	21644166	21682466	15	21639217,21644027,21667767,21669711,21670648,21671922,21672459,21673979,21677223,21678428,21679130,21680009,21680676,21681563,21682222,	21639428,21644299,21667977,21669814,21670863,21671995,21672665,21674031,21677387,21678480,21679303,21680061,21680849,21681615,21683980,	hypothetical protein LOC84224	84224
Intergenic | 893 | 52637 | 11008 chr1 21597258 21597857 CCAAT - | 0.965854 0.034146 Histone 11008 | NM_001113348	chr1	-	21416326	21544621	21419034	21544458	19	21416326,21420826,21424329,21426238,21427010,21432637,21434929,21435825,21437213,21444068,21446300,21455026,21456604,21457772,21459350,21471778,21478270,21489149,21544455,	21419211,21420922,21424520,21426306,21427121,21432741,21435007,21435924,21437324,21444183,21446443,21455218,21456670,21457919,21459472,21471991,21478412,21489236,21544621,	endothelin converting enzyme 1 isoform 4	1889
Intergenic | 894 | 27380 | 11013 chr1 21611239 21611838 ccaat + | 0.509583 0.490417 Histone 11013 | NM_032264	chr1	+	21639217	21683980	21644166	21682466	15	21639217,21644027,21667767,21669711,21670648,21671922,21672459,21673979,21677223,21678428,21679130,21680009,21680676,21681563,21682222,	21639428,21644299,21667977,21669814,21670863,21671995,21672665,21674031,21677387,21678480,21679303,21680061,21680849,21681615,21683980,	hypothetical protein LOC84224	84224
[truncated: 216,846 more rows]
