# Supplementary material for: Genome-wide analysis of regions similar to promoters of histone genes
Source: BMC Syst Biol. 2010 May 28;4(Suppl 1):S4. doi: 10.1186/1752-0509-4-S1-S4 (PMC2880410; doi:10.1186/1752-0509-4-S1-S4)
Supplement: Additional file 13 [file 1752-0509-4-S1-S4-S13.txt]

Format of lines:
Prediction_annotation | Histone_prediction_line_ID | CAAT-box_annotation_associated_with_prediction | Histone_class_prediction | RefSeq_gene_detail_annotated_with_prediction
RefSeq_gene_field_format:
#hg18.refGene.name	hg18.refGene.chrom	hg18.refGene.strand	hg18.refGene.txStart	hg18.refGene.txEnd	hg18.refGene.cdsStart	hg18.refGene.cdsEnd	hg18.refGene.exonCount	hg18.refGene.exonStarts	hg18.refGene.exonEnds	hg18.refLink.product	hg18.refLink.locusLinkId
Overlap_TSS | 1002 | 12459 chr1 24518038 24518637 CCAAT + | 0.578144 0.421856 Histone 12459 | NM_198173	chr1	+	24518467	24554395	24518628	24553565	16	24518467,24530502,24533721,24535558,24536154,24536712,24537068,24538744,24541191,24541770,24541968,24543973,24545629,24546544,24549134,24553450,	24518645,24530689,24533783,24535904,24536228,24536866,24537180,24538839,24541350,24541849,24542102,24544008,24545718,24546630,24549199,24554395,	sister-of-mammalian grainyhead protein isoform	57822
Overlap_TSS | 100313 | 1370785 chr8 671148 671747 CCAAT - | 0.672469 0.327531 Histone 1370785 | NM_207332	chr8	-	604199	671226	604602	671161	6	604199,608597,613288,632477,655860,671139,	604676,608792,614047,632612,656007,671226,	glutamate-rich 1	157697
Overlap_TSS | 100531 | 1373669 chr9 4782317 4782916 CCAAT + | 0.763882 0.236118 Histone 1373669 | NM_005772	chr9	+	4782833	4851064	4783091	4850275	9	4782833,4813547,4816857,4823153,4824140,4831231,4834524,4839446,4850124,	4783227,4813619,4817033,4823228,4824265,4831357,4834681,4839550,4851064,	RNA terminal phosphate cyclase-like 1	10171
Overlap_TSS | 100533 | 1373671 chr9 4782360 4782959 CCAAT + | 0.763882 0.236118 Histone 1373671 | NM_005772	chr9	+	4782833	4851064	4783091	4850275	9	4782833,4813547,4816857,4823153,4824140,4831231,4834524,4839446,4850124,	4783227,4813619,4817033,4823228,4824265,4831357,4834681,4839550,4851064,	RNA terminal phosphate cyclase-like 1	10171
Overlap_TSS | 100535 | 1373673 chr9 4782403 4783002 CCAAT + | 0.763882 0.236118 Histone 1373673 | NM_005772	chr9	+	4782833	4851064	4783091	4850275	9	4782833,4813547,4816857,4823153,4824140,4831231,4834524,4839446,4850124,	4783227,4813619,4817033,4823228,4824265,4831357,4834681,4839550,4851064,	RNA terminal phosphate cyclase-like 1	10171
Overlap_TSS | 1009 | 12497 chr1 24614313 24614912 CCAAT + | 0.886809 0.113191 Histone 12497 | NM_020448	chr1	+	24614831	24672059	24618624	24668262	12	24614831,24618367,24639248,24641131,24644261,24648557,24652484,24655214,24657964,24659557,24663102,24668062,	24614981,24618717,24639317,24641303,24644321,24648703,24652581,24655350,24658053,24659621,24663197,24672059,	NIPA-like domain containing 3	57185
Overlap_TSS | 10101 | 139372 chr1 183392334 183392933 CCAAT + | 0.647962 0.352038 Histone 139372 | NM_001105518	chr1	+	183392814	183527536	183396596	183526558	19	183392814,183396587,183402326,183404094,183410126,183416145,183417700,183419997,183420497,183426303,183438408,183440454,183442379,183450261,183457603,183467331,183507077,183512358,183526428,	183392919,183396680,183402407,183404153,183410868,183416205,183417812,183420099,183420686,183426397,183438554,183440618,183442518,183450410,183457791,183467463,183507144,183512423,183527536,	hypothetical protein LOC54823	54823
Overlap_TSS | 10101 | 139372 chr1 183392334 183392933 CCAAT + | 0.647962 0.352038 Histone 139372 | NM_017673	chr1	+	183392913	183527536	183396596	183526558	19	183392913,183396587,183402326,183404094,183410126,183416145,183417700,183419997,183420497,183426303,183438408,183440454,183442379,183450261,183457603,183467331,183507077,183512358,183526428,	183393069,183396680,183402407,183404153,183410868,183416205,183417812,183420099,183420686,183426397,183438554,183440618,183442518,183450410,183457791,183467463,183507144,183512423,183527536,	hypothetical protein LOC54823	54823
Overlap_TSS | 101173 | 1383206 chr9 27272490 27273089 CCAAT - | 0.824008 0.175992 Histone 1383206 | NR_026679	chr9	-	27235683	27272791	27272791	27272791	17	27235683,27237387,27248409,27248692,27251827,27252709,27253206,27258418,27261924,27264087,27265779,27266961,27267548,27268358,27270425,27270765,27272327,	27235760,27237508,27248517,27248766,27252034,27252801,27253263,27258515,27262086,27264284,27265948,27267108,27267774,27268726,27270613,27270922,27272791,		158035
Overlap_TSS | 101173 | 1383206 chr9 27272490 27273089 CCAAT - | 0.824008 0.175992 Histone 1383206 | NR_026687	chr9	-	27235683	27272791	27272791	27272791	17	27235683,27237387,27248409,27248692,27251827,27252709,27253206,27258418,27261924,27264087,27265779,27266961,27267548,27268358,27270425,27270765,27272327,	27235760,27237508,27248517,27248766,27252034,27252801,27253263,27258515,27262086,27264284,27265948,27267108,27267774,27268726,27270613,27270922,27272791,		158035
Overlap_TSS | 101399 | 1386170 chr9 34319187 34319786 CCAAT - | 0.643729 0.356271 Histone 1386170 | NM_194313	chr9	-	34242377	34319198	34244377	34301344	13	34242377,34245069,34245732,34249593,34253098,34259254,34261806,34276614,34280171,34287014,34296249,34300721,34319103,	34244518,34245163,34247979,34249703,34253170,34259360,34261928,34276702,34280387,34287112,34296439,34301369,34319198,	kinesin family member 24	347240
Overlap_TSS | 101411 | 1386338 chr9 34610357 34610956 CCAAT - | 0.866850 0.133150 Histone 1386338 | NM_007234	chr9	-	34603547	34610496	34603778	34610461	7	34603547,34604038,34604706,34606026,34607881,34608672,34610365,	34603868,34604098,34604765,34606110,34607968,34608757,34610496,	dynactin 3 isoform 1	11258
Overlap_TSS | 101411 | 1386338 chr9 34610357 34610956 CCAAT - | 0.866850 0.133150 Histone 1386338 | NM_024348	chr9	-	34603547	34610496	34604075	34610461	7	34603547,34604038,34604706,34606026,34607881,34608672,34610365,	34603868,34604195,34604765,34606110,34607968,34608757,34610496,	dynactin 3 isoform 2	11258
Overlap_TSS | 101427 | 1386537 chr9 34979202 34979801 CCAAT + | 0.617969 0.382031 Histone 1386537 | NM_001135004	chr9	+	34979724	34988428	34980741	34987256	5	34979724,34980664,34983196,34986261,34987022,	34979828,34980809,34983441,34986863,34988428,	DnaJ (Hsp40) homolog, subfamily B, member 5	25822
Overlap_TSS | 101427 | 1386537 chr9 34979202 34979801 CCAAT + | 0.617969 0.382031 Histone 1386537 | NM_012266	chr9	+	34979724	34988428	34983230	34987256	4	34979724,34983196,34986261,34987022,	34979828,34983441,34986863,34988428,	DnaJ (Hsp40) homolog, subfamily B, member 5	25822
Overlap_TSS | 101435 | 1386624 chr9 35086003 35086602 CCAAT - | 0.874160 0.125840 Histone 1386624 | NM_032634	chr9	-	35078687	35086546	35079088	35085562	11	35078687,35079376,35080062,35080462,35081236,35083026,35083417,35083897,35084212,35085051,35086151,	35079218,35079447,35080277,35080669,35082764,35083206,35083577,35084021,35084356,35085563,35086546,	phosphatidylinositol glycan anchor biosynthesis,	84720
Overlap_TSS | 101435 | 1386624 chr9 35086003 35086602 CCAAT - | 0.874160 0.125840 Histone 1386624 | NM_152850	chr9	-	35078687	35086579	35079088	35085562	12	35078687,35079376,35080062,35080462,35081236,35082539,35083026,35083417,35083897,35084212,35085051,35086557,	35079218,35079447,35080277,35080669,35081288,35082764,35083206,35083577,35084021,35084356,35085563,35086579,	phosphatidylinositol glycan anchor biosynthesis,	84720
Overlap_TSS | 101462 | 1386951 chr9 35818775 35819374 CCAAT + | 0.584821 0.415179 Histone 1386951 | NM_001042589	chr9	+	35819228	35844844	35832435	35843837	14	35819228,35819873,35824457,35825007,35831130,35831522,35832388,35835971,35836254,35836465,35836813,35842823,35843137,35843501,	35819316,35819952,35824647,35825215,35831264,35831791,35832714,35836065,35836378,35836608,35836992,35842970,35843254,35844844,	chromosome 9 open reading frame 127 isoform a	51754
Overlap_TSS | 101462 | 1386951 chr9 35818775 35819374 CCAAT + | 0.584821 0.415179 Histone 1386951 | NM_016446	chr9	+	35819221	35837232	35832435	35837190	11	35819221,35819873,35824457,35825007,35831130,35831522,35832388,35835971,35836254,35836465,35836813,	35819388,35819952,35824647,35825215,35831264,35831791,35832714,35836065,35836378,35836608,35837232,	chromosome 9 open reading frame 127 isoform b	51754
Overlap_TSS | 101543 | 1387780 chr9 37455327 37455926 CCAAT - | 0.824379 0.175621 Histone 1387780 | NM_014872	chr9	-	37428101	37455407	37430514	37432548	2	37428101,37455211,	37432552,37455407,	zinc finger and BTB domain containing 5	9925
Overlap_TSS | 10161 | 140213 chr1 181871608 181872207 CCAAT - | 0.887356 0.112644 Histone 140213 | NM_005717	chr1	-	181861954	181871608	181863289	181871417	4	181861954,181866218,181868839,181871274,	181863352,181866395,181868912,181871608,	actin related protein 2/3 complex subunit 5	10092
Overlap_TSS | 10197 | 140823 chr1 180627497 180628096 CCAAT - | 0.623613 0.376387 Histone 140823 | NM_001033044	chr1	-	180618291	180627573	180620162	180624495	7	180618291,180621114,180621517,180622013,180622888,180624329,180627436,	180620481,180621314,180621645,180622160,180623050,180624508,180627573,	glutamine synthetase	2752
Overlap_TSS | 10197 | 140823 chr1 180627497 180628096 CCAAT - | 0.623613 0.376387 Histone 140823 | NM_002065	chr1	-	180618291	180627573	180620162	180624495	8	180618291,180621114,180621517,180622013,180622888,180624329,180626254,180627436,	180620481,180621314,180621645,180622160,180623050,180624508,180626610,180627573,	glutamine synthetase	2752
Overlap_TSS | 10198 | 140825 chr1 180627435 180628034 CCAAT - | 0.623613 0.376387 Histone 140825 | NM_001033044	chr1	-	180618291	180627573	180620162	180624495	7	180618291,180621114,180621517,180622013,180622888,180624329,180627436,	180620481,180621314,180621645,180622160,180623050,180624508,180627573,	glutamine synthetase	2752
Overlap_TSS | 10198 | 140825 chr1 180627435 180628034 CCAAT - | 0.623613 0.376387 Histone 140825 | NM_002065	chr1	-	180618291	180627573	180620162	180624495	8	180618291,180621114,180621517,180622013,180622888,180624329,180626254,180627436,	180620481,180621314,180621645,180622160,180623050,180624508,180626610,180627573,	glutamine synthetase	2752
Overlap_TSS | 102258 | 1395234 chr9 72218962 72219561 CCAAT - | 0.743776 0.256224 Histone 1395234 | NM_001206	chr9	-	72189332	72219393	72192511	72218099	2	72189332,72217594,	72192741,72219393,	Kruppel-like factor 9	687
Overlap_TSS | 102259 | 1395236 chr9 72219005 72219604 CCAAT - | 0.743776 0.256224 Histone 1395236 | NM_001206	chr9	-	72189332	72219393	72192511	72218099	2	72189332,72217594,	72192741,72219393,	Kruppel-like factor 9	687
Overlap_TSS | 102301 | 1396004 chr9 73715838 73716437 CCAAT - | 0.679159 0.320841 Histone 1396004 | NM_001025780	chr9	-	73669887	73715968	73671522	73679816	4	73669887,73674818,73679349,73715369,	73671742,73674998,73679819,73715968,	family with sequence similarity 108, member B1	51104
Overlap_TSS | 102301 | 1396004 chr9 73715838 73716437 CCAAT - | 0.679159 0.320841 Histone 1396004 | NM_016014	chr9	-	73667187	73715968	73667316	73679816	5	73667187,73671534,73674818,73679349,73715369,	73667343,73671742,73674998,73679819,73715968,	family with sequence similarity 108, member B1	51104
Overlap_TSS | 102302 | 1396005 chr9 73715688 73716287 CCAAT + | 0.799563 0.200437 Histone 1396005 | NM_182505	chr9	+	73716242	73778191	73716470	73777578	4	73716242,73751741,73776240,73777427,	73716572,73751848,73776354,73778191,	hypothetical protein LOC138241	138241
Overlap_TSS | 102303 | 1396006 chr9 73715933 73716532 CCAAT - | 0.679159 0.320841 Histone 1396006 | NM_001025780	chr9	-	73669887	73715968	73671522	73679816	4	73669887,73674818,73679349,73715369,	73671742,73674998,73679819,73715968,	family with sequence similarity 108, member B1	51104
Overlap_TSS | 102303 | 1396006 chr9 73715933 73716532 CCAAT - | 0.679159 0.320841 Histone 1396006 | NM_016014	chr9	-	73667187	73715968	73667316	73679816	5	73667187,73671534,73674818,73679349,73715369,	73667343,73671742,73674998,73679819,73715968,	family with sequence similarity 108, member B1	51104
Overlap_TSS | 102304 | 1396007 chr9 73715742 73716341 CCAAT + | 0.799563 0.200437 Histone 1396007 | NM_182505	chr9	+	73716242	73778191	73716470	73777578	4	73716242,73751741,73776240,73777427,	73716572,73751848,73776354,73778191,	hypothetical protein LOC138241	138241
Overlap_TSS | 102503 | 1398855 chr9 80101328 80101927 CCAAT + | 0.923850 0.076150 Histone 1398855 | NM_021154	chr9	+	80101878	80134829	80101946	80133822	8	80101878,80105337,80106689,80109470,80111049,80113149,80122411,80133716,	80102006,80105398,80106759,80109676,80111222,80113319,80122540,80134829,	phosphoserine aminotransferase isoform 2	29968
Overlap_TSS | 102503 | 1398855 chr9 80101328 80101927 CCAAT + | 0.923850 0.076150 Histone 1398855 | NM_058179	chr9	+	80101878	80134829	80101946	80133822	9	80101878,80105337,80106689,80109470,80111049,80113149,80122411,80132786,80133716,	80102006,80105398,80106759,80109676,80111222,80113319,80122540,80132924,80134829,	phosphoserine aminotransferase isoform 1	29968
Overlap_TSS | 102505 | 1398857 chr9 80101358 80101957 CCAAT + | 0.923850 0.076150 Histone 1398857 | NM_021154	chr9	+	80101878	80134829	80101946	80133822	8	80101878,80105337,80106689,80109470,80111049,80113149,80122411,80133716,	80102006,80105398,80106759,80109676,80111222,80113319,80122540,80134829,	phosphoserine aminotransferase isoform 2	29968
Overlap_TSS | 102505 | 1398857 chr9 80101358 80101957 CCAAT + | 0.923850 0.076150 Histone 1398857 | NM_058179	chr9	+	80101878	80134829	80101946	80133822	9	80101878,80105337,80106689,80109470,80111049,80113149,80122411,80132786,80133716,	80102006,80105398,80106759,80109676,80111222,80113319,80122540,80132924,80134829,	phosphoserine aminotransferase isoform 1	29968
Overlap_TSS | 102507 | 1398859 chr9 80101389 80101988 CCAAT + | 0.923850 0.076150 Histone 1398859 | NM_021154	chr9	+	80101878	80134829	80101946	80133822	8	80101878,80105337,80106689,80109470,80111049,80113149,80122411,80133716,	80102006,80105398,80106759,80109676,80111222,80113319,80122540,80134829,	phosphoserine aminotransferase isoform 2	29968
Overlap_TSS | 102507 | 1398859 chr9 80101389 80101988 CCAAT + | 0.923850 0.076150 Histone 1398859 | NM_058179	chr9	+	80101878	80134829	80101946	80133822	9	80101878,80105337,80106689,80109470,80111049,80113149,80122411,80132786,80133716,	80102006,80105398,80106759,80109676,80111222,80113319,80122540,80132924,80134829,	phosphoserine aminotransferase isoform 1	29968
Overlap_TSS | 10254 | 141668 chr1 179323990 179324589 CCAAT + | 0.996657 0.003343 Histone 141668 | NM_016545	chr1	+	179324260	179326602	179324661	179325645	1	179324260,	179326602,	immediate early response 5	51278
Overlap_TSS | 10255 | 141670 chr1 179323926 179324525 CCAAT + | 0.996657 0.003343 Histone 141670 | NM_016545	chr1	+	179324260	179326602	179324661	179325645	1	179324260,	179326602,	immediate early response 5	51278
Overlap_TSS | 102918 | 1403839 chr9 89530348 89530947 CCAAT + | 0.801670 0.198330 Histone 1403839 | NM_001912	chr9	+	89530793	89536202	89532338	89535842	8	89530793,89532328,89532761,89532984,89533319,89534307,89535115,89535742,	89531133,89532464,89532884,89533131,89533544,89534470,89535233,89536202,	cathepsin L1 preproprotein	1514
Overlap_TSS | 102918 | 1403839 chr9 89530348 89530947 CCAAT + | 0.801670 0.198330 Histone 1403839 | NM_145918	chr9	+	89530793	89536204	89532338	89535842	8	89530793,89532328,89532761,89532984,89533319,89534307,89535115,89535742,	89530988,89532464,89532884,89533131,89533544,89534470,89535233,89536204,	cathepsin L1 preproprotein	1514
Overlap_TSS | 103021 | 1404787 chr9 91115458 91116057 CCAAT + | 0.725426 0.274574 Histone 1404787 | NM_001827	chr9	+	91115932	91121438	91116027	91121160	3	91115932,91119904,91121107,	91116086,91120032,91121438,	CDC28 protein kinase 2	1164
Overlap_TSS | 103037 | 1404943 chr9 91409248 91409847 CCAAT + | 0.640542 0.359458 Histone 1404943 | NM_006705	chr9	+	91409746	91411287	91409856	91410814	4	91409746,91410166,91410401,91410703,	91409909,91410268,91410615,91411287,	growth arrest and DNA-damage-inducible, gamma	10912
Overlap_TSS | 103160 | 1406578 chr9 94095686 94096285 CCAAT - | 0.779473 0.220527 Histone 1406578 | NM_002161	chr9	-	94012445	94095859	94012909	94091522	34	94012445,94024622,94025448,94031103,94042958,94044256,94045318,94047061,94049479,94051960,94052289,94052815,94053910,94055464,94058782,94060956,94062253,94065071,94067031,94067582,94070276,94071987,94073087,94073635,94076528,94079965,94080301,94082848,94087824,94088638,94089893,94090228,94091403,94095716,	94012992,94024775,94025592,94031229,94043064,94044433,94045414,94047174,94049654,94052044,94052392,94052937,94053988,94055556,94058903,94061101,94062337,94065158,94067226,94067656,94070403,94072086,94073179,94073758,94076624,94080026,94080389,94082996,94087942,94088721,94090013,94090385,94091529,94095859,	isoleucyl-tRNA synthetase	3376
Overlap_TSS | 103160 | 1406578 chr9 94095686 94096285 CCAAT - | 0.779473 0.220527 Histone 1406578 | NM_013417	chr9	-	94012445	94095793	94012909	94091522	34	94012445,94024622,94025448,94031103,94042958,94044256,94045318,94047061,94049479,94051960,94052289,94052815,94053910,94055464,94058782,94060956,94062253,94065071,94067031,94067582,94070276,94071987,94073087,94073635,94076528,94079965,94080301,94082848,94087824,94088638,94089893,94090228,94091403,94095543,	94012992,94024775,94025592,94031229,94043064,94044433,94045414,94047174,94049654,94052044,94052392,94052937,94053988,94055556,94058903,94061101,94062337,94065158,94067226,94067656,94070403,94072086,94073179,94073758,94076624,94080026,94080389,94082996,94087942,94088721,94090013,94090385,94091529,94095793,	isoleucyl-tRNA synthetase	3376
Overlap_TSS | 103358 | 1408662 chr9 98220402 98221001 CCAAT - | 0.978055 0.021945 Histone 1408662 | NM_153695	chr9	-	98188047	98220490	98190339	98220135	5	98188047,98194500,98196925,98200266,98219715,	98190562,98194639,98197045,98200417,98220490,	zinc finger protein 367	195828
Overlap_TSS | 103637 | 1412559 chr9 106549377 106549976 CCAAT + | 0.777092 0.222908 Histone 1412559 | NM_015469	chr9	+	106549789	106562224	106549894	106561440	6	106549789,106553057,106555007,106556652,106561186,106561363,	106549954,106553268,106555166,106556802,106561273,106562224,	nipsnap homolog 3A	25934
Overlap_TSS | 103918 | 1416856 chr9 114813968 114814567 CCAAT - | 0.884832 0.115168 Histone 1416856 | NM_001101338	chr9	-	114799220	114814293	114799220	114800360	5	114799220,114801765,114804094,114813241,114814250,	114801239,114801915,114804174,114813328,114814293,	hypothetical protein LOC169834	169834
Overlap_TSS | 103951 | 1417408 chr9 115880289 115880888 CCAAT - | 0.968932 0.031068 Histone 1417408 | NM_001633	chr9	-	115862228	115880573	115862339	115880310	10	115862228,115863025,115863524,115864777,115871799,115875025,115876136,115877060,115878698,115880193,	115862371,115863199,115863692,115864859,115871846,115875127,115876253,115877137,115878841,115880573,	alpha-1-microglobulin/bikunin preproprotein	259
Overlap_TSS | 104203 | 1422312 chr9 124630535 124631134 CCAAT - | 0.925653 0.074347 Histone 1422312 | NM_005388	chr9	-	124620443	124630661	124622184	124628887	4	124620443,124625115,124628715,124630570,	124622736,124625297,124628892,124630661,	phosducin-like	5082
Overlap_TSS | 104205 | 1422314 chr9 124630577 124631176 CCAAT - | 0.925653 0.074347 Histone 1422314 | NM_005388	chr9	-	124620443	124630661	124622184	124628887	4	124620443,124625115,124628715,124630570,	124622736,124625297,124628892,124630661,	phosducin-like	5082
Overlap_TSS | 104388 | 1425390 chr9 130980250 130980849 CCAAT - | 0.761453 0.238547 Histone 1425390 | NM_203434	chr9	-	130977651	130980361	130978937	130980152	1	130977651,	130980361,	immediate early response 5-like	389792
Overlap_TSS | 104390 | 1425392 chr9 130980314 130980913 CCAAT - | 0.761453 0.238547 Histone 1425392 | NM_203434	chr9	-	130977651	130980361	130978937	130980152	1	130977651,	130980361,	immediate early response 5-like	389792
Overlap_TSS | 104566 | 1427638 chr9 135333965 135334564 CCAAT - | 0.923100 0.076900 Histone 1427638 | NM_001145099	chr9	-	135326037	135334097	135326963	135334002	9	135326037,135328047,135328922,135329903,135330342,135331179,135331977,135333196,135333910,	135327119,135328193,135329031,135330056,135330554,135331279,135332184,135333359,135334097,	solute carrier family 2 (facilitated glucose	11182
Overlap_TSS | 104566 | 1427638 chr9 135333965 135334564 CCAAT - | 0.923100 0.076900 Histone 1427638 | NM_017585	chr9	-	135326037	135334097	135326963	135334002	10	135326037,135328047,135328357,135328922,135329903,135330342,135331179,135331977,135333196,135333910,	135327119,135328193,135328543,135329031,135330056,135330554,135331279,135332184,135333359,135334097,	solute carrier family 2 (facilitated glucose	11182
Overlap_TSS | 104577 | 1427709 chr9 135490727 135491326 CCAAT + | 0.964356 0.035644 Histone 1427709 | NM_000787	chr9	+	135491305	135514287	135491314	135513390	12	135491305,135494788,135497149,135498355,135499160,135502788,135506576,135507188,135507882,135511465,135512012,135513258,	135491653,135494935,135497407,135498532,135499263,135502955,135506720,135507227,135507942,135511593,135512172,135514287,	dopamine beta-hydroxylase precursor	1621
Overlap_TSS | 104642 | 1428987 chr9 138900245 138900844 CCAAT + | 0.863051 0.136949 Histone 1428987 | NM_021138	chr9	+	138900785	138940888	138913013	138940174	11	138900785,138912985,138913866,138914694,138922342,138924192,138930813,138934506,138935310,138938124,138939955,	138900814,138913201,138913945,138914793,138922504,138924267,138930888,138934788,138935488,138938273,138940888,	TNF receptor-associated factor 2	7186
Overlap_TSS | 104661 | 1429189 chr9 139565720 139566319 CCAAT + | 0.833378 0.166622 Histone 1429189 | NM_032477	chr9	+	139566129	139566828	139566354	139566768	2	139566129,139566346,	139566251,139566828,	mitochondrial ribosomal protein L41	64975
Overlap_TSS | 104838 | 1431327 chr9 135333930 135334529 CCAAT - | 0.923100 0.076900 Histone 1431327 | NM_001145099	chr9	-	135326037	135334097	135326963	135334002	9	135326037,135328047,135328922,135329903,135330342,135331179,135331977,135333196,135333910,	135327119,135328193,135329031,135330056,135330554,135331279,135332184,135333359,135334097,	solute carrier family 2 (facilitated glucose	11182
Overlap_TSS | 104838 | 1431327 chr9 135333930 135334529 CCAAT - | 0.923100 0.076900 Histone 1431327 | NM_017585	chr9	-	135326037	135334097	135326963	135334002	10	135326037,135328047,135328357,135328922,135329903,135330342,135331179,135331977,135333196,135333910,	135327119,135328193,135328543,135329031,135330056,135330554,135331279,135332184,135333359,135334097,	solute carrier family 2 (facilitated glucose	11182
Overlap_TSS | 105065 | 1434374 chr9 129198822 129199421 CCAAT + | 0.645298 0.354702 Histone 1434374 | NM_014580	chr9	+	129199285	129209986	129199330	129209349	10	129199285,129199475,129200004,129202006,129204656,129205759,129206058,129206917,129207519,129209211,	129199386,129199638,129200211,129202106,129204853,129205903,129206167,129207091,129207665,129209986,	solute carrier family 2 (facilitated glucose	29988
Overlap_TSS | 105067 | 1434376 chr9 129198759 129199358 CCAAT + | 0.645298 0.354702 Histone 1434376 | NM_014580	chr9	+	129199285	129209986	129199330	129209349	10	129199285,129199475,129200004,129202006,129204656,129205759,129206058,129206917,129207519,129209211,	129199386,129199638,129200211,129202106,129204853,129205903,129206167,129207091,129207665,129209986,	solute carrier family 2 (facilitated glucose	29988
Overlap_TSS | 105068 | 1434378 chr9 129198696 129199295 CCAAT + | 0.645298 0.354702 Histone 1434378 | NM_014580	chr9	+	129199285	129209986	129199330	129209349	10	129199285,129199475,129200004,129202006,129204656,129205759,129206058,129206917,129207519,129209211,	129199386,129199638,129200211,129202106,129204853,129205903,129206167,129207091,129207665,129209986,	solute carrier family 2 (facilitated glucose	29988
Overlap_TSS | 105137 | 1435511 chr9 127043452 127044051 CCAAT - | 0.997644 0.002356 Histone 1435511 | NM_005347	chr9	-	127036947	127043482	127038691	127043226	8	127036947,127040240,127040689,127041040,127041520,127042271,127042775,127043104,	127039254,127040408,127040927,127041431,127041633,127042409,127043007,127043482,	heat shock 70kDa protein 5	3309
Overlap_TSS | 105138 | 1435513 chr9 127043363 127043962 CCAAT - | 0.719236 0.280764 Histone 1435513 | NM_005347	chr9	-	127036947	127043482	127038691	127043226	8	127036947,127040240,127040689,127041040,127041520,127042271,127042775,127043104,	127039254,127040408,127040927,127041431,127041633,127042409,127043007,127043482,	heat shock 70kDa protein 5	3309
Overlap_TSS | 105139 | 1435515 chr9 127043330 127043929 CCAAT - | 0.719236 0.280764 Histone 1435515 | NM_005347	chr9	-	127036947	127043482	127038691	127043226	8	127036947,127040240,127040689,127041040,127041520,127042271,127042775,127043104,	127039254,127040408,127040927,127041431,127041633,127042409,127043007,127043482,	heat shock 70kDa protein 5	3309
Overlap_TSS | 105144 | 1435573 chr9 126945565 126946164 CCAAT - | 0.863051 0.136949 Histone 1435573 | NM_001144877	chr9	-	126744710	126945618	126754906	126945537	18	126744710,126773469,126773770,126778213,126797033,126801990,126804064,126805213,126805568,126820898,126821206,126822772,126828911,126830491,126831743,126857975,126944732,126945484,	126755053,126773570,126773944,126778286,126797115,126802090,126804143,126805315,126805670,126821051,126821305,126822869,126829010,126830578,126831839,126858107,126944777,126945618,	hypothetical protein LOC286205 isoform 2	286205
Overlap_TSS | 105144 | 1435573 chr9 126945565 126946164 CCAAT - | 0.863051 0.136949 Histone 1435573 | NM_173690	chr9	-	126744710	126945618	126754906	126945537	19	126744710,126773469,126773770,126778213,126797033,126801990,126804064,126805213,126805568,126820898,126821206,126822772,126828911,126830491,126831743,126857975,126868089,126944732,126945484,	126755053,126773570,126773944,126778286,126797115,126802090,126804143,126805315,126805670,126821051,126821305,126822869,126829010,126830578,126831839,126858107,126868158,126944777,126945618,	hypothetical protein LOC286205 isoform 1	286205
Overlap_TSS | 105145 | 1435575 chr9 126945525 126946124 CCAAT - | 0.863051 0.136949 Histone 1435575 | NM_001144877	chr9	-	126744710	126945618	126754906	126945537	18	126744710,126773469,126773770,126778213,126797033,126801990,126804064,126805213,126805568,126820898,126821206,126822772,126828911,126830491,126831743,126857975,126944732,126945484,	126755053,126773570,126773944,126778286,126797115,126802090,126804143,126805315,126805670,126821051,126821305,126822869,126829010,126830578,126831839,126858107,126944777,126945618,	hypothetical protein LOC286205 isoform 2	286205
Overlap_TSS | 105145 | 1435575 chr9 126945525 126946124 CCAAT - | 0.863051 0.136949 Histone 1435575 | NM_173690	chr9	-	126744710	126945618	126754906	126945537	19	126744710,126773469,126773770,126778213,126797033,126801990,126804064,126805213,126805568,126820898,126821206,126822772,126828911,126830491,126831743,126857975,126868089,126944732,126945484,	126755053,126773570,126773944,126778286,126797115,126802090,126804143,126805315,126805670,126821051,126821305,126822869,126829010,126830578,126831839,126858107,126868158,126944777,126945618,	hypothetical protein LOC286205 isoform 1	286205
Overlap_TSS | 10520 | 145541 chr1 171838728 171839327 CCAAT - | 0.831910 0.168090 Histone 145541 | NM_178527	chr1	-	171736226	171838856	171736855	171837538	28	171736226,171739027,171741008,171742617,171745329,171753298,171757062,171759730,171760540,171762424,171765666,171769370,171770245,171771591,171772703,171783450,171784150,171790494,171793101,171808943,171812422,171817608,171819267,171823426,171833665,171835878,171837411,171838512,	171736859,171739088,171741093,171742803,171745461,171753466,171757161,171759856,171760689,171762476,171765816,171769559,171770444,171771711,171772801,171783546,171784314,171790576,171793270,171809087,171812522,171817770,171819384,171823592,171833794,171835979,171837617,171838856,	solute carrier family 9, member 11	284525
Overlap_TSS | 10522 | 145543 chr1 171838697 171839296 CCAAT - | 0.831910 0.168090 Histone 145543 | NM_178527	chr1	-	171736226	171838856	171736855	171837538	28	171736226,171739027,171741008,171742617,171745329,171753298,171757062,171759730,171760540,171762424,171765666,171769370,171770245,171771591,171772703,171783450,171784150,171790494,171793101,171808943,171812422,171817608,171819267,171823426,171833665,171835878,171837411,171838512,	171736859,171739088,171741093,171742803,171745461,171753466,171757161,171759856,171760689,171762476,171765816,171769559,171770444,171771711,171772801,171783546,171784314,171790576,171793270,171809087,171812522,171817770,171819384,171823592,171833794,171835979,171837617,171838856,	solute carrier family 9, member 11	284525
Overlap_TSS | 105467 | 1441051 chr9 115880540 115881139 CCAAT - | 0.910976 0.089024 Histone 1441051 | NM_001633	chr9	-	115862228	115880573	115862339	115880310	10	115862228,115863025,115863524,115864777,115871799,115875025,115876136,115877060,115878698,115880193,	115862371,115863199,115863692,115864859,115871846,115875127,115876253,115877137,115878841,115880573,	alpha-1-microglobulin/bikunin preproprotein	259
Overlap_TSS | 105468 | 1441053 chr9 115880383 115880982 CCAAT - | 0.968932 0.031068 Histone 1441053 | NM_001633	chr9	-	115862228	115880573	115862339	115880310	10	115862228,115863025,115863524,115864777,115871799,115875025,115876136,115877060,115878698,115880193,	115862371,115863199,115863692,115864859,115871846,115875127,115876253,115877137,115878841,115880573,	alpha-1-microglobulin/bikunin preproprotein	259
Overlap_TSS | 105487 | 1441362 chr9 115366624 115367223 CCAAT + | 0.712702 0.287298 Histone 1441362 | NM_134427	chr9	+	115367181	115399839	115396540	115399054	5	115367181,115396530,115397019,115397699,115398868,	115367461,115396632,115397081,115397866,115399839,	regulator of G-protein signalling 3 isoform 4	5998
Overlap_TSS | 105498 | 1441579 chr9 115023434 115024033 CCAAT - | 0.829512 0.170488 Histone 1441579 | NM_015258	chr9	-	114967620	115023462	114968178	115023344	28	114967620,114970560,114971324,114972622,114973681,114975553,114976528,114978637,114980730,114984866,114985851,114986392,114986795,114988349,114989893,114990489,114992571,114995592,114996127,114999032,115000955,115001914,115004631,115005061,115008609,115009312,115013577,115023291,	114968256,114970657,114972043,114972730,114973807,114975706,114976684,114978774,114980902,114984969,114985946,114986500,114986905,114988464,114990000,114990592,114992679,114995650,114996270,114999179,115001024,115002064,115004730,115005136,115008679,115009397,115013693,115023462,	FK506 binding protein 15, 133kDa	23307
Overlap_TSS | 105996 | 1448826 chr9 99858350 99858949 CCAAT + | 0.789020 0.210980 Histone 1448826 | NM_018946	chr9	+	99858779	99885185	99858911	99885158	6	99858779,99862884,99879020,99880295,99882918,99884948,	99859043,99863100,99879120,99880450,99883185,99885185,	N-acetylneuraminic acid phosphate synthase	54187
Overlap_TSS | 105998 | 1448828 chr9 99858317 99858916 CCAAT + | 0.895806 0.104194 Histone 1448828 | NM_018946	chr9	+	99858779	99885185	99858911	99885158	6	99858779,99862884,99879020,99880295,99882918,99884948,	99859043,99863100,99879120,99880450,99883185,99885185,	N-acetylneuraminic acid phosphate synthase	54187
Overlap_TSS | 106063 | 1449658 chr9 98251726 98252325 CCAAT + | 0.816971 0.183029 Histone 1449658 | NM_014282	chr9	+	98252234	98293439	98252382	98292141	8	98252234,98260481,98267439,98267812,98273113,98286564,98290191,98292084,	98252731,98260644,98267601,98267881,98273197,98286736,98290377,98293439,	hyaluronan binding protein 4	22927
Overlap_TSS | 106065 | 1449673 chr9 98220479 98221078 CCAAT - | 0.978055 0.021945 Histone 1449673 | NM_153695	chr9	-	98188047	98220490	98190339	98220135	5	98188047,98194500,98196925,98200266,98219715,	98190562,98194639,98197045,98200417,98220490,	zinc finger protein 367	195828
Overlap_TSS | 106252 | 1451739 chr9 94566902 94567501 CCAAT - | 0.851984 0.148016 Histone 1451739 | NM_001003800	chr9	-	94513465	94566904	94517256	94566847	7	94513465,94519899,94520641,94522402,94524758,94531126,94566607,	94517566,94520051,94521685,94522858,94524911,94531339,94566904,	bicaudal D homolog 2 isoform 1	23299
Overlap_TSS | 106252 | 1451739 chr9 94566902 94567501 CCAAT - | 0.851984 0.148016 Histone 1451739 | NM_015250	chr9	-	94513465	94566904	94515558	94566847	8	94513465,94517355,94519899,94520641,94522402,94524758,94531126,94566607,	94515564,94517566,94520051,94521685,94522858,94524911,94531339,94566904,	bicaudal D homolog 2 isoform 2	23299
Overlap_TSS | 106258 | 1451951 chr9 94095732 94096331 CCAAT - | 0.779473 0.220527 Histone 1451951 | NM_002161	chr9	-	94012445	94095859	94012909	94091522	34	94012445,94024622,94025448,94031103,94042958,94044256,94045318,94047061,94049479,94051960,94052289,94052815,94053910,94055464,94058782,94060956,94062253,94065071,94067031,94067582,94070276,94071987,94073087,94073635,94076528,94079965,94080301,94082848,94087824,94088638,94089893,94090228,94091403,94095716,	94012992,94024775,94025592,94031229,94043064,94044433,94045414,94047174,94049654,94052044,94052392,94052937,94053988,94055556,94058903,94061101,94062337,94065158,94067226,94067656,94070403,94072086,94073179,94073758,94076624,94080026,94080389,94082996,94087942,94088721,94090013,94090385,94091529,94095859,	isoleucyl-tRNA synthetase	3376
Overlap_TSS | 106258 | 1451951 chr9 94095732 94096331 CCAAT - | 0.779473 0.220527 Histone 1451951 | NM_013417	chr9	-	94012445	94095793	94012909	94091522	34	94012445,94024622,94025448,94031103,94042958,94044256,94045318,94047061,94049479,94051960,94052289,94052815,94053910,94055464,94058782,94060956,94062253,94065071,94067031,94067582,94070276,94071987,94073087,94073635,94076528,94079965,94080301,94082848,94087824,94088638,94089893,94090228,94091403,94095543,	94012992,94024775,94025592,94031229,94043064,94044433,94045414,94047174,94049654,94052044,94052392,94052937,94053988,94055556,94058903,94061101,94062337,94065158,94067226,94067656,94070403,94072086,94073179,94073758,94076624,94080026,94080389,94082996,94087942,94088721,94090013,94090385,94091529,94095793,	isoleucyl-tRNA synthetase	3376
Overlap_TSS | 106358 | 1453326 chr9 91115440 91116039 CCAAT + | 0.725426 0.274574 Histone 1453326 | NM_001827	chr9	+	91115932	91121438	91116027	91121160	3	91115932,91119904,91121107,	91116086,91120032,91121438,	CDC28 protein kinase 2	1164
Overlap_TSS | 106360 | 1453328 chr9 91115362 91115961 CCAAT + | 0.725426 0.274574 Histone 1453328 | NM_001827	chr9	+	91115932	91121438	91116027	91121160	3	91115932,91119904,91121107,	91116086,91120032,91121438,	CDC28 protein kinase 2	1164
Overlap_TSS | 106519 | 1455119 chr9 88087158 88087757 CCAAT - | 0.558367 0.441633 Histone 1455119 | NM_030940	chr9	-	88069282	88087310	88070777	88087193	4	88069282,88076741,88078923,88087112,	88070926,88076847,88078977,88087310,	HESB like domain containing 2	81689
Overlap_TSS | 106574 | 1456347 chr9 85784870 85785469 CCAAT - | 0.821051 0.178949 Histone 1456347 | NM_002140	chr9	-	85772817	85785389	85774141	85782987	17	85772817,85774896,85775471,85775631,85776007,85776406,85776616,85777578,85778020,85778636,85779251,85780196,85781729,85782423,85782929,85783107,85785237,	85774175,85775066,85775554,85775647,85776091,85776461,85776924,85777707,85778134,85778708,85779324,85780240,85781786,85782521,85783014,85783187,85785389,	heterogeneous nuclear ribonucleoprotein K	3190
Overlap_TSS | 106574 | 1456347 chr9 85784870 85785469 CCAAT - | 0.821051 0.178949 Histone 1456347 | NM_031262	chr9	-	85772817	85785389	85774084	85782987	17	85772817,85774896,85775471,85775631,85776007,85776406,85776616,85777578,85778020,85778636,85779251,85780196,85781729,85782423,85782929,85783107,85785237,	85774115,85775066,85775554,85775647,85776091,85776461,85776924,85777707,85778134,85778708,85779324,85780240,85781786,85782521,85783014,85783187,85785389,	heterogeneous nuclear ribonucleoprotein K	3190
Overlap_TSS | 106574 | 1456347 chr9 85784870 85785469 CCAAT - | 0.821051 0.178949 Histone 1456347 | NM_031263	chr9	-	85772817	85785004	85774141	85782987	17	85772817,85774896,85775471,85775631,85776007,85776406,85776616,85777578,85778020,85778636,85779251,85780196,85781729,85782423,85782929,85783107,85784887,	85774175,85775066,85775554,85775647,85776091,85776461,85776924,85777707,85778134,85778708,85779324,85780240,85781786,85782521,85783014,85783187,85785004,	heterogeneous nuclear ribonucleoprotein K	3190
Overlap_TSS | 106575 | 1456349 chr9 85784829 85785428 CCAAT - | 0.821051 0.178949 Histone 1456349 | NM_002140	chr9	-	85772817	85785389	85774141	85782987	17	85772817,85774896,85775471,85775631,85776007,85776406,85776616,85777578,85778020,85778636,85779251,85780196,85781729,85782423,85782929,85783107,85785237,	85774175,85775066,85775554,85775647,85776091,85776461,85776924,85777707,85778134,85778708,85779324,85780240,85781786,85782521,85783014,85783187,85785389,	heterogeneous nuclear ribonucleoprotein K	3190
Overlap_TSS | 106575 | 1456349 chr9 85784829 85785428 CCAAT - | 0.821051 0.178949 Histone 1456349 | NM_031262	chr9	-	85772817	85785389	85774084	85782987	17	85772817,85774896,85775471,85775631,85776007,85776406,85776616,85777578,85778020,85778636,85779251,85780196,85781729,85782423,85782929,85783107,85785237,	85774115,85775066,85775554,85775647,85776091,85776461,85776924,85777707,85778134,85778708,85779324,85780240,85781786,85782521,85783014,85783187,85785389,	heterogeneous nuclear ribonucleoprotein K	3190
Overlap_TSS | 106575 | 1456349 chr9 85784829 85785428 CCAAT - | 0.821051 0.178949 Histone 1456349 | NM_031263	chr9	-	85772817	85785004	85774141	85782987	17	85772817,85774896,85775471,85775631,85776007,85776406,85776616,85777578,85778020,85778636,85779251,85780196,85781729,85782423,85782929,85783107,85784887,	85774175,85775066,85775554,85775647,85776091,85776461,85776924,85777707,85778134,85778708,85779324,85780240,85781786,85782521,85783014,85783187,85785004,	heterogeneous nuclear ribonucleoprotein K	3190
Overlap_TSS | 10683 | 148435 chr1 165789588 165790187 CCAAT - | 0.562021 0.437979 Histone 148435 | NM_003851	chr1	-	165776874	165789680	165778158	165789602	4	165776874,165781961,165783862,165789248,	165778162,165782146,165783982,165789680,	cellular repressor of E1A-stimulated genes	8804
Overlap_TSS | 107002 | 1462849 chr9 72218995 72219594 CCAAT - | 0.743776 0.256224 Histone 1462849 | NM_001206	chr9	-	72189332	72219393	72192511	72218099	2	72189332,72217594,	72192741,72219393,	Kruppel-like factor 9	687
Overlap_TSS | 107661 | 1470805 chr9 35805036 35805635 CCAAT - | 0.755652 0.244348 Histone 1470805 | NM_032593	chr9	-	35802956	35805042	35803050	35804976	5	35802956,35803262,35803441,35803640,35804895,	35803142,35803335,35803546,35803781,35805042,	PKCI-1-related HIT protein	84681
Overlap_TSS | 107662 | 1470807 chr9 35804996 35805595 CCAAT - | 0.855859 0.144141 Histone 1470807 | NM_032593	chr9	-	35802956	35805042	35803050	35804976	5	35802956,35803262,35803441,35803640,35804895,	35803142,35803335,35803546,35803781,35805042,	PKCI-1-related HIT protein	84681
Overlap_TSS | 107715 | 1471562 chr9 34641696 34642295 CCAAT + | 0.716476 0.283524 Histone 1471562 | NM_001142784	chr9	+	34642181	34651883	34645214	34651495	13	34642181,34645214,34645601,34646735,34647031,34647299,34647417,34648516,34649755,34650270,34650500,34650850,34651478,	34642230,34645314,34645662,34646905,34647146,34647332,34647584,34648680,34649897,34650390,34650597,34650933,34651883,	interleukin 11 receptor, alpha isoform 1	3590
Overlap_TSS | 107778 | 1472245 chr9 33463837 33464436 CCAAT - | 0.994996 0.005004 Histone 1472245 | NM_022917	chr9	-	33451350	33463941	33452661	33463840	26	33451350,33453030,33453244,33453828,33454034,33454876,33455204,33455731,33456068,33456305,33456566,33456909,33457111,33457391,33457688,33458027,33458318,33458505,33458749,33458955,33459204,33459496,33460009,33462001,33462203,33463786,	33452811,33453132,33453439,33453918,33454159,33454974,33455357,33455895,33456223,33456423,33456707,33456985,33457260,33457514,33457866,33458143,33458420,33458564,33458870,33459119,33459339,33459665,33460189,33462118,33462410,33463941,	nucleolar protein family 6 alpha isoform	65083
Overlap_TSS | 107778 | 1472245 chr9 33463837 33464436 CCAAT - | 0.994996 0.005004 Histone 1472245 | NM_139235	chr9	-	33451350	33463941	33452661	33463840	16	33451350,33456909,33457111,33457391,33457688,33458027,33458318,33458505,33458749,33458955,33459204,33459496,33460009,33462001,33462203,33463786,	33452811,33456985,33457260,33457514,33457866,33458143,33458420,33458564,33458870,33459119,33459339,33459665,33460189,33462118,33462410,33463941,	nucleolar protein family 6 gamma isoform	65083
Overlap_TSS | 107780 | 1472247 chr9 33463807 33464406 CCAAT - | 0.994996 0.005004 Histone 1472247 | NM_022917	chr9	-	33451350	33463941	33452661	33463840	26	33451350,33453030,33453244,33453828,33454034,33454876,33455204,33455731,33456068,33456305,33456566,33456909,33457111,33457391,33457688,33458027,33458318,33458505,33458749,33458955,33459204,33459496,33460009,33462001,33462203,33463786,	33452811,33453132,33453439,33453918,33454159,33454974,33455357,33455895,33456223,33456423,33456707,33456985,33457260,33457514,33457866,33458143,33458420,33458564,33458870,33459119,33459339,33459665,33460189,33462118,33462410,33463941,	nucleolar protein family 6 alpha isoform	65083
Overlap_TSS | 107780 | 1472247 chr9 33463807 33464406 CCAAT - | 0.994996 0.005004 Histone 1472247 | NM_139235	chr9	-	33451350	33463941	33452661	33463840	16	33451350,33456909,33457111,33457391,33457688,33458027,33458318,33458505,33458749,33458955,33459204,33459496,33460009,33462001,33462203,33463786,	33452811,33456985,33457260,33457514,33457866,33458143,33458420,33458564,33458870,33459119,33459339,33459665,33460189,33462118,33462410,33463941,	nucleolar protein family 6 gamma isoform	65083
Overlap_TSS | 107943 | 1474485 chr9 27286877 27287476 CCAAT - | 0.911435 0.088565 Histone 1474485 | NM_020641	chr9	-	27274666	27287137	27274720	27287053	8	27274666,27276206,27279669,27281016,27282398,27284313,27286610,27286977,	27274970,27276360,27279729,27281061,27282485,27284400,27286736,27287137,	Acr formation associated factor	54586
Overlap_TSS | 10839 | 150773 chr1 161439402 161440001 CCAAT - | 0.869789 0.130211 Histone 150773 | NM_003617	chr1	-	161378720	161439496	161383755	161439249	5	161378720,161388963,161398328,161404671,161439205,	161383917,161389130,161398390,161404782,161439496,	regulator of G-protein signalling 5	8490
Overlap_TSS | 108984 | 1488869 chr10 4857864 4858463 CCAAT + | 0.921828 0.078172 Histone 1488869 | NM_001040177	chr10	+	4858401	4880251	4858516	4879722	10	4858401,4862866,4865541,4867866,4869650,4871920,4873976,4874612,4879339,4879679,	4858555,4863034,4865658,4868001,4869773,4872018,4874049,4874696,4879422,4880251,	aldo-keto reductase family 1, member C-like 2	83592
Overlap_TSS | 109017 | 1489382 chr10 5895320 5895919 CCAAT - | 0.503342 0.496658 Histone 1489382 | NM_001115156	chr10	-	5847191	5895518	5847974	5895227	10	5847191,5848209,5848462,5850181,5855810,5867110,5867820,5878731,5882566,5895182,	5848121,5848264,5848607,5850353,5855910,5867242,5868019,5878831,5882674,5895518,	GDP dissociation inhibitor 2 isoform 2	2665
Overlap_TSS | 109017 | 1489382 chr10 5895320 5895919 CCAAT - | 0.503342 0.496658 Histone 1489382 | NM_001494	chr10	-	5847191	5895518	5847974	5895227	11	5847191,5848209,5848462,5850181,5855810,5867110,5867820,5876853,5878731,5882566,5895182,	5848121,5848264,5848607,5850353,5855910,5867242,5868019,5876988,5878831,5882674,5895518,	GDP dissociation inhibitor 2 isoform 1	2665
Overlap_TSS | 10910 | 151942 chr1 159494676 159495275 CCAAT + | 0.891384 0.108616 Histone 151942 | NM_001102566	chr1	+	159495140	159521864	159495388	159520895	3	159495140,159520081,159520752,	159495397,159520136,159521864,	Purkinje cell protein 4 like 1	654790
Overlap_TSS | 10911 | 151944 chr1 159494633 159495232 CCAAT + | 0.891384 0.108616 Histone 151944 | NM_001102566	chr1	+	159495140	159521864	159495388	159520895	3	159495140,159520081,159520752,	159495397,159520136,159521864,	Purkinje cell protein 4 like 1	654790
Overlap_TSS | 109110 | 1490610 chr10 8135319 8135918 CCAAT - | 0.979674 0.020326 Histone 1490610 | NR_024255	chr10	-	8132418	8135453	8135453	8135453	4	8132418,8133217,8134403,8134933,	8132693,8133588,8134606,8135453,		399717
Overlap_TSS | 109110 | 1490610 chr10 8135319 8135918 CCAAT - | 0.979674 0.020326 Histone 1490610 | NR_024256	chr10	-	8132418	8135453	8135453	8135453	2	8132418,8134368,	8133547,8135453,		399717
Overlap_TSS | 109218 | 1491854 chr10 11033731 11034330 CCAAT - | 0.689808 0.310192 Histone 1491854 | NR_015413	chr10	-	11016909	11034132	11034132	11034132	6	11016909,11026151,11027993,11028480,11029414,11033906,	11017382,11026293,11028063,11028569,11029525,11034132,		254312
Overlap_TSS | 109218 | 1491854 chr10 11033731 11034330 CCAAT - | 0.689808 0.310192 Histone 1491854 | NR_024410	chr10	-	11016909	11034132	11034132	11034132	5	11016909,11026151,11028480,11029414,11033906,	11017382,11026293,11028569,11029525,11034132,		254312
Overlap_TSS | 109218 | 1491854 chr10 11033731 11034330 CCAAT - | 0.689808 0.310192 Histone 1491854 | NR_024411	chr10	-	11016909	11034132	11034132	11034132	4	11016909,11026151,11028480,11033906,	11017382,11026293,11028569,11034132,		254312
Overlap_TSS | 109241 | 1492325 chr10 12150490 12151089 CCAAT + | 0.882386 0.117614 Histone 1492325 | NM_018706	chr10	+	12150939	12205230	12151038	12202893	17	12150939,12163476,12166544,12169539,12170990,12173517,12176077,12179688,12182182,12183046,12188250,12189913,12194904,12199677,12200753,12202186,12202791,	12151192,12163632,12166756,12169734,12171260,12173689,12176276,12180001,12182267,12183186,12188401,12190020,12195069,12199760,12200923,12202272,12205230,	dehydrogenase E1 and transketolase domain	55526
Overlap_TSS | 10926 | 152069 chr1 159306278 159306877 CCAAT - | 0.742342 0.257658 Histone 152069 | NM_001025598	chr1	-	159283355	159306384	159284128	159306038	12	159283355,159285837,159287727,159288699,159288853,159289039,159289671,159290779,159291036,159292801,159296027,159305941,	159285748,159286103,159288129,159288777,159288957,159289211,159289799,159290887,159291119,159292946,159296130,159306384,	Rho GTPase activating protein 30 isoform 1	257106
Overlap_TSS | 10926 | 152069 chr1 159306278 159306877 CCAAT - | 0.742342 0.257658 Histone 152069 | NM_181720	chr1	-	159283355	159306384	159284128	159306038	13	159283355,159285402,159285837,159287727,159288699,159288853,159289039,159289671,159290779,159291036,159292801,159296027,159305941,	159284769,159285748,159286103,159288129,159288777,159288957,159289211,159289799,159290887,159291119,159292946,159296130,159306384,	Rho GTPase activating protein 30 isoform 2	257106
Overlap_TSS | 109281 | 1492883 chr10 13243026 13243625 CCAAT + | 0.953693 0.046307 Histone 1492883 | NM_018518	chr10	+	13243586	13293110	13246208	13291316	20	13243586,13246133,13252927,13254381,13254633,13257515,13262447,13264938,13268169,13270886,13273304,13274260,13274456,13277046,13279628,13280694,13283426,13286224,13291096,13291232,	13243612,13246215,13253269,13254486,13254771,13257687,13262613,13265106,13268286,13271086,13273405,13274371,13274574,13277275,13279773,13280813,13283540,13286370,13291139,13293110,	minichromosome maintenance complex component 10	55388
Overlap_TSS | 109281 | 1492883 chr10 13243026 13243625 CCAAT + | 0.953693 0.046307 Histone 1492883 | NM_182751	chr10	+	13243586	13293110	13246208	13291316	20	13243586,13246133,13252927,13254381,13254630,13257515,13262447,13264938,13268169,13270886,13273304,13274260,13274456,13277046,13279628,13280694,13283426,13286224,13291096,13291232,	13243612,13246215,13253269,13254486,13254771,13257687,13262613,13265106,13268286,13271086,13273405,13274371,13274574,13277275,13279773,13280813,13283540,13286370,13291139,13293110,	minichromosome maintenance complex component 10	55388
Overlap_TSS | 109282 | 1492885 chr10 13243039 13243638 CCAAT + | 0.953693 0.046307 Histone 1492885 | NM_018518	chr10	+	13243586	13293110	13246208	13291316	20	13243586,13246133,13252927,13254381,13254633,13257515,13262447,13264938,13268169,13270886,13273304,13274260,13274456,13277046,13279628,13280694,13283426,13286224,13291096,13291232,	13243612,13246215,13253269,13254486,13254771,13257687,13262613,13265106,13268286,13271086,13273405,13274371,13274574,13277275,13279773,13280813,13283540,13286370,13291139,13293110,	minichromosome maintenance complex component 10	55388
Overlap_TSS | 109282 | 1492885 chr10 13243039 13243638 CCAAT + | 0.953693 0.046307 Histone 1492885 | NM_182751	chr10	+	13243586	13293110	13246208	13291316	20	13243586,13246133,13252927,13254381,13254630,13257515,13262447,13264938,13268169,13270886,13273304,13274260,13274456,13277046,13279628,13280694,13283426,13286224,13291096,13291232,	13243612,13246215,13253269,13254486,13254771,13257687,13262613,13265106,13268286,13271086,13273405,13274371,13274574,13277275,13279773,13280813,13283540,13286370,13291139,13293110,	minichromosome maintenance complex component 10	55388
Overlap_TSS | 109949 | 1502380 chr10 32257197 32257796 CCAAT - | 0.866850 0.133150 Histone 1502380 | NM_018287	chr10	-	32135230	32257776	32136591	32237789	20	32135230,32137582,32137927,32138163,32139582,32141640,32143192,32146721,32149320,32155237,32160672,32168238,32168570,32172394,32181450,32182999,32190328,32237105,32239458,32257616,	32136766,32137685,32138062,32138241,32139681,32141757,32143295,32146820,32149422,32155319,32160734,32168253,32168645,32172520,32181531,32183140,32190592,32237860,32239497,32257776,	Rho GTPase activating protein 12	94134
Overlap_TSS | 1100 | 13521 chr1 26671076 26671675 CCAAT + | 0.975394 0.024606 Histone 13521 | NM_005517	chr1	+	26671488	26675720	26671690	26674226	6	26671488,26672560,26672780,26673162,26673649,26674190,	26671705,26672605,26672810,26673213,26673745,26675720,	high-mobility group nucleosomal binding domain	3151
Overlap_TSS | 110219 | 1505544 chr10 38186206 38186805 CCAAT - | 0.854593 0.145407 Histone 1505544 | NM_021045	chr10	-	38157904	38186492	38160548	38185244	6	38157904,38166550,38166918,38185229,38185368,38186118,	38162050,38166646,38167045,38185271,38185466,38186492,	zinc finger protein 248	57209
Overlap_TSS | 110263 | 1506245 chr10 42290470 42291069 ccaat + | 0.952874 0.047126 Histone 1506245 | NR_026827	chr10	+	42290944	42310790	42310790	42310790	5	42290944,42292714,42302432,42307533,42309468,	42291334,42292896,42302580,42307796,42310790,		84856
Overlap_TSS | 110265 | 1506247 chr10 42290503 42291102 ccaat + | 0.952874 0.047126 Histone 1506247 | NR_026827	chr10	+	42290944	42310790	42310790	42310790	5	42290944,42292714,42302432,42307533,42309468,	42291334,42292896,42302580,42307796,42310790,		84856
Overlap_TSS | 110382 | 1507890 chr10 45488094 45488693 CCAAT - | 0.709659 0.290342 Histone 1507890 | NM_001128324	chr10	-	45431044	45488257	45431889	45479179	10	45431044,45433593,45440036,45441404,45455269,45463747,45467419,45468437,45478995,45488132,	45432025,45433714,45440091,45442559,45455417,45463988,45467487,45468513,45479296,45488257,	AN1, ubiquitin-like, homolog	93550
Overlap_TSS | 110382 | 1507890 chr10 45488094 45488693 CCAAT - | 0.709659 0.290342 Histone 1507890 | NM_174890	chr10	-	45431044	45488257	45431889	45479179	10	45431044,45433593,45440036,45441404,45455269,45463747,45467419,45468437,45478995,45487703,	45432025,45433714,45440091,45442559,45455417,45463988,45467487,45468513,45479296,45488257,	AN1, ubiquitin-like, homolog	93550
Overlap_TSS | 110384 | 1507892 chr10 45488124 45488723 CCAAT - | 0.709659 0.290342 Histone 1507892 | NM_001128324	chr10	-	45431044	45488257	45431889	45479179	10	45431044,45433593,45440036,45441404,45455269,45463747,45467419,45468437,45478995,45488132,	45432025,45433714,45440091,45442559,45455417,45463988,45467487,45468513,45479296,45488257,	AN1, ubiquitin-like, homolog	93550
Overlap_TSS | 110384 | 1507892 chr10 45488124 45488723 CCAAT - | 0.709659 0.290342 Histone 1507892 | NM_174890	chr10	-	45431044	45488257	45431889	45479179	10	45431044,45433593,45440036,45441404,45455269,45463747,45467419,45468437,45478995,45487703,	45432025,45433714,45440091,45442559,45455417,45463988,45467487,45468513,45479296,45488257,	AN1, ubiquitin-like, homolog	93550
Overlap_TSS | 11097 | 154754 chr1 154177858 154178457 CCAAT + | 0.655898 0.344102 Histone 154754 | NM_181885	chr1	+	154178103	154179249	154178124	154179249	1	154178103,	154179249,	relaxin 3 receptor 2	339403
Overlap_TSS | 111130 | 1518093 chr10 70330479 70331078 CCAAT + | 0.914858 0.085142 Histone 1518093 | NM_024045	chr10	+	70331039	70376609	70331146	70376392	15	70331039,70336472,70340068,70340829,70342923,70343152,70343820,70349593,70363960,70364560,70365767,70366697,70370821,70372974,70376113,	70331233,70336769,70340144,70341008,70343041,70343338,70343966,70349743,70364122,70364680,70365841,70366857,70370956,70373019,70376609,	nucleolar protein GU2	79009
Overlap_TSS | 111189 | 1518844 chr10 71812267 71812866 CCAAT - | 0.619697 0.380303 Histone 1518844 | NM_018205	chr10	-	71728734	71812388	71731115	71806295	4	71728734,71770314,71806213,71812310,	71731270,71770464,71806358,71812388,	leucine rich repeat containing 20 isoform 3	55222
Overlap_TSS | 111189 | 1518844 chr10 71812267 71812866 CCAAT - | 0.619697 0.380303 Histone 1518844 | NM_018239	chr10	-	71728734	71812388	71731115	71806295	4	71728734,71753624,71806213,71812310,	71731270,71753792,71806358,71812388,	leucine rich repeat containing 20 isoform 2	55222
Overlap_TSS | 11121 | 155017 chr1 153560468 153561067 CCAAT - | 0.739604 0.260396 Histone 155017 | NM_001039517	chr1	-	153556874	153560562	153557192	153557903	2	153556874,153560492,	153558110,153560562,	hypothetical protein LOC284618	284618
Overlap_TSS | 11125 | 155071 chr1 153477305 153477904 CCAAT - | 0.685540 0.314460 Histone 155071 | NM_000157	chr1	-	153470866	153477677	153471409	153477527	11	153470866,153471609,153472095,153472659,153473755,153474548,153474931,153476030,153476300,153477044,153477500,	153471515,153471726,153472259,153472884,153473993,153474721,153475065,153476177,153476492,153477132,153477677,	glucocerebrosidase precursor	2629
Overlap_TSS | 111347 | 1521036 chr10 76487910 76488509 CCAAT - | 0.788072 0.211928 Histone 1521036 | NM_001003892	chr10	-	76467599	76488278	76467599	76488278	3	76467599,76473560,76488078,	76467841,76473781,76488278,	dual specificity phosphatase and pro isomerase	338599
Overlap_TSS | 111365 | 1521225 chr10 76831171 76831770 CCAAT + | 0.806616 0.193384 Histone 1521225 | NR_024421	chr10	+	76831291	76838745	76838745	76838745	2	76831291,76837018,	76832025,76838745,		100131213
Overlap_TSS | 111529 | 1523635 chr10 80776779 80777378 CCAAT + | 0.931900 0.068100 Histone 1523635 | NM_005729	chr10	+	80777225	80785095	80777310	80783604	6	80777225,80778837,80779426,80781248,80782078,80783468,	80777505,80778868,80779515,80781345,80782154,80785095,	peptidylprolyl isomerase F precursor	10105
Overlap_TSS | 1116 | 13761 chr1 27120277 27120876 CCAAT + | 0.800051 0.199949 Histone 13761 | NM_006600	chr1	+	27120810	27145474	27120926	27145259	9	27120810,27123166,27140534,27140830,27141737,27141948,27144467,27144645,27145207,	27121007,27123244,27140738,27140896,27141854,27142143,27144551,27144764,27145474,	nuclear distribution gene C homolog	10726
Overlap_TSS | 11191 | 155751 chr1 152162069 152162668 CCAAT - | 0.596358 0.403642 Histone 155751 | NM_020699	chr1	-	152043826	152162075	152049276	152067447	11	152043826,152050830,152051121,152052349,152055372,152056471,152057139,152057890,152058705,152067112,152161832,	152049410,152050948,152051232,152052552,152055688,152056642,152057271,152058022,152058835,152067448,152162075,	GATA zinc finger domain containing 2B	57459
Overlap_TSS | 11193 | 155753 chr1 152161902 152162501 CCAAT - | 0.596358 0.403642 Histone 155753 | NM_020699	chr1	-	152043826	152162075	152049276	152067447	11	152043826,152050830,152051121,152052349,152055372,152056471,152057139,152057890,152058705,152067112,152161832,	152049410,152050948,152051232,152052552,152055688,152056642,152057271,152058022,152058835,152067448,152162075,	GATA zinc finger domain containing 2B	57459
Overlap_TSS | 11202 | 155875 chr1 151909988 151910587 CCAAT - | 0.646572 0.353428 Histone 155875 | NM_004515	chr1	-	151901137	151910103	151901495	151910022	14	151901137,151901804,151902118,151902314,151903142,151903495,151904319,151904762,151906654,151907099,151907552,151908935,151909270,151910017,	151901656,151901895,151902233,151902376,151903230,151903574,151904436,151904828,151906757,151907177,151907657,151908978,151909330,151910103,	interleukin enhancer binding factor 2	3608
Overlap_TSS | 11204 | 155877 chr1 151909955 151910554 CCAAT - | 0.646572 0.353428 Histone 155877 | NM_004515	chr1	-	151901137	151910103	151901495	151910022	14	151901137,151901804,151902118,151902314,151903142,151903495,151904319,151904762,151906654,151907099,151907552,151908935,151909270,151910017,	151901656,151901895,151902233,151902376,151903230,151903574,151904436,151904828,151906757,151907177,151907657,151908978,151909330,151910103,	interleukin enhancer binding factor 2	3608
Overlap_TSS | 112058 | 1530807 chr10 95245837 95246436 CCAAT + | 0.711396 0.288604 Histone 1530807 | NM_001127182	chr10	+	95246358	95278839	95249798	95277900	9	95246358,95249786,95252859,95256734,95265151,95266681,95268623,95269428,95277696,	95246528,95249981,95253135,95256803,95265302,95266995,95268695,95269554,95278839,	centrosomal protein 55kDa	55165
Overlap_TSS | 112058 | 1530807 chr10 95245837 95246436 CCAAT + | 0.711396 0.288604 Histone 1530807 | NM_018131	chr10	+	95246378	95278839	95249798	95277900	9	95246378,95249786,95252859,95256734,95265151,95266681,95268623,95269428,95277696,	95246670,95249981,95253135,95256803,95265302,95266995,95268695,95269554,95278839,	centrosomal protein 55kDa	55165
Overlap_TSS | 11206 | 155895 chr1 151872812 151873411 CCAAT - | 0.678748 0.321252 Histone 155895 | NM_001024210	chr1	-	151857899	151873192	151857994	151865572	5	151857899,151865419,151870110,151871133,151873057,	151858138,151865633,151870211,151871340,151873192,	S100 calcium binding protein A13	6284
Overlap_TSS | 112194 | 1533028 chr10 99436789 99437388 CCAAT - | 0.794692 0.205308 Histone 1533028 | NM_021732	chr10	-	99427170	99437005	99427615	99429652	3	99427170,99429365,99436512,	99427772,99429662,99437005,	vasopressin-induced protein, 32kDa	60370
Overlap_TSS | 112196 | 1533030 chr10 99436859 99437458 CCAAT - | 0.794692 0.205308 Histone 1533030 | NM_021732	chr10	-	99427170	99437005	99427615	99429652	3	99427170,99429365,99436512,	99427772,99429662,99437005,	vasopressin-induced protein, 32kDa	60370
Overlap_TSS | 112246 | 1533981 chr10 101282305 101282904 CCAAT + | 0.798450 0.201550 Histone 1533981 | NM_145285	chr10	+	101282679	101286270	101282878	101285468	2	101282679,101284731,	101283236,101286270,	NK2 transcription factor related, locus 3	159296
Overlap_TSS | 112277 | 1534383 chr10 102096331 102096930 CCAAT + | 0.842399 0.157601 Histone 1534383 | NM_005063	chr10	+	102096761	102114578	102097251	102110680	6	102096761,102097810,102102112,102104173,102106278,102110480,	102097278,102098093,102102243,102104379,102106511,102114578,	stearoyl-CoA desaturase	6319
Overlap_TSS | 112279 | 1534385 chr10 102096374 102096973 CCAAT + | 0.842399 0.157601 Histone 1534385 | NM_005063	chr10	+	102096761	102114578	102097251	102110680	6	102096761,102097810,102102112,102104173,102106278,102110480,	102097278,102098093,102102243,102104379,102106511,102114578,	stearoyl-CoA desaturase	6319
Overlap_TSS | 112281 | 1534393 chr10 102122794 102123393 CCAAT + | 0.770887 0.229113 Histone 1534393 | NR_026762	chr10	+	102123322	102138100	102138100	102138100	3	102123322,102130962,102137783,	102123759,102131195,102138100,		90271
Overlap_TSS | 112283 | 1534395 chr10 102122833 102123432 CCAAT + | 0.770887 0.229113 Histone 1534395 | NR_026762	chr10	+	102123322	102138100	102138100	102138100	3	102123322,102130962,102137783,	102123759,102131195,102138100,		90271
Overlap_TSS | 112294 | 1534703 chr10 102662214 102662813 CCAAT + | 0.513050 0.486950 Histone 1534703 | NM_001136123	chr10	+	102662315	102709336	102662857	102709318	19	102662315,102665745,102666316,102668130,102673721,102675695,102679063,102679576,102680722,102687148,102688341,102693772,102695076,102696785,102697506,102699822,102700422,102706197,102709174,	102662997,102665789,102667047,102668188,102674719,102675766,102679186,102679744,102680825,102687224,102688483,102693875,102695253,102696883,102697594,102699954,102700500,102706284,102709336,	hypothetical protein LOC55719 isoform 2	55719
Overlap_TSS | 112294 | 1534703 chr10 102662214 102662813 CCAAT + | 0.513050 0.486950 Histone 1534703 | NM_018121	chr10	+	102662315	102714881	102662857	102711659	20	102662315,102665745,102666316,102668130,102673721,102675695,102679063,102679576,102680722,102687148,102688341,102693772,102695076,102696785,102697506,102699822,102700422,102706197,102709174,102711623,	102662997,102665789,102667047,102668188,102674719,102675766,102679186,102679744,102680825,102687224,102688483,102693875,102695253,102696883,102697594,102699954,102700500,102706284,102709243,102714881,	hypothetical protein LOC55719 isoform 1	55719
Overlap_TSS | 112294 | 1534703 chr10 102662214 102662813 CCAAT + | 0.513050 0.486950 Histone 1534703 | NR_024245	chr10	+	102662315	102663632	102663632	102663632	1	102662315,	102663632,		55719
Overlap_TSS | 112339 | 1535369 chr10 103901829 103902428 CCAAT + | 0.782227 0.217773 Histone 1535369 | NM_004741	chr10	+	103901922	103913617	103902157	103912016	13	103901922,103906765,103906935,103907177,103907795,103908939,103909179,103909642,103909979,103910198,103911302,103911579,103911857,	103902277,103906821,103907075,103907302,103907961,103909055,103909315,103909771,103910090,103910840,103911409,103911672,103913617,	nucleolar and coiled-body phosphoprotein 1	9221
Overlap_TSS | 112343 | 1535411 chr10 103975552 103976151 CCAAT + | 0.750775 0.249225 Histone 1535411 | NM_152310	chr10	+	103976132	103979334	103976295	103978999	4	103976132,103977372,103978163,103978571,	103976396,103977504,103978315,103979334,	elongation of very long chain fatty acids like	83401
Overlap_TSS | 112356 | 1535661 chr10 104493181 104493780 CCAAT + | 0.979713 0.020287 Histone 1535661 | NM_001083913	chr10	+	104493716	104566011	104493800	104563078	4	104493716,104547739,104559639,104562341,	104493890,104547842,104559801,104566011,	hypothetical protein LOC54838 isoform 1	54838
Overlap_TSS | 112367 | 1535887 chr10 104995567 104996166 CCAAT + | 0.721580 0.278420 Histone 1535887 | NM_001143909	chr10	+	104995633	104997763	104995743	104996430	1	104995633,	104997763,	rcRPE protein	729020
Overlap_TSS | 112368 | 1535889 chr10 104995586 104996185 CCAAT + | 0.721580 0.278420 Histone 1535889 | NM_001143909	chr10	+	104995633	104997763	104995743	104996430	1	104995633,	104997763,	rcRPE protein	729020
Overlap_TSS | 112384 | 1536304 chr10 105835155 105835754 CCAAT - | 0.921053 0.078947 Histone 1536304 | NM_000494	chr10	-	105781035	105835628	105781982	105830421	56	105781035,105782421,105782653,105782985,105783692,105784368,105785010,105785221,105786239,105786792,105787383,105788153,105788818,105789192,105789355,105789720,105790098,105790812,105791050,105791232,105792167,105793248,105793572,105795505,105796494,105797486,105797816,105799156,105799836,105800368,105800595,105801228,105801902,105802778,105803667,105803839,105804728,105805119,105805529,105806722…	105782038,105782502,105782716,105783123,105784082,105784515,105785121,105785311,105786380,105786861,105787521,105788276,105788869,105789267,105789388,105789747,105790158,105790866,105791092,105791286,105792203,105793329,105793608,105795541,105796521,105797558,105797852,105799219,105799872,105800404,105800649,105801264,105801965,105802883,105803730,105803866,105804755,105805149,105805751,105806920…	alpha 1 type XVII collagen	1308
Overlap_TSS | 112385 | 1536306 chr10 105835211 105835810 CCAAT - | 0.921053 0.078947 Histone 1536306 | NM_000494	chr10	-	105781035	105835628	105781982	105830421	56	105781035,105782421,105782653,105782985,105783692,105784368,105785010,105785221,105786239,105786792,105787383,105788153,105788818,105789192,105789355,105789720,105790098,105790812,105791050,105791232,105792167,105793248,105793572,105795505,105796494,105797486,105797816,105799156,105799836,105800368,105800595,105801228,105801902,105802778,105803667,105803839,105804728,105805119,105805529,105806722…	105782038,105782502,105782716,105783123,105784082,105784515,105785121,105785311,105786380,105786861,105787521,105788276,105788869,105789267,105789388,105789747,105790158,105790866,105791092,105791286,105792203,105793329,105793608,105795541,105796521,105797558,105797852,105799219,105799872,105800404,105800649,105801264,105801965,105802883,105803730,105803866,105804755,105805149,105805751,105806920…	alpha 1 type XVII collagen	1308
Overlap_TSS | 112388 | 1536321 chr10 105871283 105871882 CCAAT + | 0.713728 0.286272 Histone 1536321 | NM_145247	chr10	+	105871805	105876133	105872738	105875452	4	105871805,105872712,105873461,105875260,	105871902,105872834,105873872,105876133,	hypothetical protein LOC119392 isoform b	119392
Overlap_TSS | 112389 | 1536323 chr10 105871415 105872014 CCAAT + | 0.713728 0.286272 Histone 1536323 | NM_001002759	chr10	+	105871918	105876133	105871931	105875452	4	105871918,105872712,105873461,105875260,	105871944,105872834,105873872,105876133,	hypothetical protein LOC119392 isoform a	119392
Overlap_TSS | 112389 | 1536323 chr10 105871415 105872014 CCAAT + | 0.713728 0.286272 Histone 1536323 | NM_145247	chr10	+	105871805	105876133	105872738	105875452	4	105871805,105872712,105873461,105875260,	105871902,105872834,105873872,105876133,	hypothetical protein LOC119392 isoform b	119392
Overlap_TSS | 112401 | 1536388 chr10 105982031 105982630 CCAAT - | 0.912878 0.087122 Histone 1536388 | NM_025145	chr10	-	105879635	105982110	105879886	105981994	38	105879635,105881078,105881863,105883367,105890589,105892028,105893173,105895223,105896010,105897638,105902354,105910784,105911708,105912064,105913841,105916235,105917368,105918491,105922157,105928776,105929587,105932113,105934763,105935721,105937067,105938017,105941946,105943613,105946600,105947669,105953419,105955710,105957412,105961754,105964006,105975208,105980337,105981929,	105880053,105881232,105881944,105883532,105890749,105892141,105893387,105895312,105896097,105897746,105902474,105910910,105911789,105912151,105914048,105916466,105917485,105918596,105922283,105928854,105929680,105932261,105934894,105935871,105937240,105938158,105942050,105943762,105946681,105947786,105953551,105955778,105957572,105961905,105964174,105975305,105980591,105982110,	hypothetical protein LOC80217	80217
Overlap_TSS | 112412 | 1536423 chr10 106018534 106019133 CCAAT + | 0.703656 0.296344 Histone 1536423 | NM_183239	chr10	+	106018620	106049166	106024663	106049032	7	106018620,106024432,106024973,106027641,106029117,106047325,106048875,	106019017,106024697,106025082,106027864,106029219,106047432,106049166,	glutathione S-transferase omega 2	119391
Overlap_TSS | 112621 | 1539767 chr10 112621183 112621782 CCAAT + | 0.960459 0.039541 Histone 1539767 | NM_014456	chr10	+	112621585	112649754	112625775	112647836	12	112621585,112625713,112630980,112632750,112635000,112637412,112639280,112640303,112643838,112644159,112645695,112647775,	112621766,112625818,112631283,112632845,112635114,112637634,112639378,112640418,112643946,112644270,112645835,112649754,	programmed cell death 4 isoform 1	27250
Overlap_TSS | 112621 | 1539767 chr10 112621183 112621782 CCAAT + | 0.960459 0.039541 Histone 1539767 | NM_145341	chr10	+	112621585	112649754	112626491	112647836	13	112621585,112625713,112626417,112630980,112632750,112635000,112637412,112639280,112640303,112643838,112644159,112645695,112647775,	112621766,112625818,112626501,112631283,112632845,112635114,112637634,112639378,112640418,112643946,112644270,112645835,112649754,	programmed cell death 4 isoform 2	27250
Overlap_TSS | 112691 | 1540729 chr10 114033283 114033882 CCAAT + | 0.638636 0.361364 Histone 1540729 | NM_058222	chr10	+	114033482	114053060	114033482	114053060	10	114033482,114034282,114035818,114036066,114043485,114043725,114047816,114049239,114051848,114053010,	114033558,114034473,114035961,114036139,114043589,114043809,114047979,114049312,114051881,114053060,	tectorin beta	6975
Overlap_TSS | 11301 | 157220 chr1 149437157 149437756 CCAAT + | 0.536205 0.463795 Histone 157220 | NM_001135636	chr1	+	149437644	149488630	149438096	149486965	14	149437644,149463344,149466419,149470770,149471347,149471650,149473296,149475657,149478229,149479054,149481222,149481537,149486019,149486962,	149438181,149463379,149466500,149470901,149471465,149471803,149473596,149475863,149478278,149479139,149481369,149481667,149486065,149488630,	phosphatidylinositol-4-phosphate 5-kinase, type	8394
Overlap_TSS | 11301 | 157220 chr1 149437157 149437756 CCAAT + | 0.536205 0.463795 Histone 157220 | NM_001135637	chr1	+	149437644	149488630	149438096	149486965	14	149437644,149463347,149466419,149470770,149471347,149471650,149473296,149475657,149477281,149478229,149479054,149481537,149486019,149486962,	149438181,149463379,149466500,149470901,149471465,149471803,149473596,149475863,149477365,149478278,149479139,149481667,149486065,149488630,	phosphatidylinositol-4-phosphate 5-kinase, type	8394
Overlap_TSS | 11301 | 157220 chr1 149437157 149437756 CCAAT + | 0.536205 0.463795 Histone 157220 | NM_001135638	chr1	+	149437644	149488630	149438096	149486965	16	149437644,149463344,149463470,149466419,149470770,149471347,149471650,149473296,149475657,149477281,149478229,149479054,149481222,149481537,149486019,149486962,	149438181,149463379,149463506,149466500,149470901,149471465,149471803,149473596,149475863,149477365,149478278,149479139,149481369,149481667,149486065,149488630,	phosphatidylinositol-4-phosphate 5-kinase, type	8394
Overlap_TSS | 11301 | 157220 chr1 149437157 149437756 CCAAT + | 0.536205 0.463795 Histone 157220 | NM_003557	chr1	+	149437644	149488630	149438096	149486965	15	149437644,149463347,149466419,149470770,149471347,149471650,149473296,149475657,149477281,149478229,149479054,149481222,149481537,149486019,149486962,	149438181,149463379,149466500,149470901,149471465,149471803,149473596,149475863,149477365,149478278,149479139,149481369,149481667,149486065,149488630,	phosphatidylinositol-4-phosphate 5-kinase, type	8394
Overlap_TSS | 1133 | 14068 chr1 27689106 27689705 CCAAT - | 0.507903 0.492097 Histone 14068 | NM_006990	chr1	-	27604712	27689256	27607269	27627987	9	27604712,27608772,27611652,27613913,27615065,27617356,27618041,27627857,27689083,	27607427,27609287,27611808,27614044,27615183,27617510,27618176,27628030,27689256,	WAS protein family, member 2	10163
Overlap_TSS | 11340 | 157851 chr1 148126028 148126627 CCAAT - | 0.992188 0.007812 Histone 157851 | NM_175065	chr1	-	148125642	148126090	148125697	148126090	1	148125642,	148126090,	histone cluster 2, H2ab	317772
Overlap_TSS | 11342 | 157853 chr1 148124819 148125418 CCAAT - | 0.999944 0.000056 Histone 157853 | NM_003528	chr1	-	148122633	148124856	148124433	148124814	1	148122633,	148124856,	histone cluster 2, H2be	8349
Overlap_TSS | 11343 | 157854 chr1 148124574 148125173 CCAAT + | 0.999161 0.000839 Histone 157854 | NM_003517	chr1	+	148125148	148125585	148125148	148125538	1	148125148,	148125585,	histone cluster 2, H2ac	8338
Overlap_TSS | 11344 | 157855 chr1 148124754 148125353 CCAAT - | 0.999944 0.000056 Histone 157855 | NM_003528	chr1	-	148122633	148124856	148124433	148124814	1	148122633,	148124856,	histone cluster 2, H2be	8349
Overlap_TSS | 11350 | 157882 chr1 148088736 148089335 CCAAT + | 0.999765 0.000235 Histone 157882 | NM_001040874	chr1	+	148089251	148089785	148089304	148089697	1	148089251,	148089785,	histone cluster 2, H2aa4	723790
Overlap_TSS | 11350 | 157882 chr1 148088736 148089335 CCAAT + | 0.999765 0.000235 Histone 157882 | NM_003516	chr1	+	148089251	148089785	148089304	148089697	1	148089251,	148089785,	histone cluster 2, H2aa3	8337
Overlap_TSS | 11352 | 157887 chr1 148080830 148081429 CCAAT - | 0.999765 0.000235 Histone 157887 | NM_001040874	chr1	-	148080408	148080942	148080496	148080889	1	148080408,	148080942,	histone cluster 2, H2aa4	723790
Overlap_TSS | 11352 | 157887 chr1 148080830 148081429 CCAAT - | 0.999765 0.000235 Histone 157887 | NM_003516	chr1	-	148080408	148080942	148080496	148080889	1	148080408,	148080942,	histone cluster 2, H2aa3	8337
Overlap_TSS | 11354 | 157889 chr1 148079316 148079915 CCAAT - | 0.999925 0.000075 Histone 157889 | NM_001005464	chr1	-	148078882	148079389	148078942	148079353	1	148078882,	148079389,	histone cluster 2, H3a	333932
Overlap_TSS | 11354 | 157889 chr1 148079316 148079915 CCAAT - | 0.999925 0.000075 Histone 157889 | NM_021059	chr1	-	148078882	148079389	148078942	148079353	1	148078882,	148079389,	histone cluster 2, H3c	126961
Overlap_TSS | 11355 | 157891 chr1 148079275 148079874 CCAAT - | 0.999925 0.000075 Histone 157891 | NM_001005464	chr1	-	148078882	148079389	148078942	148079353	1	148078882,	148079389,	histone cluster 2, H3a	333932
Overlap_TSS | 11355 | 157891 chr1 148079275 148079874 CCAAT - | 0.999925 0.000075 Histone 157891 | NM_021059	chr1	-	148078882	148079389	148078942	148079353	1	148078882,	148079389,	histone cluster 2, H3c	126961
Overlap_TSS | 11358 | 157905 chr1 148051784 148052383 CCAAT - | 0.999878 0.000122 Histone 157905 | NM_001123375	chr1	-	148051449	148051860	148051449	148051860	1	148051449,	148051860,	histone cluster 2, H3d	653604
Overlap_TSS | 11359 | 157907 chr1 148051746 148052345 CCAAT - | 0.564145 0.435855 Histone 157907 | NM_001123375	chr1	-	148051449	148051860	148051449	148051860	1	148051449,	148051860,	histone cluster 2, H3d	653604
Overlap_TSS | 11360 | 157909 chr1 148050450 148051049 CCAAT - | 0.985080 0.014920 Histone 157909 | NM_001024599	chr1	-	148048740	148050535	148050121	148050502	1	148048740,	148050535,	histone cluster 2, H2bf	440689
Overlap_TSS | 1142 | 14150 chr1 27871183 27871782 CCAAT - | 0.726491 0.273509 Histone 14150 | NM_002038	chr1	-	27865158	27871311	27865478	27868412	5	27865158,27867323,27867555,27868342,27871220,	27865573,27867473,27867633,27868444,27871311,	interferon, alpha-inducible protein 6 isoform a	2537
Overlap_TSS | 1142 | 14150 chr1 27871183 27871782 CCAAT - | 0.726491 0.273509 Histone 14150 | NM_022872	chr1	-	27865158	27871311	27865478	27868412	5	27865158,27867323,27867555,27868330,27871220,	27865573,27867473,27867633,27868444,27871311,	interferon, alpha-inducible protein 6 isoform b	2537
Overlap_TSS | 1142 | 14150 chr1 27871183 27871782 CCAAT - | 0.726491 0.273509 Histone 14150 | NM_022873	chr1	-	27865158	27871311	27865478	27868412	5	27865158,27867323,27867555,27868318,27871220,	27865573,27867473,27867633,27868444,27871311,	interferon, alpha-inducible protein 6 isoform c	2537
Overlap_TSS | 114590 | 1564480 chr10 112621156 112621755 CCAAT + | 0.960459 0.039541 Histone 1564480 | NM_014456	chr10	+	112621585	112649754	112625775	112647836	12	112621585,112625713,112630980,112632750,112635000,112637412,112639280,112640303,112643838,112644159,112645695,112647775,	112621766,112625818,112631283,112632845,112635114,112637634,112639378,112640418,112643946,112644270,112645835,112649754,	programmed cell death 4 isoform 1	27250
Overlap_TSS | 114590 | 1564480 chr10 112621156 112621755 CCAAT + | 0.960459 0.039541 Histone 1564480 | NM_145341	chr10	+	112621585	112649754	112626491	112647836	13	112621585,112625713,112626417,112630980,112632750,112635000,112637412,112639280,112640303,112643838,112644159,112645695,112647775,	112621766,112625818,112626501,112631283,112632845,112635114,112637634,112639378,112640418,112643946,112644270,112645835,112649754,	programmed cell death 4 isoform 2	27250
Overlap_TSS | 1147 | 14201 chr1 27971682 27972281 CCAAT + | 0.960927 0.039073 Histone 14201 | NM_177424	chr1	+	27972280	28023550	27972405	28021427	9	27972280,27988659,27992630,28000775,28009343,28011260,28016948,28018747,28021328,	27972523,27988729,27992730,28000913,28009387,28011366,28017021,28018830,28023550,	syntaxin 12	23673
Overlap_TSS | 1148 | 14262 chr1 28113710 28114309 CCAAT - | 0.588326 0.411674 Histone 14262 | NM_002946	chr1	-	28090635	28113823	28091260	28113541	9	28090635,28093109,28093387,28096102,28096730,28106025,28106278,28113160,28113531,	28091345,28093204,28093495,28096219,28096805,28106139,28106380,28113267,28113823,	replication protein A2, 32kDa	6118
Overlap_TSS | 114804 | 1567728 chr10 106018434 106019033 CCAAT + | 0.703656 0.296344 Histone 1567728 | NM_183239	chr10	+	106018620	106049166	106024663	106049032	7	106018620,106024432,106024973,106027641,106029117,106047325,106048875,	106019017,106024697,106025082,106027864,106029219,106047432,106049166,	glutathione S-transferase omega 2	119391
Overlap_TSS | 114806 | 1567730 chr10 106018388 106018987 CCAAT + | 0.703656 0.296344 Histone 1567730 | NM_183239	chr10	+	106018620	106049166	106024663	106049032	7	106018620,106024432,106024973,106027641,106029117,106047325,106048875,	106019017,106024697,106025082,106027864,106029219,106047432,106049166,	glutathione S-transferase omega 2	119391
Overlap_TSS | 11481 | 159794 chr1 144187941 144188540 CCAAT + | 0.690287 0.309713 Histone 159794 | NM_153713	chr1	+	144188441	144210448	144188515	144210135	6	144188441,144198660,144203591,144208749,144209459,144209892,	144188807,144198824,144203732,144208845,144209537,144210448,	Lix1 homolog (mouse) like	128077
Overlap_TSS | 114810 | 1567741 chr10 105981963 105982562 CCAAT - | 0.912878 0.087122 Histone 1567741 | NM_025145	chr10	-	105879635	105982110	105879886	105981994	38	105879635,105881078,105881863,105883367,105890589,105892028,105893173,105895223,105896010,105897638,105902354,105910784,105911708,105912064,105913841,105916235,105917368,105918491,105922157,105928776,105929587,105932113,105934763,105935721,105937067,105938017,105941946,105943613,105946600,105947669,105953419,105955710,105957412,105961754,105964006,105975208,105980337,105981929,	105880053,105881232,105881944,105883532,105890749,105892141,105893387,105895312,105896097,105897746,105902474,105910910,105911789,105912151,105914048,105916466,105917485,105918596,105922283,105928854,105929680,105932261,105934894,105935871,105937240,105938158,105942050,105943762,105946681,105947786,105953551,105955778,105957572,105961905,105964174,105975305,105980591,105982110,	hypothetical protein LOC80217	80217
Overlap_TSS | 114887 | 1568736 chr10 103975608 103976207 CCAAT + | 0.750775 0.249225 Histone 1568736 | NM_152310	chr10	+	103976132	103979334	103976295	103978999	4	103976132,103977372,103978163,103978571,	103976396,103977504,103978315,103979334,	elongation of very long chain fatty acids like	83401
Overlap_TSS | 114896 | 1568903 chr10 103593460 103594059 CCAAT - | 0.939805 0.060195 Histone 1568903 | NM_014591	chr10	-	103575720	103593667	103577099	103593315	10	103575720,103577435,103577635,103577897,103578135,103578373,103578821,103579590,103580818,103593242,	103577147,103577498,103577740,103578005,103578206,103578443,103578946,103579689,103580914,103593667,	Kv channel interacting protein 2 isoform 1	30819
Overlap_TSS | 114896 | 1568903 chr10 103593460 103594059 CCAAT - | 0.939805 0.060195 Histone 1568903 | NM_173191	chr10	-	103575720	103593667	103577099	103593315	10	103575720,103577435,103577635,103577897,103578135,103578373,103578821,103579590,103580818,103593242,	103577147,103577498,103577740,103578005,103578206,103578443,103578946,103579644,103580914,103593667,	Kv channel interacting protein 2 isoform 2	30819
Overlap_TSS | 114896 | 1568903 chr10 103593460 103594059 CCAAT - | 0.939805 0.060195 Histone 1568903 | NM_173192	chr10	-	103575720	103593667	103577099	103593315	9	103575720,103577435,103577635,103577897,103578135,103578373,103578821,103580818,103593242,	103577147,103577498,103577740,103578005,103578206,103578443,103578946,103580914,103593667,	Kv channel interacting protein 2 isoform 3	30819
Overlap_TSS | 114896 | 1568903 chr10 103593460 103594059 CCAAT - | 0.939805 0.060195 Histone 1568903 | NM_173193	chr10	-	103575720	103593667	103577099	103593315	8	103575720,103577435,103577635,103577897,103578135,103578373,103578821,103593242,	103577147,103577498,103577740,103578005,103578206,103578464,103578946,103593667,	Kv channel interacting protein 2 isoform 4	30819
Overlap_TSS | 114896 | 1568903 chr10 103593460 103594059 CCAAT - | 0.939805 0.060195 Histone 1568903 | NM_173195	chr10	-	103575720	103593667	103577099	103593315	8	103575720,103577435,103577635,103577897,103578135,103578373,103578821,103593242,	103577147,103577498,103577740,103578005,103578206,103578443,103578946,103593667,	Kv channel interacting protein 2 isoform 6	30819
Overlap_TSS | 114896 | 1568903 chr10 103593460 103594059 CCAAT - | 0.939805 0.060195 Histone 1568903 | NM_173197	chr10	-	103577387	103593667	103577387	103593315	6	103577387,103577635,103578135,103578373,103578821,103593242,	103577498,103577740,103578206,103578443,103578946,103593667,	Kv channel interacting protein 2 isoform 7	30819
Overlap_TSS | 114926 | 1569309 chr10 102780778 102781377 CCAAT - | 0.882341 0.117659 Histone 1569309 | NM_024895	chr10	-	102767078	102780869	102767330	102779966	10	102767078,102767845,102768568,102770364,102771544,102771955,102773182,102773674,102779740,102780819,	102767362,102768043,102768964,102770425,102771692,102772132,102773357,102773815,102780131,102780869,	PDZ domain containing 7	79955
Overlap_TSS | 114963 | 1569998 chr10 101408681 101409280 CCAAT + | 0.657706 0.342294 Histone 1569998 | NM_020354	chr10	+	101409252	101460992	101409703	101454430	13	101409252,101409608,101411192,101429007,101429471,101435538,101438440,101441131,101445702,101448280,101450719,101452258,101454198,	101409335,101409711,101411375,101429213,101429622,101435642,101438497,101441265,101445869,101448605,101450805,101452420,101460992,	ectonucleoside triphosphate diphosphohydrolase	57089
Overlap_TSS | 115236 | 1573584 chr10 94342394 94342993 CCAAT + | 0.964976 0.035024 Histone 1573584 | NM_004523	chr10	+	94342804	94405130	94343112	94403533	22	94342804,94356001,94356355,94356895,94358756,94359121,94362776,94363113,94366473,94371121,94378544,94379912,94382222,94383359,94386920,94387123,94389530,94395099,94397948,94399571,94400137,94403401,	94343189,94356134,94356453,94356974,94358942,94359246,94362867,94363356,94366569,94371210,94378632,94380101,94382430,94383532,94387046,94387282,94389637,94395379,94398171,94399723,94400254,94405130,	kinesin family member 11	3832
Overlap_TSS | 115861 | 1582808 chr10 76831195 76831794 CCAAT + | 0.806616 0.193384 Histone 1582808 | NR_024421	chr10	+	76831291	76838745	76838745	76838745	2	76831291,76837018,	76832025,76838745,		100131213
Overlap_TSS | 115931 | 1584146 chr10 73703193 73703792 CCAAT + | 0.921735 0.078265 Histone 1584146 | NM_019058	chr10	+	73703682	73705803	73703980	73704952	3	73703682,73703920,73704458,	73703824,73704185,73705803,	RTP801	54541
Overlap_TSS | 115933 | 1584148 chr10 73703160 73703759 CCAAT + | 0.921735 0.078265 Histone 1584148 | NM_019058	chr10	+	73703682	73705803	73703980	73704952	3	73703682,73703920,73704458,	73703824,73704185,73705803,	RTP801	54541
Overlap_TSS | 116008 | 1585263 chr10 71576380 71576979 CCAAT - | 0.993334 0.006666 Histone 1585263 | NM_001040273	chr10	-	71567738	71576502	71569872	71576348	2	71567738,71575182,	71569903,71576502,	trypsin domain containing 1 isoform b	219743
Overlap_TSS | 116008 | 1585263 chr10 71576380 71576979 CCAAT - | 0.993334 0.006666 Histone 1585263 | NM_173555	chr10	-	71567738	71576502	71569685	71576348	4	71567738,71572429,71573603,71575182,	71569903,71572615,71573734,71576502,	trypsin domain containing 1 isoform a	219743
Overlap_TSS | 116010 | 1585265 chr10 71576354 71576953 CCAAT - | 0.993334 0.006666 Histone 1585265 | NM_001040273	chr10	-	71567738	71576502	71569872	71576348	2	71567738,71575182,	71569903,71576502,	trypsin domain containing 1 isoform b	219743
Overlap_TSS | 116010 | 1585265 chr10 71576354 71576953 CCAAT - | 0.993334 0.006666 Histone 1585265 | NM_173555	chr10	-	71567738	71576502	71569685	71576348	4	71567738,71572429,71573603,71575182,	71569903,71572615,71573734,71576502,	trypsin domain containing 1 isoform a	219743
Overlap_TSS | 116012 | 1585267 chr10 71576325 71576924 CCAAT - | 0.993334 0.006666 Histone 1585267 | NM_001040273	chr10	-	71567738	71576502	71569872	71576348	2	71567738,71575182,	71569903,71576502,	trypsin domain containing 1 isoform b	219743
Overlap_TSS | 116012 | 1585267 chr10 71576325 71576924 CCAAT - | 0.993334 0.006666 Histone 1585267 | NM_173555	chr10	-	71567738	71576502	71569685	71576348	4	71567738,71572429,71573603,71575182,	71569903,71572615,71573734,71576502,	trypsin domain containing 1 isoform a	219743
Overlap_TSS | 116066 | 1586000 chr10 70330526 70331125 CCAAT + | 0.914858 0.085142 Histone 1586000 | NM_024045	chr10	+	70331039	70376609	70331146	70376392	15	70331039,70336472,70340068,70340829,70342923,70343152,70343820,70349593,70363960,70364560,70365767,70366697,70370821,70372974,70376113,	70331233,70336769,70340144,70341008,70343041,70343338,70343966,70349743,70364122,70364680,70365841,70366857,70370956,70373019,70376609,	nucleolar protein GU2	79009
Overlap_TSS | 116068 | 1586002 chr10 70330454 70331053 CCAAT + | 0.914858 0.085142 Histone 1586002 | NM_024045	chr10	+	70331039	70376609	70331146	70376392	15	70331039,70336472,70340068,70340829,70342923,70343152,70343820,70349593,70363960,70364560,70365767,70366697,70370821,70372974,70376113,	70331233,70336769,70340144,70341008,70343041,70343338,70343966,70349743,70364122,70364680,70365841,70366857,70370956,70373019,70376609,	nucleolar protein GU2	79009
Overlap_TSS | 116378 | 1589469 chr10 62373953 62374552 CCAAT - | 0.967110 0.032890 Histone 1589469 | NM_014836	chr10	-	62299205	62374039	62301245	62341306	11	62299205,62301948,62304717,62307671,62315875,62317975,62322573,62340650,62341114,62371567,62373734,	62301415,62302054,62304806,62307822,62315994,62318949,62322759,62340754,62341316,62371618,62374039,	Rho-related BTB domain containing 1	9886
Overlap_TSS | 116378 | 1589469 chr10 62373953 62374552 CCAAT - | 0.967110 0.032890 Histone 1589469 | NR_024556	chr10	-	62299205	62374039	62374039	62374039	12	62299205,62301948,62304717,62307671,62315875,62317975,62322573,62340650,62341114,62365976,62371567,62373734,	62301415,62302054,62304806,62307822,62315994,62318949,62322759,62340754,62341316,62366048,62371618,62374039,		9886
Overlap_TSS | 1168 | 14721 chr1 29085728 29086327 CCAAT + | 0.678167 0.321833 Histone 14721 | NM_004437	chr1	+	29086214	29319545	29192587	29314896	19	29086214,29186546,29188454,29192428,29196313,29210963,29214790,29217322,29229498,29232191,29234924,29238352,29252202,29259520,29264080,29296905,29311466,29314797,29315917,	29086309,29187004,29188534,29192641,29196418,29211006,29214866,29217541,29229586,29232344,29235022,29238525,29252411,29259583,29264257,29297034,29311547,29314902,29319545,	erythrocyte membrane protein band 4.1	2035
Overlap_TSS | 1168 | 14721 chr1 29085728 29086327 CCAAT + | 0.678167 0.321833 Histone 14721 | NM_203342	chr1	+	29086214	29319545	29192587	29314896	21	29086214,29186529,29188454,29192428,29196313,29210963,29214790,29217322,29229498,29232191,29234924,29238352,29252202,29257687,29259520,29264080,29296905,29308434,29311466,29314797,29315917,	29086309,29187004,29188534,29192641,29196418,29211006,29214866,29217541,29229586,29232344,29235022,29238525,29252411,29257744,29259583,29264257,29297034,29308536,29311547,29314902,29319545,	erythrocyte membrane protein band 4.1	2035
Overlap_TSS | 1168 | 14721 chr1 29085728 29086327 CCAAT + | 0.678167 0.321833 Histone 14721 | NM_203343	chr1	+	29086214	29319545	29186536	29314896	17	29086214,29186529,29192428,29210963,29214790,29217322,29229498,29232191,29234924,29238352,29252202,29264080,29296905,29308434,29311466,29314797,29315917,	29086309,29187004,29192641,29211006,29214866,29217541,29229586,29232344,29235022,29238525,29252411,29264257,29297034,29308536,29311547,29314902,29319545,	erythrocyte membrane protein band 4.1	2035
Overlap_TSS | 11688 | 163193 chr1 117011356 117011955 CCAAT - | 0.950729 0.049271 Histone 163193 | NM_001007237	chr1	-	116918553	117011837	116921456	117010471	11	116918553,116923536,116928789,116932838,116944085,116947768,116952086,116957909,116960224,117010428,117011762,	116921707,116924022,116929197,116933249,116944490,116948170,116952476,116958320,116960602,117011101,117011837,	immunoglobulin superfamily, member 3 isoform 2	3321
Overlap_TSS | 11688 | 163193 chr1 117011356 117011955 CCAAT - | 0.950729 0.049271 Histone 163193 | NM_001542	chr1	-	116918553	117011837	116921456	117010471	12	116918553,116923536,116928789,116932838,116944085,116947768,116950636,116952086,116957909,116960224,117010428,117011762,	116921707,116924022,116929197,116933249,116944490,116948170,116950696,116952476,116958320,116960602,117011101,117011837,	immunoglobulin superfamily, member 3 isoform 1	3321
Overlap_TSS | 116975 | 1597714 chr10 42290455 42291054 CCAAT + | 0.952874 0.047126 Histone 1597714 | NR_026827	chr10	+	42290944	42310790	42310790	42310790	5	42290944,42292714,42302432,42307533,42309468,	42291334,42292896,42302580,42307796,42310790,		84856
Overlap_TSS | 117013 | 1598269 chr10 38731670 38732269 CCAAT - | 0.903757 0.096243 Histone 1598269 | NR_027269	chr10	-	38712005	38731786	38731786	38731786	4	38712005,38719774,38720916,38731502,	38712189,38719840,38721051,38731786,		285961
Overlap_TSS | 11722 | 163651 chr1 116185185 116185784 CCAAT - | 0.586686 0.413314 Histone 163651 | NM_005599	chr1	-	116180521	116185270	116182108	116182516	3	116180521,116184359,116185091,	116182524,116184688,116185270,	nescient helix loop helix 2	4808
Overlap_TSS | 117851 | 1609106 chr10 17310769 17311368 CCAAT + | 0.958698 0.041302 Histone 1609106 | NM_003380	chr10	+	17311303	17319598	17311427	17319276	9	17311303,17312654,17315591,17315774,17316697,17317173,17317850,17318298,17319234,	17311990,17312715,17315687,17315936,17316823,17317394,17317894,17318384,17319598,	vimentin	7431
Overlap_TSS | 117914 | 1610077 chr10 15170693 15171292 CCAAT - | 0.984421 0.015579 Histone 1610077 | NM_001039844	chr10	-	15157479	15170781	15160534	15170733	4	15157479,15160695,15160927,15170721,	15160608,15160758,15161045,15170781,	acyl-Coenzyme A binding domain containing 7	414149
Overlap_TSS | 117915 | 1610079 chr10 15170662 15171261 CCAAT - | 0.984421 0.015579 Histone 1610079 | NM_001039844	chr10	-	15157479	15170781	15160534	15170733	4	15157479,15160695,15160927,15170721,	15160608,15160758,15161045,15170781,	acyl-Coenzyme A binding domain containing 7	414149
Overlap_TSS | 117922 | 1610211 chr10 14919919 14920518 CCAAT - | 0.945260 0.054740 Histone 1610211 | NM_001029954	chr10	-	14901256	14919989	14901984	14919951	4	14901256,14907483,14910149,14919836,	14902163,14907625,14910277,14919989,	arginine-rich, mutated in early stage	441549
Overlap_TSS | 117973 | 1610991 chr10 13430173 13430772 CCAAT - | 0.646173 0.353827 Histone 1610991 | NM_012247	chr10	-	13400086	13430286	13401147	13426956	9	13400086,13404840,13410356,13411703,13415822,13418248,13420710,13426763,13430005,	13401362,13405053,13410456,13411794,13415977,13418356,13420814,13427034,13430286,	selenophosphate synthetase 1	22929
Overlap_TSS | 118041 | 1611776 chr10 12150463 12151062 CCAAT + | 0.882386 0.117614 Histone 1611776 | NM_018706	chr10	+	12150939	12205230	12151038	12202893	17	12150939,12163476,12166544,12169539,12170990,12173517,12176077,12179688,12182182,12183046,12188250,12189913,12194904,12199677,12200753,12202186,12202791,	12151192,12163632,12166756,12169734,12171260,12173689,12176276,12180001,12182267,12183186,12188401,12190020,12195069,12199760,12200923,12202272,12205230,	dehydrogenase E1 and transketolase domain	55526
Overlap_TSS | 118065 | 1612319 chr10 11033770 11034369 CCAAT - | 0.656563 0.343437 Histone 1612319 | NR_015413	chr10	-	11016909	11034132	11034132	11034132	6	11016909,11026151,11027993,11028480,11029414,11033906,	11017382,11026293,11028063,11028569,11029525,11034132,		254312
Overlap_TSS | 118065 | 1612319 chr10 11033770 11034369 CCAAT - | 0.656563 0.343437 Histone 1612319 | NR_024410	chr10	-	11016909	11034132	11034132	11034132	5	11016909,11026151,11028480,11029414,11033906,	11017382,11026293,11028569,11029525,11034132,		254312
Overlap_TSS | 118065 | 1612319 chr10 11033770 11034369 CCAAT - | 0.656563 0.343437 Histone 1612319 | NR_024411	chr10	-	11016909	11034132	11034132	11034132	4	11016909,11026151,11028480,11033906,	11017382,11026293,11028569,11034132,		254312
Overlap_TSS | 11812 | 165262 chr1 112963340 112963939 CCAAT + | 0.897844 0.102156 Histone 165262 | NM_006135	chr1	+	112963597	113015764	112963989	113014277	10	112963597,112991354,112993562,112997742,112998609,113003166,113003845,113011218,113013687,113014136,	112964028,112991418,112993614,112997806,112998816,113003246,113003924,113011290,113013750,113015764,	F-actin capping protein alpha-1 subunit	829
Overlap_TSS | 118175 | 1613715 chr10 8135352 8135951 CCAAT - | 0.979674 0.020326 Histone 1613715 | NR_024255	chr10	-	8132418	8135453	8135453	8135453	4	8132418,8133217,8134403,8134933,	8132693,8133588,8134606,8135453,		399717
Overlap_TSS | 118175 | 1613715 chr10 8135352 8135951 CCAAT - | 0.979674 0.020326 Histone 1613715 | NR_024256	chr10	-	8132418	8135453	8135453	8135453	2	8132418,8134368,	8133547,8135453,		399717
Overlap_TSS | 118231 | 1614941 chr10 5895345 5895944 CCAAT - | 0.503342 0.496658 Histone 1614941 | NM_001115156	chr10	-	5847191	5895518	5847974	5895227	10	5847191,5848209,5848462,5850181,5855810,5867110,5867820,5878731,5882566,5895182,	5848121,5848264,5848607,5850353,5855910,5867242,5868019,5878831,5882674,5895518,	GDP dissociation inhibitor 2 isoform 2	2665
Overlap_TSS | 118231 | 1614941 chr10 5895345 5895944 CCAAT - | 0.503342 0.496658 Histone 1614941 | NM_001494	chr10	-	5847191	5895518	5847974	5895227	11	5847191,5848209,5848462,5850181,5855810,5867110,5867820,5876853,5878731,5882566,5895182,	5848121,5848264,5848607,5850353,5855910,5867242,5868019,5876988,5878831,5882674,5895518,	GDP dissociation inhibitor 2 isoform 1	2665
Overlap_TSS | 118238 | 1615096 chr10 5444069 5444668 CCAAT + | 0.570179 0.429821 Histone 1615096 | NM_001047160	chr10	+	5444517	5490426	5444655	5488957	12	5444517,5458617,5461132,5483792,5484320,5484820,5485212,5485446,5486227,5486910,5488049,5488550,	5444783,5458684,5461192,5483900,5484488,5484883,5485309,5485523,5486485,5487081,5488236,5490426,	neuroepithelial cell transforming gene 1 isoform	10276
Overlap_TSS | 118451 | 1617859 chr11 550407 551006 CCAAT + | 0.782355 0.217645 Histone 1617859 | NM_001143993	chr11	+	550970	554024	551768	553380	4	550970,551761,552078,553188,	551033,551892,552776,554024,	Ras association (RalGDS/AF-6) domain family	8045
Overlap_TSS | 118452 | 1617861 chr11 550440 551039 CCAAT + | 0.782355 0.217645 Histone 1617861 | NM_001143993	chr11	+	550970	554024	551768	553380	4	550970,551761,552078,553188,	551033,551892,552776,554024,	Ras association (RalGDS/AF-6) domain family	8045
Overlap_TSS | 118453 | 1617863 chr11 550482 551081 CCAAT + | 0.782355 0.217645 Histone 1617863 | NM_001143993	chr11	+	550970	554024	551768	553380	4	550970,551761,552078,553188,	551033,551892,552776,554024,	Ras association (RalGDS/AF-6) domain family	8045
Overlap_TSS | 118454 | 1617864 chr11 550727 551326 CCAAT - | 0.870552 0.129448 Histone 1617864 | NM_173573	chr11	-	544856	550779	544979	550716	14	544856,545304,545733,545995,546191,546491,546834,547398,547571,547883,548160,548613,548855,550682,	545111,545503,545930,546115,546375,546588,547097,547487,547640,548039,548248,548766,548979,550779,	hypothetical protein LOC256329	256329
Overlap_TSS | 118455 | 1617865 chr11 550521 551120 CCAAT + | 0.782355 0.217645 Histone 1617865 | NM_001143993	chr11	+	550970	554024	551768	553380	4	550970,551761,552078,553188,	551033,551892,552776,554024,	Ras association (RalGDS/AF-6) domain family	8045
Overlap_TSS | 118456 | 1617866 chr11 550766 551365 CCAAT - | 0.870552 0.129448 Histone 1617866 | NM_173573	chr11	-	544856	550779	544979	550716	14	544856,545304,545733,545995,546191,546491,546834,547398,547571,547883,548160,548613,548855,550682,	545111,545503,545930,546115,546375,546588,547097,547487,547640,548039,548248,548766,548979,550779,	hypothetical protein LOC256329	256329
Overlap_TSS | 118611 | 1619658 chr11 4585886 4586485 CCAAT - | 0.832925 0.167075 Histone 1619658 | NM_018073	chr11	-	4576477	4586013	4578081	4583310	7	4576477,4578832,4579469,4579957,4581050,4582884,4585832,	4578632,4578933,4579492,4580218,4581146,4583367,4586013,	ring finger protein 137	55128
Overlap_TSS | 118613 | 1619660 chr11 4585950 4586549 CCAAT - | 0.832925 0.167075 Histone 1619660 | NM_018073	chr11	-	4576477	4586013	4578081	4583310	7	4576477,4578832,4579469,4579957,4581050,4582884,4585832,	4578632,4578933,4579492,4580218,4581146,4583367,4586013,	ring finger protein 137	55128
Overlap_TSS | 118615 | 1619662 chr11 4585982 4586581 CCAAT - | 0.832925 0.167075 Histone 1619662 | NM_018073	chr11	-	4576477	4586013	4578081	4583310	7	4576477,4578832,4579469,4579957,4581050,4582884,4585832,	4578632,4578933,4579492,4580218,4581146,4583367,4586013,	ring finger protein 137	55128
Overlap_TSS | 118652 | 1620222 chr11 5662646 5663245 CCAAT - | 0.662488 0.337512 Histone 1620222 | NM_033034	chr11	-	5641363	5662869	5642614	5657983	8	5641363,5643461,5643786,5645494,5656009,5656879,5657566,5662673,	5643201,5643488,5643887,5645517,5656240,5656975,5658044,5662869,	tripartite motif protein TRIM5 isoform alpha	85363
Overlap_TSS | 118652 | 1620222 chr11 5662646 5663245 CCAAT - | 0.662488 0.337512 Histone 1620222 | NM_033092	chr11	-	5642928	5662869	5643312	5657983	7	5642928,5643786,5645494,5656009,5656879,5657566,5662673,	5643488,5643887,5645517,5656240,5656975,5658044,5662869,	tripartite motif protein TRIM5 isoform gamma	85363
Overlap_TSS | 118652 | 1620222 chr11 5662646 5663245 CCAAT - | 0.662488 0.337512 Histone 1620222 | NM_033093	chr11	-	5641368	5662869	5641893	5657983	8	5641368,5643461,5643786,5645494,5656009,5656879,5657566,5662673,	5641979,5643488,5643887,5645517,5656240,5656975,5658044,5662869,	tripartite motif protein TRIM5 isoform delta	85363
Overlap_TSS | 118654 | 1620224 chr11 5662746 5663345 CCAAT - | 0.662488 0.337512 Histone 1620224 | NM_033034	chr11	-	5641363	5662869	5642614	5657983	8	5641363,5643461,5643786,5645494,5656009,5656879,5657566,5662673,	5643201,5643488,5643887,5645517,5656240,5656975,5658044,5662869,	tripartite motif protein TRIM5 isoform alpha	85363
Overlap_TSS | 118654 | 1620224 chr11 5662746 5663345 CCAAT - | 0.662488 0.337512 Histone 1620224 | NM_033092	chr11	-	5642928	5662869	5643312	5657983	7	5642928,5643786,5645494,5656009,5656879,5657566,5662673,	5643488,5643887,5645517,5656240,5656975,5658044,5662869,	tripartite motif protein TRIM5 isoform gamma	85363
Overlap_TSS | 118654 | 1620224 chr11 5662746 5663345 CCAAT - | 0.662488 0.337512 Histone 1620224 | NM_033093	chr11	-	5641368	5662869	5641893	5657983	8	5641368,5643461,5643786,5645494,5656009,5656879,5657566,5662673,	5641979,5643488,5643887,5645517,5656240,5656975,5658044,5662869,	tripartite motif protein TRIM5 isoform delta	85363
Overlap_TSS | 118873 | 1623779 chr11 12088642 12089241 CCAAT + | 0.983156 0.016844 Histone 1623779 | NM_014632	chr11	+	12088713	12241907	12140278	12240643	28	12088713,12116512,12140201,12182372,12186145,12187619,12191377,12194341,12198323,12199766,12200739,12201533,12202795,12204293,12205147,12214299,12217558,12219162,12220336,12220793,12222109,12227306,12233765,12234907,12236590,12237917,12240602,12241682,	12088849,12116587,12140542,12182580,12186262,12187721,12191533,12194442,12198581,12199882,12200866,12201624,12202943,12204493,12205254,12214368,12217708,12219285,12220555,12220895,12222235,12227369,12233873,12235094,12236679,12238020,12240660,12241907,	microtubule associated monoxygenase, calponin	9645
Overlap_TSS | 118910 | 1624517 chr11 13646267 13646866 CCAAT + | 0.800808 0.199192 Histone 1624517 | NM_032228	chr11	+	13646781	13710467	13672888	13706897	12	13646781,13672881,13678439,13686022,13688815,13689886,13690050,13691088,13692631,13699852,13705678,13706734,	13646929,13673077,13678615,13686202,13688993,13689931,13690169,13691156,13692803,13699982,13705806,13710467,	fatty acyl CoA reductase 1	84188
Overlap_TSS | 118911 | 1624519 chr11 13646360 13646959 CCAAT + | 0.800808 0.199192 Histone 1624519 | NM_032228	chr11	+	13646781	13710467	13672888	13706897	12	13646781,13672881,13678439,13686022,13688815,13689886,13690050,13691088,13692631,13699852,13705678,13706734,	13646929,13673077,13678615,13686202,13688993,13689931,13690169,13691156,13692803,13699982,13705806,13710467,	fatty acyl CoA reductase 1	84188
Overlap_TSS | 119 | 1255 chr1 3530873 3531472 CCAAT + | 0.832414 0.167586 Histone 1255 | NM_182752	chr1	+	3531415	3536554	3531496	3535027	5	3531415,3531847,3532136,3533923,3534832,	3531697,3531939,3532313,3534077,3536554,	tumor protein p63 regulated 1-like	127262
Overlap_TSS | 119018 | 1626044 chr11 16386875 16387474 CCAAT - | 0.769025 0.230975 Histone 1626044 | NM_001145811	chr11	-	15944571	16387006	15950930	16319370	15	15944571,15964325,15967118,15993063,16024635,16027834,16033873,16075730,16089924,16162007,16164904,16212703,16296567,16319133,16386819,	15951234,15964542,15967352,15993172,16024823,16028060,16034023,16075810,16090045,16162076,16165077,16212793,16296775,16319374,16387006,	SRY (sex determining region Y)-box 6 isoform 3	55553
Overlap_TSS | 119044 | 1626523 chr11 17254334 17254933 CCAAT + | 0.945072 0.054928 Histone 1626523 | NM_005013	chr11	+	17254861	17309646	17273446	17309542	14	17254861,17260911,17273446,17274226,17279866,17287694,17288947,17289315,17289994,17290150,17293503,17308249,17309024,17309534,	17254951,17261066,17273590,17274334,17279993,17287798,17289133,17289406,17290053,17290238,17293598,17308420,17309106,17309646,	nucleobindin 2	4925
Overlap_TSS | 119045 | 1626525 chr11 17254366 17254965 CCAAT + | 0.945072 0.054928 Histone 1626525 | NM_005013	chr11	+	17254861	17309646	17273446	17309542	14	17254861,17260911,17273446,17274226,17279866,17287694,17288947,17289315,17289994,17290150,17293503,17308249,17309024,17309534,	17254951,17261066,17273590,17274334,17279993,17287798,17289133,17289406,17290053,17290238,17293598,17308420,17309106,17309646,	nucleobindin 2	4925
Overlap_TSS | 119198 | 1629111 chr11 22652637 22653236 CCAAT + | 0.991681 0.008319 Histone 1629111 | NM_005256	chr11	+	22652894	22791122	22652991	22790138	7	22652894,22663789,22704413,22715826,22727241,22733967,22789919,	22653136,22663911,22704555,22715890,22727383,22734075,22791122,	growth arrest-specific 2	2620
Overlap_TSS | 119513 | 1634035 chr11 34416552 34417151 CCAAT + | 0.650414 0.349586 Histone 1634035 | NM_001752	chr11	+	34417053	34450183	34417136	34449556	13	34417053,34427314,34429110,34430199,34431212,34431923,34434133,34434787,34439373,34442227,34446410,34449080,34449490,	34417202,34427486,34429221,34430330,34431317,34432049,34434325,34434940,34439512,34442358,34446518,34449164,34450183,	catalase	847
Overlap_TSS | 119518 | 1634068 chr11 34489835 34490434 CCAAT - | 0.959001 0.040999 Histone 1634068 | NM_198381	chr11	-	34456917	34489922	34458340	34489692	7	34456917,34458894,34460553,34468131,34471601,34483751,34489666,	34458437,34459090,34460622,34468182,34471835,34483876,34489922,	E74-like factor 5 ESE-2a	2001
Overlap_TSS | 119543 | 1634465 chr11 35116513 35117112 CCAAT + | 0.846344 0.153657 Histone 1634465 | NM_000610	chr11	+	35116992	35210525	35117426	35207456	18	35116992,35154697,35158396,35164954,35167957,35174868,35176243,35179204,35179793,35182634,35184234,35186227,35188087,35189368,35192974,35197438,35199776,35207251,	35117493,35154863,35158530,35165023,35168188,35174997,35176369,35179318,35179910,35182763,35184366,35186329,35188177,35189572,35193037,35197510,35199855,35210525,	CD44 antigen isoform 1 precursor	960
Overlap_TSS | 119543 | 1634465 chr11 35116513 35117112 CCAAT + | 0.846344 0.153657 Histone 1634465 | NM_001001389	chr11	+	35116992	35210525	35117426	35207456	17	35116992,35154697,35158396,35164954,35167957,35176243,35179204,35179793,35182634,35184234,35186227,35188087,35189368,35192974,35197438,35199776,35207251,	35117493,35154863,35158530,35165023,35168188,35176369,35179318,35179910,35182763,35184366,35186329,35188177,35189572,35193037,35197510,35199855,35210525,	CD44 antigen isoform 2 precursor	960
Overlap_TSS | 119543 | 1634465 chr11 35116513 35117112 CCAAT + | 0.846344 0.153657 Histone 1634465 | NM_001001390	chr11	+	35116992	35210525	35117426	35207456	12	35116992,35154697,35158396,35164954,35167957,35186227,35188087,35189368,35192974,35197438,35199776,35207251,	35117493,35154863,35158530,35165023,35168188,35186329,35188177,35189572,35193037,35197510,35199855,35210525,	CD44 antigen isoform 3 precursor	960
Overlap_TSS | 119543 | 1634465 chr11 35116513 35117112 CCAAT + | 0.846344 0.153657 Histone 1634465 | NM_001001391	chr11	+	35116992	35210525	35117426	35207456	9	35116992,35154697,35158396,35164954,35167957,35192974,35197438,35199776,35207251,	35117493,35154863,35158530,35165023,35168188,35193037,35197510,35199855,35210525,	CD44 antigen isoform 4 precursor	960
Overlap_TSS | 119543 | 1634465 chr11 35116513 35117112 CCAAT + | 0.846344 0.153657 Histone 1634465 | NM_001001392	chr11	+	35116992	35210525	35117426	35207410	4	35116992,35154697,35199827,35207251,	35117493,35154863,35199855,35210525,	CD44 antigen isoform 5 precursor	960
Overlap_TSS | 11962 | 167045 chr1 109770497 109771096 CCAAT - | 0.945072 0.054928 Histone 167045 | NM_002790	chr1	-	109745994	109770560	109746157	109770475	9	109745994,109754072,109755155,109756021,109756221,109757212,109759381,109766004,109770446,	109746235,109754159,109755258,109756080,109756329,109757280,109759508,109766071,109770560,	proteasome alpha 5 subunit	5686
Overlap_TSS | 11964 | 167047 chr1 109770468 109771067 CCAAT - | 0.945072 0.054928 Histone 167047 | NM_002790	chr1	-	109745994	109770560	109746157	109770475	9	109745994,109754072,109755155,109756021,109756221,109757212,109759381,109766004,109770446,	109746235,109754159,109755258,109756080,109756329,109757280,109759508,109766071,109770560,	proteasome alpha 5 subunit	5686
Overlap_TSS | 11966 | 167061 chr1 109742030 109742629 CCAAT - | 0.876217 0.123783 Histone 167061 | NM_002959	chr1	-	109653714	109742086	109658187	109742037	20	109653714,109658405,109658816,109660994,109661997,109667076,109669043,109671136,109671643,109680384,109684868,109686158,109689895,109691627,109695073,109698511,109699511,109711552,109713674,109741731,	109658202,109658529,109658923,109661103,109662114,109667266,109669234,109671305,109671746,109680491,109685024,109686303,109690026,109691677,109695147,109698676,109699614,109711626,109713734,109742086,	sortilin 1 preproprotein	6272
Overlap_TSS | 11969 | 167093 chr1 109627185 109627784 CCAAT - | 0.547905 0.452095 Histone 167093 | NM_001005290	chr1	-	109623700	109627294	109624265	109626843	8	109623700,109624540,109624921,109625252,109625763,109626662,109626824,109627207,	109624301,109624634,109625061,109625396,109626205,109626720,109626876,109627294,	proline/serine-rich coiled-coil 1 isoform b	84722
Overlap_TSS | 11969 | 167093 chr1 109627185 109627784 CCAAT - | 0.547905 0.452095 Histone 167093 | NM_001032290	chr1	-	109623700	109627294	109624297	109626843	7	109623700,109624540,109624921,109625763,109626662,109626824,109627205,	109624301,109624634,109625396,109626205,109626720,109626876,109627294,	proline/serine-rich coiled-coil 1 isoform c	84722
Overlap_TSS | 11969 | 167093 chr1 109627185 109627784 CCAAT - | 0.547905 0.452095 Histone 167093 | NM_001032291	chr1	-	109623700	109627294	109624297	109626843	8	109623700,109624540,109624921,109625281,109625763,109626662,109626824,109627205,	109624301,109624634,109625191,109625396,109626205,109626720,109626876,109627294,	proline/serine-rich coiled-coil 1 isoform a	84722
Overlap_TSS | 11969 | 167093 chr1 109627185 109627784 CCAAT - | 0.547905 0.452095 Histone 167093 | NM_032636	chr1	-	109623700	109627294	109624297	109626843	8	109623700,109624540,109624921,109625281,109625763,109626662,109626824,109627207,	109624301,109624634,109625191,109625396,109626205,109626720,109626876,109627294,	proline/serine-rich coiled-coil 1 isoform a	84722
Overlap_TSS | 11977 | 167201 chr1 109307508 109308107 CCAAT - | 0.531847 0.468153 Histone 167201 | NM_001048210	chr1	-	109273652	109307634	109278814	109294582	12	109273652,109278769,109281221,109283780,109284189,109285549,109287619,109287980,109291755,109293964,109294453,109307505,	109276646,109279087,109281563,109283927,109284287,109285643,109287760,109288202,109291863,109294066,109294583,109307634,	Mid-1-related chloride channel 1 isoform 1	23155
Overlap_TSS | 11977 | 167201 chr1 109307508 109308107 CCAAT - | 0.531847 0.468153 Histone 167201 | NM_015127	chr1	-	109273652	109307634	109278814	109294582	12	109273652,109278769,109281221,109283780,109284189,109285549,109287619,109287980,109291755,109293964,109294453,109307505,	109276646,109279087,109281563,109283927,109284287,109285643,109287760,109288052,109291863,109294066,109294593,109307634,	Mid-1-related chloride channel 1 isoform 2	23155
Overlap_TSS | 11978 | 167203 chr1 109307495 109308094 CCAAT - | 0.531847 0.468153 Histone 167203 | NM_001048210	chr1	-	109273652	109307634	109278814	109294582	12	109273652,109278769,109281221,109283780,109284189,109285549,109287619,109287980,109291755,109293964,109294453,109307505,	109276646,109279087,109281563,109283927,109284287,109285643,109287760,109288202,109291863,109294066,109294583,109307634,	Mid-1-related chloride channel 1 isoform 1	23155
Overlap_TSS | 11978 | 167203 chr1 109307495 109308094 CCAAT - | 0.531847 0.468153 Histone 167203 | NM_015127	chr1	-	109273652	109307634	109278814	109294582	12	109273652,109278769,109281221,109283780,109284189,109285549,109287619,109287980,109291755,109293964,109294453,109307505,	109276646,109279087,109281563,109283927,109284287,109285643,109287760,109288052,109291863,109294066,109294593,109307634,	Mid-1-related chloride channel 1 isoform 2	23155
Overlap_TSS | 119824 | 1638483 chr11 43658176 43658775 CCAAT + | 0.863051 0.136949 Histone 1638483 | NM_016142	chr11	+	43658718	43834745	43658953	43833374	11	43658718,43729036,43732171,43776445,43793562,43794472,43809101,43816442,43818124,43832840,43833269,	43659113,43729083,43732247,43776553,43793627,43794517,43809136,43816524,43818190,43832990,43834745,	hydroxysteroid (17-beta) dehydrogenase 12	51144
Overlap_TSS | 119825 | 1638485 chr11 43658219 43658818 CCAAT + | 0.863051 0.136949 Histone 1638485 | NM_016142	chr11	+	43658718	43834745	43658953	43833374	11	43658718,43729036,43732171,43776445,43793562,43794472,43809101,43816442,43818124,43832840,43833269,	43659113,43729083,43732247,43776553,43793627,43794517,43809136,43816524,43818190,43832990,43834745,	hydroxysteroid (17-beta) dehydrogenase 12	51144
Overlap_TSS | 119911 | 1639645 chr11 45825030 45825629 CCAAT + | 0.997325 0.002675 Histone 1639645 | NM_001127457	chr11	+	45825244	45861372	45825376	45850358	12	45825244,45834108,45836857,45838974,45840186,45845738,45847632,45848179,45848456,45848968,45850218,45859040,	45825408,45834217,45837000,45839159,45840275,45845879,45847944,45848331,45848659,45849061,45850360,45861372,	cryptochrome 2 (photolyase-like) isoform 2	1408
Overlap_TSS | 119911 | 1639645 chr11 45825030 45825629 CCAAT + | 0.997325 0.002675 Histone 1639645 | NM_021117	chr11	+	45825532	45861375	45825554	45850358	12	45825532,45834108,45836857,45838974,45840186,45845738,45847632,45848179,45848456,45848968,45850218,45859040,	45825832,45834217,45837000,45839159,45840275,45845879,45847944,45848331,45848659,45849061,45850360,45861375,	cryptochrome 2 (photolyase-like) isoform 1	1408
Overlap_TSS | 119913 | 1639647 chr11 45825056 45825655 CCAAT + | 0.997325 0.002675 Histone 1639647 | NM_001127457	chr11	+	45825244	45861372	45825376	45850358	12	45825244,45834108,45836857,45838974,45840186,45845738,45847632,45848179,45848456,45848968,45850218,45859040,	45825408,45834217,45837000,45839159,45840275,45845879,45847944,45848331,45848659,45849061,45850360,45861372,	cryptochrome 2 (photolyase-like) isoform 2	1408
Overlap_TSS | 119913 | 1639647 chr11 45825056 45825655 CCAAT + | 0.997325 0.002675 Histone 1639647 | NM_021117	chr11	+	45825532	45861375	45825554	45850358	12	45825532,45834108,45836857,45838974,45840186,45845738,45847632,45848179,45848456,45848968,45850218,45859040,	45825832,45834217,45837000,45839159,45840275,45845879,45847944,45848331,45848659,45849061,45850360,45861375,	cryptochrome 2 (photolyase-like) isoform 1	1408
Overlap_TSS | 119957 | 1640452 chr11 47472638 47473237 CCAAT - | 0.901714 0.098286 Histone 1640452 | NM_198700	chr11	-	47446520	47472649	47450357	47467142	14	47446520,47450318,47451215,47453463,47454973,47455424,47457004,47460822,47461580,47462516,47464877,47465286,47466964,47472458,	47447019,47450485,47451359,47453649,47455087,47455553,47457068,47460984,47461660,47462651,47464926,47465369,47467152,47472649,	CUG triplet repeat, RNA-binding protein 1	10658
Overlap_TSS | 119970 | 1640618 chr11 47745515 47746114 CCAAT - | 0.842499 0.157501 Histone 1640618 | NM_015308	chr11	-	47694644	47745569	47695549	47745416	17	47694644,47698056,47701103,47702155,47702595,47709501,47710664,47712152,47714743,47722080,47724183,47729043,47729270,47731043,47732655,47743397,47745196,	47695640,47698214,47701444,47702300,47702906,47709689,47710798,47712257,47714868,47722291,47724522,47729164,47729418,47731230,47732792,47743490,47745569,	formin binding protein 4	23360
Overlap_TSS | 119971 | 1640620 chr11 47745547 47746146 CCAAT - | 0.842499 0.157501 Histone 1640620 | NM_015308	chr11	-	47694644	47745569	47695549	47745416	17	47694644,47698056,47701103,47702155,47702595,47709501,47710664,47712152,47714743,47722080,47724183,47729043,47729270,47731043,47732655,47743397,47745196,	47695640,47698214,47701444,47702300,47702906,47709689,47710798,47712257,47714868,47722291,47724522,47729164,47729418,47731230,47732792,47743490,47745569,	formin binding protein 4	23360
Overlap_TSS | 120 | 1257 chr1 3530901 3531500 CCAAT + | 0.832414 0.167586 Histone 1257 | NM_182752	chr1	+	3531415	3536554	3531496	3535027	5	3531415,3531847,3532136,3533923,3534832,	3531697,3531939,3532313,3534077,3536554,	tumor protein p63 regulated 1-like	127262
Overlap_TSS | 120222 | 1644317 chr11 58630717 58631316 CCAAT + | 0.978825 0.021175 Histone 1644317 | NM_001142703	chr11	+	58631233	58651462	58648236	58650351	3	58631233,58632716,58648227,	58631345,58632761,58651462,	hypothetical protein LOC374393 isoform b	374393
Overlap_TSS | 120222 | 1644317 chr11 58630717 58631316 CCAAT + | 0.978825 0.021175 Histone 1644317 | NM_001142704	chr11	+	58631233	58651462	58648236	58650351	2	58631233,58648227,	58631345,58651462,	hypothetical protein LOC374393 isoform b	374393
Overlap_TSS | 120222 | 1644317 chr11 58630717 58631316 CCAAT + | 0.978825 0.021175 Histone 1644317 | NM_198947	chr11	+	58631233	58651462	58633674	58650351	4	58631233,58632716,58633588,58648227,	58631345,58632761,58633755,58651462,	hypothetical protein LOC374393 isoform a	374393
Overlap_TSS | 120359 | 1646205 chr11 62188879 62189478 CCAAT + | 0.993102 0.006898 Histone 1646205 | NM_001043229	chr11	+	62189354	62191499	62189927	62191099	3	62189354,62189694,62190443,	62189380,62189994,62191499,	methyltransferase like 12	751071
Overlap_TSS | 120359 | 1646205 chr11 62188879 62189478 CCAAT + | 0.993102 0.006898 Histone 1646205 | NR_004390	chr11	+	62189469	62189618	62189618	62189618	1	62189469,	62189618,		692158
Overlap_TSS | 120362 | 1646249 chr11 62285372 62285971 CCAAT + | 0.780238 0.219762 Histone 1646249 | NM_002696	chr11	+	62285586	62290761	62285696	62290555	8	62285586,62285842,62286914,62289229,62289387,62289700,62290290,62290541,	62285708,62285952,62287074,62289280,62289453,62289772,62290324,62290761,	DNA directed RNA polymerase II polypeptide G	5436
Overlap_TSS | 120413 | 1647009 chr11 63709674 63710273 CCAAT + | 0.696279 0.303721 Histone 1647009 | NM_006819	chr11	+	63710162	63728596	63710309	63728174	14	63710162,63717125,63718236,63718526,63719692,63721318,63721540,63721901,63723987,63724216,63726923,63727172,63727497,63728101,	63710318,63717335,63718378,63718668,63719861,63721445,63721643,63722022,63724084,63724341,63726960,63727276,63727670,63728596,	stress-induced-phosphoprotein 1	10963
Overlap_TSS | 120414 | 1647011 chr11 63709714 63710313 CCAAT + | 0.696279 0.303721 Histone 1647011 | NM_006819	chr11	+	63710162	63728596	63710309	63728174	14	63710162,63717125,63718236,63718526,63719692,63721318,63721540,63721901,63723987,63724216,63726923,63727172,63727497,63728101,	63710318,63717335,63718378,63718668,63719861,63721445,63721643,63722022,63724084,63724341,63726960,63727276,63727670,63728596,	stress-induced-phosphoprotein 1	10963
Overlap_TSS | 120415 | 1647029 chr11 63754006 63754605 CCAAT + | 0.694684 0.305316 Histone 1647029 | NM_005528	chr11	+	63754328	63758329	63754902	63758232	7	63754328,63754479,63755918,63756477,63756751,63757941,63758120,	63754367,63754988,63756012,63756662,63756913,63758028,63758329,	DnaJ (Hsp40) homolog, subfamily C, member 4	3338
Overlap_TSS | 120416 | 1647031 chr11 63754084 63754683 CCAAT + | 0.694684 0.305316 Histone 1647031 | NM_005528	chr11	+	63754328	63758329	63754902	63758232	7	63754328,63754479,63755918,63756477,63756751,63757941,63758120,	63754367,63754988,63756012,63756662,63756913,63758028,63758329,	DnaJ (Hsp40) homolog, subfamily C, member 4	3338
Overlap_TSS | 120417 | 1647061 chr11 63842006 63842605 CCAAT + | 0.603898 0.396102 Histone 1647061 | NM_012094	chr11	+	63842144	63845859	63842263	63845739	6	63842144,63843781,63844708,63844912,63845054,63845633,	63842434,63843916,63844840,63844951,63845116,63845859,	peroxiredoxin 5 isoform a precursor	25824
Overlap_TSS | 120417 | 1647061 chr11 63842006 63842605 CCAAT + | 0.603898 0.396102 Histone 1647061 | NM_181651	chr11	+	63842144	63845859	63842263	63845739	5	63842144,63843781,63844912,63845054,63845633,	63842434,63843916,63844951,63845116,63845859,	peroxiredoxin 5 isoform b precursor	25824
Overlap_TSS | 120417 | 1647061 chr11 63842006 63842605 CCAAT + | 0.603898 0.396102 Histone 1647061 | NM_181652	chr11	+	63842144	63845859	63842263	63845739	4	63842144,63844912,63845054,63845633,	63842434,63844951,63845116,63845859,	peroxiredoxin 5 isoform c precursor	25824
Overlap_TSS | 120437 | 1647425 chr11 64550933 64551532 CCAAT + | 0.584165 0.415835 Histone 1647425 | NM_013306	chr11	+	64551485	64564620	64551585	64563840	8	64551485,64556215,64556478,64558894,64559106,64559567,64562619,64563733,	64551684,64556251,64556599,64559010,64559254,64559711,64562877,64564620,	sorting nexin 15 isoform A	29907
Overlap_TSS | 120437 | 1647425 chr11 64550933 64551532 CCAAT + | 0.584165 0.415835 Histone 1647425 | NM_147777	chr11	+	64551485	64564620	64551585	64563840	7	64551485,64556215,64556478,64558894,64559106,64559567,64563733,	64551684,64556251,64556599,64559010,64559254,64559711,64564620,	sorting nexin 15 isoform B	29907
Overlap_TSS | 120462 | 1647757 chr11 65357472 65358071 CCAAT + | 0.892419 0.107581 Histone 1647757 | NM_152760	chr11	+	65357985	65377748	65358112	65377382	13	65357985,65373524,65373966,65374196,65374477,65374797,65375101,65375374,65375686,65376511,65376676,65376919,65377328,	65358148,65373629,65374077,65374318,65374601,65374902,65375207,65375450,65375726,65376598,65376836,65377005,65377748,	sorting nexin 6B	254122
Overlap_TSS | 120463 | 1647759 chr11 65357502 65358101 CCAAT + | 0.892419 0.107581 Histone 1647759 | NM_152760	chr11	+	65357985	65377748	65358112	65377382	13	65357985,65373524,65373966,65374196,65374477,65374797,65375101,65375374,65375686,65376511,65376676,65376919,65377328,	65358148,65373629,65374077,65374318,65374601,65374902,65375207,65375450,65375726,65376598,65376836,65377005,65377748,	sorting nexin 6B	254122
Overlap_TSS | 120464 | 1647761 chr11 65357790 65358389 CCAAT + | 0.898628 0.101372 Histone 1647761 | NM_152760	chr11	+	65357985	65377748	65358112	65377382	13	65357985,65373524,65373966,65374196,65374477,65374797,65375101,65375374,65375686,65376511,65376676,65376919,65377328,	65358148,65373629,65374077,65374318,65374601,65374902,65375207,65375450,65375726,65376598,65376836,65377005,65377748,	sorting nexin 6B	254122
Overlap_TSS | 120476 | 1647950 chr11 65813200 65813799 CCAAT - | 0.963760 0.036240 Histone 1647950 | NM_020470	chr11	-	65808626	65813214	65808683	65813032	8	65808626,65808919,65809427,65809747,65811644,65811858,65812127,65813001,	65808830,65809013,65809583,65809805,65811723,65811963,65812339,65813214,	Yip1 interacting factor homolog	10897
Overlap_TSS | 120481 | 1648059 chr11 66003889 66004488 CCAAT + | 0.562021 0.437979 Histone 1648059 | NM_005700	chr11	+	66004455	66033706	66006247	66033298	18	66004455,66006242,66009219,66010586,66011314,66011960,66015299,66015540,66015744,66016762,66017113,66017587,66019252,66019411,66019676,66021344,66028658,66033125,	66004512,66006517,66009309,66010724,66011389,66012054,66015430,66015671,66015803,66016957,66017226,66017680,66019315,66019536,66019797,66021524,66028821,66033706,	dipeptidyl peptidase III	10072
Overlap_TSS | 120481 | 1648059 chr11 66003889 66004488 CCAAT + | 0.562021 0.437979 Histone 1648059 | NM_130443	chr11	+	66004455	66033706	66006247	66033298	18	66004455,66006239,66009219,66010586,66011314,66011960,66015299,66015540,66015744,66016762,66017113,66017587,66019252,66019411,66019676,66021344,66028658,66033125,	66004512,66006517,66009309,66010724,66011389,66012054,66015430,66015671,66015803,66016957,66017226,66017680,66019315,66019536,66019797,66021524,66028821,66033706,	dipeptidyl peptidase III	10072
Overlap_TSS | 120486 | 1648240 chr11 66431868 66432467 CCAAT - | 0.906417 0.093582 Histone 1648240 | NM_022172	chr11	-	66372572	66431916	66372945	66396206	21	66372572,66373276,66373657,66373983,66374266,66374720,66375086,66375836,66376485,66376793,66377285,66387820,66390233,66392892,66394348,66394821,66395098,66395361,66395733,66396070,66431867,	66373194,66373417,66373906,66374163,66374511,66374970,66375327,66375993,66376707,66376883,66377430,66388003,66390396,66393011,66394500,66394939,66395244,66395527,66395918,66396206,66431916,	pyruvate carboxylase precursor	5091
Overlap_TSS | 120494 | 1648430 chr11 66877488 66878087 CCAAT - | 0.835535 0.164465 Histone 1648430 | NM_021173	chr11	-	66875594	66877593	66876041	66877446	4	66875594,66876737,66877034,66877349,	66876066,66876849,66877124,66877593,	polymerase (DNA-directed), delta 4	57804
Overlap_TSS | 120495 | 1648432 chr11 66877530 66878129 CCAAT - | 0.835535 0.164465 Histone 1648432 | NM_021173	chr11	-	66875594	66877593	66876041	66877446	4	66875594,66876737,66877034,66877349,	66876066,66876849,66877124,66877593,	polymerase (DNA-directed), delta 4	57804
Overlap_TSS | 120508 | 1648501 chr11 67006625 67007224 CCAAT + | 0.851984 0.148016 Histone 1648501 | NM_003977	chr11	+	67007080	67015154	67007205	67015040	6	67007080,67011052,67013313,67014084,67014362,67014834,	67007304,67011232,67013502,67014261,67014504,67015154,	aryl hydrocarbon receptor interacting protein	9049
Overlap_TSS | 120558 | 1648817 chr11 67554168 67554767 CCAAT + | 0.825496 0.174504 Histone 1648817 | NM_002496	chr11	+	67554669	67560690	67556194	67560636	7	67554669,67556194,67556328,67556965,67557153,67560295,67560504,	67554776,67556252,67556379,67557055,67557326,67560424,67560690,	NADH dehydrogenase (ubiquinone) Fe-S protein 8,	4728
Overlap_TSS | 120560 | 1648819 chr11 67554221 67554820 CCAAT + | 0.825496 0.174504 Histone 1648819 | NM_002496	chr11	+	67554669	67560690	67556194	67560636	7	67554669,67556194,67556328,67556965,67557153,67560295,67560504,	67554776,67556252,67556379,67557055,67557326,67560424,67560690,	NADH dehydrogenase (ubiquinone) Fe-S protein 8,	4728
Overlap_TSS | 120570 | 1648981 chr11 67984202 67984801 CCAAT + | 0.614176 0.385824 Histone 1648981 | NM_018312	chr11	+	67984774	68139377	68061708	68137161	23	67984774,68029188,68043544,68061702,68068881,68072110,68075164,68078188,68082609,68088346,68093791,68095083,68098152,68100001,68111970,68114703,68115619,68120140,68124384,68125906,68127385,68133947,68137109,	67984871,68029293,68043695,68061935,68069068,68072248,68075230,68078301,68082723,68088476,68093941,68095148,68098268,68100087,68112068,68114758,68115750,68120262,68124538,68126013,68127536,68134067,68139377,	SAPS domain family, member 3	55291
Overlap_TSS | 120571 | 1648983 chr11 67984269 67984868 CCAAT + | 0.614176 0.385824 Histone 1648983 | NM_018312	chr11	+	67984774	68139377	68061708	68137161	23	67984774,68029188,68043544,68061702,68068881,68072110,68075164,68078188,68082609,68088346,68093791,68095083,68098152,68100001,68111970,68114703,68115619,68120140,68124384,68125906,68127385,68133947,68137109,	67984871,68029293,68043695,68061935,68069068,68072248,68075230,68078301,68082723,68088476,68093941,68095148,68098268,68100087,68112068,68114758,68115750,68120262,68124538,68126013,68127536,68134067,68139377,	SAPS domain family, member 3	55291
Overlap_TSS | 120679 | 1650526 chr11 70836956 70837555 CCAAT - | 0.501034 0.498966 Histone 1650526 | NM_001360	chr11	-	70823104	70837125	70824068	70833646	9	70823104,70826505,70827572,70829920,70830956,70832686,70833548,70836303,70836983,	70824533,70826637,70827777,70830134,70831047,70832909,70833652,70836428,70837125,	7-dehydrocholesterol reductase	1717
Overlap_TSS | 120705 | 1650878 chr11 71500935 71501534 CCAAT - | 0.944580 0.055420 Histone 1650878 | NM_014042	chr11	-	71498280	71501470	71498574	71499970	6	71498280,71498781,71499237,71499850,71500105,71501343,	71498622,71498919,71499297,71499980,71500190,71501470,	hypothetical protein LOC25906	25906
Overlap_TSS | 120707 | 1650880 chr11 71500975 71501574 CCAAT - | 0.944580 0.055420 Histone 1650880 | NM_014042	chr11	-	71498280	71501470	71498574	71499970	6	71498280,71498781,71499237,71499850,71500105,71501343,	71498622,71498919,71499297,71499980,71500190,71501470,	hypothetical protein LOC25906	25906
Overlap_TSS | 120709 | 1650882 chr11 71501029 71501628 CCAAT - | 0.944580 0.055420 Histone 1650882 | NM_014042	chr11	-	71498280	71501470	71498574	71499970	6	71498280,71498781,71499237,71499850,71500105,71501343,	71498622,71498919,71499297,71499980,71500190,71501470,	hypothetical protein LOC25906	25906
Overlap_TSS | 120837 | 1652799 chr11 75203386 75203985 CCAAT + | 0.799563 0.200437 Histone 1652799 | NM_003369	chr11	+	75203859	75532930	75204100	75530105	15	75203859,75240575,75250438,75268570,75277520,75300645,75350135,75372078,75392696,75396225,75397498,75405506,75454401,75504615,75529402,	75204217,75240693,75250473,75268732,75277595,75300731,75350241,75372205,75392781,75396313,75397559,75405672,75454480,75504707,75532930,	UV radiation resistance associated	7405
Overlap_TSS | 120838 | 1652801 chr11 75203438 75204037 CCAAT + | 0.799563 0.200437 Histone 1652801 | NM_003369	chr11	+	75203859	75532930	75204100	75530105	15	75203859,75240575,75250438,75268570,75277520,75300645,75350135,75372078,75392696,75396225,75397498,75405506,75454401,75504615,75529402,	75204217,75240693,75250473,75268732,75277595,75300731,75350241,75372205,75392781,75396313,75397559,75405672,75454480,75504707,75532930,	UV radiation resistance associated	7405
Overlap_TSS | 121 | 1259 chr1 3530965 3531564 ccaat + | 0.832414 0.167586 Histone 1259 | NM_182752	chr1	+	3531415	3536554	3531496	3535027	5	3531415,3531847,3532136,3533923,3534832,	3531697,3531939,3532313,3534077,3536554,	tumor protein p63 regulated 1-like	127262
Overlap_TSS | 121110 | 1656419 chr11 82545192 82545791 CCAAT + | 0.964249 0.035751 Histone 1656419 | NM_015885	chr11	+	82545784	82574483	82546129	82573584	16	82545784,82550016,82552368,82552896,82554289,82555814,82556104,82557117,82560507,82565774,82566403,82569697,82570543,82571088,82571727,82573368,	82546321,82550142,82552557,82553091,82555404,82555998,82556195,82558685,82560604,82565894,82566509,82569881,82570699,82571181,82571763,82574483,	pre-mRNA cleavage complex II protein Pcf11	51585
Overlap_TSS | 121111 | 1656421 chr11 82545332 82545931 CCAAT + | 0.964249 0.035751 Histone 1656421 | NM_015885	chr11	+	82545784	82574483	82546129	82573584	16	82545784,82550016,82552368,82552896,82554289,82555814,82556104,82557117,82560507,82565774,82566403,82569697,82570543,82571088,82571727,82573368,	82546321,82550142,82552557,82553091,82555404,82555998,82556195,82558685,82560604,82565894,82566509,82569881,82570699,82571181,82571763,82574483,	pre-mRNA cleavage complex II protein Pcf11	51585
Overlap_TSS | 121431 | 1661323 chr11 93866361 93866960 CCAAT + | 0.672745 0.327255 Histone 1661323 | NM_017704	chr11	+	93866800	93872392	93869507	93871346	3	93866800,93869417,93870884,	93866849,93869765,93872392,	fetal globin inducing factor	54851
Overlap_TSS | 121432 | 1661324 chr11 93866606 93867205 CCAAT - | 0.646306 0.353694 Histone 1661324 | NM_005590	chr11	-	93790114	93866688	93792938	93865615	19	93790114,93802724,93808645,93809990,93820032,93829089,93832221,93833749,93836926,93840626,93843284,93844387,93849102,93851548,93852487,93858737,93863646,93865595,93866497,	93792995,93802800,93808713,93810049,93820252,93829152,93832395,93833850,93837053,93840707,93843456,93844573,93849217,93851690,93852575,93858898,93863779,93865720,93866688,	meiotic recombination 11 homolog A isoform 2	4361
Overlap_TSS | 121432 | 1661324 chr11 93866606 93867205 CCAAT - | 0.646306 0.353694 Histone 1661324 | NM_005591	chr11	-	93790114	93866688	93792938	93865615	20	93790114,93802724,93808645,93809990,93818623,93820032,93829089,93832221,93833749,93836926,93840626,93843284,93844387,93849102,93851548,93852487,93858737,93863646,93865595,93866604,	93792995,93802800,93808713,93810049,93818707,93820252,93829152,93832395,93833850,93837053,93840707,93843456,93844573,93849217,93851690,93852575,93858898,93863779,93865720,93866688,	meiotic recombination 11 homolog A isoform 1	4361
Overlap_TSS | 121474 | 1661994 chr11 95162546 95163145 CCAAT - | 0.897146 0.102854 Histone 1661994 | NM_144664	chr11	-	95141753	95162602	95144372	95162290	10	95141753,95148733,95151633,95152418,95152690,95155876,95158930,95160435,95161310,95162203,	95144462,95148835,95151769,95152499,95152738,95156076,95159086,95160490,95161375,95162602,	hypothetical protein LOC143684	143684
Overlap_TSS | 121750 | 1665434 chr11 104398755 104399354 CCAAT - | 0.708229 0.291771 Histone 1665434 | NM_001136109	chr11	-	104370176	104399105	104371680	104399073	9	104370176,104371676,104373319,104374821,104376197,104377964,104379210,104383019,104399066,	104370284,104371779,104373429,104374965,104376432,104378138,104379320,104383271,104399105,	caspase 5 isoform b precursor	838
Overlap_TSS | 121750 | 1665434 chr11 104398755 104399354 CCAAT - | 0.708229 0.291771 Histone 1665434 | NM_001136110	chr11	-	104370176	104399105	104371680	104399073	8	104370176,104371676,104373319,104374821,104376197,104377964,104379210,104399066,	104370284,104371779,104373429,104374965,104376432,104378138,104379320,104399105,	caspase 5 isoform c	838
Overlap_TSS | 121750 | 1665434 chr11 104398755 104399354 CCAAT - | 0.708229 0.291771 Histone 1665434 | NM_001136111	chr11	-	104370176	104399105	104371680	104378027	7	104370176,104371676,104373319,104374821,104376197,104377964,104399066,	104370284,104371779,104373429,104374965,104376432,104378138,104399105,	caspase 5 isoform d	838
Overlap_TSS | 121750 | 1665434 chr11 104398755 104399354 CCAAT - | 0.708229 0.291771 Histone 1665434 | NM_001136112	chr11	-	104370176	104399105	104371680	104399073	10	104370176,104371676,104373319,104374821,104376197,104377964,104379210,104383019,104384743,104399066,	104370284,104371779,104373429,104374965,104376432,104378138,104379320,104383271,104384956,104399105,	caspase 5 isoform f precursor	838
Overlap_TSS | 121750 | 1665434 chr11 104398755 104399354 CCAAT - | 0.708229 0.291771 Histone 1665434 | NM_004347	chr11	-	104370176	104399105	104371680	104399073	10	104370176,104371676,104373319,104374821,104376197,104377964,104379210,104383019,104384743,104399066,	104370284,104371779,104373429,104374965,104376432,104378138,104379320,104383271,104384917,104399105,	caspase 5 isoform a precursor	838
Overlap_TSS | 121750 | 1665434 chr11 104398755 104399354 CCAAT - | 0.708229 0.291771 Histone 1665434 | NR_024239	chr11	-	104370176	104399105	104399105	104399105	8	104370176,104371676,104373319,104374821,104376197,104377964,104383019,104399066,	104370284,104371779,104373429,104374965,104376432,104378138,104383271,104399105,		838
Overlap_TSS | 121859 | 1666729 chr11 107496987 107497586 CCAAT + | 0.678748 0.321252 Histone 1666729 | NM_000019	chr11	+	107497467	107524099	107497543	107523327	12	107497467,107507843,107509756,107510157,107511078,107514834,107516001,107517541,107518373,107519919,107522138,107523206,	107497615,107507891,107509874,107510253,107511179,107514978,107516152,107517637,107518487,107519984,107522296,107524099,	acetyl-Coenzyme A acetyltransferase 1 precursor	38
Overlap_TSS | 121864 | 1666773 chr11 107598198 107598797 CCAAT + | 0.948799 0.051201 Histone 1666773 | NM_000051	chr11	+	107598768	107745036	107603561	107741445	63	107598768,107603531,107603712,107605114,107611606,107619889,107620724,107622900,107624869,107626637,107627773,107628753,107629750,107632151,107633417,107634922,107643107,107644346,107647000,107647187,107648468,107648658,107655427,107656931,107658646,107660163,107663536,107664913,107665538,107668555,107669249,107670863,107673223,107675650,107677584,107678789,107680611,107683833,107686096,107688347…	107599123,107603633,107603825,107605260,107611771,107620055,107620963,107623064,107625039,107627009,107627968,107628849,107629976,107632277,107633543,107635012,107643279,107644546,107647083,107647343,107648544,107648789,107655545,107657105,107658816,107660410,107663652,107665040,107665738,107668730,107669414,107670996,107673319,107675822,107677726,107678966,107680789,107683921,107686252,107688435…	ataxia telangiectasia mutated protein isoform 1	472
Overlap_TSS | 122203 | 1671721 chr11 116703265 116703864 CCAAT + | 0.633650 0.366350 Histone 1671721 | NM_014956	chr11	+	116703780	116789192	116714512	116788094	33	116703780,116711530,116714491,116720091,116727715,116737760,116738329,116739354,116747005,116749676,116751633,116756539,116757626,116758721,116763128,116766702,116766924,116768151,116768421,116768929,116770275,116770845,116771048,116771472,116771979,116772475,116773016,116783850,116784815,116785543,116786753,116787720,116787997,	116703830,116711606,116714594,116720203,116727914,116737919,116738464,116739432,116747392,116749757,116751717,116756631,116757794,116758868,116763338,116766834,116767141,116768229,116768553,116769052,116770419,116770929,116771117,116771648,116772106,116772537,116773239,116783958,116784954,116785891,116786820,116787843,116789192,	centrosomal protein 164kDa	22897
Overlap_TSS | 122280 | 1672811 chr11 118709930 118710529 CCAAT + | 0.951201 0.048799 Histone 1672811 | NM_032015	chr11	+	118710446	118713232	118711042	118712344	1	118710446,	118713232,	ring finger protein 26	79102
Overlap_TSS | 122412 | 1674884 chr11 122437974 122438573 CCAAT - | 0.585338 0.414662 Histone 1674884 | NM_006597	chr11	-	122433409	122438054	122433651	122437242	9	122433409,122434169,122434549,122434976,122435390,122436033,122436510,122437037,122437981,	122433837,122434402,122434748,122435179,122435946,122436186,122436716,122437247,122438054,	heat shock 70kDa protein 8 isoform 1	3312
Overlap_TSS | 122412 | 1674884 chr11 122437974 122438573 CCAAT - | 0.585338 0.414662 Histone 1674884 | NM_153201	chr11	-	122433409	122438054	122433651	122437242	8	122433409,122434684,122434976,122435390,122436033,122436510,122437037,122437981,	122433746,122434748,122435179,122435946,122436186,122436716,122437247,122438054,	heat shock 70kDa protein 8 isoform 2	3312
Overlap_TSS | 122414 | 1674886 chr11 122438004 122438603 CCAAT - | 0.585338 0.414662 Histone 1674886 | NM_006597	chr11	-	122433409	122438054	122433651	122437242	9	122433409,122434169,122434549,122434976,122435390,122436033,122436510,122437037,122437981,	122433837,122434402,122434748,122435179,122435946,122436186,122436716,122437247,122438054,	heat shock 70kDa protein 8 isoform 1	3312
Overlap_TSS | 122414 | 1674886 chr11 122438004 122438603 CCAAT - | 0.585338 0.414662 Histone 1674886 | NM_153201	chr11	-	122433409	122438054	122433651	122437242	8	122433409,122434684,122434976,122435390,122436033,122436510,122437037,122437981,	122433746,122434748,122435179,122435946,122436186,122436716,122437247,122438054,	heat shock 70kDa protein 8 isoform 2	3312
Overlap_TSS | 122525 | 1676527 chr11 125643686 125644285 CCAAT + | 0.993464 0.006536 Histone 1676527 | NM_017547	chr11	+	125644264	125653237	125644311	125652794	11	125644264,125646541,125648073,125648440,125650031,125650431,125650898,125651163,125651498,125652175,125652539,	125644396,125646762,125648184,125648559,125650126,125650533,125650975,125651324,125651628,125652280,125653237,	FAD-dependent oxidoreductase domain containing	55572
Overlap_TSS | 122526 | 1676528 chr11 125643931 125644530 CCAAT - | 0.800262 0.199738 Histone 1676528 | NM_003139	chr11	-	125638043	125643960	125639020	125643909	14	125638043,125639295,125639480,125640063,125640372,125640841,125641067,125641291,125641580,125641867,125642279,125642653,125643107,125643792,	125639149,125639394,125639644,125640277,125640545,125640928,125641186,125641383,125641734,125642027,125642440,125642817,125643191,125643960,	signal recognition particle receptor	6734
Overlap_TSS | 122527 | 1676529 chr11 125643787 125644386 CCAAT + | 0.993464 0.006536 Histone 1676529 | NM_017547	chr11	+	125644264	125653237	125644311	125652794	11	125644264,125646541,125648073,125648440,125650031,125650431,125650898,125651163,125651498,125652175,125652539,	125644396,125646762,125648184,125648559,125650126,125650533,125650975,125651324,125651628,125652280,125653237,	FAD-dependent oxidoreductase domain containing	55572
Overlap_TSS | 122708 | 1678878 chr11 129803705 129804304 CCAAT - | 0.919032 0.080968 Histone 1678878 | NM_007037	chr11	-	129780027	129803749	129780662	129803391	9	129780027,129783568,129783872,129786521,129789635,129791267,129792044,129794157,129802671,	129781233,129783744,129784045,129786705,129789937,129791435,129792180,129794397,129803749,	ADAM metallopeptidase with thrombospondin type 1	11095
Overlap_TSS | 123039 | 1684415 chr11 129377834 129378433 CCAAT - | 0.649266 0.350734 Histone 1684415 | NM_020228	chr11	-	129274810	129377940	129277417	129336069	22	129274810,129280742,129285580,129287189,129289808,129290764,129292231,129293643,129298352,129299986,129304514,129306120,129307206,129310205,129312702,129317530,129319875,129322249,129330616,129332850,129336000,129377826,	129277621,129280846,129285761,129287330,129290123,129290965,129292342,129293823,129298508,129300334,129304526,129306363,129307336,129310323,129312775,129317734,129320117,129322475,129330676,129333015,129336187,129377940,	PR domain containing 10 isoform 1	56980
Overlap_TSS | 123039 | 1684415 chr11 129377834 129378433 CCAAT - | 0.649266 0.350734 Histone 1684415 | NM_199437	chr11	-	129274810	129377940	129277417	129336069	21	129274810,129280742,129285580,129287189,129289808,129290764,129292231,129293643,129298352,129299986,129306120,129307206,129310205,129312702,129317530,129319875,129322249,129330616,129332850,129336000,129377826,	129277621,129280846,129285761,129287330,129290123,129290965,129292342,129293823,129298508,129300334,129306363,129307336,129310323,129312775,129317734,129320117,129322475,129330676,129333015,129336187,129377940,	PR domain containing 10 isoform 2	56980
Overlap_TSS | 123480 | 1690552 chr11 118709969 118710568 CCAAT + | 0.951201 0.048799 Histone 1690552 | NM_032015	chr11	+	118710446	118713232	118711042	118712344	1	118710446,	118713232,	ring finger protein 26	79102
Overlap_TSS | 123485 | 1690661 chr11 118471359 118471958 CCAAT - | 0.994574 0.005426 Histone 1690661 | NM_002105	chr11	-	118469794	118471387	118470882	118471314	1	118469794,	118471387,	H2A histone family, member X	3014
Overlap_TSS | 123487 | 1690663 chr11 118471273 118471872 CCAAT - | 0.994574 0.005426 Histone 1690663 | NM_002105	chr11	-	118469794	118471387	118470882	118471314	1	118469794,	118471387,	H2A histone family, member X	3014
Overlap_TSS | 123490 | 1690691 chr11 118433020 118433619 CCAAT - | 0.824412 0.175588 Histone 1690691 | NM_001130991	chr11	-	118420105	118433135	118421514	118432082	26	118420105,118421702,118422338,118422483,118423655,118423868,118424169,118424397,118424635,118424939,118425477,118425698,118426956,118427359,118427740,118428011,118428216,118428558,118430042,118430415,118430905,118431106,118431414,118431671,118431991,118433073,	118421576,118421753,118422389,118422724,118423740,118424002,118424292,118424485,118424808,118425125,118425557,118425759,118427095,118427547,118427873,118428094,118428351,118428751,118430158,118430597,118430982,118431261,118431493,118431765,118432089,118433135,	hypoxia up-regulated 1 precursor	10525
Overlap_TSS | 123490 | 1690691 chr11 118433020 118433619 CCAAT - | 0.824412 0.175588 Histone 1690691 | NM_006389	chr11	-	118420105	118433126	118421514	118432082	26	118420105,118421702,118422338,118422483,118423655,118423868,118424169,118424397,118424635,118424939,118425477,118425698,118426956,118427359,118427740,118428011,118428216,118428558,118430042,118430415,118430905,118431106,118431414,118431671,118431991,118432940,	118421576,118421753,118422389,118422724,118423740,118424002,118424292,118424485,118424808,118425125,118425557,118425759,118427095,118427547,118427873,118428094,118428351,118428751,118430158,118430597,118430982,118431261,118431493,118431765,118432089,118433126,	hypoxia up-regulated 1 precursor	10525
Overlap_TSS | 123546 | 1691568 chr11 116703299 116703898 CCAAT + | 0.633650 0.366350 Histone 1691568 | NM_014956	chr11	+	116703780	116789192	116714512	116788094	33	116703780,116711530,116714491,116720091,116727715,116737760,116738329,116739354,116747005,116749676,116751633,116756539,116757626,116758721,116763128,116766702,116766924,116768151,116768421,116768929,116770275,116770845,116771048,116771472,116771979,116772475,116773016,116783850,116784815,116785543,116786753,116787720,116787997,	116703830,116711606,116714594,116720203,116727914,116737919,116738464,116739432,116747392,116749757,116751717,116756631,116757794,116758868,116763338,116766834,116767141,116768229,116768553,116769052,116770419,116770929,116771117,116771648,116772106,116772537,116773239,116783958,116784954,116785891,116786820,116787843,116789192,	centrosomal protein 164kDa	22897
Overlap_TSS | 124293 | 1701435 chr11 95162452 95163051 CCAAT - | 0.897146 0.102854 Histone 1701435 | NM_144664	chr11	-	95141753	95162602	95144372	95162290	10	95141753,95148733,95151633,95152418,95152690,95155876,95158930,95160435,95161310,95162203,	95144462,95148835,95151769,95152499,95152738,95156076,95159086,95160490,95161375,95162602,	hypothetical protein LOC143684	143684
Overlap_TSS | 12433 | 173099 chr1 94359038 94359637 CCAAT - | 0.764248 0.235752 Histone 173099 | NM_000350	chr1	-	94230981	94359293	94231380	94359189	50	94230981,94234252,94236004,94238979,94239145,94240001,94243584,94245777,94246378,94246894,94248943,94249405,94252686,94253882,94257725,94259383,94259783,94259989,94261529,94263097,94267588,94268571,94269139,94269921,94274883,94275288,94278186,94279352,94280904,94281479,94282756,94285062,94287011,94289776,94293254,94294744,94298680,94300720,94301255,94315833,94316733,94317465,94318621,94321495,943…	94231386,94234339,94236254,94239072,94239249,94240136,94243726,94245884,94246441,94247015,94249073,94249529,94252834,94253998,94257903,94259553,94259858,94260095,94261562,94263192,94267775,94268670,94269264,94270187,94274932,94275494,94278271,94279546,94281042,94281619,94282888,94285237,94287101,94289842,94293459,94294966,94298903,94300897,94301461,94316031,94316850,94317605,94318862,94321585,943…	ATP-binding cassette, sub-family A member 4	24
Overlap_TSS | 124331 | 1702108 chr11 93939612 93940211 CCAAT + | 0.692151 0.307849 Histone 1702108 | NM_152431	chr11	+	93940121	93994234	93940332	93993806	20	93940121,93941543,93947812,93950091,93956261,93958258,93959863,93961934,93966331,93968122,93970617,93974608,93976797,93980252,93981396,93989306,93990767,93992573,93992810,93993689,	93940419,93941622,93947944,93950306,93956383,93958339,93960061,93962046,93966455,93968240,93970729,93974793,93976870,93980453,93981500,93989377,93990921,93992699,93992958,93994234,	piwi-like 4	143689
Overlap_TSS | 124332 | 1702110 chr11 93939547 93940146 CCAAT + | 0.692151 0.307849 Histone 1702110 | NM_152431	chr11	+	93940121	93994234	93940332	93993806	20	93940121,93941543,93947812,93950091,93956261,93958258,93959863,93961934,93966331,93968122,93970617,93974608,93976797,93980252,93981396,93989306,93990767,93992573,93992810,93993689,	93940419,93941622,93947944,93950306,93956383,93958339,93960061,93962046,93966455,93968240,93970729,93974793,93976870,93980453,93981500,93989377,93990921,93992699,93992958,93994234,	piwi-like 4	143689
Overlap_TSS | 124334 | 1702141 chr11 93866541 93867140 CCAAT - | 0.646306 0.353694 Histone 1702141 | NM_005590	chr11	-	93790114	93866688	93792938	93865615	19	93790114,93802724,93808645,93809990,93820032,93829089,93832221,93833749,93836926,93840626,93843284,93844387,93849102,93851548,93852487,93858737,93863646,93865595,93866497,	93792995,93802800,93808713,93810049,93820252,93829152,93832395,93833850,93837053,93840707,93843456,93844573,93849217,93851690,93852575,93858898,93863779,93865720,93866688,	meiotic recombination 11 homolog A isoform 2	4361
Overlap_TSS | 124334 | 1702141 chr11 93866541 93867140 CCAAT - | 0.646306 0.353694 Histone 1702141 | NM_005591	chr11	-	93790114	93866688	93792938	93865615	20	93790114,93802724,93808645,93809990,93818623,93820032,93829089,93832221,93833749,93836926,93840626,93843284,93844387,93849102,93851548,93852487,93858737,93863646,93865595,93866604,	93792995,93802800,93808713,93810049,93818707,93820252,93829152,93832395,93833850,93837053,93840707,93843456,93844573,93849217,93851690,93852575,93858898,93863779,93865720,93866688,	meiotic recombination 11 homolog A isoform 1	4361
Overlap_TSS | 124335 | 1702142 chr11 93866296 93866895 CCAAT + | 0.672745 0.327255 Histone 1702142 | NM_017704	chr11	+	93866800	93872392	93869507	93871346	3	93866800,93869417,93870884,	93866849,93869765,93872392,	fetal globin inducing factor	54851
Overlap_TSS | 124988 | 1712115 chr11 71469101 71469700 CCAAT - | 0.975020 0.024980 Histone 1712115 | NM_006185	chr11	-	71391558	71469221	71392220	71424637	27	71391558,71392580,71392918,71393333,71393926,71394728,71395882,71397381,71397660,71397961,71399479,71401094,71401588,71405101,71406380,71406876,71407089,71407516,71408187,71409897,71411032,71411758,71412967,71417898,71424595,71458535,71469151,	71392232,71392793,71393035,71393510,71394063,71394957,71396129,71397539,71397879,71398081,71399548,71401136,71404954,71405224,71406521,71406994,71407207,71407674,71408311,71409985,71411113,71411841,71413047,71417984,71424669,71458605,71469221,	nuclear mitotic apparatus protein 1	4926
Overlap_TSS | 125 | 1368 chr1 3806545 3807144 CCAAT - | 0.838924 0.161076 Histone 1368 | NM_207356	chr1	-	3795562	3806717	3796383	3806610	4	3795562,3796992,3799306,3806595,	3796497,3797481,3799420,3806717,	hypothetical protein LOC339448	339448
Overlap_TSS | 125032 | 1712501 chr11 70837002 70837601 CCAAT - | 0.501034 0.498966 Histone 1712501 | NM_001360	chr11	-	70823104	70837125	70824068	70833646	9	70823104,70826505,70827572,70829920,70830956,70832686,70833548,70836303,70836983,	70824533,70826637,70827777,70830134,70831047,70832909,70833652,70836428,70837125,	7-dehydrocholesterol reductase	1717
Overlap_TSS | 125151 | 1713902 chr11 67984307 67984906 CCAAT + | 0.682440 0.317560 Histone 1713902 | NM_018312	chr11	+	67984774	68139377	68061708	68137161	23	67984774,68029188,68043544,68061702,68068881,68072110,68075164,68078188,68082609,68088346,68093791,68095083,68098152,68100001,68111970,68114703,68115619,68120140,68124384,68125906,68127385,68133947,68137109,	67984871,68029293,68043695,68061935,68069068,68072248,68075230,68078301,68082723,68088476,68093941,68095148,68098268,68100087,68112068,68114758,68115750,68120262,68124538,68126013,68127536,68134067,68139377,	SAPS domain family, member 3	55291
Overlap_TSS | 125157 | 1714051 chr11 67645379 67645978 CCAAT - | 0.908601 0.091399 Histone 1714051 | NM_001277	chr11	-	67576901	67645434	67578030	67645220	12	67576901,67585995,67588567,67589828,67590471,67592921,67594231,67594766,67598759,67605446,67621061,67644870,	67578090,67586077,67588674,67589937,67590559,67592980,67594336,67594900,67598873,67605500,67621173,67645434,	choline kinase alpha isoform a	1119
Overlap_TSS | 125157 | 1714051 chr11 67645379 67645978 CCAAT - | 0.908601 0.091399 Histone 1714051 | NM_212469	chr11	-	67576901	67645434	67578030	67645220	11	67576901,67585995,67588567,67589828,67590471,67592921,67594231,67594766,67598759,67621061,67644870,	67578090,67586077,67588674,67589937,67590559,67592980,67594336,67594900,67598873,67621173,67645434,	choline kinase alpha isoform b	1119
Overlap_TSS | 125158 | 1714053 chr11 67645315 67645914 CCAAT - | 0.908601 0.091399 Histone 1714053 | NM_001277	chr11	-	67576901	67645434	67578030	67645220	12	67576901,67585995,67588567,67589828,67590471,67592921,67594231,67594766,67598759,67605446,67621061,67644870,	67578090,67586077,67588674,67589937,67590559,67592980,67594336,67594900,67598873,67605500,67621173,67645434,	choline kinase alpha isoform a	1119
Overlap_TSS | 125158 | 1714053 chr11 67645315 67645914 CCAAT - | 0.908601 0.091399 Histone 1714053 | NM_212469	chr11	-	67576901	67645434	67578030	67645220	11	67576901,67585995,67588567,67589828,67590471,67592921,67594231,67594766,67598759,67621061,67644870,	67578090,67586077,67588674,67589937,67590559,67592980,67594336,67594900,67598873,67621173,67645434,	choline kinase alpha isoform b	1119
Overlap_TSS | 125160 | 1714068 chr11 67554107 67554706 CCAAT + | 0.825496 0.174504 Histone 1714068 | NM_002496	chr11	+	67554669	67560690	67556194	67560636	7	67554669,67556194,67556328,67556965,67557153,67560295,67560504,	67554776,67556252,67556379,67557055,67557326,67560424,67560690,	NADH dehydrogenase (ubiquinone) Fe-S protein 8,	4728
Overlap_TSS | 125189 | 1714411 chr11 67032254 67032853 CCAAT - | 0.972241 0.027759 Histone 1714411 | NM_005851	chr11	-	67030543	67032678	67030991	67032129	4	67030543,67031411,67031638,67032047,	67031059,67031544,67031736,67032678,	cyclin-dependent kinase 2 associated protein 2	10263
Overlap_TSS | 125191 | 1714413 chr11 67032227 67032826 CCAAT - | 0.972241 0.027759 Histone 1714413 | NM_005851	chr11	-	67030543	67032678	67030991	67032129	4	67030543,67031411,67031638,67032047,	67031059,67031544,67031736,67032678,	cyclin-dependent kinase 2 associated protein 2	10263
Overlap_TSS | 125193 | 1714415 chr11 67032186 67032785 CCAAT - | 0.666820 0.333180 Histone 1714415 | NM_005851	chr11	-	67030543	67032678	67030991	67032129	4	67030543,67031411,67031638,67032047,	67031059,67031544,67031736,67032678,	cyclin-dependent kinase 2 associated protein 2	10263
Overlap_TSS | 125195 | 1714417 chr11 67032146 67032745 CCAAT - | 0.948322 0.051678 Histone 1714417 | NM_005851	chr11	-	67030543	67032678	67030991	67032129	4	67030543,67031411,67031638,67032047,	67031059,67031544,67031736,67032678,	cyclin-dependent kinase 2 associated protein 2	10263
Overlap_TSS | 125209 | 1714661 chr11 66482346 66482945 CCAAT - | 0.998995 0.001005 Histone 1714661 | NM_000920	chr11	-	66372572	66482423	66372945	66396206	22	66372572,66373276,66373657,66373983,66374266,66374720,66375086,66375836,66376485,66376793,66377285,66387820,66390233,66392892,66394348,66394821,66395098,66395361,66395733,66396070,66476476,66482368,	66373194,66373417,66373906,66374163,66374511,66374970,66375327,66375993,66376707,66376883,66377430,66388003,66390396,66393011,66394500,66394939,66395244,66395527,66395918,66396206,66476515,66482423,	pyruvate carboxylase precursor	5091
Overlap_TSS | 125209 | 1714661 chr11 66482346 66482945 CCAAT - | 0.998995 0.001005 Histone 1714661 | NM_001040716	chr11	-	66372572	66482423	66372945	66396206	23	66372572,66373276,66373657,66373983,66374266,66374720,66375086,66375836,66376485,66376793,66377285,66387820,66390233,66392892,66394348,66394821,66395098,66395361,66395733,66396070,66476476,66478295,66482368,	66373194,66373417,66373906,66374163,66374511,66374970,66375327,66375993,66376707,66376883,66377430,66388003,66390396,66393011,66394500,66394939,66395244,66395527,66395918,66396206,66476515,66478483,66482423,	pyruvate carboxylase precursor	5091
Overlap_TSS | 125211 | 1714663 chr11 66482316 66482915 CCAAT - | 0.998995 0.001005 Histone 1714663 | NM_000920	chr11	-	66372572	66482423	66372945	66396206	22	66372572,66373276,66373657,66373983,66374266,66374720,66375086,66375836,66376485,66376793,66377285,66387820,66390233,66392892,66394348,66394821,66395098,66395361,66395733,66396070,66476476,66482368,	66373194,66373417,66373906,66374163,66374511,66374970,66375327,66375993,66376707,66376883,66377430,66388003,66390396,66393011,66394500,66394939,66395244,66395527,66395918,66396206,66476515,66482423,	pyruvate carboxylase precursor	5091
Overlap_TSS | 125211 | 1714663 chr11 66482316 66482915 CCAAT - | 0.998995 0.001005 Histone 1714663 | NM_001040716	chr11	-	66372572	66482423	66372945	66396206	23	66372572,66373276,66373657,66373983,66374266,66374720,66375086,66375836,66376485,66376793,66377285,66387820,66390233,66392892,66394348,66394821,66395098,66395361,66395733,66396070,66476476,66478295,66482368,	66373194,66373417,66373906,66374163,66374511,66374970,66375327,66375993,66376707,66376883,66377430,66388003,66390396,66393011,66394500,66394939,66395244,66395527,66395918,66396206,66476515,66478483,66482423,	pyruvate carboxylase precursor	5091
Overlap_TSS | 125216 | 1714830 chr11 66140209 66140808 CCAAT + | 0.870552 0.129448 Histone 1714830 | NM_006328	chr11	+	66140628	66153966	66140767	66150715	3	66140628,66148260,66150507,	66141104,66149725,66153966,	RNA binding motif protein 14	10432
Overlap_TSS | 125218 | 1714832 chr11 66140176 66140775 CCAAT + | 0.870552 0.129448 Histone 1714832 | NM_006328	chr11	+	66140628	66153966	66140767	66150715	3	66140628,66148260,66150507,	66141104,66149725,66153966,	RNA binding motif protein 14	10432
Overlap_TSS | 125220 | 1714834 chr11 66140137 66140736 CCAAT + | 0.870552 0.129448 Histone 1714834 | NM_006328	chr11	+	66140628	66153966	66140767	66150715	3	66140628,66148260,66150507,	66141104,66149725,66153966,	RNA binding motif protein 14	10432
Overlap_TSS | 125222 | 1714886 chr11 66003961 66004560 CCAAT + | 0.562021 0.437979 Histone 1714886 | NM_005700	chr11	+	66004455	66033706	66006247	66033298	18	66004455,66006242,66009219,66010586,66011314,66011960,66015299,66015540,66015744,66016762,66017113,66017587,66019252,66019411,66019676,66021344,66028658,66033125,	66004512,66006517,66009309,66010724,66011389,66012054,66015430,66015671,66015803,66016957,66017226,66017680,66019315,66019536,66019797,66021524,66028821,66033706,	dipeptidyl peptidase III	10072
Overlap_TSS | 125222 | 1714886 chr11 66003961 66004560 CCAAT + | 0.562021 0.437979 Histone 1714886 | NM_130443	chr11	+	66004455	66033706	66006247	66033298	18	66004455,66006239,66009219,66010586,66011314,66011960,66015299,66015540,66015744,66016762,66017113,66017587,66019252,66019411,66019676,66021344,66028658,66033125,	66004512,66006517,66009309,66010724,66011389,66012054,66015430,66015671,66015803,66016957,66017226,66017680,66019315,66019536,66019797,66021524,66028821,66033706,	dipeptidyl peptidase III	10072
Overlap_TSS | 125227 | 1714999 chr11 65813074 65813673 CCAAT - | 0.963760 0.036240 Histone 1714999 | NM_020470	chr11	-	65808626	65813214	65808683	65813032	8	65808626,65808919,65809427,65809747,65811644,65811858,65812127,65813001,	65808830,65809013,65809583,65809805,65811723,65811963,65812339,65813214,	Yip1 interacting factor homolog	10897
Overlap_TSS | 125228 | 1715001 chr11 65813032 65813631 CCAAT - | 0.963760 0.036240 Histone 1715001 | NM_020470	chr11	-	65808626	65813214	65808683	65813032	8	65808626,65808919,65809427,65809747,65811644,65811858,65812127,65813001,	65808830,65809013,65809583,65809805,65811723,65811963,65812339,65813214,	Yip1 interacting factor homolog	10897
Overlap_TSS | 125261 | 1715651 chr11 64441196 64441795 CCAAT - | 0.982811 0.017189 Histone 1715651 | NM_015104	chr11	-	64418594	64441239	64419020	64441183	41	64418594,64419337,64420509,64420795,64421459,64421718,64421886,64422133,64422308,64422683,64424541,64424931,64426009,64426307,64426563,64427335,64427637,64429610,64429789,64430160,64430381,64430712,64431302,64431572,64431795,64433038,64433318,64433728,64434087,64434663,64434854,64435085,64435889,64436132,64436374,64437085,64437313,64437868,64438128,64438385,64441012,	64419257,64419490,64420664,64420917,64421542,64421791,64422022,64422218,64422410,64422890,64424677,64425140,64426224,64426434,64426728,64427412,64427708,64429703,64429896,64430241,64430581,64430863,64431487,64431712,64431938,64433198,64433415,64433972,64434243,64434756,64435002,64435323,64436030,64436297,64436471,64437184,64437449,64437971,64438281,64438548,64441239,	ATG2 autophagy related 2 homolog A	23130
Overlap_TSS | 125263 | 1715653 chr11 64441166 64441765 CCAAT - | 0.982811 0.017189 Histone 1715653 | NM_015104	chr11	-	64418594	64441239	64419020	64441183	41	64418594,64419337,64420509,64420795,64421459,64421718,64421886,64422133,64422308,64422683,64424541,64424931,64426009,64426307,64426563,64427335,64427637,64429610,64429789,64430160,64430381,64430712,64431302,64431572,64431795,64433038,64433318,64433728,64434087,64434663,64434854,64435085,64435889,64436132,64436374,64437085,64437313,64437868,64438128,64438385,64441012,	64419257,64419490,64420664,64420917,64421542,64421791,64422022,64422218,64422410,64422890,64424677,64425140,64426224,64426434,64426728,64427412,64427708,64429703,64429896,64430241,64430581,64430863,64431487,64431712,64431938,64433198,64433415,64433972,64434243,64434756,64435002,64435323,64436030,64436297,64436471,64437184,64437449,64437971,64438281,64438548,64441239,	ATG2 autophagy related 2 homolog A	23130
Overlap_TSS | 125266 | 1715665 chr11 64402653 64403252 CCAAT - | 0.913395 0.086605 Histone 1715665 | NM_006795	chr11	-	64376783	64402767	64378380	64402512	5	64376783,64379369,64383971,64398468,64402108,	64378905,64379534,64384384,64398566,64402767,	EH-domain containing 1	10938
Overlap_TSS | 125276 | 1715719 chr11 64302556 64303155 CCAAT - | 0.906590 0.093410 Histone 1715719 | NM_004630	chr11	-	64288653	64302817	64289865	64302440	13	64288653,64290947,64291239,64291618,64292153,64293069,64293270,64293473,64294011,64294303,64297477,64300545,64302409,	64290203,64291127,64291299,64291892,64292334,64293177,64293386,64293657,64294101,64294456,64297553,64300674,64302817,	splicing factor 1 isoform 1	7536
Overlap_TSS | 125276 | 1715719 chr11 64302556 64303155 CCAAT - | 0.906590 0.093410 Histone 1715719 | NM_201995	chr11	-	64288653	64302817	64289436	64302440	14	64288653,64289998,64290947,64291239,64291618,64292153,64293069,64293270,64293473,64294011,64294303,64297477,64300545,64302409,	64289566,64290203,64291127,64291299,64291892,64292334,64293177,64293386,64293657,64294101,64294456,64297553,64300674,64302817,	splicing factor 1 isoform 2	7536
Overlap_TSS | 125276 | 1715719 chr11 64302556 64303155 CCAAT - | 0.906590 0.093410 Histone 1715719 | NM_201997	chr11	-	64300091	64302817	64300462	64302440	2	64300091,64302409,	64300674,64302817,	splicing factor 1 isoform 4	7536
Overlap_TSS | 125276 | 1715719 chr11 64302556 64303155 CCAAT - | 0.906590 0.093410 Histone 1715719 | NM_201998	chr11	-	64288653	64302817	64289501	64302440	13	64288653,64290947,64291239,64291618,64292153,64293069,64293270,64293473,64294011,64294303,64297477,64300545,64302409,	64289566,64291127,64291299,64291892,64292334,64293177,64293386,64293657,64294101,64294456,64297553,64300674,64302817,	splicing factor 1 isoform 3	7536
Overlap_TSS | 125277 | 1715721 chr11 64302519 64303118 CCAAT - | 0.906590 0.093410 Histone 1715721 | NM_004630	chr11	-	64288653	64302817	64289865	64302440	13	64288653,64290947,64291239,64291618,64292153,64293069,64293270,64293473,64294011,64294303,64297477,64300545,64302409,	64290203,64291127,64291299,64291892,64292334,64293177,64293386,64293657,64294101,64294456,64297553,64300674,64302817,	splicing factor 1 isoform 1	7536
Overlap_TSS | 125277 | 1715721 chr11 64302519 64303118 CCAAT - | 0.906590 0.093410 Histone 1715721 | NM_201995	chr11	-	64288653	64302817	64289436	64302440	14	64288653,64289998,64290947,64291239,64291618,64292153,64293069,64293270,64293473,64294011,64294303,64297477,64300545,64302409,	64289566,64290203,64291127,64291299,64291892,64292334,64293177,64293386,64293657,64294101,64294456,64297553,64300674,64302817,	splicing factor 1 isoform 2	7536
Overlap_TSS | 125277 | 1715721 chr11 64302519 64303118 CCAAT - | 0.906590 0.093410 Histone 1715721 | NM_201997	chr11	-	64300091	64302817	64300462	64302440	2	64300091,64302409,	64300674,64302817,	splicing factor 1 isoform 4	7536
Overlap_TSS | 125277 | 1715721 chr11 64302519 64303118 CCAAT - | 0.906590 0.093410 Histone 1715721 | NM_201998	chr11	-	64288653	64302817	64289501	64302440	13	64288653,64290947,64291239,64291618,64292153,64293069,64293270,64293473,64294011,64294303,64297477,64300545,64302409,	64289566,64291127,64291299,64291892,64292334,64293177,64293386,64293657,64294101,64294456,64297553,64300674,64302817,	splicing factor 1 isoform 3	7536
Overlap_TSS | 125311 | 1716146 chr11 63498116 63498715 CCAAT + | 0.992871 0.007129 Histone 1716146 | NM_004074	chr11	+	63498654	63500591	63498728	63500368	2	63498654,63500272,	63498842,63500591,	cytochrome c oxidase subunit VIIIa	1351
Overlap_TSS | 125342 | 1716881 chr11 62356051 62356650 CCAAT - | 0.669672 0.330328 Histone 1716881 | NM_003164	chr11	-	62330944	62356136	62331516	62355291	11	62330944,62348213,62348506,62349083,62349330,62349470,62351202,62351390,62351608,62355066,62356001,	62331676,62348335,62348613,62349165,62349387,62349587,62351273,62351446,62351679,62355310,62356136,	syntaxin 5	6811
Overlap_TSS | 125352 | 1716959 chr11 62170601 62171200 CCAAT - | 0.990041 0.009959 Histone 1716959 | NM_198334	chr11	-	62148873	62170680	62149862	62170647	24	62148873,62150112,62150382,62150618,62150907,62151095,62151336,62152816,62153241,62153635,62153861,62154244,62154426,62154648,62155077,62156612,62157052,62157231,62157492,62158868,62163030,62163406,62163674,62170609,	62149972,62150213,62150495,62150732,62150982,62151172,62151401,62153060,62153343,62153732,62154005,62154324,62154553,62154884,62155231,62156793,62157149,62157319,62157562,62159048,62163158,62163515,62163779,62170680,	alpha glucosidase II alpha subunit isoform 2	23193
Overlap_TSS | 125352 | 1716959 chr11 62170601 62171200 CCAAT - | 0.990041 0.009959 Histone 1716959 | NM_198335	chr11	-	62148875	62170680	62149862	62170647	25	62148875,62150112,62150382,62150618,62150907,62151095,62151336,62152816,62153241,62153635,62153861,62154244,62154426,62154648,62155077,62156612,62157052,62157231,62157492,62158357,62158868,62163030,62163406,62163674,62170609,	62149972,62150213,62150495,62150732,62150982,62151172,62151401,62153060,62153343,62153732,62154005,62154324,62154553,62154884,62155231,62156793,62157149,62157319,62157562,62158423,62159048,62163158,62163515,62163779,62170680,	alpha glucosidase II alpha subunit isoform 3	23193
Overlap_TSS | 125353 | 1716961 chr11 62170565 62171164 CCAAT - | 0.990041 0.009959 Histone 1716961 | NM_198334	chr11	-	62148873	62170680	62149862	62170647	24	62148873,62150112,62150382,62150618,62150907,62151095,62151336,62152816,62153241,62153635,62153861,62154244,62154426,62154648,62155077,62156612,62157052,62157231,62157492,62158868,62163030,62163406,62163674,62170609,	62149972,62150213,62150495,62150732,62150982,62151172,62151401,62153060,62153343,62153732,62154005,62154324,62154553,62154884,62155231,62156793,62157149,62157319,62157562,62159048,62163158,62163515,62163779,62170680,	alpha glucosidase II alpha subunit isoform 2	23193
Overlap_TSS | 125353 | 1716961 chr11 62170565 62171164 CCAAT - | 0.990041 0.009959 Histone 1716961 | NM_198335	chr11	-	62148875	62170680	62149862	62170647	25	62148875,62150112,62150382,62150618,62150907,62151095,62151336,62152816,62153241,62153635,62153861,62154244,62154426,62154648,62155077,62156612,62157052,62157231,62157492,62158357,62158868,62163030,62163406,62163674,62170609,	62149972,62150213,62150495,62150732,62150982,62151172,62151401,62153060,62153343,62153732,62154005,62154324,62154553,62154884,62155231,62156793,62157149,62157319,62157562,62158423,62159048,62163158,62163515,62163779,62170680,	alpha glucosidase II alpha subunit isoform 3	23193
Overlap_TSS | 125504 | 1718864 chr11 58630755 58631354 CCAAT + | 0.978825 0.021175 Histone 1718864 | NM_001142703	chr11	+	58631233	58651462	58648236	58650351	3	58631233,58632716,58648227,	58631345,58632761,58651462,	hypothetical protein LOC374393 isoform b	374393
Overlap_TSS | 125504 | 1718864 chr11 58630755 58631354 CCAAT + | 0.978825 0.021175 Histone 1718864 | NM_001142704	chr11	+	58631233	58651462	58648236	58650351	2	58631233,58648227,	58631345,58651462,	hypothetical protein LOC374393 isoform b	374393
Overlap_TSS | 125504 | 1718864 chr11 58630755 58631354 CCAAT + | 0.978825 0.021175 Histone 1718864 | NM_198947	chr11	+	58631233	58651462	58633674	58650351	4	58631233,58632716,58633588,58648227,	58631345,58632761,58633755,58651462,	hypothetical protein LOC374393 isoform a	374393
Overlap_TSS | 125506 | 1718866 chr11 58630678 58631277 CCAAT + | 0.978825 0.021175 Histone 1718866 | NM_001142703	chr11	+	58631233	58651462	58648236	58650351	3	58631233,58632716,58648227,	58631345,58632761,58651462,	hypothetical protein LOC374393 isoform b	374393
Overlap_TSS | 125506 | 1718866 chr11 58630678 58631277 CCAAT + | 0.978825 0.021175 Histone 1718866 | NM_001142704	chr11	+	58631233	58651462	58648236	58650351	2	58631233,58648227,	58631345,58651462,	hypothetical protein LOC374393 isoform b	374393
Overlap_TSS | 125506 | 1718866 chr11 58630678 58631277 CCAAT + | 0.978825 0.021175 Histone 1718866 | NM_198947	chr11	+	58631233	58651462	58633674	58650351	4	58631233,58632716,58633588,58648227,	58631345,58632761,58633755,58651462,	hypothetical protein LOC374393 isoform a	374393
Overlap_TSS | 125546 | 1719202 chr11 58102580 58103179 CCAAT + | 0.726619 0.273381 Histone 1719202 | NM_053023	chr11	+	58103162	58145091	58103330	58141755	11	58103162,58108904,58133878,58134346,58134998,58135652,58136326,58136810,58138277,58140764,58141244,	58103671,58108933,58134088,58134383,58135103,58135787,58136377,58136889,58138392,58140864,58145091,	zinc finger protein 91	80829
Overlap_TSS | 125546 | 1719202 chr11 58102580 58103179 CCAAT + | 0.726619 0.273381 Histone 1719202 | NR_024091	chr11	+	58103162	58149779	58149779	58149779	13	58103162,58108904,58133878,58134346,58134998,58135652,58136326,58136810,58138277,58140764,58141244,58146814,58148082,	58103671,58108933,58134088,58134383,58135103,58135787,58136377,58136889,58138392,58140864,58141617,58146915,58149779,		386607
Overlap_TSS | 125577 | 1719686 chr11 57264800 57265399 CCAAT + | 0.807715 0.192285 Histone 1719686 | NM_170746	chr11	+	57265297	57267459	57265643	57266265	4	57265297,57265856,57266164,57266910,	57265765,57266002,57266295,57267459,	selenoprotein H	280636
Overlap_TSS | 125580 | 1719711 chr11 57236158 57236757 CCAAT - | 0.963760 0.036240 Histone 1719711 | NM_153450	chr11	-	57227762	57236249	57228669	57236227	4	57227762,57228766,57229020,57236010,	57228683,57228863,57229277,57236249,	mediator complex subunit 19	219541
Overlap_TSS | 125581 | 1719713 chr11 57236102 57236701 CCAAT - | 0.963760 0.036240 Histone 1719713 | NM_153450	chr11	-	57227762	57236249	57228669	57236227	4	57227762,57228766,57229020,57236010,	57228683,57228863,57229277,57236249,	mediator complex subunit 19	219541
Overlap_TSS | 125583 | 1719715 chr11 57235804 57236403 CCAAT - | 0.851704 0.148296 Histone 1719715 | NM_153450	chr11	-	57227762	57236249	57228669	57236227	4	57227762,57228766,57229020,57236010,	57228683,57228863,57229277,57236249,	mediator complex subunit 19	219541
Overlap_TSS | 125725 | 1722743 chr11 47745481 47746080 CCAAT - | 0.842499 0.157501 Histone 1722743 | NM_015308	chr11	-	47694644	47745569	47695549	47745416	17	47694644,47698056,47701103,47702155,47702595,47709501,47710664,47712152,47714743,47722080,47724183,47729043,47729270,47731043,47732655,47743397,47745196,	47695640,47698214,47701444,47702300,47702906,47709689,47710798,47712257,47714868,47722291,47724522,47729164,47729418,47731230,47732792,47743490,47745569,	formin binding protein 4	23360
Overlap_TSS | 125731 | 1722881 chr11 47404501 47405100 CCAAT - | 0.778828 0.221172 Histone 1722881 | NM_002804	chr11	-	47396895	47404600	47396961	47404406	12	47396895,47397242,47398390,47398757,47400700,47400956,47402172,47402555,47402733,47403247,47403993,47404331,	47397072,47397324,47398536,47398854,47400849,47401100,47402310,47402618,47402838,47403373,47404077,47404600,	proteasome 26S ATPase subunit 3	5702
Overlap_TSS | 125748 | 1723189 chr11 46824291 46824890 CCAAT - | 0.945962 0.054038 Histone 1723189 | NM_001008938	chr11	-	46721659	46824419	46722148	46799358	44	46721659,46722551,46728399,46728653,46729243,46729471,46730760,46731435,46733013,46737048,46737394,46738737,46740125,46740752,46741101,46741606,46743256,46745700,46748088,46748913,46754380,46755564,46756264,46756585,46758319,46758553,46761399,46762613,46766806,46768201,46768595,46773719,46774937,46775930,46776208,46779325,46786156,46787525,46787867,46789132,46794324,46796436,46799301,46824346,	46722391,46722703,46728559,46728737,46729381,46729660,46730836,46731623,46733193,46737169,46737568,46738910,46740319,46740888,46741305,46741756,46743382,46745789,46748224,46749108,46754509,46755678,46756439,46756725,46758445,46758611,46761494,46762799,46766899,46768312,46768709,46773902,46775066,46776095,46776298,46779430,46786270,46787626,46788000,46789304,46794531,46796630,46799395,46824419,	colonic and hepatic tumor over-expressed protein	9793
Overlap_TSS | 125748 | 1723189 chr11 46824291 46824890 CCAAT - | 0.945962 0.054038 Histone 1723189 | NM_014756	chr11	-	46721659	46824419	46722148	46799358	43	46721659,46722551,46728399,46728653,46729243,46729471,46730760,46731435,46737048,46737394,46738737,46740125,46740752,46741101,46741606,46743256,46745700,46748088,46748913,46754380,46755564,46756264,46756585,46758319,46758553,46761399,46762613,46766806,46768201,46768595,46773719,46774937,46775930,46776208,46779325,46786156,46787525,46787867,46789132,46794324,46796436,46799301,46824346,	46722391,46722703,46728559,46728737,46729381,46729660,46730836,46731623,46737169,46737568,46738910,46740319,46740888,46741305,46741756,46743382,46745789,46748224,46749108,46754509,46755678,46756439,46756725,46758445,46758611,46761494,46762799,46766899,46768312,46768709,46773902,46775066,46776095,46776298,46779430,46786270,46787626,46788000,46789304,46794531,46796630,46799395,46824419,	colonic and hepatic tumor over-expressed protein	9793
Overlap_TSS | 125749 | 1723191 chr11 46824258 46824857 CCAAT - | 0.945962 0.054038 Histone 1723191 | NM_001008938	chr11	-	46721659	46824419	46722148	46799358	44	46721659,46722551,46728399,46728653,46729243,46729471,46730760,46731435,46733013,46737048,46737394,46738737,46740125,46740752,46741101,46741606,46743256,46745700,46748088,46748913,46754380,46755564,46756264,46756585,46758319,46758553,46761399,46762613,46766806,46768201,46768595,46773719,46774937,46775930,46776208,46779325,46786156,46787525,46787867,46789132,46794324,46796436,46799301,46824346,	46722391,46722703,46728559,46728737,46729381,46729660,46730836,46731623,46733193,46737169,46737568,46738910,46740319,46740888,46741305,46741756,46743382,46745789,46748224,46749108,46754509,46755678,46756439,46756725,46758445,46758611,46761494,46762799,46766899,46768312,46768709,46773902,46775066,46776095,46776298,46779430,46786270,46787626,46788000,46789304,46794531,46796630,46799395,46824419,	colonic and hepatic tumor over-expressed protein	9793
Overlap_TSS | 125749 | 1723191 chr11 46824258 46824857 CCAAT - | 0.945962 0.054038 Histone 1723191 | NM_014756	chr11	-	46721659	46824419	46722148	46799358	43	46721659,46722551,46728399,46728653,46729243,46729471,46730760,46731435,46737048,46737394,46738737,46740125,46740752,46741101,46741606,46743256,46745700,46748088,46748913,46754380,46755564,46756264,46756585,46758319,46758553,46761399,46762613,46766806,46768201,46768595,46773719,46774937,46775930,46776208,46779325,46786156,46787525,46787867,46789132,46794324,46796436,46799301,46824346,	46722391,46722703,46728559,46728737,46729381,46729660,46730836,46731623,46737169,46737568,46738910,46740319,46740888,46741305,46741756,46743382,46745789,46748224,46749108,46754509,46755678,46756439,46756725,46758445,46758611,46761494,46762799,46766899,46768312,46768709,46773902,46775066,46776095,46776298,46779430,46786270,46787626,46788000,46789304,46794531,46796630,46799395,46824419,	colonic and hepatic tumor over-expressed protein	9793
Overlap_TSS | 12597 | 175491 chr1 89511082 89511681 CCAAT - | 0.708147 0.291853 Histone 175491 | NM_001134486	chr1	-	89497221	89511132	89498974	89507826	11	89497221,89500490,89500953,89502006,89502956,89504616,89505227,89505687,89506999,89507636,89510722,	89499088,89500672,89501056,89502219,89503237,89504859,89505424,89505797,89507127,89507845,89511132,	guanylate-binding protein 5	115362
Overlap_TSS | 12597 | 175491 chr1 89511082 89511681 CCAAT - | 0.708147 0.291853 Histone 175491 | NM_052942	chr1	-	89497221	89511132	89498974	89507826	12	89497221,89500490,89500953,89502006,89502956,89504616,89505227,89505687,89506999,89507636,89509025,89510722,	89499088,89500672,89501056,89502219,89503237,89504859,89505424,89505797,89507127,89507845,89509133,89511132,	guanylate-binding protein 5	115362
Overlap_TSS | 12598 | 175493 chr1 89511057 89511656 CCAAT - | 0.708147 0.291853 Histone 175493 | NM_001134486	chr1	-	89497221	89511132	89498974	89507826	11	89497221,89500490,89500953,89502006,89502956,89504616,89505227,89505687,89506999,89507636,89510722,	89499088,89500672,89501056,89502219,89503237,89504859,89505424,89505797,89507127,89507845,89511132,	guanylate-binding protein 5	115362
Overlap_TSS | 12598 | 175493 chr1 89511057 89511656 CCAAT - | 0.708147 0.291853 Histone 175493 | NM_052942	chr1	-	89497221	89511132	89498974	89507826	12	89497221,89500490,89500953,89502006,89502956,89504616,89505227,89505687,89506999,89507636,89509025,89510722,	89499088,89500672,89501056,89502219,89503237,89504859,89505424,89505797,89507127,89507845,89509133,89511132,	guanylate-binding protein 5	115362
Overlap_TSS | 12599 | 175495 chr1 89511033 89511632 CCAAT - | 0.708147 0.291853 Histone 175495 | NM_001134486	chr1	-	89497221	89511132	89498974	89507826	11	89497221,89500490,89500953,89502006,89502956,89504616,89505227,89505687,89506999,89507636,89510722,	89499088,89500672,89501056,89502219,89503237,89504859,89505424,89505797,89507127,89507845,89511132,	guanylate-binding protein 5	115362
Overlap_TSS | 12599 | 175495 chr1 89511033 89511632 CCAAT - | 0.708147 0.291853 Histone 175495 | NM_052942	chr1	-	89497221	89511132	89498974	89507826	12	89497221,89500490,89500953,89502006,89502956,89504616,89505227,89505687,89506999,89507636,89509025,89510722,	89499088,89500672,89501056,89502219,89503237,89504859,89505424,89505797,89507127,89507845,89509133,89511132,	guanylate-binding protein 5	115362
Overlap_TSS | 1261 | 16043 chr1 31541874 31542473 CCAAT + | 0.947126 0.052874 Histone 16043 | NM_016505	chr1	+	31542428	31610367	31555532	31609627	8	31542428,31555477,31564542,31582608,31584390,31592073,31594262,31609465,	31542509,31555598,31564600,31582709,31584482,31592174,31594408,31610367,	zinc finger, CCHC domain containing 17	51538
Overlap_TSS | 12617 | 175669 chr1 89230960 89231559 CCAAT - | 0.998320 0.001680 Histone 175669 | NM_001008661	chr1	-	89174043	89231104	89174453	89226621	14	89174043,89181275,89181620,89187361,89191333,89193419,89199437,89199651,89200329,89203099,89206940,89207679,89226522,89230855,	89174516,89181362,89181694,89187548,89191423,89193496,89199558,89199777,89200416,89203249,89207085,89207738,89226622,89231104,	kynurenine aminotransferase III isoform 1	56267
Overlap_TSS | 12617 | 175669 chr1 89230960 89231559 CCAAT - | 0.998320 0.001680 Histone 175669 | NM_001008662	chr1	-	89174043	89231104	89174453	89207735	13	89174043,89181275,89181620,89187361,89191333,89193419,89199437,89199651,89200329,89203099,89206940,89207679,89230855,	89174516,89181362,89181694,89187548,89191423,89193496,89199558,89199777,89200416,89203249,89207085,89207738,89231104,	kynurenine aminotransferase III isoform 2	56267
Overlap_TSS | 12617 | 175669 chr1 89230960 89231559 CCAAT - | 0.998320 0.001680 Histone 175669 | NM_019610	chr1	-	89218709	89231104	89220924	89222097	2	89218709,89230855,	89222337,89231104,	kynurenine aminotransferase III isoform 3	56267
Overlap_TSS | 1262 | 16044 chr1 31542119 31542718 CCAAT - | 0.649800 0.350200 Histone 16044 | NM_004814	chr1	-	31505001	31542231	31505505	31542185	10	31505001,31506962,31513304,31514591,31516812,31526807,31534687,31537346,31538652,31542044,	31505555,31507066,31513366,31514674,31516933,31526930,31534853,31537440,31538782,31542231,	WD repeat domain 57 (U5 snRNP specific)	9410
Overlap_TSS | 126215 | 1729121 chr11 34489853 34490452 CCAAT - | 0.959001 0.040999 Histone 1729121 | NM_198381	chr11	-	34456917	34489922	34458340	34489692	7	34456917,34458894,34460553,34468131,34471601,34483751,34489666,	34458437,34459090,34460622,34468182,34471835,34483876,34489922,	E74-like factor 5 ESE-2a	2001
Overlap_TSS | 126219 | 1729186 chr11 34416602 34417201 CCAAT + | 0.650414 0.349586 Histone 1729186 | NM_001752	chr11	+	34417053	34450183	34417136	34449556	13	34417053,34427314,34429110,34430199,34431212,34431923,34434133,34434787,34439373,34442227,34446410,34449080,34449490,	34417202,34427486,34429221,34430330,34431317,34432049,34434325,34434940,34439512,34442358,34446518,34449164,34450183,	catalase	847
Overlap_TSS | 126307 | 1730587 chr11 31789341 31789940 CCAAT - | 0.507055 0.492945 Histone 1730587 | NM_000280	chr11	-	31762915	31789455	31768057	31784535	13	31762915,31768833,31771561,31771775,31772155,31772753,31778814,31779684,31780827,31784525,31784972,31788951,31789238,	31768143,31768984,31771677,31771926,31772238,31772912,31778980,31779900,31780958,31784586,31785049,31789139,31789455,	paired box gene 6 isoform a	5080
Overlap_TSS | 126307 | 1730587 chr11 31789341 31789940 CCAAT - | 0.507055 0.492945 Histone 1730587 | NM_001604	chr11	-	31762915	31789455	31768057	31784535	14	31762915,31768833,31771561,31771775,31772155,31772753,31778814,31779684,31779994,31780827,31784525,31784972,31788951,31789336,	31768143,31768984,31771677,31771926,31772238,31772912,31778980,31779900,31780036,31780958,31784586,31785049,31789139,31789455,	paired box gene 6 isoform b	5080
Overlap_TSS | 126308 | 1730683 chr11 31487619 31488218 CCAAT - | 0.978476 0.021524 Histone 1730683 | NM_144981	chr11	-	31410524	31487745	31410622	31441399	7	31410524,31411582,31434382,31438748,31441294,31451846,31487641,	31410691,31411693,31434509,31438837,31441428,31451909,31487745,	IMP1 inner mitochondrial membrane	196294
Overlap_TSS | 126309 | 1730684 chr11 31487374 31487973 CCAAT + | 0.859859 0.140141 Histone 1730684 | NM_019040	chr11	+	31487872	31761905	31487907	31761648	10	31487872,31498178,31517784,31572892,31581890,31605232,31610339,31625864,31628238,31761516,	31488130,31498214,31517906,31573024,31582030,31605317,31610528,31625973,31628345,31761905,	elongation protein 4 homolog	26610
Overlap_TSS | 126310 | 1730685 chr11 31487587 31488186 CCAAT - | 0.978476 0.021524 Histone 1730685 | NM_144981	chr11	-	31410524	31487745	31410622	31441399	7	31410524,31411582,31434382,31438748,31441294,31451846,31487641,	31410691,31411693,31434509,31438837,31441428,31451909,31487745,	IMP1 inner mitochondrial membrane	196294
Overlap_TSS | 126311 | 1730686 chr11 31487342 31487941 CCAAT + | 0.859859 0.140141 Histone 1730686 | NM_019040	chr11	+	31487872	31761905	31487907	31761648	10	31487872,31498178,31517784,31572892,31581890,31605232,31610339,31625864,31628238,31761516,	31488130,31498214,31517906,31573024,31582030,31605317,31610528,31625973,31628345,31761905,	elongation protein 4 homolog	26610
Overlap_TSS | 126711 | 1736041 chr11 19219035 19219634 CCAAT - | 0.948669 0.051331 Histone 1736041 | NM_024680	chr11	-	19202185	19219083	19202780	19218244	13	19202185,19203343,19203854,19207576,19208363,19208753,19210356,19212482,19212866,19215436,19215976,19218229,19218670,	19202963,19203738,19203987,19208111,19208451,19208957,19210494,19212644,19213181,19215593,19216255,19218353,19219083,	E2F family member 8	79733
Overlap_TSS | 12683 | 176486 chr1 87566223 87566822 CCAAT + | 0.551468 0.448532 Histone 176486 | NM_006769	chr1	+	87566738	87587191	87570286	87583067	5	87566738,87570283,87577806,87578317,87583058,	87567515,87570522,87577903,87578473,87587191,	LIM domain only 4	8543
Overlap_TSS | 126897 | 1739077 chr11 13440851 13441450 CCAAT - | 0.898180 0.101820 Histone 1739077 | NM_032320	chr11	-	13366131	13441414	13366953	13423247	9	13366131,13381290,13383781,13391652,13395280,13397582,13399764,13423146,13441214,	13367264,13381401,13383979,13391773,13395383,13397868,13399961,13423304,13441414,	K+ channel tetramerization protein	84280
Overlap_TSS | 127146 | 1743395 chr11 5232523 5233122 CCAAT - | 0.820025 0.179975 Histone 1743395 | NM_000184	chr11	-	5230996	5232587	5231082	5232534	3	5230996,5232097,5232442,	5231211,5232320,5232587,	G-gamma globin	3048
Overlap_TSS | 127148 | 1743397 chr11 5232496 5233095 CCAAT - | 0.820025 0.179975 Histone 1743397 | NM_000184	chr11	-	5230996	5232587	5231082	5232534	3	5230996,5232097,5232442,	5231211,5232320,5232587,	G-gamma globin	3048
Overlap_TSS | 127150 | 1743399 chr11 5227599 5228198 CCAAT - | 0.820025 0.179975 Histone 1743399 | NM_000559	chr11	-	5226077	5227663	5226164	5227610	3	5226077,5227173,5227518,	5226293,5227396,5227663,	A-gamma globin	3047
Overlap_TSS | 127152 | 1743401 chr11 5227572 5228171 CCAAT - | 0.820025 0.179975 Histone 1743401 | NM_000559	chr11	-	5226077	5227663	5226164	5227610	3	5226077,5227173,5227518,	5226293,5227396,5227663,	A-gamma globin	3047
Overlap_TSS | 127218 | 1744475 chr11 3356876 3357475 CCAAT - | 0.999752 0.000248 Histone 1744475 | NM_001130519	chr11	-	3336586	3357024	3336923	3356846	5	3336586,3339548,3348780,3349382,3356843,	3338371,3339695,3348876,3349509,3357024,	zinc finger protein 195 isoform 2	7748
Overlap_TSS | 127218 | 1744475 chr11 3356876 3357475 CCAAT - | 0.999752 0.000248 Histone 1744475 | NM_001130520	chr11	-	3336586	3357024	3336923	3356846	6	3336586,3338525,3339548,3348780,3349382,3356843,	3338371,3338594,3339695,3348876,3349509,3357024,	zinc finger protein 195 isoform 1	7748
Overlap_TSS | 127218 | 1744475 chr11 3356876 3357475 CCAAT - | 0.999752 0.000248 Histone 1744475 | NM_007152	chr11	-	3336586	3357024	3336923	3356846	4	3336586,3348780,3349382,3356843,	3338371,3348876,3349509,3357024,	zinc finger protein 195 isoform 3	7748
Overlap_TSS | 127219 | 1744477 chr11 3356847 3357446 CCAAT - | 0.999752 0.000248 Histone 1744477 | NM_001130519	chr11	-	3336586	3357024	3336923	3356846	5	3336586,3339548,3348780,3349382,3356843,	3338371,3339695,3348876,3349509,3357024,	zinc finger protein 195 isoform 2	7748
Overlap_TSS | 127219 | 1744477 chr11 3356847 3357446 CCAAT - | 0.999752 0.000248 Histone 1744477 | NM_001130520	chr11	-	3336586	3357024	3336923	3356846	6	3336586,3338525,3339548,3348780,3349382,3356843,	3338371,3338594,3339695,3348876,3349509,3357024,	zinc finger protein 195 isoform 1	7748
Overlap_TSS | 127219 | 1744477 chr11 3356847 3357446 CCAAT - | 0.999752 0.000248 Histone 1744477 | NM_007152	chr11	-	3336586	3357024	3336923	3356846	4	3336586,3348780,3349382,3356843,	3338371,3348876,3349509,3357024,	zinc finger protein 195 isoform 3	7748
Overlap_TSS | 127240 | 1744769 chr11 2677778 2678377 CCAAT - | 0.921828 0.078172 Histone 1744769 | NR_002728	chr11	-	2618343	2677804	2677804	2677804	1	2618343,	2677804,		10984
Overlap_TSS | 127241 | 1744771 chr11 2677740 2678339 CCAAT - | 0.921828 0.078172 Histone 1744771 | NR_002728	chr11	-	2618343	2677804	2677804	2677804	1	2618343,	2677804,		10984
Overlap_TSS | 127242 | 1744773 chr11 2677696 2678295 CCAAT - | 0.921828 0.078172 Histone 1744773 | NR_002728	chr11	-	2618343	2677804	2677804	2677804	1	2618343,	2677804,		10984
Overlap_TSS | 127387 | 1746911 chr12 2869797 2870396 CCAAT + | 0.995826 0.004174 Histone 1746911 | NM_003324	chr12	+	2870293	2920562	2870374	2918871	12	2870293,2888955,2900189,2901688,2909674,2910463,2912844,2913873,2917057,2917540,2918737,2919196,	2870415,2889007,2900349,2901829,2909772,2910667,2912957,2913988,2917156,2917712,2919027,2920562,	tubby like protein 3	7289
Overlap_TSS | 127388 | 1746913 chr12 2869827 2870426 CCAAT + | 0.995826 0.004174 Histone 1746913 | NM_003324	chr12	+	2870293	2920562	2870374	2918871	12	2870293,2888955,2900189,2901688,2909674,2910463,2912844,2913873,2917057,2917540,2918737,2919196,	2870415,2889007,2900349,2901829,2909772,2910667,2912957,2913988,2917156,2917712,2919027,2920562,	tubby like protein 3	7289
Overlap_TSS | 127508 | 1748760 chr12 6535348 6535947 CCAAT - | 0.938427 0.061573 Histone 1748760 | NM_001039670	chr12	-	6518954	6535490	6519909	6535456	10	6518954,6520938,6527491,6527851,6528094,6528902,6529182,6530121,6530367,6534683,	6520015,6521069,6527587,6527972,6528252,6528911,6529323,6530217,6530428,6535490,	intermediate filament family orphan isoform 4	25900
Overlap_TSS | 127508 | 1748760 chr12 6535348 6535947 CCAAT - | 0.938427 0.061573 Histone 1748760 | NM_080730	chr12	-	6518954	6535490	6519909	6535456	9	6518954,6520938,6527491,6527851,6528094,6529182,6530121,6530367,6534683,	6520015,6521069,6527584,6527972,6528252,6529323,6530217,6530428,6535490,	intermediate filament family orphan isoform 2	25900
Overlap_TSS | 127510 | 1748762 chr12 6535377 6535976 CCAAT - | 0.938427 0.061573 Histone 1748762 | NM_001039670	chr12	-	6518954	6535490	6519909	6535456	10	6518954,6520938,6527491,6527851,6528094,6528902,6529182,6530121,6530367,6534683,	6520015,6521069,6527587,6527972,6528252,6528911,6529323,6530217,6530428,6535490,	intermediate filament family orphan isoform 4	25900
Overlap_TSS | 127510 | 1748762 chr12 6535377 6535976 CCAAT - | 0.938427 0.061573 Histone 1748762 | NM_080730	chr12	-	6518954	6535490	6519909	6535456	9	6518954,6520938,6527491,6527851,6528094,6529182,6530121,6530367,6534683,	6520015,6521069,6527584,6527972,6528252,6529323,6530217,6530428,6535490,	intermediate filament family orphan isoform 2	25900
Overlap_TSS | 127512 | 1748764 chr12 6535431 6536030 CCAAT - | 0.938427 0.061573 Histone 1748764 | NM_001039670	chr12	-	6518954	6535490	6519909	6535456	10	6518954,6520938,6527491,6527851,6528094,6528902,6529182,6530121,6530367,6534683,	6520015,6521069,6527587,6527972,6528252,6528911,6529323,6530217,6530428,6535490,	intermediate filament family orphan isoform 4	25900
Overlap_TSS | 127512 | 1748764 chr12 6535431 6536030 CCAAT - | 0.938427 0.061573 Histone 1748764 | NM_080730	chr12	-	6518954	6535490	6519909	6535456	9	6518954,6520938,6527491,6527851,6528094,6529182,6530121,6530367,6534683,	6520015,6521069,6527584,6527972,6528252,6529323,6530217,6530428,6535490,	intermediate filament family orphan isoform 2	25900
Overlap_TSS | 127646 | 1750120 chr12 8993511 8994110 CCAAT - | 0.956385 0.043615 Histone 1750120 | NM_002355	chr12	-	8984230	8993519	8985680	8990267	7	8984230,8986278,8987267,8987663,8989280,8990091,8993350,	8985803,8986405,8987398,8987773,8989447,8990268,8993519,	cation-dependent mannose-6-phosphate receptor	4074
Overlap_TSS | 12774 | 177697 chr1 84928733 84929332 CCAAT - | 0.863051 0.136949 Histone 177697 | NM_014021	chr1	-	84882184	84928768	84885703	84909490	15	84882184,84888632,84890153,84894102,84894618,84896588,84900468,84900725,84902687,84904392,84907951,84908916,84909447,84918608,84928641,	84885878,84888798,84890268,84894276,84894755,84896739,84900646,84900801,84902823,84904503,84908164,84909086,84909579,84918658,84928768,	synovial sarcoma, X breakpoint 2 interacting	117178
Overlap_TSS | 12776 | 177699 chr1 84928690 84929289 CCAAT - | 0.863051 0.136949 Histone 177699 | NM_014021	chr1	-	84882184	84928768	84885703	84909490	15	84882184,84888632,84890153,84894102,84894618,84896588,84900468,84900725,84902687,84904392,84907951,84908916,84909447,84918608,84928641,	84885878,84888798,84890268,84894276,84894755,84896739,84900646,84900801,84902823,84904503,84908164,84909086,84909579,84918658,84928768,	synovial sarcoma, X breakpoint 2 interacting	117178
Overlap_TSS | 127861 | 1753155 chr12 14818121 14818720 CCAAT + | 0.988790 0.011210 Histone 1753155 | NM_177925	chr12	+	14818536	14822203	14818671	14819061	1	14818536,	14822203,	H2A histone family, member J	55766
Overlap_TSS | 128012 | 1755516 chr12 21545684 21546283 CCAAT - | 0.812555 0.187445 Histone 1755516 | NM_002907	chr12	-	21513111	21545870	21514394	21543771	15	21513111,21515169,21515628,21517751,21519041,21519668,21519876,21521111,21522003,21527576,21530679,21534399,21535719,21543755,21545370,	21514547,21515299,21515848,21517843,21519180,21519786,21520025,21521193,21522170,21527775,21530786,21534579,21535917,21543816,21545870,	RecQ protein-like	5965
Overlap_TSS | 128012 | 1755516 chr12 21545684 21546283 CCAAT - | 0.812555 0.187445 Histone 1755516 | NM_032941	chr12	-	21513111	21545870	21514394	21543771	16	21513111,21515169,21515628,21517751,21519041,21519668,21519876,21521111,21522003,21527576,21530679,21534399,21535719,21543755,21545370,21545613,	21514547,21515299,21515848,21517843,21519180,21519786,21520025,21521193,21522170,21527775,21530786,21534579,21535917,21543816,21545416,21545870,	RecQ protein-like	5965
Overlap_TSS | 128013 | 1755518 chr12 21545789 21546388 CCAAT - | 0.812555 0.187445 Histone 1755518 | NM_002907	chr12	-	21513111	21545870	21514394	21543771	15	21513111,21515169,21515628,21517751,21519041,21519668,21519876,21521111,21522003,21527576,21530679,21534399,21535719,21543755,21545370,	21514547,21515299,21515848,21517843,21519180,21519786,21520025,21521193,21522170,21527775,21530786,21534579,21535917,21543816,21545870,	RecQ protein-like	5965
Overlap_TSS | 128013 | 1755518 chr12 21545789 21546388 CCAAT - | 0.812555 0.187445 Histone 1755518 | NM_032941	chr12	-	21513111	21545870	21514394	21543771	16	21513111,21515169,21515628,21517751,21519041,21519668,21519876,21521111,21522003,21527576,21530679,21534399,21535719,21543755,21545370,21545613,	21514547,21515299,21515848,21517843,21519180,21519786,21520025,21521193,21522170,21527775,21530786,21534579,21535917,21543816,21545416,21545870,	RecQ protein-like	5965
Overlap_TSS | 128222 | 1757864 chr12 26877325 26877924 CCAAT - | 0.764079 0.235921 Histone 1757864 | NM_002223	chr12	-	26379551	26877398	26383596	26876981	57	26379551,26384366,26431633,26443075,26444327,26455519,26459502,26463248,26472112,26480420,26483326,26487742,26519495,26521111,26525330,26527897,26530303,26531267,26538352,26539351,26594446,26600432,26605961,26622912,26624226,26639664,26641082,26643344,26644186,26646569,26646816,26665322,26666439,26668498,26672232,26676065,26698175,26699907,26700496,26701906,26702210,26703312,26707884,26710109,267…	26383683,26384528,26431794,26443241,26444458,26455612,26459698,26463413,26472288,26480546,26483519,26487850,26519618,26521207,26525441,26528098,26530560,26531451,26538540,26539460,26594555,26600575,26606152,26623033,26624355,26639790,26641334,26643545,26644309,26646695,26646906,26665496,26666605,26668556,26672362,26676259,26698326,26700052,26700748,26702092,26702330,26703485,26708046,26710251,267…	inositol 1,4,5-triphosphate receptor, type 2	3709
Overlap_TSS | 1284 | 16445 chr1 32417796 32418395 CCAAT + | 0.708998 0.291002 Histone 16445 | NM_175852	chr1	+	32417931	32436473	32418533	32433383	11	32417931,32418501,32419429,32422712,32426141,32428242,32430498,32430844,32431395,32432252,32433089,	32417964,32418702,32419765,32422804,32426312,32428437,32430618,32430919,32431488,32432348,32436473,	taxilin	200081
Overlap_TSS | 128415 | 1760669 chr12 32545849 32546448 CCAAT + | 0.557864 0.442136 Histone 1760669 | NM_139241	chr12	+	32546307	32690249	32620558	32684734	17	32546307,32608337,32620466,32626160,32642697,32645478,32646361,32652157,32654976,32655337,32663898,32668622,32669176,32669854,32677749,32682855,32684476,	32546539,32608490,32620650,32626668,32642787,32645624,32646518,32652296,32655035,32655484,32664071,32668653,32669269,32669980,32677890,32682996,32690249,	FYVE, RhoGEF and PH domain containing 4	121512
Overlap_TSS | 128416 | 1760671 chr12 32545876 32546475 CCAAT + | 0.557864 0.442136 Histone 1760671 | NM_139241	chr12	+	32546307	32690249	32620558	32684734	17	32546307,32608337,32620466,32626160,32642697,32645478,32646361,32652157,32654976,32655337,32663898,32668622,32669176,32669854,32677749,32682855,32684476,	32546539,32608490,32620650,32626668,32642787,32645624,32646518,32652296,32655035,32655484,32664071,32668653,32669269,32669980,32677890,32682996,32690249,	FYVE, RhoGEF and PH domain containing 4	121512
Overlap_TSS | 1288 | 16514 chr1 32574320 32574919 CCAAT - | 0.987200 0.012800 Histone 16514 | NM_023009	chr1	-	32572027	32574421	32572784	32574221	2	32572027,32574134,	32573285,32574421,	MARCKS-like 1	65108
Overlap_TSS | 128901 | 1767055 chr12 47944552 47945151 CCAAT + | 0.969039 0.030961 Histone 1767055 | NM_032704	chr12	+	47945131	47953380	47945231	47953277	4	47945131,47949514,47949877,47952302,	47945234,47949737,47950026,47953380,	tubulin alpha 6	84790
Overlap_TSS | 128913 | 1767239 chr12 48421064 48421663 CCAAT + | 0.887356 0.112644 Histone 1767239 | NM_003217	chr12	+	48421559	48444984	48432543	48442946	10	48421559,48432513,48433022,48435684,48438276,48438432,48438732,48439270,48441753,48442922,	48421661,48432599,48433131,48435805,48438325,48438530,48438812,48439371,48441829,48444984,	testis enhanced gene transcript (BAX inhibitor	7009
Overlap_TSS | 128915 | 1767241 chr12 48421094 48421693 CCAAT + | 0.887356 0.112644 Histone 1767241 | NM_003217	chr12	+	48421559	48444984	48432543	48442946	10	48421559,48432513,48433022,48435684,48438276,48438432,48438732,48439270,48441753,48442922,	48421661,48432599,48433131,48435805,48438325,48438530,48438812,48439371,48441829,48444984,	testis enhanced gene transcript (BAX inhibitor	7009
Overlap_TSS | 129023 | 1768924 chr12 51759319 51759918 CCAAT - | 0.565894 0.434106 Histone 1768924 | NM_032840	chr12	-	51744664	51759405	51745882	51759384	11	51744664,51746364,51746623,51747698,51748205,51753336,51754699,51755145,51755786,51757165,51759361,	51746017,51746537,51746743,51747756,51748355,51753522,51754835,51755270,51755862,51757312,51759405,	SPRY domain containing 3	84926
Overlap_TSS | 129025 | 1768926 chr12 51759359 51759958 CCAAT - | 0.661634 0.338366 Histone 1768926 | NM_032840	chr12	-	51744664	51759405	51745882	51759384	11	51744664,51746364,51746623,51747698,51748205,51753336,51754699,51755145,51755786,51757165,51759361,	51746017,51746537,51746743,51747756,51748355,51753522,51754835,51755270,51755862,51757312,51759405,	SPRY domain containing 3	84926
Overlap_TSS | 129039 | 1769147 chr12 52180388 52180987 CCAAT + | 0.982668 0.017332 Histone 1769147 | NM_004178	chr12	+	52180971	52186482	52182075	52186199	9	52180971,52182070,52183077,52183763,52184447,52184748,52185185,52185699,52186041,	52181052,52182235,52183180,52183859,52184520,52184866,52185313,52185901,52186482,	TAR RNA binding protein 2 isoform b	6895
Overlap_TSS | 129039 | 1769147 chr12 52180388 52180987 CCAAT + | 0.982668 0.017332 Histone 1769147 | NM_134323	chr12	+	52180971	52186482	52181459	52186199	9	52180971,52182065,52183077,52183763,52184447,52184748,52185185,52185699,52186041,	52181512,52182235,52183180,52183859,52184520,52184866,52185313,52185901,52186482,	TAR RNA binding protein 2 isoform a	6895
Overlap_TSS | 129040 | 1769149 chr12 52180470 52181069 CCAAT + | 0.982668 0.017332 Histone 1769149 | NM_004178	chr12	+	52180971	52186482	52182075	52186199	9	52180971,52182070,52183077,52183763,52184447,52184748,52185185,52185699,52186041,	52181052,52182235,52183180,52183859,52184520,52184866,52185313,52185901,52186482,	TAR RNA binding protein 2 isoform b	6895
Overlap_TSS | 129040 | 1769149 chr12 52180470 52181069 CCAAT + | 0.982668 0.017332 Histone 1769149 | NM_134323	chr12	+	52180971	52186482	52181459	52186199	9	52180971,52182065,52183077,52183763,52184447,52184748,52185185,52185699,52186041,	52181512,52182235,52183180,52183859,52184520,52184866,52185313,52185901,52186482,	TAR RNA binding protein 2 isoform a	6895
Overlap_TSS | 129041 | 1769151 chr12 52180513 52181112 CCAAT + | 0.982668 0.017332 Histone 1769151 | NM_004178	chr12	+	52180971	52186482	52182075	52186199	9	52180971,52182070,52183077,52183763,52184447,52184748,52185185,52185699,52186041,	52181052,52182235,52183180,52183859,52184520,52184866,52185313,52185901,52186482,	TAR RNA binding protein 2 isoform b	6895
Overlap_TSS | 129041 | 1769151 chr12 52180513 52181112 CCAAT + | 0.982668 0.017332 Histone 1769151 | NM_134323	chr12	+	52180971	52186482	52181459	52186199	9	52180971,52182065,52183077,52183763,52184447,52184748,52185185,52185699,52186041,	52181512,52182235,52183180,52183859,52184520,52184866,52185313,52185901,52186482,	TAR RNA binding protein 2 isoform a	6895
Overlap_TSS | 129053 | 1769218 chr12 52305952 52306551 CCAAT - | 0.979674 0.020326 Histone 1769218 | NM_001130060	chr12	-	52192109	52306466	52197187	52281051	12	52192109,52203326,52204614,52211794,52212560,52213210,52214552,52217528,52223380,52232591,52281003,52306329,	52197405,52203435,52204812,52211947,52212674,52213310,52214710,52217603,52223499,52232688,52281072,52306466,	activating transcription factor 7 isoform 3	11016
Overlap_TSS | 129053 | 1769218 chr12 52305952 52306551 CCAAT - | 0.979674 0.020326 Histone 1769218 | NM_006856	chr12	-	52192109	52306466	52197187	52281051	12	52192109,52203326,52204614,52211794,52212560,52213210,52214552,52217465,52223380,52232591,52281003,52306329,	52197405,52203435,52204812,52211947,52212674,52213310,52214710,52217603,52223499,52232688,52281072,52306466,	activating transcription factor 7 isoform 2	11016
Overlap_TSS | 129072 | 1769483 chr12 52805663 52806262 CCAAT + | 0.937519 0.062481 Histone 1769483 | NR_026656	chr12	+	52806121	52812886	52812886	52812886	2	52806121,52812040,	52806663,52812886,		400043
Overlap_TSS | 129076 | 1769562 chr12 52960023 52960622 CCAAT - | 0.635343 0.364657 Histone 1769562 | NM_012117	chr12	-	52910996	52960182	52921805	52937701	5	52910996,52926165,52932091,52937564,52960058,	52921956,52926266,52932278,52937743,52960182,	heterochromatin protein 1-alpha	23468
Overlap_TSS | 129078 | 1769565 chr12 52960166 52960765 CCAAT + | 0.943181 0.056819 Histone 1769565 | NM_002136	chr12	+	52960754	52965297	52960858	52964364	10	52960754,52961436,52961845,52962140,52962444,52962623,52962850,52963862,52964308,52964599,	52960873,52961553,52961992,52962351,52962537,52962716,52962925,52964018,52964368,52965297,	heterogeneous nuclear ribonucleoprotein A1	3178
Overlap_TSS | 129078 | 1769565 chr12 52960166 52960765 CCAAT + | 0.943181 0.056819 Histone 1769565 | NM_031157	chr12	+	52960754	52965297	52960858	52964364	11	52960754,52961436,52961845,52962140,52962444,52962623,52962850,52963129,52963862,52964308,52964599,	52960873,52961553,52961992,52962351,52962537,52962716,52962925,52963285,52964018,52964368,52965297,	heterogeneous nuclear ribonucleoprotein A1	3178
Overlap_TSS | 129079 | 1769567 chr12 52960242 52960841 CCAAT + | 0.943181 0.056819 Histone 1769567 | NM_002136	chr12	+	52960754	52965297	52960858	52964364	10	52960754,52961436,52961845,52962140,52962444,52962623,52962850,52963862,52964308,52964599,	52960873,52961553,52961992,52962351,52962537,52962716,52962925,52964018,52964368,52965297,	heterogeneous nuclear ribonucleoprotein A1	3178
Overlap_TSS | 129079 | 1769567 chr12 52960242 52960841 CCAAT + | 0.943181 0.056819 Histone 1769567 | NM_031157	chr12	+	52960754	52965297	52960858	52964364	11	52960754,52961436,52961845,52962140,52962444,52962623,52962850,52963129,52963862,52964308,52964599,	52960873,52961553,52961992,52962351,52962537,52962716,52962925,52963285,52964018,52964368,52965297,	heterogeneous nuclear ribonucleoprotein A1	3178
Overlap_TSS | 129079 | 1769567 chr12 52960242 52960841 CCAAT + | 0.943181 0.056819 Histone 1769567 | NR_002944	chr12	+	52960799	52964930	52964930	52964930	10	52960799,52961436,52961845,52962140,52962444,52962623,52962850,52963862,52964308,52964599,	52960873,52961553,52961992,52962351,52962537,52962716,52962925,52964017,52964368,52964930,		664709
Overlap_TSS | 129080 | 1769569 chr12 52960272 52960871 CCAAT + | 0.943181 0.056819 Histone 1769569 | NM_002136	chr12	+	52960754	52965297	52960858	52964364	10	52960754,52961436,52961845,52962140,52962444,52962623,52962850,52963862,52964308,52964599,	52960873,52961553,52961992,52962351,52962537,52962716,52962925,52964018,52964368,52965297,	heterogeneous nuclear ribonucleoprotein A1	3178
Overlap_TSS | 129080 | 1769569 chr12 52960272 52960871 CCAAT + | 0.943181 0.056819 Histone 1769569 | NM_031157	chr12	+	52960754	52965297	52960858	52964364	11	52960754,52961436,52961845,52962140,52962444,52962623,52962850,52963129,52963862,52964308,52964599,	52960873,52961553,52961992,52962351,52962537,52962716,52962925,52963285,52964018,52964368,52965297,	heterogeneous nuclear ribonucleoprotein A1	3178
Overlap_TSS | 129080 | 1769569 chr12 52960272 52960871 CCAAT + | 0.943181 0.056819 Histone 1769569 | NR_002944	chr12	+	52960799	52964930	52964930	52964930	10	52960799,52961436,52961845,52962140,52962444,52962623,52962850,52963862,52964308,52964599,	52960873,52961553,52961992,52962351,52962537,52962716,52962925,52964017,52964368,52964930,		664709
Overlap_TSS | 129146 | 1770395 chr12 54497611 54498210 CCAAT + | 0.883252 0.116748 Histone 1770395 | NM_014182	chr12	+	54498072	54501226	54499050	54500446	4	54498072,54499049,54499392,54500310,	54498163,54499224,54499544,54501226,	ORMDL2	29095
Overlap_TSS | 129149 | 1770463 chr12 54646368 54646967 CCAAT + | 0.949579 0.050421 Histone 1770463 | NM_001798	chr12	+	54646822	54652835	54647059	54651676	7	54646822,54647907,54648099,54648828,54649525,54651094,54651571,	54647175,54647985,54648220,54648999,54649627,54651298,54652835,	cyclin-dependent kinase 2 isoform 1	1017
Overlap_TSS | 129149 | 1770463 chr12 54646368 54646967 CCAAT + | 0.949579 0.050421 Histone 1770463 | NM_052827	chr12	+	54646822	54652835	54647059	54651676	6	54646822,54647907,54648099,54648828,54651094,54651571,	54647175,54647985,54648220,54648999,54651298,54652835,	cyclin-dependent kinase 2 isoform 2	1017
Overlap_TSS | 129150 | 1770475 chr12 54676809 54677408 CCAAT + | 0.929225 0.070775 Histone 1770475 | NM_000456	chr12	+	54677309	54685576	54682272	54685078	6	54677309,54677665,54679383,54682262,54682593,54683668,	54677390,54677774,54679509,54682322,54682771,54685576,	sulfite oxidase	6821
Overlap_TSS | 129150 | 1770475 chr12 54676809 54677408 CCAAT + | 0.929225 0.070775 Histone 1770475 | NM_001032386	chr12	+	54677309	54685576	54682272	54685078	5	54677309,54677665,54682262,54682593,54683668,	54677390,54677774,54682322,54682771,54685576,	sulfite oxidase	6821
Overlap_TSS | 129150 | 1770475 chr12 54676809 54677408 CCAAT + | 0.929225 0.070775 Histone 1770475 | NM_001032387	chr12	+	54677309	54685576	54682272	54685078	4	54677309,54682262,54682593,54683668,	54677390,54682322,54682771,54685576,	sulfite oxidase	6821
Overlap_TSS | 129152 | 1770477 chr12 54676835 54677434 CCAAT + | 0.929225 0.070775 Histone 1770477 | NM_000456	chr12	+	54677309	54685576	54682272	54685078	6	54677309,54677665,54679383,54682262,54682593,54683668,	54677390,54677774,54679509,54682322,54682771,54685576,	sulfite oxidase	6821
Overlap_TSS | 129152 | 1770477 chr12 54676835 54677434 CCAAT + | 0.929225 0.070775 Histone 1770477 | NM_001032386	chr12	+	54677309	54685576	54682272	54685078	5	54677309,54677665,54682262,54682593,54683668,	54677390,54677774,54682322,54682771,54685576,	sulfite oxidase	6821
Overlap_TSS | 129152 | 1770477 chr12 54676835 54677434 CCAAT + | 0.929225 0.070775 Histone 1770477 | NM_001032387	chr12	+	54677309	54685576	54682272	54685078	4	54677309,54682262,54682593,54683668,	54677390,54682322,54682771,54685576,	sulfite oxidase	6821
Overlap_TSS | 129166 | 1770607 chr12 54946876 54947475 CCAAT + | 0.913526 0.086474 Histone 1770607 | NM_001099337	chr12	+	54947333	54951017	54947446	54950368	5	54947333,54947844,54949109,54949510,54950200,	54947484,54947991,54949302,54949612,54951017,	coenzyme Q10 homolog A isoform b	93058
Overlap_TSS | 129166 | 1770607 chr12 54946876 54947475 CCAAT + | 0.913526 0.086474 Histone 1770607 | NM_144576	chr12	+	54946908	54951017	54947169	54950368	5	54946908,54947844,54949109,54949510,54950200,	54947303,54947991,54949302,54949612,54951017,	coenzyme Q10 homolog A isoform a	93058
Overlap_TSS | 129172 | 1770658 chr12 55013906 55014505 CCAAT - | 0.869323 0.130676 Histone 1770658 | NM_014871	chr12	-	54996986	55014092	54997659	55013145	26	54996986,54998287,54999138,54999358,54999671,54999914,55002128,55002473,55002665,55003112,55003361,55003550,55003857,55004099,55004344,55004631,55005059,55005385,55006363,55006667,55007414,55008045,55008288,55008522,55012863,55013912,	54997694,54998485,54999232,54999538,54999815,55000072,55002219,55002533,55002809,55003260,55003435,55003649,55003964,55004236,55004544,55004760,55005179,55005505,55006460,55007010,55007682,55008123,55008409,55008692,55013259,55014092,	PAN2 polyA specific ribonuclease subunit homolog	9924
Overlap_TSS | 129174 | 1770660 chr12 55013937 55014536 CCAAT - | 0.869323 0.130676 Histone 1770660 | NM_014871	chr12	-	54996986	55014092	54997659	55013145	26	54996986,54998287,54999138,54999358,54999671,54999914,55002128,55002473,55002665,55003112,55003361,55003550,55003857,55004099,55004344,55004631,55005059,55005385,55006363,55006667,55007414,55008045,55008288,55008522,55012863,55013912,	54997694,54998485,54999232,54999538,54999815,55000072,55002219,55002533,55002809,55003260,55003435,55003649,55003964,55004236,55004544,55004760,55005179,55005505,55006460,55007010,55007682,55008123,55008409,55008692,55013259,55014092,	PAN2 polyA specific ribonuclease subunit homolog	9924
Overlap_TSS | 129176 | 1770662 chr12 55013967 55014566 CCAAT - | 0.869323 0.130676 Histone 1770662 | NM_014871	chr12	-	54996986	55014092	54997659	55013145	26	54996986,54998287,54999138,54999358,54999671,54999914,55002128,55002473,55002665,55003112,55003361,55003550,55003857,55004099,55004344,55004631,55005059,55005385,55006363,55006667,55007414,55008045,55008288,55008522,55012863,55013912,	54997694,54998485,54999232,54999538,54999815,55000072,55002219,55002533,55002809,55003260,55003435,55003649,55003964,55004236,55004544,55004760,55005179,55005505,55006460,55007010,55007682,55008123,55008409,55008692,55013259,55014092,	PAN2 polyA specific ribonuclease subunit homolog	9924
Overlap_TSS | 129201 | 1771026 chr12 55613736 55614335 CCAAT - | 0.639241 0.360759 Histone 1771026 | NM_148897	chr12	-	55603883	55614312	55603883	55614312	4	55603883,55609440,55610276,55614011,	55604101,55609604,55610535,55614312,	short chain dehydrogenase/reductase family 9C,	121214
Overlap_TSS | 129221 | 1771354 chr12 56200461 56201060 CCAAT - | 0.947574 0.052426 Histone 1771354 | NM_004083	chr12	-	56196637	56200567	56196858	56197456	4	56196637,56197318,56197755,56200467,	56197230,56197488,56197803,56200567,	DNA-damage-inducible transcript 3	1649
Overlap_TSS | 129240 | 1771455 chr12 56373589 56374188 CCAAT + | 0.516812 0.483188 Histone 1771455 | NM_001017956	chr12	+	56374152	56401607	56374211	56400959	14	56374152,56374799,56375829,56376011,56376324,56395809,56396141,56396461,56396742,56397919,56398195,56399042,56400455,56400833,	56374373,56374976,56375893,56376088,56376423,56396020,56396243,56396562,56396794,56398008,56398471,56399232,56400568,56401607,	osteosarcoma amplified 9 isoform 2 precursor	10956
Overlap_TSS | 129240 | 1771455 chr12 56373589 56374188 CCAAT + | 0.516812 0.483188 Histone 1771455 | NM_001017957	chr12	+	56374152	56401607	56374211	56400959	14	56374152,56374799,56375829,56376011,56376324,56395809,56396141,56396461,56396742,56397919,56398195,56399042,56400455,56400833,	56374373,56374976,56375893,56376088,56376423,56396020,56396243,56396562,56396794,56398008,56398426,56399232,56400568,56401607,	osteosarcoma amplified 9 isoform 3 precursor	10956
Overlap_TSS | 129240 | 1771455 chr12 56373589 56374188 CCAAT + | 0.516812 0.483188 Histone 1771455 | NM_001017958	chr12	+	56374152	56401607	56374211	56400959	15	56374152,56374799,56375829,56376011,56376324,56395809,56396141,56396461,56396742,56397919,56398195,56399042,56400148,56400455,56400833,	56374373,56374976,56375893,56376088,56376423,56396020,56396243,56396562,56396794,56398008,56398426,56399232,56400313,56400568,56401607,	osteosarcoma amplified 9 isoform 4 precursor	10956
Overlap_TSS | 129240 | 1771455 chr12 56373589 56374188 CCAAT + | 0.516812 0.483188 Histone 1771455 | NM_006812	chr12	+	56374152	56401607	56374211	56400959	15	56374152,56374799,56375829,56376011,56376324,56395809,56396141,56396461,56396742,56397919,56398195,56399042,56400148,56400455,56400833,	56374373,56374976,56375893,56376088,56376423,56396020,56396243,56396562,56396794,56398008,56398471,56399232,56400313,56400568,56401607,	osteosarcoma amplified 9 isoform 1 precursor	10956
Overlap_TSS | 129241 | 1771457 chr12 56373700 56374299 CCAAT + | 0.516812 0.483188 Histone 1771457 | NM_001017956	chr12	+	56374152	56401607	56374211	56400959	14	56374152,56374799,56375829,56376011,56376324,56395809,56396141,56396461,56396742,56397919,56398195,56399042,56400455,56400833,	56374373,56374976,56375893,56376088,56376423,56396020,56396243,56396562,56396794,56398008,56398471,56399232,56400568,56401607,	osteosarcoma amplified 9 isoform 2 precursor	10956
Overlap_TSS | 129241 | 1771457 chr12 56373700 56374299 CCAAT + | 0.516812 0.483188 Histone 1771457 | NM_001017957	chr12	+	56374152	56401607	56374211	56400959	14	56374152,56374799,56375829,56376011,56376324,56395809,56396141,56396461,56396742,56397919,56398195,56399042,56400455,56400833,	56374373,56374976,56375893,56376088,56376423,56396020,56396243,56396562,56396794,56398008,56398426,56399232,56400568,56401607,	osteosarcoma amplified 9 isoform 3 precursor	10956
Overlap_TSS | 129241 | 1771457 chr12 56373700 56374299 CCAAT + | 0.516812 0.483188 Histone 1771457 | NM_001017958	chr12	+	56374152	56401607	56374211	56400959	15	56374152,56374799,56375829,56376011,56376324,56395809,56396141,56396461,56396742,56397919,56398195,56399042,56400148,56400455,56400833,	56374373,56374976,56375893,56376088,56376423,56396020,56396243,56396562,56396794,56398008,56398426,56399232,56400313,56400568,56401607,	osteosarcoma amplified 9 isoform 4 precursor	10956
Overlap_TSS | 129241 | 1771457 chr12 56373700 56374299 CCAAT + | 0.516812 0.483188 Histone 1771457 | NM_006812	chr12	+	56374152	56401607	56374211	56400959	15	56374152,56374799,56375829,56376011,56376324,56395809,56396141,56396461,56396742,56397919,56398195,56399042,56400148,56400455,56400833,	56374373,56374976,56375893,56376088,56376423,56396020,56396243,56396562,56396794,56398008,56398471,56399232,56400313,56400568,56401607,	osteosarcoma amplified 9 isoform 1 precursor	10956
Overlap_TSS | 129243 | 1771493 chr12 56424526 56425125 CCAAT + | 0.635182 0.364818 Histone 1771493 | NM_005981	chr12	+	56425050	56428293	56425204	56427340	6	56425050,56425794,56426225,56426638,56427067,56427265,	56425267,56425962,56426306,56426770,56427181,56428293,	sarcoma amplified sequence	6302
Overlap_TSS | 129245 | 1771495 chr12 56424629 56425228 CCAAT + | 0.635182 0.364818 Histone 1771495 | NM_005981	chr12	+	56425050	56428293	56425204	56427340	6	56425050,56425794,56426225,56426638,56427067,56427265,	56425267,56425962,56426306,56426770,56427181,56428293,	sarcoma amplified sequence	6302
Overlap_TSS | 129248 | 1771508 chr12 56447026 56447625 CCAAT - | 0.524279 0.475721 Histone 1771508 | NM_000785	chr12	-	56442383	56447243	56443191	56447091	9	56442383,56443660,56444147,56444427,56444803,56445060,56445346,56446056,56446896,	56443305,56443858,56444226,56444600,56444976,56445261,56445549,56446247,56447243,	cytochrome P450, family 27, subfamily B,	1594
Overlap_TSS | 129860 | 1779798 chr12 75983355 75983954 CCAAT - | 0.963265 0.036735 Histone 1779798 | NM_203394	chr12	-	75939156	75983491	75941925	75982546	13	75939156,75943468,75945793,75947741,75950960,75951767,75960975,75962547,75963948,75968486,75973765,75982453,75983255,	75942096,75943893,75946049,75948243,75951033,75951953,75961110,75962706,75964239,75968655,75974041,75982546,75983491,	E2F transcription factor 7	144455
Overlap_TSS | 129862 | 1779800 chr12 75983387 75983986 ccAAT - | 0.987447 0.012553 Histone 1779800 | NM_203394	chr12	-	75939156	75983491	75941925	75982546	13	75939156,75943468,75945793,75947741,75950960,75951767,75960975,75962547,75963948,75968486,75973765,75982453,75983255,	75942096,75943893,75946049,75948243,75951033,75951953,75961110,75962706,75964239,75968655,75974041,75982546,75983491,	E2F transcription factor 7	144455
Overlap_TSS | 130438 | 1787353 chr12 94776366 94776965 CCAAT + | 0.995041 0.004959 Histone 1787353 | NM_003095	chr12	+	94776839	94784369	94776982	94783980	4	94776839,94779076,94783232,94783913,	94776985,94779202,94783297,94784369,	small nuclear ribonucleoprotein polypeptide F	6636
Overlap_TSS | 130439 | 1787355 chr12 94776391 94776990 CCAAT + | 0.995041 0.004959 Histone 1787355 | NM_003095	chr12	+	94776839	94784369	94776982	94783980	4	94776839,94779076,94783232,94783913,	94776985,94779202,94783297,94784369,	small nuclear ribonucleoprotein polypeptide F	6636
Overlap_TSS | 130706 | 1791452 chr12 102847949 102848548 CCAAT - | 0.922036 0.077964 Histone 1791452 | NR_027249	chr12	-	102761657	102848119	102848119	102848119	16	102761657,102762418,102775017,102779025,102780051,102784287,102788178,102800439,102801511,102807308,102810858,102814878,102824037,102829225,102832985,102847789,	102762327,102762557,102775151,102779178,102780199,102784459,102788318,102800618,102801722,102807538,102811304,102815031,102824260,102829406,102833991,102848119,		253724
Overlap_TSS | 130765 | 1792161 chr12 104248058 104248657 CCAAT + | 0.654838 0.345162 Histone 1792161 | NM_001145199	chr12	+	104248543	104289425	104248799	104285384	6	104248543,104266509,104283714,104284524,104285379,104288541,	104248845,104266534,104283750,104284604,104285417,104289425,	hypothetical protein LOC387882	387882
Overlap_TSS | 1308 | 16857 chr1 33318806 33319405 CCAAT + | 0.993102 0.006898 Histone 16857 | NM_052998	chr1	+	33319300	33358582	33320437	33358370	12	33319300,33319575,33319788,33320365,33322141,33330237,33331469,33332735,33334894,33336254,33356089,33358231,	33319482,33319696,33320000,33320542,33322315,33330410,33331604,33332901,33335057,33336367,33356304,33358582,	ODC antizyme inhibitor-2	113451
Overlap_TSS | 130873 | 1793162 chr12 105904894 105905493 CCAAT - | 0.876356 0.123644 Histone 1793162 | NM_001033050	chr12	-	105895198	105905059	105895464	105896622	3	105895198,105903022,105904876,	105896679,105903133,105905059,	transcription termination factor-like protein	80298
Overlap_TSS | 130873 | 1793162 chr12 105904894 105905493 CCAAT - | 0.876356 0.123644 Histone 1793162 | NM_025198	chr12	-	105895198	105905059	105895464	105896622	3	105895198,105903022,105904876,	105896679,105903123,105905059,	transcription termination factor-like protein	80298
Overlap_TSS | 130981 | 1794191 chr12 107432610 107433209 CCAAT + | 0.934174 0.065826 Histone 1794191 | NM_007076	chr12	+	107433180	107437510	107434879	107437382	3	107433180,107434821,107436306,	107433268,107435180,107437510,	Huntingtin interacting protein E	11153
Overlap_TSS | 130983 | 1794193 chr12 107432701 107433300 CCAAT + | 0.934174 0.065826 Histone 1794193 | NM_007076	chr12	+	107433180	107437510	107434879	107437382	3	107433180,107434821,107436306,	107433268,107435180,107437510,	Huntingtin interacting protein E	11153
Overlap_TSS | 131026 | 1794982 chr12 108989747 108990346 ccaat - | 0.970301 0.029699 Histone 1794982 | NM_207435	chr12	-	108963365	108989883	108964538	108988062	5	108963365,108979376,108981175,108988047,108989677,	108964647,108979484,108981351,108988221,108989883,	hypothetical protein LOC400073	400073
Overlap_TSS | 131028 | 1794984 chr12 108989813 108990412 ccaat - | 0.970301 0.029699 Histone 1794984 | NM_207435	chr12	-	108963365	108989883	108964538	108988062	5	108963365,108979376,108981175,108988047,108989677,	108964647,108979484,108981351,108988221,108989883,	hypothetical protein LOC400073	400073
Overlap_TSS | 131038 | 1795153 chr12 109390051 109390650 CCAAT + | 0.944935 0.055065 Histone 1795153 | NM_013300	chr12	+	109390614	109412575	109391063	109412325	7	109390614,109395265,109407265,109408512,109408721,109410048,109412206,	109391206,109395306,109407387,109408642,109408905,109410131,109412575,	hypothetical protein LOC29902	29902
Overlap_TSS | 131097 | 1795983 chr12 111047171 111047770 CCAAT + | 0.992593 0.007407 Histone 1795983 | NM_001143906	chr12	+	111047731	111075790	111052709	111074978	12	111047731,111052697,111056924,111057199,111063005,111064275,111067772,111070260,111071937,111073987,111074613,111074921,	111048336,111052756,111057060,111057253,111063411,111064482,111067849,111070491,111072058,111074327,111074686,111075790,	TRAF-type zinc finger domain containing 1	10906
Overlap_TSS | 131097 | 1795983 chr12 111047171 111047770 CCAAT + | 0.992593 0.007407 Histone 1795983 | NM_006700	chr12	+	111047731	111075790	111052709	111074978	12	111047731,111052697,111056924,111057199,111063005,111064275,111067772,111070260,111071937,111073987,111074613,111074921,	111047805,111052756,111057060,111057253,111063411,111064482,111067849,111070491,111072058,111074327,111074686,111075790,	TRAF-type zinc finger domain containing 1	10906
Overlap_TSS | 131098 | 1795985 chr12 111047219 111047818 CCAAT + | 0.992593 0.007407 Histone 1795985 | NM_001143906	chr12	+	111047731	111075790	111052709	111074978	12	111047731,111052697,111056924,111057199,111063005,111064275,111067772,111070260,111071937,111073987,111074613,111074921,	111048336,111052756,111057060,111057253,111063411,111064482,111067849,111070491,111072058,111074327,111074686,111075790,	TRAF-type zinc finger domain containing 1	10906
Overlap_TSS | 131098 | 1795985 chr12 111047219 111047818 CCAAT + | 0.992593 0.007407 Histone 1795985 | NM_006700	chr12	+	111047731	111075790	111052709	111074978	12	111047731,111052697,111056924,111057199,111063005,111064275,111067772,111070260,111071937,111073987,111074613,111074921,	111047805,111052756,111057060,111057253,111063411,111064482,111067849,111070491,111072058,111074327,111074686,111075790,	TRAF-type zinc finger domain containing 1	10906
Overlap_TSS | 131099 | 1795987 chr12 111047250 111047849 CCAAT + | 0.992593 0.007407 Histone 1795987 | NM_001143906	chr12	+	111047731	111075790	111052709	111074978	12	111047731,111052697,111056924,111057199,111063005,111064275,111067772,111070260,111071937,111073987,111074613,111074921,	111048336,111052756,111057060,111057253,111063411,111064482,111067849,111070491,111072058,111074327,111074686,111075790,	TRAF-type zinc finger domain containing 1	10906
Overlap_TSS | 131099 | 1795987 chr12 111047250 111047849 CCAAT + | 0.992593 0.007407 Histone 1795987 | NM_006700	chr12	+	111047731	111075790	111052709	111074978	12	111047731,111052697,111056924,111057199,111063005,111064275,111067772,111070260,111071937,111073987,111074613,111074921,	111047805,111052756,111057060,111057253,111063411,111064482,111067849,111070491,111072058,111074327,111074686,111075790,	TRAF-type zinc finger domain containing 1	10906
Overlap_TSS | 131147 | 1796666 chr12 112325950 112326549 CCAAT - | 0.881546 0.118454 Histone 1796666 | NM_006843	chr12	-	112314633	112326075	112315128	112321896	8	112314633,112316079,112319352,112320702,112320894,112321299,112321743,112325955,	112315337,112316204,112319580,112320794,112321034,112321339,112321898,112326075,	serine dehydratase	10993
Overlap_TSS | 131416 | 1799843 chr12 117057782 117058381 CCAAT + | 0.965117 0.034883 Histone 1799843 | NM_002567	chr12	+	117058252	117067773	117058397	117066991	4	117058252,117060226,117061638,117066773,	117058532,117060336,117061739,117067773,	prostatic binding protein	5037
Overlap_TSS | 131419 | 1799910 chr12 117294932 117295531 CCAAT - | 0.819913 0.180087 Histone 1799910 | NM_016281	chr12	-	117071988	117295133	117073184	117177755	21	117071988,117074414,117082333,117083975,117094644,117099388,117103558,117111994,117121238,117123483,117135101,117136204,117155861,117157745,117160260,117161414,117165602,117167081,117177635,117188842,117294835,	117073346,117074597,117082546,117084215,117094848,117099517,117103795,117112129,117121445,117123651,117135183,117136298,117155953,117157859,117160357,117161460,117165704,117167153,117177843,117188947,117295133,	TAO kinase 3	51347
Overlap_TSS | 131478 | 1800580 chr12 118225477 118226076 ccaat - | 0.830893 0.169107 Histone 1800580 | NR_024246	chr12	-	118206012	118225568	118225568	118225568	4	118206012,118206959,118223796,118225522,	118206869,118207924,118224219,118225568,		144742
Overlap_TSS | 131504 | 1801186 chr12 119123165 119123764 CCAAT - | 0.995097 0.004903 Histone 1801186 | NM_001002	chr12	-	119118885	119123397	119118958	119122969	8	119118885,119119507,119120739,119121039,119121303,119121495,119122915,119123268,	119119120,119119648,119120925,119121186,119121391,119121671,119123017,119123397,	ribosomal protein P0	6175
Overlap_TSS | 131504 | 1801186 chr12 119123165 119123764 CCAAT - | 0.995097 0.004903 Histone 1801186 | NM_053275	chr12	-	119118885	119123397	119118958	119122969	8	119118885,119119507,119120739,119121039,119121303,119121495,119122915,119123268,	119119120,119119648,119120925,119121186,119121391,119121671,119123077,119123397,	ribosomal protein P0	6175
Overlap_TSS | 131517 | 1801347 chr12 119417760 119418359 CCAAT + | 0.940316 0.059684 Histone 1801347 | NM_001037495	chr12	+	119418241	119420681	119418607	119420396	3	119418241,119418587,119420258,	119418402,119418739,119420681,	dynein light chain 1	8655
Overlap_TSS | 131517 | 1801347 chr12 119417760 119418359 CCAAT + | 0.940316 0.059684 Histone 1801347 | NM_003746	chr12	+	119418241	119420681	119418607	119420396	3	119418241,119418601,119420258,	119418402,119418739,119420681,	dynein light chain 1	8655
Overlap_TSS | 131519 | 1801349 chr12 119417791 119418390 CCAAT + | 0.940316 0.059684 Histone 1801349 | NM_001037495	chr12	+	119418241	119420681	119418607	119420396	3	119418241,119418587,119420258,	119418402,119418739,119420681,	dynein light chain 1	8655
Overlap_TSS | 131519 | 1801349 chr12 119417791 119418390 CCAAT + | 0.940316 0.059684 Histone 1801349 | NM_003746	chr12	+	119418241	119420681	119418607	119420396	3	119418241,119418601,119420258,	119418402,119418739,119420681,	dynein light chain 1	8655
Overlap_TSS | 131575 | 1801805 chr12 120321727 120322326 CCAAT + | 0.828176 0.171824 Histone 1801805 | NM_025126	chr12	+	120322284	120346538	120322398	120345762	6	120322284,120338344,120339689,120342427,120342762,120345571,	120322404,120338563,120340097,120342520,120342964,120346538,	ring finger protein 34 isoform 2	80196
Overlap_TSS | 131575 | 1801805 chr12 120321727 120322326 CCAAT + | 0.828176 0.171824 Histone 1801805 | NM_194271	chr12	+	120322284	120346538	120324984	120345762	7	120322284,120324927,120338344,120339689,120342427,120342762,120345571,	120322404,120324993,120338563,120340097,120342520,120342964,120346538,	ring finger protein 34 isoform 1	80196
Overlap_TSS | 131599 | 1801973 chr12 120548345 120548944 CCAAT + | 0.904314 0.095686 Histone 1801973 | NM_032790	chr12	+	120548837	120564329	120549030	120563932	2	120548837,120563329,	120549339,120564329,	calcium release-activated calcium channel	84876
Overlap_TSS | 131645 | 1802779 chr12 122721143 122721742 CCAAT + | 0.974686 0.025314 Histone 1802779 | NM_001143850	chr12	+	122721612	122758900	122721740	122758213	18	122721612,122722006,122722555,122724117,122729688,122737335,122738550,122741032,122743157,122745341,122745719,122746914,122747586,122750203,122755031,122757225,122757484,122758103,	122721822,122722114,122722632,122724310,122729789,122737535,122738677,122741174,122743223,122745476,122745797,122746995,122747698,122750310,122755188,122757351,122757573,122758900,	tectonic family member 2 isoform 2	79867
Overlap_TSS | 131645 | 1802779 chr12 122721143 122721742 CCAAT + | 0.974686 0.025314 Histone 1802779 | NM_024809	chr12	+	122721612	122758900	122721740	122758213	18	122721612,122722006,122722555,122724114,122729688,122737335,122738550,122741032,122743157,122745341,122745719,122746914,122747586,122750203,122755031,122757225,122757484,122758103,	122721822,122722114,122722632,122724310,122729789,122737535,122738677,122741174,122743223,122745476,122745797,122746995,122747698,122750310,122755188,122757351,122757573,122758900,	tectonic family member 2 isoform 1	79867
Overlap_TSS | 132125 | 1807649 chr12 131361548 131362147 CCAAT + | 0.887462 0.112538 Histone 1807649 | NR_024563	chr12	+	131362049	131367559	131367559	131367559	4	131362049,131362889,131363915,131365078,	131362495,131363189,131364565,131367559,		100130238
Overlap_TSS | 132126 | 1807651 chr12 131361588 131362187 CCAAT + | 0.887462 0.112538 Histone 1807651 | NR_024563	chr12	+	131362049	131367559	131367559	131367559	4	131362049,131362889,131363915,131365078,	131362495,131363189,131364565,131367559,		100130238
Overlap_TSS | 132718 | 1813662 chr12 122721180 122721779 CCAAT + | 0.974686 0.025314 Histone 1813662 | NM_001143850	chr12	+	122721612	122758900	122721740	122758213	18	122721612,122722006,122722555,122724117,122729688,122737335,122738550,122741032,122743157,122745341,122745719,122746914,122747586,122750203,122755031,122757225,122757484,122758103,	122721822,122722114,122722632,122724310,122729789,122737535,122738677,122741174,122743223,122745476,122745797,122746995,122747698,122750310,122755188,122757351,122757573,122758900,	tectonic family member 2 isoform 2	79867
Overlap_TSS | 132718 | 1813662 chr12 122721180 122721779 CCAAT + | 0.974686 0.025314 Histone 1813662 | NM_024809	chr12	+	122721612	122758900	122721740	122758213	18	122721612,122722006,122722555,122724114,122729688,122737335,122738550,122741032,122743157,122745341,122745719,122746914,122747586,122750203,122755031,122757225,122757484,122758103,	122721822,122722114,122722632,122724310,122729789,122737535,122738677,122741174,122743223,122745476,122745797,122746995,122747698,122750310,122755188,122757351,122757573,122758900,	tectonic family member 2 isoform 1	79867
Overlap_TSS | 132742 | 1813890 chr12 122283400 122283999 CCAAT + | 0.867538 0.132462 Histone 1813890 | NM_152269	chr12	+	122283793	122308434	122304174	122307531	3	122283793,122304146,122307312,	122284031,122304456,122308434,	hypothetical protein LOC91574	91574
Overlap_TSS | 132743 | 1813892 chr12 122283252 122283851 CCAAT + | 0.867538 0.132462 Histone 1813892 | NM_152269	chr12	+	122283793	122308434	122304174	122307531	3	122283793,122304146,122307312,	122284031,122304456,122308434,	hypothetical protein LOC91574	91574
Overlap_TSS | 132749 | 1814027 chr12 121946617 121947216 CCAAT - | 0.996033 0.003967 Histone 1814027 | NM_024667	chr12	-	121915831	121946665	121917615	121946562	4	121915831,121918979,121921389,121946451,	121918107,121919062,121921561,121946665,	vacuolar protein sorting 37B	79720
Overlap_TSS | 132761 | 1814207 chr12 121577384 121577983 CCAAT - | 0.858420 0.141580 Histone 1814207 | NM_023012	chr12	-	121555225	121577499	121556026	121577353	10	121555225,121557333,121558717,121561608,121565604,121567726,121569338,121571884,121572642,121577347,	121556206,121557423,121558947,121561688,121565727,121567930,121569529,121571928,121572799,121577499,	arginine/serine-rich coiled-coil 2 isoform a	65117
Overlap_TSS | 132761 | 1814207 chr12 121577384 121577983 CCAAT - | 0.858420 0.141580 Histone 1814207 | NM_198261	chr12	-	121555225	121577499	121556026	121571011	11	121555225,121557333,121558717,121561608,121565604,121567726,121569338,121571003,121571884,121572642,121577347,	121556206,121557423,121558947,121561688,121565727,121567930,121569551,121571081,121571928,121572799,121577499,	arginine/serine-rich coiled-coil 2 isoform b	65117
Overlap_TSS | 132761 | 1814207 chr12 121577384 121577983 CCAAT - | 0.858420 0.141580 Histone 1814207 | NM_198262	chr12	-	121555225	121577500	121556026	121565633	11	121555225,121557333,121558717,121561608,121565604,121567726,121569338,121571003,121571884,121572642,121577347,	121556206,121557423,121558947,121561688,121565727,121567930,121569529,121571081,121571928,121572799,121577500,	arginine/serine-rich coiled-coil 2 isoform c	65117
Overlap_TSS | 132780 | 1814538 chr12 120726514 120727113 CCAAT + | 0.760712 0.239288 Histone 1814538 | NM_015048	chr12	+	120727020	120754944	120727026	120752528	17	120727020,120727406,120728123,120730496,120731891,120736394,120739321,120739658,120739885,120740087,120741692,120744778,120747488,120749807,120750023,120750221,120752354,	120727200,120727505,120728394,120730609,120733124,120737219,120739583,120739807,120739942,120740193,120742184,120746038,120747655,120749939,120750143,120750359,120754944,	SET domain containing 1B	23067
Overlap_TSS | 132796 | 1814744 chr12 120321744 120322343 CCAAT + | 0.828176 0.171824 Histone 1814744 | NM_025126	chr12	+	120322284	120346538	120322398	120345762	6	120322284,120338344,120339689,120342427,120342762,120345571,	120322404,120338563,120340097,120342520,120342964,120346538,	ring finger protein 34 isoform 2	80196
Overlap_TSS | 132796 | 1814744 chr12 120321744 120322343 CCAAT + | 0.828176 0.171824 Histone 1814744 | NM_194271	chr12	+	120322284	120346538	120324984	120345762	7	120322284,120324927,120338344,120339689,120342427,120342762,120345571,	120322404,120324993,120338563,120340097,120342520,120342964,120346538,	ring finger protein 34 isoform 1	80196
Overlap_TSS | 132835 | 1815379 chr12 119123247 119123846 CCAAT - | 0.995097 0.004903 Histone 1815379 | NM_001002	chr12	-	119118885	119123397	119118958	119122969	8	119118885,119119507,119120739,119121039,119121303,119121495,119122915,119123268,	119119120,119119648,119120925,119121186,119121391,119121671,119123017,119123397,	ribosomal protein P0	6175
Overlap_TSS | 132835 | 1815379 chr12 119123247 119123846 CCAAT - | 0.995097 0.004903 Histone 1815379 | NM_053275	chr12	-	119118885	119123397	119118958	119122969	8	119118885,119119507,119120739,119121039,119121303,119121495,119122915,119123268,	119119120,119119648,119120925,119121186,119121391,119121671,119123077,119123397,	ribosomal protein P0	6175
Overlap_TSS | 132836 | 1815381 chr12 119123197 119123796 CCAAT - | 0.995097 0.004903 Histone 1815381 | NM_001002	chr12	-	119118885	119123397	119118958	119122969	8	119118885,119119507,119120739,119121039,119121303,119121495,119122915,119123268,	119119120,119119648,119120925,119121186,119121391,119121671,119123017,119123397,	ribosomal protein P0	6175
Overlap_TSS | 132836 | 1815381 chr12 119123197 119123796 CCAAT - | 0.995097 0.004903 Histone 1815381 | NM_053275	chr12	-	119118885	119123397	119118958	119122969	8	119118885,119119507,119120739,119121039,119121303,119121495,119122915,119123268,	119119120,119119648,119120925,119121186,119121391,119121671,119123077,119123397,	ribosomal protein P0	6175
Overlap_TSS | 132879 | 1815911 chr12 118225510 118226109 CCAAT - | 0.830893 0.169107 Histone 1815911 | NR_024246	chr12	-	118206012	118225568	118225568	118225568	4	118206012,118206959,118223796,118225522,	118206869,118207924,118224219,118225568,		144742
Overlap_TSS | 132880 | 1815913 chr12 118225443 118226042 CCAAT - | 0.830893 0.169107 Histone 1815913 | NR_024246	chr12	-	118206012	118225568	118225568	118225568	4	118206012,118206959,118223796,118225522,	118206869,118207924,118224219,118225568,		144742
Overlap_TSS | 132881 | 1815915 chr12 118225365 118225964 CCAAT - | 0.830893 0.169107 Histone 1815915 | NR_024246	chr12	-	118206012	118225568	118225568	118225568	4	118206012,118206959,118223796,118225522,	118206869,118207924,118224219,118225568,		144742
Overlap_TSS | 132933 | 1816665 chr12 117295130 117295729 CCAAT - | 0.641855 0.358145 Histone 1816665 | NM_016281	chr12	-	117071988	117295133	117073184	117177755	21	117071988,117074414,117082333,117083975,117094644,117099388,117103558,117111994,117121238,117123483,117135101,117136204,117155861,117157745,117160260,117161414,117165602,117167081,117177635,117188842,117294835,	117073346,117074597,117082546,117084215,117094848,117099517,117103795,117112129,117121445,117123651,117135183,117136298,117155953,117157859,117160357,117161460,117165704,117167153,117177843,117188947,117295133,	TAO kinase 3	51347
Overlap_TSS | 132979 | 1817283 chr12 116112650 116113249 CCAAT - | 0.841087 0.158913 Histone 1817283 | NM_015002	chr12	-	116065967	116112683	116068274	116112644	12	116065967,116077978,116080060,116087672,116089085,116094658,116096392,116096838,116099707,116108664,116111414,116112405,	116068465,116078136,116080251,116087805,116089265,116094795,116096529,116096985,116099829,116108759,116111550,116112683,	F-box only protein 21 isoform 2	23014
Overlap_TSS | 132979 | 1817283 chr12 116112650 116113249 CCAAT - | 0.841087 0.158913 Histone 1817283 | NM_033624	chr12	-	116065967	116112683	116068274	116112644	12	116065967,116077978,116080060,116087672,116089085,116094658,116096392,116096838,116099707,116108664,116111414,116112405,	116068465,116078136,116080272,116087805,116089265,116094795,116096529,116096985,116099829,116108759,116111550,116112683,	F-box only protein 21 isoform 1	23014
Overlap_TSS | 133003 | 1817518 chr12 115660084 115660683 CCAAT + | 0.843002 0.156998 Histone 1817518 | NM_001109903	chr12	+	115660478	115775819	115662685	115771636	12	115660478,115662532,115663223,115672028,115676171,115689001,115701382,115755979,115758147,115758368,115771501,115774525,	115660558,115662709,115663282,115672495,115676248,115689102,115701536,115756129,115758213,115758470,115771672,115775819,	transmembrane protein 118 isoform 1	84900
Overlap_TSS | 133003 | 1817518 chr12 115660084 115660683 CCAAT + | 0.843002 0.156998 Histone 1817518 | NM_032814	chr12	+	115660478	115775819	115662685	115774900	11	115660478,115662532,115663223,115672028,115676171,115689001,115701382,115755979,115758147,115758368,115774837,	115660558,115662709,115663282,115672495,115676248,115689102,115701536,115756129,115758213,115758470,115775819,	transmembrane protein 118 isoform 2	84900
Overlap_TSS | 133004 | 1817519 chr12 115660174 115660773 CCAAT - | 0.938138 0.061862 Histone 1817519 | NM_024738	chr12	-	115637978	115660226	115639997	115660088	5	115637978,115641950,115642483,115645254,115659977,	115640081,115642064,115642635,115645411,115660226,	hypothetical protein LOC79794	79794
Overlap_TSS | 133005 | 1817521 chr12 115660146 115660745 CCAAT - | 0.938138 0.061862 Histone 1817521 | NM_024738	chr12	-	115637978	115660226	115639997	115660088	5	115637978,115641950,115642483,115645254,115659977,	115640081,115642064,115642635,115645411,115660226,	hypothetical protein LOC79794	79794
Overlap_TSS | 133006 | 1817522 chr12 115659901 115660500 CCAAT + | 0.885135 0.114865 Histone 1817522 | NM_001109903	chr12	+	115660478	115775819	115662685	115771636	12	115660478,115662532,115663223,115672028,115676171,115689001,115701382,115755979,115758147,115758368,115771501,115774525,	115660558,115662709,115663282,115672495,115676248,115689102,115701536,115756129,115758213,115758470,115771672,115775819,	transmembrane protein 118 isoform 1	84900
Overlap_TSS | 133006 | 1817522 chr12 115659901 115660500 CCAAT + | 0.885135 0.114865 Histone 1817522 | NM_032814	chr12	+	115660478	115775819	115662685	115774900	11	115660478,115662532,115663223,115672028,115676171,115689001,115701382,115755979,115758147,115758368,115774837,	115660558,115662709,115663282,115672495,115676248,115689102,115701536,115756129,115758213,115758470,115775819,	transmembrane protein 118 isoform 2	84900
Overlap_TSS | 133239 | 1820562 chr12 110688654 110689253 CCAAT + | 0.630632 0.369368 Histone 1820562 | NM_000690	chr12	+	110688728	110732167	110689169	110731762	13	110688728,110704104,110705344,110707453,110712009,110712620,110713492,110714247,110714784,110720264,110722092,110726045,110731729,	110689283,110704209,110705485,110707533,110712121,110712749,110713606,110714350,110714969,110720429,110722250,110726160,110732167,	mitochondrial aldehyde dehydrogenase 2	217
Overlap_TSS | 133307 | 1821487 chr12 108989778 108990377 CCAAT - | 0.970301 0.029699 Histone 1821487 | NM_207435	chr12	-	108963365	108989883	108964538	108988062	5	108963365,108979376,108981175,108988047,108989677,	108964647,108979484,108981351,108988221,108989883,	hypothetical protein LOC400073	400073
Overlap_TSS | 133529 | 1824324 chr12 104248094 104248693 CCAAT + | 0.654838 0.345162 Histone 1824324 | NM_001145199	chr12	+	104248543	104289425	104248799	104285384	6	104248543,104266509,104283714,104284524,104285379,104288541,	104248845,104266534,104283750,104284604,104285417,104289425,	hypothetical protein LOC387882	387882
Overlap_TSS | 133606 | 1825169 chr12 102848068 102848667 CCAAT - | 0.953573 0.046427 Histone 1825169 | NR_027249	chr12	-	102761657	102848119	102848119	102848119	16	102761657,102762418,102775017,102779025,102780051,102784287,102788178,102800439,102801511,102807308,102810858,102814878,102824037,102829225,102832985,102847789,	102762327,102762557,102775151,102779178,102780199,102784459,102788318,102800618,102801722,102807538,102811304,102815031,102824260,102829406,102833991,102848119,		253724
Overlap_TSS | 133607 | 1825170 chr12 102847823 102848422 CCAAT + | 0.587875 0.412125 Histone 1825170 | NM_003299	chr12	+	102848318	102865833	102848423	102865570	18	102848318,102849428,102850184,102850733,102851863,102855602,102856247,102857416,102859317,102859536,102859739,102860434,102860981,102861645,102864525,102864693,102865218,102865540,	102848472,102849531,102850326,102850850,102852195,102855714,102856367,102857533,102859455,102859614,102859805,102860704,102861227,102861782,102864604,102864849,102865338,102865833,	heat shock protein 90kDa beta, member 1	7184
Overlap_TSS | 133608 | 1825171 chr12 102848037 102848636 CCAAT - | 0.953573 0.046427 Histone 1825171 | NR_027249	chr12	-	102761657	102848119	102848119	102848119	16	102761657,102762418,102775017,102779025,102780051,102784287,102788178,102800439,102801511,102807308,102810858,102814878,102824037,102829225,102832985,102847789,	102762327,102762557,102775151,102779178,102780199,102784459,102788318,102800618,102801722,102807538,102811304,102815031,102824260,102829406,102833991,102848119,		253724
Overlap_TSS | 133609 | 1825172 chr12 102847792 102848391 CCAAT + | 0.587875 0.412125 Histone 1825172 | NM_003299	chr12	+	102848318	102865833	102848423	102865570	18	102848318,102849428,102850184,102850733,102851863,102855602,102856247,102857416,102859317,102859536,102859739,102860434,102860981,102861645,102864525,102864693,102865218,102865540,	102848472,102849531,102850326,102850850,102852195,102855714,102856367,102857533,102859455,102859614,102859805,102860704,102861227,102861782,102864604,102864849,102865338,102865833,	heat shock protein 90kDa beta, member 1	7184
Overlap_TSS | 133610 | 1825173 chr12 102847924 102848523 CCAAT - | 0.922036 0.077964 Histone 1825173 | NR_027249	chr12	-	102761657	102848119	102848119	102848119	16	102761657,102762418,102775017,102779025,102780051,102784287,102788178,102800439,102801511,102807308,102810858,102814878,102824037,102829225,102832985,102847789,	102762327,102762557,102775151,102779178,102780199,102784459,102788318,102800618,102801722,102807538,102811304,102815031,102824260,102829406,102833991,102848119,		253724
Overlap_TSS | 133612 | 1825175 chr12 102847844 102848443 CCAAT - | 0.922036 0.077964 Histone 1825175 | NR_027249	chr12	-	102761657	102848119	102848119	102848119	16	102761657,102762418,102775017,102779025,102780051,102784287,102788178,102800439,102801511,102807308,102810858,102814878,102824037,102829225,102832985,102847789,	102762327,102762557,102775151,102779178,102780199,102784459,102788318,102800618,102801722,102807538,102811304,102815031,102824260,102829406,102833991,102848119,		253724
Overlap_TSS | 134612 | 1838417 chr12 70530926 70531525 CCAAT - | 0.995994 0.004006 Histone 1838417 | NR_024072	chr12	-	70528342	70531030	70531030	70531030	1	70528342,	70531030,		729633
Overlap_TSS | 134616 | 1838464 chr12 70365980 70366579 CCAAT + | 0.864096 0.135904 Histone 1838464 | NM_018279	chr12	+	70366144	70384106	70366727	70381042	6	70366144,70369637,70376482,70377326,70378946,70380878,	70366857,70369751,70376620,70377581,70379156,70384106,	transmembrane protein 19	55266
Overlap_TSS | 135057 | 1844916 chr12 56424584 56425183 CCAAT + | 0.635182 0.364818 Histone 1844916 | NM_005981	chr12	+	56425050	56428293	56425204	56427340	6	56425050,56425794,56426225,56426638,56427067,56427265,	56425267,56425962,56426306,56426770,56427181,56428293,	sarcoma amplified sequence	6302
Overlap_TSS | 135058 | 1844948 chr12 56373573 56374172 CCAAT + | 0.516812 0.483188 Histone 1844948 | NM_001017956	chr12	+	56374152	56401607	56374211	56400959	14	56374152,56374799,56375829,56376011,56376324,56395809,56396141,56396461,56396742,56397919,56398195,56399042,56400455,56400833,	56374373,56374976,56375893,56376088,56376423,56396020,56396243,56396562,56396794,56398008,56398471,56399232,56400568,56401607,	osteosarcoma amplified 9 isoform 2 precursor	10956
Overlap_TSS | 135058 | 1844948 chr12 56373573 56374172 CCAAT + | 0.516812 0.483188 Histone 1844948 | NM_001017957	chr12	+	56374152	56401607	56374211	56400959	14	56374152,56374799,56375829,56376011,56376324,56395809,56396141,56396461,56396742,56397919,56398195,56399042,56400455,56400833,	56374373,56374976,56375893,56376088,56376423,56396020,56396243,56396562,56396794,56398008,56398426,56399232,56400568,56401607,	osteosarcoma amplified 9 isoform 3 precursor	10956
Overlap_TSS | 135058 | 1844948 chr12 56373573 56374172 CCAAT + | 0.516812 0.483188 Histone 1844948 | NM_001017958	chr12	+	56374152	56401607	56374211	56400959	15	56374152,56374799,56375829,56376011,56376324,56395809,56396141,56396461,56396742,56397919,56398195,56399042,56400148,56400455,56400833,	56374373,56374976,56375893,56376088,56376423,56396020,56396243,56396562,56396794,56398008,56398426,56399232,56400313,56400568,56401607,	osteosarcoma amplified 9 isoform 4 precursor	10956
Overlap_TSS | 135058 | 1844948 chr12 56373573 56374172 CCAAT + | 0.516812 0.483188 Histone 1844948 | NM_006812	chr12	+	56374152	56401607	56374211	56400959	15	56374152,56374799,56375829,56376011,56376324,56395809,56396141,56396461,56396742,56397919,56398195,56399042,56400148,56400455,56400833,	56374373,56374976,56375893,56376088,56376423,56396020,56396243,56396562,56396794,56398008,56398471,56399232,56400313,56400568,56401607,	osteosarcoma amplified 9 isoform 1 precursor	10956
Overlap_TSS | 135062 | 1845039 chr12 56200485 56201084 CCAAT - | 0.947574 0.052426 Histone 1845039 | NM_004083	chr12	-	56196637	56200567	56196858	56197456	4	56196637,56197318,56197755,56200467,	56197230,56197488,56197803,56200567,	DNA-damage-inducible transcript 3	1649
Overlap_TSS | 135111 | 1845483 chr12 55326091 55326690 CCAAT - | 0.748759 0.251241 Histone 1845483 | NM_001686	chr12	-	55318225	55326119	55318373	55326014	10	55318225,55319156,55320030,55322508,55322723,55323453,55323887,55324831,55325221,55325887,	55318474,55319358,55320243,55322631,55322882,55323638,55324009,55325006,55325404,55326119,	mitochondrial ATP synthase beta subunit	506
Overlap_TSS | 135112 | 1845485 chr12 55326043 55326642 CCAAT - | 0.748759 0.251241 Histone 1845485 | NM_001686	chr12	-	55318225	55326119	55318373	55326014	10	55318225,55319156,55320030,55322508,55322723,55323453,55323887,55324831,55325221,55325887,	55318474,55319358,55320243,55322631,55322882,55323638,55324009,55325006,55325404,55326119,	mitochondrial ATP synthase beta subunit	506
Overlap_TSS | 135113 | 1845487 chr12 55326004 55326603 CCAAT - | 0.748759 0.251241 Histone 1845487 | NM_001686	chr12	-	55318225	55326119	55318373	55326014	10	55318225,55319156,55320030,55322508,55322723,55323453,55323887,55324831,55325221,55325887,	55318474,55319358,55320243,55322631,55322882,55323638,55324009,55325006,55325404,55326119,	mitochondrial ATP synthase beta subunit	506
Overlap_TSS | 135114 | 1845489 chr12 55325933 55326532 CCAAT - | 0.748759 0.251241 Histone 1845489 | NM_001686	chr12	-	55318225	55326119	55318373	55326014	10	55318225,55319156,55320030,55322508,55322723,55323453,55323887,55324831,55325221,55325887,	55318474,55319358,55320243,55322631,55322882,55323638,55324009,55325006,55325404,55326119,	mitochondrial ATP synthase beta subunit	506
Overlap_TSS | 135196 | 1846647 chr12 52959751 52960350 CCAAT - | 0.521768 0.478232 Histone 1846647 | NM_012117	chr12	-	52910996	52960182	52921805	52937701	5	52910996,52926165,52932091,52937564,52960058,	52921956,52926266,52932278,52937743,52960182,	heterochromatin protein 1-alpha	23468
Overlap_TSS | 135198 | 1846649 chr12 52959662 52960261 CCAAT - | 0.521768 0.478232 Histone 1846649 | NM_012117	chr12	-	52910996	52960182	52921805	52937701	5	52910996,52926165,52932091,52937564,52960058,	52921956,52926266,52932278,52937743,52960182,	heterochromatin protein 1-alpha	23468
Overlap_TSS | 135205 | 1846716 chr12 52805630 52806229 CCAAT + | 0.937519 0.062481 Histone 1846716 | NR_026656	chr12	+	52806121	52812886	52812886	52812886	2	52806121,52812040,	52806663,52812886,		400043
Overlap_TSS | 135216 | 1846977 chr12 52305976 52306575 CCAAT - | 0.979674 0.020326 Histone 1846977 | NM_001130060	chr12	-	52192109	52306466	52197187	52281051	12	52192109,52203326,52204614,52211794,52212560,52213210,52214552,52217528,52223380,52232591,52281003,52306329,	52197405,52203435,52204812,52211947,52212674,52213310,52214710,52217603,52223499,52232688,52281072,52306466,	activating transcription factor 7 isoform 3	11016
Overlap_TSS | 135216 | 1846977 chr12 52305976 52306575 CCAAT - | 0.979674 0.020326 Histone 1846977 | NM_006856	chr12	-	52192109	52306466	52197187	52281051	12	52192109,52203326,52204614,52211794,52212560,52213210,52214552,52217465,52223380,52232591,52281003,52306329,	52197405,52203435,52204812,52211947,52212674,52213310,52214710,52217603,52223499,52232688,52281072,52306466,	activating transcription factor 7 isoform 2	11016
Overlap_TSS | 13524 | 188939 chr1 59022215 59022814 CCAAT - | 0.678748 0.321252 Histone 188939 | NM_002228	chr1	-	59019050	59022373	59020334	59021330	1	59019050,	59022373,	jun oncogene	3725
Overlap_TSS | 135305 | 1848304 chr12 50104441 50105040 CCAAT + | 0.904046 0.095954 Histone 1848304 | NM_001039960	chr12	+	50104860	50189247	50105038	50187489	25	50104860,50120758,50130926,50132174,50133589,50137401,50138609,50140001,50141254,50142360,50143664,50149664,50150442,50151337,50154392,50155095,50165837,50168749,50169750,50173754,50174995,50177037,50184079,50185885,50187476,	50105086,50120840,50131073,50132310,50133750,50137590,50138701,50140159,50141342,50142507,50143765,50149839,50150576,50151583,50154498,50155257,50165951,50168911,50170002,50173823,50175169,50177175,50184171,50185981,50189247,	solute carrier family 4, sodium bicarbonate	9498
Overlap_TSS | 135305 | 1848304 chr12 50104441 50105040 CCAAT + | 0.904046 0.095954 Histone 1848304 | NM_004858	chr12	+	50104860	50177917	50105038	50177229	22	50104860,50120758,50130926,50132174,50133589,50137401,50138609,50140001,50141254,50142360,50143664,50149664,50150442,50151337,50154392,50155095,50165837,50168749,50169750,50173754,50174995,50177037,	50105086,50120840,50131073,50132310,50133750,50137590,50138701,50140159,50141342,50142507,50143765,50149839,50150576,50151583,50154498,50155257,50165951,50168911,50170002,50173823,50175169,50177917,	solute carrier family 4, sodium bicarbonate	9498
Overlap_TSS | 135307 | 1848306 chr12 50104417 50105016 CCAAT + | 0.904046 0.095954 Histone 1848306 | NM_001039960	chr12	+	50104860	50189247	50105038	50187489	25	50104860,50120758,50130926,50132174,50133589,50137401,50138609,50140001,50141254,50142360,50143664,50149664,50150442,50151337,50154392,50155095,50165837,50168749,50169750,50173754,50174995,50177037,50184079,50185885,50187476,	50105086,50120840,50131073,50132310,50133750,50137590,50138701,50140159,50141342,50142507,50143765,50149839,50150576,50151583,50154498,50155257,50165951,50168911,50170002,50173823,50175169,50177175,50184171,50185981,50189247,	solute carrier family 4, sodium bicarbonate	9498
Overlap_TSS | 135307 | 1848306 chr12 50104417 50105016 CCAAT + | 0.904046 0.095954 Histone 1848306 | NM_004858	chr12	+	50104860	50177917	50105038	50177229	22	50104860,50120758,50130926,50132174,50133589,50137401,50138609,50140001,50141254,50142360,50143664,50149664,50150442,50151337,50154392,50155095,50165837,50168749,50169750,50173754,50174995,50177037,	50105086,50120840,50131073,50132310,50133750,50137590,50138701,50140159,50141342,50142507,50143765,50149839,50150576,50151583,50154498,50155257,50165951,50168911,50170002,50173823,50175169,50177917,	solute carrier family 4, sodium bicarbonate	9498
Overlap_TSS | 135316 | 1848479 chr12 49706316 49706915 CCAAT - | 0.996658 0.003342 Histone 1848479 | NM_000617	chr12	-	49666043	49706466	49668374	49690778	16	49666043,49670844,49671648,49672239,49672859,49674593,49675678,49676866,49679223,49679394,49680362,49684837,49685360,49688525,49690744,49706359,	49668485,49670998,49671722,49672389,49672979,49674680,49675837,49677022,49679291,49679465,49680469,49684957,49685486,49688674,49690816,49706466,	solute carrier family 11 (proton-coupled	4891
Overlap_TSS | 135318 | 1848481 chr12 49706284 49706883 CCAAT - | 0.996658 0.003342 Histone 1848481 | NM_000617	chr12	-	49666043	49706466	49668374	49690778	16	49666043,49670844,49671648,49672239,49672859,49674593,49675678,49676866,49679223,49679394,49680362,49684837,49685360,49688525,49690744,49706359,	49668485,49670998,49671722,49672389,49672979,49674680,49675837,49677022,49679291,49679465,49680469,49684957,49685486,49688674,49690816,49706466,	solute carrier family 11 (proton-coupled	4891
Overlap_TSS | 135387 | 1849477 chr12 47869076 47869675 CCAAT - | 0.970841 0.029159 Histone 1849477 | NM_006009	chr12	-	47864849	47869128	47865059	47869029	4	47864849,47866359,47866660,47869026,	47866040,47866508,47866883,47869128,	tubulin, alpha 1a	7846
Overlap_TSS | 135402 | 1849727 chr12 47362199 47362798 CCAAT - | 0.995826 0.004174 Histone 1849727 | NM_017822	chr12	-	47333261	47362302	47334093	47361682	10	47333261,47334990,47340415,47347742,47349155,47351848,47359085,47359704,47361431,47362236,	47334225,47335110,47340669,47347839,47349322,47352012,47359200,47359883,47361691,47362302,	hypothetical protein LOC54934	54934
Overlap_TSS | 135404 | 1849729 chr12 47362167 47362766 CCAAT - | 0.995826 0.004174 Histone 1849729 | NM_017822	chr12	-	47333261	47362302	47334093	47361682	10	47333261,47334990,47340415,47347742,47349155,47351848,47359085,47359704,47361431,47362236,	47334225,47335110,47340669,47347839,47349322,47352012,47359200,47359883,47361691,47362302,	hypothetical protein LOC54934	54934
Overlap_TSS | 135406 | 1849733 chr12 47347588 47348187 CCAAT - | 0.968557 0.031443 Histone 1849733 | NR_002951	chr12	-	47347506	47347643	47347643	47347643	1	47347506,	47347643,		677794
Overlap_TSS | 136007 | 1858220 chr12 27066283 27066882 CCAAT + | 0.733702 0.266298 Histone 1858220 | NM_004264	chr12	+	27066749	27073949	27066779	27072661	4	27066749,27070619,27071546,27072484,	27066821,27070734,27071647,27073949,	mediator complex subunit 21	9412
Overlap_TSS | 136009 | 1858269 chr12 26877279 26877878 CCAAT - | 0.764079 0.235921 Histone 1858269 | NM_002223	chr12	-	26379551	26877398	26383596	26876981	57	26379551,26384366,26431633,26443075,26444327,26455519,26459502,26463248,26472112,26480420,26483326,26487742,26519495,26521111,26525330,26527897,26530303,26531267,26538352,26539351,26594446,26600432,26605961,26622912,26624226,26639664,26641082,26643344,26644186,26646569,26646816,26665322,26666439,26668498,26672232,26676065,26698175,26699907,26700496,26701906,26702210,26703312,26707884,26710109,267…	26383683,26384528,26431794,26443241,26444458,26455612,26459698,26463413,26472288,26480546,26483519,26487850,26519618,26521207,26525441,26528098,26530560,26531451,26538540,26539460,26594555,26600575,26606152,26623033,26624355,26639790,26641334,26643545,26644309,26646695,26646906,26665496,26666605,26668556,26672362,26676259,26698326,26700052,26700748,26702092,26702330,26703485,26708046,26710251,267…	inositol 1,4,5-triphosphate receptor, type 2	3709
Overlap_TSS | 136147 | 1860437 chr12 21545762 21546361 CCAAT - | 0.812555 0.187445 Histone 1860437 | NM_002907	chr12	-	21513111	21545870	21514394	21543771	15	21513111,21515169,21515628,21517751,21519041,21519668,21519876,21521111,21522003,21527576,21530679,21534399,21535719,21543755,21545370,	21514547,21515299,21515848,21517843,21519180,21519786,21520025,21521193,21522170,21527775,21530786,21534579,21535917,21543816,21545870,	RecQ protein-like	5965
Overlap_TSS | 136147 | 1860437 chr12 21545762 21546361 CCAAT - | 0.812555 0.187445 Histone 1860437 | NM_032941	chr12	-	21513111	21545870	21514394	21543771	16	21513111,21515169,21515628,21517751,21519041,21519668,21519876,21521111,21522003,21527576,21530679,21534399,21535719,21543755,21545370,21545613,	21514547,21515299,21515848,21517843,21519180,21519786,21520025,21521193,21522170,21527775,21530786,21534579,21535917,21543816,21545416,21545870,	RecQ protein-like	5965
Overlap_TSS | 136148 | 1860439 chr12 21545710 21546309 CCAAT - | 0.812555 0.187445 Histone 1860439 | NM_002907	chr12	-	21513111	21545870	21514394	21543771	15	21513111,21515169,21515628,21517751,21519041,21519668,21519876,21521111,21522003,21527576,21530679,21534399,21535719,21543755,21545370,	21514547,21515299,21515848,21517843,21519180,21519786,21520025,21521193,21522170,21527775,21530786,21534579,21535917,21543816,21545870,	RecQ protein-like	5965
Overlap_TSS | 136148 | 1860439 chr12 21545710 21546309 CCAAT - | 0.812555 0.187445 Histone 1860439 | NM_032941	chr12	-	21513111	21545870	21514394	21543771	16	21513111,21515169,21515628,21517751,21519041,21519668,21519876,21521111,21522003,21527576,21530679,21534399,21535719,21543755,21545370,21545613,	21514547,21515299,21515848,21517843,21519180,21519786,21520025,21521193,21522170,21527775,21530786,21534579,21535917,21543816,21545416,21545870,	RecQ protein-like	5965
Overlap_TSS | 136373 | 1863048 chr12 14818107 14818706 CCAAT + | 0.988790 0.011210 Histone 1863048 | NM_177925	chr12	+	14818536	14822203	14818671	14819061	1	14818536,	14822203,	H2A histone family, member J	55766
Overlap_TSS | 136375 | 1863050 chr12 14818041 14818640 CCAAT + | 0.988790 0.011210 Histone 1863050 | NM_177925	chr12	+	14818536	14822203	14818671	14819061	1	14818536,	14822203,	H2A histone family, member J	55766
Overlap_TSS | 136384 | 1863226 chr12 14409352 14409951 CCAAT + | 0.621799 0.378201 Histone 1863226 | NM_018179	chr12	+	14409877	14542964	14468116	14542274	15	14409877,14468109,14478537,14480306,14482330,14491188,14500761,14501407,14504695,14510726,14520090,14522517,14525203,14540431,14541854,	14410028,14469674,14478624,14480452,14482468,14491254,14500835,14501496,14505334,14510791,14520169,14522673,14525386,14540544,14542964,	activating transcription factor 7 interacting	55729
Overlap_TSS | 136567 | 1865961 chr12 8993464 8994063 CCAAT - | 0.956385 0.043615 Histone 1865961 | NM_002355	chr12	-	8984230	8993519	8985680	8990267	7	8984230,8986278,8987267,8987663,8989280,8990091,8993350,	8985803,8986405,8987398,8987773,8989447,8990268,8993519,	cation-dependent mannose-6-phosphate receptor	4074
Overlap_TSS | 136632 | 1867055 chr12 6995967 6996566 CCAAT - | 0.980704 0.019296 Histone 1867055 | NM_005768	chr12	-	6955607	6996103	6956568	6995989	13	6955607,6956556,6956789,6957020,6957763,6958025,6958893,6960426,6961016,6961232,6962097,6962853,6995838,	6956314,6956685,6956948,6957168,6957930,6958112,6959002,6960605,6961054,6961326,6962204,6962961,6996103,	O-acyltransferase (membrane bound) domain	10162
Overlap_TSS | 136634 | 1867057 chr12 6995926 6996525 CCAAT - | 0.992765 0.007235 Histone 1867057 | NM_005768	chr12	-	6955607	6996103	6956568	6995989	13	6955607,6956556,6956789,6957020,6957763,6958025,6958893,6960426,6961016,6961232,6962097,6962853,6995838,	6956314,6956685,6956948,6957168,6957930,6958112,6959002,6960605,6961054,6961326,6962204,6962961,6996103,	O-acyltransferase (membrane bound) domain	10162
Overlap_TSS | 136639 | 1867144 chr12 6831110 6831709 CCAAT + | 0.929439 0.070561 Histone 1867144 | NM_001098536	chr12	+	6831545	6846056	6831604	6845502	20	6831545,6834825,6835179,6835441,6835729,6836131,6837053,6837848,6838894,6839575,6839790,6840377,6840867,6841894,6842610,6843254,6843474,6844146,6844588,6845408,	6831715,6834951,6835246,6835575,6835875,6836316,6837148,6838042,6838966,6839663,6839916,6840531,6841042,6841983,6842802,6843398,6843620,6844300,6844673,6846056,	ubiquitin specific peptidase 5 isoform 1	8078
Overlap_TSS | 136639 | 1867144 chr12 6831110 6831709 CCAAT + | 0.929439 0.070561 Histone 1867144 | NM_003481	chr12	+	6831551	6846056	6831604	6845502	20	6831551,6834825,6835179,6835441,6835729,6836131,6837053,6837848,6838894,6839575,6839790,6840377,6840867,6841894,6842610,6843254,6843474,6844146,6844588,6845408,	6831715,6834951,6835246,6835575,6835875,6836316,6837148,6838042,6838966,6839663,6839916,6840531,6841042,6841983,6842733,6843398,6843620,6844300,6844673,6846056,	ubiquitin specific peptidase 5 isoform 2	8078
Overlap_TSS | 136643 | 1867151 chr12 6830569 6831168 CCAAT - | 0.910976 0.089024 Histone 1867151 | NM_031299	chr12	-	6828232	6830717	6828467	6830377	6	6828232,6828747,6828989,6829891,6830257,6830646,	6828623,6828854,6829283,6830021,6830434,6830717,	cell division cycle associated 3	83461
Overlap_TSS | 136653 | 1867308 chr12 6473039 6473638 CCAAT + | 0.724858 0.275142 Histone 1867308 | NM_014865	chr12	+	6473558	6511393	6474525	6510839	32	6473558,6474502,6489143,6489501,6490055,6490536,6493691,6493890,6494199,6496254,6496791,6497022,6497205,6500412,6501224,6502254,6502688,6505009,6505494,6505713,6505874,6506317,6507203,6507394,6507599,6508105,6508371,6508939,6509201,6510117,6510347,6510753,	6473581,6474652,6489219,6489560,6490237,6490679,6493819,6494014,6494347,6496452,6496926,6497110,6497386,6500537,6501464,6502429,6502773,6505143,6505627,6505798,6506042,6506490,6507315,6507518,6507755,6508283,6508466,6509020,6509385,6510244,6510503,6511393,	non-SMC condensin I complex, subunit D2	9918
Overlap_TSS | 136929 | 1871409 chr13 19430340 19430939 CCAAT + | 0.517497 0.482503 Histone 1871409 | NM_003453	chr13	+	19430809	19558939	19465212	19558154	26	19430809,19432097,19442164,19465202,19474989,19477213,19478513,19491686,19498751,19499342,19503458,19506393,19508876,19523572,19524416,19530714,19531586,19533192,19534985,19536590,19538990,19539378,19554155,19554920,19555795,19557961,	19430981,19432166,19442211,19466059,19475275,19477379,19478726,19491758,19498902,19499458,19503575,19506544,19509049,19523738,19524451,19530844,19531702,19533364,19535111,19536685,19539159,19539530,19554270,19555172,19555916,19558939,	zinc finger protein 198	7750
Overlap_TSS | 136929 | 1871409 chr13 19430340 19430939 CCAAT + | 0.517497 0.482503 Histone 1871409 | NM_197968	chr13	+	19430809	19558939	19465212	19558154	25	19430809,19432097,19465202,19474989,19477213,19478513,19491686,19498751,19499342,19503458,19506393,19508876,19523572,19524416,19530714,19531586,19533192,19534985,19536590,19538990,19539378,19554155,19554920,19555795,19557961,	19430981,19432166,19466059,19475275,19477379,19478726,19491758,19498902,19499458,19503575,19506544,19509049,19523738,19524451,19530844,19531702,19533364,19535111,19536685,19539159,19539530,19554270,19555172,19555916,19558939,	zinc finger protein 198	7750
Overlap_TSS | 136930 | 1871411 chr13 19430384 19430983 CCAAT + | 0.517497 0.482503 Histone 1871411 | NM_003453	chr13	+	19430809	19558939	19465212	19558154	26	19430809,19432097,19442164,19465202,19474989,19477213,19478513,19491686,19498751,19499342,19503458,19506393,19508876,19523572,19524416,19530714,19531586,19533192,19534985,19536590,19538990,19539378,19554155,19554920,19555795,19557961,	19430981,19432166,19442211,19466059,19475275,19477379,19478726,19491758,19498902,19499458,19503575,19506544,19509049,19523738,19524451,19530844,19531702,19533364,19535111,19536685,19539159,19539530,19554270,19555172,19555916,19558939,	zinc finger protein 198	7750
Overlap_TSS | 136930 | 1871411 chr13 19430384 19430983 CCAAT + | 0.517497 0.482503 Histone 1871411 | NM_197968	chr13	+	19430809	19558939	19465212	19558154	25	19430809,19432097,19465202,19474989,19477213,19478513,19491686,19498751,19499342,19503458,19506393,19508876,19523572,19524416,19530714,19531586,19533192,19534985,19536590,19538990,19539378,19554155,19554920,19555795,19557961,	19430981,19432166,19466059,19475275,19477379,19478726,19491758,19498902,19499458,19503575,19506544,19509049,19523738,19524451,19530844,19531702,19533364,19535111,19536685,19539159,19539530,19554270,19555172,19555916,19558939,	zinc finger protein 198	7750
Overlap_TSS | 137251 | 1874543 chr13 26029289 26029888 CCAAT + | 0.928340 0.071660 Histone 1874543 | NM_006646	chr13	+	26029839	26161080	26114407	26157982	10	26029839,26085097,26114397,26137164,26139653,26144008,26148685,26153190,26154743,26157824,	26029956,26085195,26114540,26137299,26139807,26144126,26148861,26153457,26155111,26161080,	WAS protein family, member 3	10810
Overlap_TSS | 137416 | 1877006 chr13 30634015 30634614 CCAAT - | 0.762654 0.237346 Histone 1877006 | NM_006644	chr13	-	30608762	30634117	30609454	30633719	18	30608762,30610543,30610917,30611136,30612320,30613258,30615928,30617699,30620095,30620510,30622090,30623083,30623745,30624988,30626769,30627650,30630942,30633612,	30609661,30610705,30611037,30611244,30612446,30613396,30616060,30617905,30620229,30620617,30622319,30623328,30623879,30625088,30626892,30627791,30631000,30634117,	heat shock 105kD	10808
Overlap_TSS | 13787 | 192744 chr1 51854935 51855534 CCAAT + | 0.823208 0.176792 Histone 192744 | NM_024586	chr1	+	51855351	52026726	51855370	52026049	24	51855351,51890250,51907693,51952262,51983795,51984969,51986628,51988404,51994579,51998949,52000126,52004081,52010329,52010864,52015092,52019423,52020818,52022174,52022523,52022701,52024067,52024785,52025612,52025974,	51855481,51890301,51907772,51952339,51983891,51985017,51986658,51988455,51994618,51999040,52000231,52004241,52010442,52010983,52015178,52019595,52020903,52022285,52022587,52022842,52024146,52024877,52025748,52026726,	oxysterol binding protein-like 9 isoform e	114883
Overlap_TSS | 13787 | 192744 chr1 51854935 51855534 CCAAT + | 0.823208 0.176792 Histone 192744 | NM_148906	chr1	+	51855351	52026726	51988407	52026049	23	51855351,51890250,51952262,51983795,51984969,51986628,51988404,51994579,51998949,52000126,52004081,52010329,52010864,52015092,52019423,52020818,52022174,52022523,52022701,52024067,52024785,52025612,52025974,	51855481,51890301,51952339,51983891,51985017,51986658,51988455,51994618,51999040,52000231,52004241,52010442,52010983,52015178,52019595,52020903,52022285,52022587,52022842,52024146,52024877,52025748,52026726,	oxysterol binding protein-like 9 isoform b	114883
Overlap_TSS | 13787 | 192744 chr1 51854935 51855534 CCAAT + | 0.823208 0.176792 Histone 192744 | NM_148908	chr1	+	51855351	52026726	51855370	52026049	23	51855351,51890250,51907693,51952262,51983795,51984969,51986628,51988404,51998949,52000126,52004081,52010329,52010864,52015092,52019423,52020818,52022174,52022523,52022701,52024067,52024785,52025612,52025974,	51855481,51890301,51907772,51952339,51983891,51985017,51986658,51988455,51999040,52000231,52004241,52010442,52010983,52015178,52019595,52020903,52022285,52022587,52022842,52024146,52024877,52025748,52026726,	oxysterol binding protein-like 9 isoform d	114883
Overlap_TSS | 13787 | 192744 chr1 51854935 51855534 CCAAT + | 0.823208 0.176792 Histone 192744 | NM_148909	chr1	+	51855351	52026726	51855370	52026049	24	51855351,51890250,51907693,51952262,51978402,51983795,51984969,51986628,51988404,51998949,52000126,52004081,52010329,52010864,52015092,52019423,52020818,52022174,52022523,52022701,52024067,52024785,52025612,52025974,	51855481,51890301,51907772,51952339,51978471,51983891,51985017,51986658,51988455,51999040,52000231,52004241,52010442,52010983,52015178,52019595,52020903,52022285,52022587,52022842,52024146,52024877,52025748,52026726,	oxysterol binding protein-like 9 isoform f	114883
Overlap_TSS | 138044 | 1886138 chr13 48915627 48916226 CCAAT - | 0.712702 0.287298 Histone 1886138 | NM_001079670	chr13	-	48780786	48916222	48782950	48855047	11	48780786,48804083,48811813,48816315,48822880,48831850,48849103,48854936,48905454,48906222,48916122,	48783130,48804227,48811879,48816375,48823049,48831969,48849268,48855078,48905530,48906360,48916222,	calcium binding protein 39-like	81617
Overlap_TSS | 138104 | 1887443 chr13 51484022 51484621 CCAAT + | 0.847235 0.152765 Histone 1887443 | NM_001004127	chr13	+	51484550	51501781	51484555	51500727	4	51484550,51491049,51496142,51500455,	51484599,51491280,51497074,51501781,	asparagine-linked glycosylation 11,	440138
Overlap_TSS | 138106 | 1887445 chr13 51484083 51484682 CCAAT + | 0.981263 0.018737 Histone 1887445 | NM_001004127	chr13	+	51484550	51501781	51484555	51500727	4	51484550,51491049,51496142,51500455,	51484599,51491280,51497074,51501781,	asparagine-linked glycosylation 11,	440138
Overlap_TSS | 138108 | 1887447 chr13 51484305 51484904 CCAAT + | 0.813105 0.186895 Histone 1887447 | NM_001004127	chr13	+	51484550	51501781	51484555	51500727	4	51484550,51491049,51496142,51500455,	51484599,51491280,51497074,51501781,	asparagine-linked glycosylation 11,	440138
Overlap_TSS | 138127 | 1887707 chr13 51927146 51927745 CCAAT + | 0.981263 0.018737 Histone 1887707 | NM_001098525	chr13	+	51927495	51948764	51927692	51947277	9	51927495,51928658,51933031,51933193,51934498,51937430,51940413,51945964,51947030,	51927762,51928743,51933110,51934062,51934703,51937601,51940483,51946220,51948764,	cytoskeleton associated protein 2 isoform 2	26586
Overlap_TSS | 138127 | 1887707 chr13 51927146 51927745 CCAAT + | 0.981263 0.018737 Histone 1887707 | NM_018204	chr13	+	51927495	51948764	51927692	51947277	9	51927495,51928658,51933034,51933193,51934498,51937430,51940413,51945964,51947030,	51927762,51928743,51933110,51934062,51934703,51937601,51940483,51946220,51948764,	cytoskeleton associated protein 2 isoform 1	26586
Overlap_TSS | 138138 | 1887904 chr13 52320665 52321264 CCAAT - | 0.994033 0.005967 Histone 1887904 | NM_002590	chr13	-	52316109	52320775	52316695	52320572	3	52316109,52317560,52317941,	52317069,52317768,52320775,	protocadherin 8 isoform 1 precursor	5100
Overlap_TSS | 138138 | 1887904 chr13 52320665 52321264 CCAAT - | 0.994033 0.005967 Histone 1887904 | NM_032949	chr13	-	52316109	52320775	52316695	52320572	3	52316109,52317560,52318232,	52317069,52317768,52320775,	protocadherin 8 isoform 2 precursor	5100
Overlap_TSS | 13821 | 193207 chr1 50661632 50662231 CCAAT - | 0.932270 0.067730 Histone 193207 | NM_032110	chr1	-	50655813	50661729	50656923	50659796	3	50655813,50659236,50661375,	50657993,50659804,50661729,	DMRT-like family A2	63950
Overlap_TSS | 13823 | 193209 chr1 50661603 50662202 CCAAT - | 0.932270 0.067730 Histone 193209 | NM_032110	chr1	-	50655813	50661729	50656923	50659796	3	50655813,50659236,50661375,	50657993,50659804,50661729,	DMRT-like family A2	63950
Overlap_TSS | 138409 | 1890250 chr13 59635924 59636523 CCAAT - | 0.650414 0.349586 Histone 1890250 | NM_001042517	chr13	-	59137723	59636120	59138718	59635901	28	59137723,59246323,59246862,59282922,59305241,59311458,59333541,59351363,59383869,59388289,59396909,59442078,59442986,59446486,59452929,59455903,59463292,59464202,59464607,59480678,59482667,59488047,59488205,59514824,59565762,59584144,59605091,59635721,	59138981,59246383,59246958,59283058,59305406,59311583,59333671,59351603,59383971,59388384,59397005,59442193,59443295,59446591,59452994,59456022,59463409,59464321,59464718,59480784,59482804,59488117,59488280,59514955,59565867,59584321,59605124,59636120,	diaphanous homolog 3 isoform a	81624
Overlap_TSS | 138880 | 1895429 chr13 76400041 76400640 ccaat + | 0.691942 0.308058 Histone 1895429 | NR_026983	chr13	+	76400585	76401224	76401224	76401224	1	76400585,	76401224,		690
Overlap_TSS | 138956 | 1896519 chr13 78952776 78953375 CCAAT + | 0.970119 0.029881 Histone 1896519 | NM_019080	chr13	+	78953287	79026222	78953339	79023256	8	78953287,78992945,79005458,79011817,79015693,79020463,79023152,79024651,	78953660,78993111,79005592,79011911,79015818,79020530,79023258,79026222,	Nedd4 family interacting protein 2	54602
Overlap_TSS | 139497 | 1901736 chr13 95094840 95095439 CCAAT - | 0.834457 0.165543 Histone 1901736 | NM_014934	chr13	-	95028456	95094958	95032488	95092284	22	95028456,95034990,95036260,95037793,95039408,95040057,95040533,95044198,95049619,95056257,95061699,95062291,95070139,95072597,95075022,95080243,95083488,95091549,95092248,95093297,95093855,95094631,	95032568,95035165,95036391,95037984,95039462,95040187,95040696,95044341,95049679,95056314,95061748,95062432,95070202,95072735,95075184,95080368,95083576,95092110,95092496,95093512,95093953,95094958,	DAZ interacting protein 1 isoform 1	22873
Overlap_TSS | 139497 | 1901736 chr13 95094840 95095439 CCAAT - | 0.834457 0.165543 Histone 1901736 | NM_198968	chr13	-	95028456	95094958	95032488	95092284	23	95028456,95034990,95036260,95037793,95039408,95040057,95040533,95044198,95049619,95056257,95059711,95061699,95062291,95070139,95072597,95075022,95080243,95083488,95091549,95092248,95093297,95093855,95094631,	95032568,95035165,95036391,95037984,95039462,95040187,95040696,95044341,95049679,95056314,95059768,95061748,95062432,95070202,95072735,95075184,95080368,95083576,95092110,95092496,95093512,95093953,95094958,	DAZ interacting protein 1 isoform 2	22873
Overlap_TSS | 13950 | 195161 chr1 46957247 46957846 CCAAT - | 0.932475 0.067525 Histone 195161 | NM_014774	chr1	-	46913417	46957323	46916719	46956346	11	46913417,46921558,46922749,46925042,46926611,46927845,46930085,46934809,46946164,46954553,46956161,	46916895,46921684,46922861,46925129,46926803,46927950,46930196,46934908,46946310,46954702,46957323,	hypothetical protein LOC9813	9813
Overlap_TSS | 1396 | 18238 chr1 35431237 35431836 CCAAT - | 0.994115 0.005885 Histone 18238 | NM_005066	chr1	-	35421789	35431330	35422643	35431237	10	35421789,35425188,35425390,35426160,35427190,35427373,35428685,35428881,35429528,35430409,	35422781,35425310,35425439,35426278,35427275,35427570,35428781,35429183,35429717,35431330,	splicing factor proline/glutamine rich	6421
Overlap_TSS | 140125 | 1910218 chr13 114097580 114098179 CCAAT + | 0.846399 0.153601 Histone 1910218 | NM_032436	chr13	+	114098116	114110899	114107419	114109858	3	114098116,114104686,114107364,	114098220,114104809,114110899,	zinc finger protein 828	283489
Overlap_TSS | 14021 | 195881 chr1 45577719 45578318 CCAAT - | 0.708373 0.291627 Histone 195881 | NM_001048174	chr1	-	45567500	45578216	45567564	45572764	16	45567500,45568774,45569440,45569678,45569919,45570281,45570424,45570649,45570832,45571021,45571176,45571355,45571543,45571671,45572649,45578157,	45567696,45568816,45569593,45569815,45570108,45570345,45570569,45570747,45570946,45571093,45571218,45571429,45571583,45571820,45572770,45578216,	mutY homolog isoform 4	4595
Overlap_TSS | 14022 | 195882 chr1 45577474 45578073 CCAAT + | 0.925948 0.074052 Histone 195882 | NM_025077	chr1	+	45577928	45582237	45578511	45581961	8	45577928,45579331,45579561,45579731,45580207,45580642,45581101,45581340,	45578563,45579474,45579602,45579828,45580366,45580902,45581261,45582237,	target of EGR1, member 1 (nuclear)	114034
Overlap_TSS | 140236 | 1911814 chr13 110163122 110163721 CCAAT + | 0.709659 0.290342 Histone 1911814 | NM_198218	chr13	+	110163610	110171422	110169647	110170280	2	110163610,110169576,	110163934,110171422,	inhibitor of growth family, member 1 isoform B	3621
Overlap_TSS | 140236 | 1911814 chr13 110163122 110163721 CCAAT + | 0.709659 0.290342 Histone 1911814 | NM_198219	chr13	+	110163625	110171422	110164497	110170280	2	110163625,110169576,	110164633,110171422,	inhibitor of growth family, member 1 isoform A	3621
Overlap_TSS | 140238 | 1911816 chr13 110163091 110163690 CCAAT + | 0.709659 0.290342 Histone 1911816 | NM_198218	chr13	+	110163610	110171422	110169647	110170280	2	110163610,110169576,	110163934,110171422,	inhibitor of growth family, member 1 isoform B	3621
Overlap_TSS | 140238 | 1911816 chr13 110163091 110163690 CCAAT + | 0.709659 0.290342 Histone 1911816 | NM_198219	chr13	+	110163625	110171422	110164497	110170280	2	110163625,110169576,	110164633,110171422,	inhibitor of growth family, member 1 isoform A	3621
Overlap_TSS | 140531 | 1915209 chr13 102516717 102517316 CCAAT - | 0.672168 0.327832 Histone 1915209 | NM_000452	chr13	-	102494348	102517197	102496483	102516600	6	102494348,102499639,102501607,102502970,102508614,102516223,	102496611,102499797,102501783,102503059,102508733,102517197,	solute carrier family 10 (sodium/bile acid	6555
Overlap_TSS | 140532 | 1915211 chr13 102516683 102517282 CCAAT - | 0.672168 0.327832 Histone 1915211 | NM_000452	chr13	-	102494348	102517197	102496483	102516600	6	102494348,102499639,102501607,102502970,102508614,102516223,	102496611,102499797,102501783,102503059,102508733,102517197,	solute carrier family 10 (sodium/bile acid	6555
Overlap_TSS | 140590 | 1916255 chr13 100125074 100125673 CCAAT - | 0.577198 0.422802 Histone 1916255 | NM_001079669	chr13	-	100054090	100125104	100055248	100118995	18	100054090,100056612,100062652,100064570,100075789,100076039,100076325,100085059,100085278,100086786,100087792,100088184,100092465,100106635,100113218,100114475,100118833,100124998,	100055397,100056682,100062765,100064685,100075931,100076147,100076405,100085191,100085450,100086989,100087957,100088277,100092566,100106723,100113435,100114591,100119049,100125104,	transmembrane and tetratricopeptide repeat	84899
Overlap_TSS | 140590 | 1916255 chr13 100125074 100125673 CCAAT - | 0.577198 0.422802 Histone 1916255 | NM_032813	chr13	-	100054090	100125104	100055248	100120617	19	100054090,100056612,100062652,100064570,100075789,100076039,100076325,100085059,100085278,100086786,100087792,100088184,100092465,100106635,100113218,100114475,100118833,100120614,100124998,	100055397,100056682,100062765,100064685,100075931,100076147,100076405,100085191,100085450,100086989,100087957,100088277,100092566,100106723,100113435,100114591,100119049,100120824,100125104,	transmembrane and tetratricopeptide repeat	84899
Overlap_TSS | 140591 | 1916257 chr13 100125021 100125620 CCAAT - | 0.577198 0.422802 Histone 1916257 | NM_001079669	chr13	-	100054090	100125104	100055248	100118995	18	100054090,100056612,100062652,100064570,100075789,100076039,100076325,100085059,100085278,100086786,100087792,100088184,100092465,100106635,100113218,100114475,100118833,100124998,	100055397,100056682,100062765,100064685,100075931,100076147,100076405,100085191,100085450,100086989,100087957,100088277,100092566,100106723,100113435,100114591,100119049,100125104,	transmembrane and tetratricopeptide repeat	84899
Overlap_TSS | 140591 | 1916257 chr13 100125021 100125620 CCAAT - | 0.577198 0.422802 Histone 1916257 | NM_032813	chr13	-	100054090	100125104	100055248	100120617	19	100054090,100056612,100062652,100064570,100075789,100076039,100076325,100085059,100085278,100086786,100087792,100088184,100092465,100106635,100113218,100114475,100118833,100120614,100124998,	100055397,100056682,100062765,100064685,100075931,100076147,100076405,100085191,100085450,100086989,100087957,100088277,100092566,100106723,100113435,100114591,100119049,100120824,100125104,	transmembrane and tetratricopeptide repeat	84899
Overlap_TSS | 140618 | 1916601 chr13 99421947 99422546 CCAAT - | 0.925471 0.074529 Histone 1916601 | NM_033132	chr13	-	99413275	99422179	99415631	99421930	2	99413275,99420381,	99416074,99422179,	zinc finger protein of the cerebellum 5	85416
Overlap_TSS | 14062 | 196748 chr1 43945326 43945925 CCAAT + | 0.796984 0.203016 Histone 196748 | NM_006279	chr1	+	43945804	44169418	43974520	44168480	12	43945804,43974490,44030359,44053149,44076477,44132641,44136493,44137426,44137799,44158662,44159040,44168390,	43945951,43974638,44030407,44053192,44076570,44132736,44136557,44137522,44137986,44158809,44159187,44169418,	sialyltransferase 6 isoform j	6487
Overlap_TSS | 14062 | 196748 chr1 43945326 43945925 CCAAT + | 0.796984 0.203016 Histone 196748 | NM_174963	chr1	+	43945804	44169418	43974520	44168480	13	43945804,43974490,44030359,44053149,44062989,44076477,44132641,44136493,44137426,44137799,44158662,44159040,44168390,	43945951,43974683,44030407,44053192,44063151,44076570,44132736,44136557,44137522,44137986,44158809,44159187,44169418,	sialyltransferase 6 isoform a	6487
Overlap_TSS | 14062 | 196748 chr1 43945326 43945925 CCAAT + | 0.796984 0.203016 Histone 196748 | NM_174964	chr1	+	43945804	44169418	43974520	44168480	12	43945804,43974490,44030359,44053149,44076477,44132641,44136493,44137426,44137799,44158662,44159040,44168390,	43945951,43974683,44030407,44053192,44076570,44132736,44136557,44137522,44137986,44158809,44159187,44169418,	sialyltransferase 6 isoform b	6487
Overlap_TSS | 14062 | 196748 chr1 43945326 43945925 CCAAT + | 0.796984 0.203016 Histone 196748 | NM_174965	chr1	+	43945804	44169418	43974520	44168461	7	43945804,43974490,44030359,44053149,44076477,44132641,44168390,	43945951,43974683,44030407,44053192,44076570,44132736,44169418,	sialyltransferase 6 isoform c	6487
Overlap_TSS | 14062 | 196748 chr1 43945326 43945925 CCAAT + | 0.796984 0.203016 Histone 196748 | NM_174966	chr1	+	43945804	44169418	43974520	44168480	10	43945804,43974490,44030359,44053149,44076477,44132641,44136493,44137426,44137799,44168390,	43945951,43974638,44030407,44053192,44076570,44132736,44136557,44137522,44137986,44169418,	sialyltransferase 6 isoform d	6487
Overlap_TSS | 14062 | 196748 chr1 43945326 43945925 CCAAT + | 0.796984 0.203016 Histone 196748 | NM_174967	chr1	+	43945804	44169418	43974520	44168461	7	43945804,43974490,44030359,44053149,44076477,44132641,44168390,	43945951,43974638,44030407,44053192,44076570,44132736,44169418,	sialyltransferase 6 isoform e	6487
Overlap_TSS | 14062 | 196748 chr1 43945326 43945925 CCAAT + | 0.796984 0.203016 Histone 196748 | NM_174968	chr1	+	43945804	44169418	43974520	44168480	13	43945804,43974490,44030359,44053149,44062989,44076477,44132641,44136493,44137426,44137799,44158662,44159040,44168390,	43945951,43974638,44030407,44053192,44063151,44076570,44132736,44136557,44137522,44137986,44158809,44159187,44169418,	sialyltransferase 6 isoform f	6487
Overlap_TSS | 14062 | 196748 chr1 43945326 43945925 CCAAT + | 0.796984 0.203016 Histone 196748 | NM_174969	chr1	+	43945804	44169418	43974520	44168480	11	43945804,43974490,44053149,44076477,44132641,44136493,44137426,44137799,44158662,44159040,44168390,	43945951,43974638,44053192,44076570,44132736,44136557,44137522,44137986,44158809,44159187,44169418,	sialyltransferase 6 isoform g	6487
Overlap_TSS | 14062 | 196748 chr1 43945326 43945925 CCAAT + | 0.796984 0.203016 Histone 196748 | NM_174970	chr1	+	43945804	44169418	43974520	44168461	6	43945804,43974490,44053149,44076477,44132641,44168390,	43945951,43974638,44053192,44076570,44132736,44169418,	sialyltransferase 6 isoform h	6487
Overlap_TSS | 14062 | 196748 chr1 43945326 43945925 CCAAT + | 0.796984 0.203016 Histone 196748 | NM_174971	chr1	+	43945804	44169418	43974520	44168480	12	43945804,43974490,44053149,44062989,44076477,44132641,44136493,44137426,44137799,44158662,44159040,44168390,	43945951,43974638,44053192,44063151,44076570,44132736,44136557,44137522,44137986,44158809,44159187,44169418,	sialyltransferase 6 isoform i	6487
Overlap_TSS | 140620 | 1916603 chr13 99421923 99422522 CCAAT - | 0.925471 0.074529 Histone 1916603 | NM_033132	chr13	-	99413275	99422179	99415631	99421930	2	99413275,99420381,	99416074,99422179,	zinc finger protein of the cerebellum 5	85416
Overlap_TSS | 140622 | 1916605 chr13 99421837 99422436 CCAAT - | 0.925471 0.074529 Histone 1916605 | NM_033132	chr13	-	99413275	99422179	99415631	99421930	2	99413275,99420381,	99416074,99422179,	zinc finger protein of the cerebellum 5	85416
Overlap_TSS | 14064 | 196750 chr1 43945287 43945886 CCAAT + | 0.796984 0.203016 Histone 196750 | NM_006279	chr1	+	43945804	44169418	43974520	44168480	12	43945804,43974490,44030359,44053149,44076477,44132641,44136493,44137426,44137799,44158662,44159040,44168390,	43945951,43974638,44030407,44053192,44076570,44132736,44136557,44137522,44137986,44158809,44159187,44169418,	sialyltransferase 6 isoform j	6487
Overlap_TSS | 14064 | 196750 chr1 43945287 43945886 CCAAT + | 0.796984 0.203016 Histone 196750 | NM_174963	chr1	+	43945804	44169418	43974520	44168480	13	43945804,43974490,44030359,44053149,44062989,44076477,44132641,44136493,44137426,44137799,44158662,44159040,44168390,	43945951,43974683,44030407,44053192,44063151,44076570,44132736,44136557,44137522,44137986,44158809,44159187,44169418,	sialyltransferase 6 isoform a	6487
Overlap_TSS | 14064 | 196750 chr1 43945287 43945886 CCAAT + | 0.796984 0.203016 Histone 196750 | NM_174964	chr1	+	43945804	44169418	43974520	44168480	12	43945804,43974490,44030359,44053149,44076477,44132641,44136493,44137426,44137799,44158662,44159040,44168390,	43945951,43974683,44030407,44053192,44076570,44132736,44136557,44137522,44137986,44158809,44159187,44169418,	sialyltransferase 6 isoform b	6487
Overlap_TSS | 14064 | 196750 chr1 43945287 43945886 CCAAT + | 0.796984 0.203016 Histone 196750 | NM_174965	chr1	+	43945804	44169418	43974520	44168461	7	43945804,43974490,44030359,44053149,44076477,44132641,44168390,	43945951,43974683,44030407,44053192,44076570,44132736,44169418,	sialyltransferase 6 isoform c	6487
Overlap_TSS | 14064 | 196750 chr1 43945287 43945886 CCAAT + | 0.796984 0.203016 Histone 196750 | NM_174966	chr1	+	43945804	44169418	43974520	44168480	10	43945804,43974490,44030359,44053149,44076477,44132641,44136493,44137426,44137799,44168390,	43945951,43974638,44030407,44053192,44076570,44132736,44136557,44137522,44137986,44169418,	sialyltransferase 6 isoform d	6487
Overlap_TSS | 14064 | 196750 chr1 43945287 43945886 CCAAT + | 0.796984 0.203016 Histone 196750 | NM_174967	chr1	+	43945804	44169418	43974520	44168461	7	43945804,43974490,44030359,44053149,44076477,44132641,44168390,	43945951,43974638,44030407,44053192,44076570,44132736,44169418,	sialyltransferase 6 isoform e	6487
Overlap_TSS | 14064 | 196750 chr1 43945287 43945886 CCAAT + | 0.796984 0.203016 Histone 196750 | NM_174968	chr1	+	43945804	44169418	43974520	44168480	13	43945804,43974490,44030359,44053149,44062989,44076477,44132641,44136493,44137426,44137799,44158662,44159040,44168390,	43945951,43974638,44030407,44053192,44063151,44076570,44132736,44136557,44137522,44137986,44158809,44159187,44169418,	sialyltransferase 6 isoform f	6487
Overlap_TSS | 14064 | 196750 chr1 43945287 43945886 CCAAT + | 0.796984 0.203016 Histone 196750 | NM_174969	chr1	+	43945804	44169418	43974520	44168480	11	43945804,43974490,44053149,44076477,44132641,44136493,44137426,44137799,44158662,44159040,44168390,	43945951,43974638,44053192,44076570,44132736,44136557,44137522,44137986,44158809,44159187,44169418,	sialyltransferase 6 isoform g	6487
Overlap_TSS | 14064 | 196750 chr1 43945287 43945886 CCAAT + | 0.796984 0.203016 Histone 196750 | NM_174970	chr1	+	43945804	44169418	43974520	44168461	6	43945804,43974490,44053149,44076477,44132641,44168390,	43945951,43974638,44053192,44076570,44132736,44169418,	sialyltransferase 6 isoform h	6487
Overlap_TSS | 14064 | 196750 chr1 43945287 43945886 CCAAT + | 0.796984 0.203016 Histone 196750 | NM_174971	chr1	+	43945804	44169418	43974520	44168480	12	43945804,43974490,44053149,44062989,44076477,44132641,44136493,44137426,44137799,44158662,44159040,44168390,	43945951,43974638,44053192,44063151,44076570,44132736,44136557,44137522,44137986,44158809,44159187,44169418,	sialyltransferase 6 isoform i	6487
Overlap_TSS | 14067 | 196796 chr1 43888252 43888851 CCAAT + | 0.935726 0.064274 Histone 196796 | NM_014663	chr1	+	43888383	43943776	43891433	43942628	22	43888383,43891394,43893848,43898555,43901151,43903953,43904709,43905211,43906029,43907357,43909762,43921941,43927171,43929102,43929753,43930513,43932251,43932966,43936100,43941874,43942277,43942487,	43888510,43891571,43894024,43898670,43901345,43904003,43904813,43905349,43906277,43907557,43910133,43922062,43927353,43929307,43929830,43930569,43932360,43933152,43936271,43941994,43942370,43943776,	jumonji domain containing 2A	9682
Overlap_TSS | 14085 | 197183 chr1 43196994 43197593 CCAAT - | 0.990345 0.009655 Histone 197183 | NM_006516	chr1	-	43163632	43197434	43165298	43196909	10	43163632,43165862,43167189,43167467,43167850,43168130,43168883,43169303,43181483,43196891,	43165499,43166066,43167291,43167572,43168038,43168293,43169124,43169464,43181579,43197434,	solute carrier family 2 (facilitated glucose	6513
Overlap_TSS | 141418 | 1927145 chr13 72253969 72254568 CCAAT - | 0.993752 0.006248 Histone 1927145 | NM_001128226	chr13	-	72227540	72254345	72231933	72253971	21	72227540,72232667,72233501,72233784,72234061,72235589,72238110,72240923,72243042,72243219,72243933,72244297,72244831,72245822,72246084,72247349,72248063,72249558,72250325,72253427,72253743,	72232017,72232790,72233660,72233953,72234276,72235746,72238197,72241051,72243127,72243284,72244035,72244414,72244978,72245960,72246198,72247514,72248231,72249632,72250519,72253495,72254345,	DIS3 mitotic control isoform b	22894
Overlap_TSS | 141418 | 1927145 chr13 72253969 72254568 CCAAT - | 0.993752 0.006248 Histone 1927145 | NM_014953	chr13	-	72227540	72254345	72231933	72253971	21	72227540,72232667,72233501,72233784,72234061,72235589,72238110,72240923,72243042,72243219,72243933,72244297,72244831,72245822,72246084,72247349,72248063,72249558,72250325,72252984,72253743,	72232017,72232790,72233660,72233953,72234276,72235746,72238197,72241051,72243127,72243284,72244035,72244414,72244978,72245960,72246198,72247514,72248231,72249632,72250519,72253142,72254345,	DIS3 mitotic control isoform b	22894
Overlap_TSS | 141419 | 1927146 chr13 72253724 72254323 CCAAT + | 0.709659 0.290342 Histone 1927146 | NM_006346	chr13	+	72254230	72488592	72255608	72488058	18	72254230,72255561,72264585,72267497,72270045,72293987,72299148,72299871,72307381,72326195,72365922,72380669,72389214,72403303,72437412,72445729,72470960,72488007,	72254488,72255860,72264686,72267696,72270165,72294121,72299257,72300053,72307507,72326294,72366088,72380820,72389305,72403406,72437543,72445814,72471134,72488592,	progesterone-induced blocking factor 1	10464
Overlap_TSS | 141420 | 1927147 chr13 72253941 72254540 CCAAT - | 0.993752 0.006248 Histone 1927147 | NM_001128226	chr13	-	72227540	72254345	72231933	72253971	21	72227540,72232667,72233501,72233784,72234061,72235589,72238110,72240923,72243042,72243219,72243933,72244297,72244831,72245822,72246084,72247349,72248063,72249558,72250325,72253427,72253743,	72232017,72232790,72233660,72233953,72234276,72235746,72238197,72241051,72243127,72243284,72244035,72244414,72244978,72245960,72246198,72247514,72248231,72249632,72250519,72253495,72254345,	DIS3 mitotic control isoform b	22894
Overlap_TSS | 141420 | 1927147 chr13 72253941 72254540 CCAAT - | 0.993752 0.006248 Histone 1927147 | NM_014953	chr13	-	72227540	72254345	72231933	72253971	21	72227540,72232667,72233501,72233784,72234061,72235589,72238110,72240923,72243042,72243219,72243933,72244297,72244831,72245822,72246084,72247349,72248063,72249558,72250325,72252984,72253743,	72232017,72232790,72233660,72233953,72234276,72235746,72238197,72241051,72243127,72243284,72244035,72244414,72244978,72245960,72246198,72247514,72248231,72249632,72250519,72253142,72254345,	DIS3 mitotic control isoform b	22894
Overlap_TSS | 141421 | 1927148 chr13 72253696 72254295 CCAAT + | 0.709659 0.290342 Histone 1927148 | NM_006346	chr13	+	72254230	72488592	72255608	72488058	18	72254230,72255561,72264585,72267497,72270045,72293987,72299148,72299871,72307381,72326195,72365922,72380669,72389214,72403303,72437412,72445729,72470960,72488007,	72254488,72255860,72264686,72267696,72270165,72294121,72299257,72300053,72307507,72326294,72366088,72380820,72389305,72403406,72437543,72445814,72471134,72488592,	progesterone-induced blocking factor 1	10464
Overlap_TSS | 141422 | 1927159 chr13 72199823 72200422 CCAAT - | 0.913069 0.086931 Histone 1927159 | NM_001071775	chr13	-	72180495	72199939	72182460	72199741	3	72180495,72191090,72199662,	72182484,72191236,72199939,	hypothetical protein LOC440145	440145
Overlap_TSS | 141423 | 1927161 chr13 72199791 72200390 CCAAT - | 0.913069 0.086931 Histone 1927161 | NM_001071775	chr13	-	72180495	72199939	72182460	72199741	3	72180495,72191090,72199662,	72182484,72191236,72199939,	hypothetical protein LOC440145	440145
Overlap_TSS | 14157 | 198367 chr1 40930257 40930856 CCAAT - | 0.979240 0.020760 Histone 198367 | NR_024567	chr1	-	40927338	40930520	40930520	40930520	1	40927338,	40930520,		100130557
Overlap_TSS | 14158 | 198368 chr1 40930012 40930611 CCAAT + | 0.817632 0.182368 Histone 198368 | NM_001142590	chr1	+	40930266	41009860	40977102	41009087	15	40930266,40933864,40950656,40959864,40961466,40961947,40977094,40985792,40987831,40991409,40996379,41001248,41004854,41007614,41008967,	40930459,40934004,40950728,40959963,40961533,40962051,40977207,40985864,40987945,40991505,40996553,41001305,41004962,41007674,41009860,	nuclear transcription factor Y, gamma isoform 5	4802
Overlap_TSS | 14159 | 198369 chr1 40930219 40930818 CCAAT - | 0.979240 0.020760 Histone 198369 | NR_024567	chr1	-	40927338	40930520	40930520	40930520	1	40927338,	40930520,		100130557
Overlap_TSS | 14160 | 198370 chr1 40929974 40930573 CCAAT + | 0.817632 0.182368 Histone 198370 | NM_001142590	chr1	+	40930266	41009860	40977102	41009087	15	40930266,40933864,40950656,40959864,40961466,40961947,40977094,40985792,40987831,40991409,40996379,41001248,41004854,41007614,41008967,	40930459,40934004,40950728,40959963,40961533,40962051,40977207,40985864,40987945,40991505,40996553,41001305,41004962,41007674,41009860,	nuclear transcription factor Y, gamma isoform 5	4802
Overlap_TSS | 14161 | 198371 chr1 40930183 40930782 CCAAT - | 0.979240 0.020760 Histone 198371 | NR_024567	chr1	-	40927338	40930520	40930520	40930520	1	40927338,	40930520,		100130557
Overlap_TSS | 14162 | 198372 chr1 40929938 40930537 CCAAT + | 0.817632 0.182368 Histone 198372 | NM_001142590	chr1	+	40930266	41009860	40977102	41009087	15	40930266,40933864,40950656,40959864,40961466,40961947,40977094,40985792,40987831,40991409,40996379,41001248,41004854,41007614,41008967,	40930459,40934004,40950728,40959963,40961533,40962051,40977207,40985864,40987945,40991505,40996553,41001305,41004962,41007674,41009860,	nuclear transcription factor Y, gamma isoform 5	4802
Overlap_TSS | 141737 | 1930563 chr13 59635990 59636589 CCAAT - | 0.650414 0.349586 Histone 1930563 | NM_001042517	chr13	-	59137723	59636120	59138718	59635901	28	59137723,59246323,59246862,59282922,59305241,59311458,59333541,59351363,59383869,59388289,59396909,59442078,59442986,59446486,59452929,59455903,59463292,59464202,59464607,59480678,59482667,59488047,59488205,59514824,59565762,59584144,59605091,59635721,	59138981,59246383,59246958,59283058,59305406,59311583,59333671,59351603,59383971,59388384,59397005,59442193,59443295,59446591,59452994,59456022,59463409,59464321,59464718,59480784,59482804,59488117,59488280,59514955,59565867,59584321,59605124,59636120,	diaphanous homolog 3 isoform a	81624
Overlap_TSS | 14196 | 198834 chr1 40192925 40193524 CCAAT + | 0.639241 0.360759 Histone 198834 | NM_001136493	chr1	+	40193370	40208214	40193551	40207827	14	40193370,40195345,40196920,40203469,40203729,40204115,40204859,40205069,40205344,40205886,40206062,40206592,40206827,40207763,	40193644,40195480,40197084,40203593,40203808,40204273,40204950,40205191,40205428,40205970,40206175,40206736,40207004,40208214,	major facilitator superfamily domain containing	84879
Overlap_TSS | 14196 | 198834 chr1 40192925 40193524 CCAAT + | 0.639241 0.360759 Histone 198834 | NM_032793	chr1	+	40193370	40208214	40193551	40207827	14	40193370,40195345,40196959,40203469,40203729,40204115,40204859,40205069,40205344,40205886,40206062,40206592,40206827,40207763,	40193644,40195480,40197084,40203593,40203808,40204273,40204950,40205191,40205428,40205970,40206175,40206736,40207004,40208214,	major facilitator superfamily domain containing	84879
Overlap_TSS | 14197 | 198836 chr1 40192893 40193492 CCAAT + | 0.639241 0.360759 Histone 198836 | NM_001136493	chr1	+	40193370	40208214	40193551	40207827	14	40193370,40195345,40196920,40203469,40203729,40204115,40204859,40205069,40205344,40205886,40206062,40206592,40206827,40207763,	40193644,40195480,40197084,40203593,40203808,40204273,40204950,40205191,40205428,40205970,40206175,40206736,40207004,40208214,	major facilitator superfamily domain containing	84879
Overlap_TSS | 14197 | 198836 chr1 40192893 40193492 CCAAT + | 0.639241 0.360759 Histone 198836 | NM_032793	chr1	+	40193370	40208214	40193551	40207827	14	40193370,40195345,40196959,40203469,40203729,40204115,40204859,40205069,40205344,40205886,40206062,40206592,40206827,40207763,	40193644,40195480,40197084,40203593,40203808,40204273,40204950,40205191,40205428,40205970,40206175,40206736,40207004,40208214,	major facilitator superfamily domain containing	84879
Overlap_TSS | 141975 | 1933142 chr13 51927120 51927719 CCAAT + | 0.981263 0.018737 Histone 1933142 | NM_001098525	chr13	+	51927495	51948764	51927692	51947277	9	51927495,51928658,51933031,51933193,51934498,51937430,51940413,51945964,51947030,	51927762,51928743,51933110,51934062,51934703,51937601,51940483,51946220,51948764,	cytoskeleton associated protein 2 isoform 2	26586
Overlap_TSS | 141975 | 1933142 chr13 51927120 51927719 CCAAT + | 0.981263 0.018737 Histone 1933142 | NM_018204	chr13	+	51927495	51948764	51927692	51947277	9	51927495,51928658,51933034,51933193,51934498,51937430,51940413,51945964,51947030,	51927762,51928743,51933110,51934062,51934703,51937601,51940483,51946220,51948764,	cytoskeleton associated protein 2 isoform 1	26586
Overlap_TSS | 141983 | 1933324 chr13 51484038 51484637 CCAAT + | 0.847235 0.152765 Histone 1933324 | NM_001004127	chr13	+	51484550	51501781	51484555	51500727	4	51484550,51491049,51496142,51500455,	51484599,51491280,51497074,51501781,	asparagine-linked glycosylation 11,	440138
Overlap_TSS | 141985 | 1933326 chr13 51483986 51484585 CCAAT + | 0.847235 0.152765 Histone 1933326 | NM_001004127	chr13	+	51484550	51501781	51484555	51500727	4	51484550,51491049,51496142,51500455,	51484599,51491280,51497074,51501781,	asparagine-linked glycosylation 11,	440138
Overlap_TSS | 1425 | 18850 chr1 36688505 36689104 CCAAT - | 0.781344 0.218656 Histone 18850 | NM_145047	chr1	-	36656093	36688639	36656326	36688557	11	36656093,36657178,36658663,36660337,36660955,36661550,36669989,36670609,36676943,36682191,36688445,	36656443,36657242,36658803,36660407,36661084,36661654,36670070,36670777,36677098,36682221,36688639,	oxidored-nitro domain-containing protein isoform	127700
Overlap_TSS | 1425 | 18850 chr1 36688505 36689104 CCAAT - | 0.781344 0.218656 Histone 18850 | NM_206837	chr1	-	36666487	36688639	36666507	36688557	5	36666487,36669989,36670609,36676943,36688445,	36666663,36670070,36670777,36677098,36688639,	oxidored-nitro domain-containing protein isoform	127700
Overlap_TSS | 142618 | 1943231 chr13 30634083 30634682 CCAAT - | 0.754917 0.245083 Histone 1943231 | NM_006644	chr13	-	30608762	30634117	30609454	30633719	18	30608762,30610543,30610917,30611136,30612320,30613258,30615928,30617699,30620095,30620510,30622090,30623083,30623745,30624988,30626769,30627650,30630942,30633612,	30609661,30610705,30611037,30611244,30612446,30613396,30616060,30617905,30620229,30620617,30622319,30623328,30623879,30625088,30626892,30627791,30631000,30634117,	heat shock 105kD	10808
Overlap_TSS | 142647 | 1943607 chr13 29937997 29938596 CCAAT - | 0.919969 0.080031 Histone 1943607 | NM_002128	chr13	-	29930878	29938081	29933493	29935817	5	29930878,29934674,29935343,29935667,29937932,	29933670,29934849,29935489,29935831,29938081,	high-mobility group box 1	3146
Overlap_TSS | 142648 | 1943609 chr13 29937953 29938552 CCAAT - | 0.919969 0.080031 Histone 1943609 | NM_002128	chr13	-	29930878	29938081	29933493	29935817	5	29930878,29934674,29935343,29935667,29937932,	29933670,29934849,29935489,29935831,29938081,	high-mobility group box 1	3146
Overlap_TSS | 142649 | 1943611 chr13 29937922 29938521 CCAAT - | 0.919969 0.080031 Histone 1943611 | NM_002128	chr13	-	29930878	29938081	29933493	29935817	5	29930878,29934674,29935343,29935667,29937932,	29933670,29934849,29935489,29935831,29938081,	high-mobility group box 1	3146
Overlap_TSS | 142716 | 1944619 chr13 28191023 28191622 CCAAT - | 0.984289 0.015711 Histone 1944619 | NM_001135919	chr13	-	28172219	28191150	28173083	28190135	7	28172219,28173637,28176079,28182896,28184816,28189946,28190632,	28173093,28173718,28176236,28182980,28185687,28190159,28191150,	solute carrier family 46, member 3 isoform b	283537
Overlap_TSS | 142716 | 1944619 chr13 28191023 28191622 CCAAT - | 0.984289 0.015711 Histone 1944619 | NM_181785	chr13	-	28172219	28191150	28173633	28190135	6	28172219,28176079,28182896,28184816,28189946,28190632,	28173718,28176236,28182980,28185687,28190159,28191150,	solute carrier family 46, member 3 isoform a	283537
Overlap_TSS | 142717 | 1944621 chr13 28190992 28191591 CCAAT - | 0.510440 0.489560 Histone 1944621 | NM_001135919	chr13	-	28172219	28191150	28173083	28190135	7	28172219,28173637,28176079,28182896,28184816,28189946,28190632,	28173093,28173718,28176236,28182980,28185687,28190159,28191150,	solute carrier family 46, member 3 isoform b	283537
Overlap_TSS | 142717 | 1944621 chr13 28190992 28191591 CCAAT - | 0.510440 0.489560 Histone 1944621 | NM_181785	chr13	-	28172219	28191150	28173633	28190135	6	28172219,28176079,28182896,28184816,28189946,28190632,	28173718,28176236,28182980,28185687,28190159,28191150,	solute carrier family 46, member 3 isoform a	283537
Overlap_TSS | 142801 | 1945768 chr13 26029272 26029871 CCAAT + | 0.928340 0.071660 Histone 1945768 | NM_006646	chr13	+	26029839	26161080	26114407	26157982	10	26029839,26085097,26114397,26137164,26139653,26144008,26148685,26153190,26154743,26157824,	26029956,26085195,26114540,26137299,26139807,26144126,26148861,26153457,26155111,26161080,	WAS protein family, member 3	10810
Overlap_TSS | 14309 | 200271 chr1 37928756 37929355 CCAAT - | 0.889507 0.110493 Histone 200271 | NM_017850	chr1	-	37919828	37928779	37921381	37928139	5	37919828,37921577,37924531,37927864,37928592,	37921419,37921696,37924711,37928142,37928779,	hypothetical protein LOC54955	54955
Overlap_TSS | 143137 | 1949039 chr13 19997851 19998450 CCAAT - | 0.849266 0.150734 Histone 1949039 | NM_015974	chr13	-	19875805	19998012	19876267	19997933	8	19875805,19876773,19885420,19904240,19911731,19961508,19984581,19997892,	19876381,19876880,19885526,19904435,19911893,19961635,19984689,19998012,	lambda-crystallin	51084
Overlap_TSS | 143184 | 1949484 chr13 19105354 19105953 CCAAT + | 0.758487 0.241513 Histone 1949484 | NM_017520	chr13	+	19105879	19144640	19105888	19144015	14	19105879,19114254,19118582,19120561,19122142,19131134,19131340,19133837,19135179,19138564,19140516,19142375,19143345,19143973,	19106101,19114410,19119431,19120661,19122400,19131260,19131429,19133978,19135266,19138719,19140671,19142503,19143429,19144640,	M-phase phosphoprotein 8	54737
Overlap_TSS | 143186 | 1949486 chr13 19105314 19105913 CCAAT + | 0.910400 0.089600 Histone 1949486 | NM_017520	chr13	+	19105879	19144640	19105888	19144015	14	19105879,19114254,19118582,19120561,19122142,19131134,19131340,19133837,19135179,19138564,19140516,19142375,19143345,19143973,	19106101,19114410,19119431,19120661,19122400,19131260,19131429,19133978,19135266,19138719,19140671,19142503,19143429,19144640,	M-phase phosphoprotein 8	54737
Overlap_TSS | 143195 | 1949721 chr13 18653930 18654529 CCAAT - | 0.908543 0.091457 Histone 1949721 | NM_006001	chr13	-	18645917	18653936	18646002	18653887	5	18645917,18649066,18650385,18651480,18653884,	18646299,18649747,18650534,18651703,18653936,	tubulin, alpha 3c	7278
Overlap_TSS | 143196 | 1949723 chr13 18653890 18654489 CCAAT - | 0.908543 0.091457 Histone 1949723 | NM_006001	chr13	-	18645917	18653936	18646002	18653887	5	18645917,18649066,18650385,18651480,18653884,	18646299,18649747,18650534,18651703,18653936,	tubulin, alpha 3c	7278
Overlap_TSS | 143197 | 1949725 chr13 18653840 18654439 CCAAT - | 0.908543 0.091457 Histone 1949725 | NM_006001	chr13	-	18645917	18653936	18646002	18653887	5	18645917,18649066,18650385,18651480,18653884,	18646299,18649747,18650534,18651703,18653936,	tubulin, alpha 3c	7278
Overlap_TSS | 143198 | 1949727 chr13 18653815 18654414 CCAAT - | 0.908543 0.091457 Histone 1949727 | NM_006001	chr13	-	18645917	18653936	18646002	18653887	5	18645917,18649066,18650385,18651480,18653884,	18646299,18649747,18650534,18651703,18653936,	tubulin, alpha 3c	7278
Overlap_TSS | 143347 | 1952443 chr14 22858840 22859439 CCAAT + | 0.862967 0.137033 Histone 1952443 | NM_004643	chr14	+	22859236	22865209	22860518	22864335	7	22859236,22861229,22862047,22862425,22863013,22863186,22864295,	22860869,22861344,22862115,22862532,22863101,22863338,22865209,	poly(A) binding protein, nuclear 1	8106
Overlap_TSS | 143371 | 1952633 chr14 23174832 23175431 ccaat + | 0.890876 0.109124 Histone 1952633 | NM_005794	chr14	+	23175412	23184688	23177913	23184302	9	23175412,23177875,23178227,23178842,23182200,23183159,23183457,23183875,23184190,	23175821,23178053,23178405,23178944,23182268,23183211,23183592,23183931,23184688,	dehydrogenase/reductase member 2 isoform 2	10202
Overlap_TSS | 143371 | 1952633 chr14 23174832 23175431 ccaat + | 0.890876 0.109124 Histone 1952633 | NM_182908	chr14	+	23175412	23184688	23177913	23184351	9	23175412,23177875,23178227,23178842,23182200,23183159,23183457,23183875,23184190,	23175821,23178053,23178405,23178944,23182268,23183211,23183603,23183931,23184688,	dehydrogenase/reductase member 2 isoform 1	10202
Overlap_TSS | 143372 | 1952635 chr14 23174857 23175456 ccaat + | 0.890876 0.109124 Histone 1952635 | NM_005794	chr14	+	23175412	23184688	23177913	23184302	9	23175412,23177875,23178227,23178842,23182200,23183159,23183457,23183875,23184190,	23175821,23178053,23178405,23178944,23182268,23183211,23183592,23183931,23184688,	dehydrogenase/reductase member 2 isoform 2	10202
Overlap_TSS | 143372 | 1952635 chr14 23174857 23175456 ccaat + | 0.890876 0.109124 Histone 1952635 | NM_182908	chr14	+	23175412	23184688	23177913	23184351	9	23175412,23177875,23178227,23178842,23182200,23183159,23183457,23183875,23184190,	23175821,23178053,23178405,23178944,23182268,23183211,23183603,23183931,23184688,	dehydrogenase/reductase member 2 isoform 1	10202
Overlap_TSS | 143373 | 1952637 chr14 23174881 23175480 ccaat + | 0.890876 0.109124 Histone 1952637 | NM_005794	chr14	+	23175412	23184688	23177913	23184302	9	23175412,23177875,23178227,23178842,23182200,23183159,23183457,23183875,23184190,	23175821,23178053,23178405,23178944,23182268,23183211,23183592,23183931,23184688,	dehydrogenase/reductase member 2 isoform 2	10202
Overlap_TSS | 143373 | 1952637 chr14 23174881 23175480 ccaat + | 0.890876 0.109124 Histone 1952637 | NM_182908	chr14	+	23175412	23184688	23177913	23184351	9	23175412,23177875,23178227,23178842,23182200,23183159,23183457,23183875,23184190,	23175821,23178053,23178405,23178944,23182268,23183211,23183603,23183931,23184688,	dehydrogenase/reductase member 2 isoform 1	10202
Overlap_TSS | 143374 | 1952639 chr14 23174905 23175504 ccaat + | 0.890876 0.109124 Histone 1952639 | NM_005794	chr14	+	23175412	23184688	23177913	23184302	9	23175412,23177875,23178227,23178842,23182200,23183159,23183457,23183875,23184190,	23175821,23178053,23178405,23178944,23182268,23183211,23183592,23183931,23184688,	dehydrogenase/reductase member 2 isoform 2	10202
Overlap_TSS | 143374 | 1952639 chr14 23174905 23175504 ccaat + | 0.890876 0.109124 Histone 1952639 | NM_182908	chr14	+	23175412	23184688	23177913	23184351	9	23175412,23177875,23178227,23178842,23182200,23183159,23183457,23183875,23184190,	23175821,23178053,23178405,23178944,23182268,23183211,23183603,23183931,23184688,	dehydrogenase/reductase member 2 isoform 1	10202
Overlap_TSS | 143375 | 1952641 chr14 23174929 23175528 ccaat + | 0.890876 0.109124 Histone 1952641 | NM_005794	chr14	+	23175412	23184688	23177913	23184302	9	23175412,23177875,23178227,23178842,23182200,23183159,23183457,23183875,23184190,	23175821,23178053,23178405,23178944,23182268,23183211,23183592,23183931,23184688,	dehydrogenase/reductase member 2 isoform 2	10202
Overlap_TSS | 143375 | 1952641 chr14 23174929 23175528 ccaat + | 0.890876 0.109124 Histone 1952641 | NM_182908	chr14	+	23175412	23184688	23177913	23184351	9	23175412,23177875,23178227,23178842,23182200,23183159,23183457,23183875,23184190,	23175821,23178053,23178405,23178944,23182268,23183211,23183603,23183931,23184688,	dehydrogenase/reductase member 2 isoform 1	10202
Overlap_TSS | 143415 | 1953087 chr14 23906741 23907340 CCAAT + | 0.864836 0.135164 Histone 1953087 | NM_004554	chr14	+	23907065	23918650	23907386	23916751	10	23907065,23908544,23911486,23912216,23912740,23913371,23914705,23915020,23915339,23916683,	23907486,23909640,23911649,23912416,23912913,23913512,23914761,23915147,23915924,23918650,	nuclear factor of activated T-cells,	4776
Overlap_TSS | 14346 | 200959 chr1 36688583 36689182 CCAAT - | 0.781344 0.218656 Histone 200959 | NM_145047	chr1	-	36656093	36688639	36656326	36688557	11	36656093,36657178,36658663,36660337,36660955,36661550,36669989,36670609,36676943,36682191,36688445,	36656443,36657242,36658803,36660407,36661084,36661654,36670070,36670777,36677098,36682221,36688639,	oxidored-nitro domain-containing protein isoform	127700
Overlap_TSS | 14346 | 200959 chr1 36688583 36689182 CCAAT - | 0.781344 0.218656 Histone 200959 | NM_206837	chr1	-	36666487	36688639	36666507	36688557	5	36666487,36669989,36670609,36676943,36688445,	36666663,36670070,36670777,36677098,36688639,	oxidored-nitro domain-containing protein isoform	127700
Overlap_TSS | 14347 | 200961 chr1 36688552 36689151 CCAAT - | 0.781344 0.218656 Histone 200961 | NM_145047	chr1	-	36656093	36688639	36656326	36688557	11	36656093,36657178,36658663,36660337,36660955,36661550,36669989,36670609,36676943,36682191,36688445,	36656443,36657242,36658803,36660407,36661084,36661654,36670070,36670777,36677098,36682221,36688639,	oxidored-nitro domain-containing protein isoform	127700
Overlap_TSS | 14347 | 200961 chr1 36688552 36689151 CCAAT - | 0.781344 0.218656 Histone 200961 | NM_206837	chr1	-	36666487	36688639	36666507	36688557	5	36666487,36669989,36670609,36676943,36688445,	36666663,36670070,36670777,36677098,36688639,	oxidored-nitro domain-containing protein isoform	127700
Overlap_TSS | 143741 | 1957845 chr14 35364811 35365410 CCAAT + | 0.928321 0.071679 Histone 1957845 | NM_032352	chr14	+	35365347	35410920	35365473	35409434	10	35365347,35370366,35371934,35373800,35401546,35402826,35403891,35404678,35406862,35409316,	35365615,35370457,35372062,35373880,35401643,35402910,35403956,35404718,35406989,35410920,	breast cancer metastasis-suppressor 1-like	84312
Overlap_TSS | 143743 | 1957847 chr14 35364867 35365466 CCAAT + | 0.928321 0.071679 Histone 1957847 | NM_032352	chr14	+	35365347	35410920	35365473	35409434	10	35365347,35370366,35371934,35373800,35401546,35402826,35403891,35404678,35406862,35409316,	35365615,35370457,35372062,35373880,35401643,35402910,35403956,35404718,35406989,35410920,	breast cancer metastasis-suppressor 1-like	84312
Overlap_TSS | 143763 | 1958046 chr14 35859536 35860135 CCAAT - | 0.861008 0.138992 Histone 1958046 | NM_001144891	chr14	-	35837514	35859633	35838039	35859545	9	35837514,35839741,35847048,35850529,35850915,35853468,35853647,35855649,35859416,	35838144,35839780,35847146,35850682,35850981,35853565,35853872,35855769,35859633,	MAP3K12 binding inhibitory protein 1 isoform 2	51562
Overlap_TSS | 143763 | 1958046 chr14 35859536 35860135 CCAAT - | 0.861008 0.138992 Histone 1958046 | NM_016586	chr14	-	35837514	35859633	35838039	35859545	9	35837514,35839741,35847048,35850529,35850915,35853468,35853647,35855649,35859416,	35838147,35839780,35847146,35850682,35850981,35853565,35853872,35855769,35859633,	MAP3K12 binding inhibitory protein 1 isoform 1	51562
Overlap_TSS | 14382 | 201531 chr1 35431292 35431891 CCAAT - | 0.994115 0.005885 Histone 201531 | NM_005066	chr1	-	35421789	35431330	35422643	35431237	10	35421789,35425188,35425390,35426160,35427190,35427373,35428685,35428881,35429528,35430409,	35422781,35425310,35425439,35426278,35427275,35427570,35428781,35429183,35429717,35431330,	splicing factor proline/glutamine rich	6421
Overlap_TSS | 143998 | 1961245 chr14 44674389 44674988 CCAAT + | 0.535794 0.464206 Histone 1961245 | NM_020937	chr14	+	44674885	44739843	44674984	44738961	23	44674885,44676021,44679584,44687789,44690349,44692872,44693649,44694325,44698048,44703311,44705902,44709541,44712007,44714023,44720382,44720589,44722726,44724169,44726733,44727754,44735124,44737596,44738822,	44675492,44676194,44679662,44687948,44690481,44693005,44693775,44694412,44698233,44703518,44706116,44709699,44712163,44715929,44720477,44720658,44722855,44724326,44726840,44728315,44735500,44737888,44739843,	Fanconi anemia, complementation group M	57697
Overlap_TSS | 144142 | 1962907 chr14 49229616 49230215 CCAAT + | 0.569061 0.430939 Histone 1962907 | NM_172193	chr14	+	49229634	49289614	49229662	49288240	13	49229634,49245626,49246176,49246730,49260341,49262153,49265393,49265957,49269171,49271056,49276565,49280220,49288053,	49229758,49245697,49246294,49246849,49260420,49262237,49265477,49266016,49269284,49271129,49276650,49280273,49289614,	kelch domain containing 1	122773
Overlap_TSS | 144163 | 1963201 chr14 49848297 49848896 CCAAT + | 0.929848 0.070152 Histone 1963201 | NM_001003803	chr14	+	49848796	49862418	49849488	49862191	5	49848796,49857950,49858978,49860412,49862076,	49849528,49858062,49859187,49860584,49862418,	ATP synthase, H+ transporting, mitochondrial F0	27109
Overlap_TSS | 144163 | 1963201 chr14 49848297 49848896 CCAAT + | 0.929848 0.070152 Histone 1963201 | NM_001003805	chr14	+	49848796	49862418	49849488	49862099	4	49848796,49857950,49858978,49862076,	49849528,49858062,49859187,49862418,	ATP synthase, H+ transporting, mitochondrial F0	27109
Overlap_TSS | 144163 | 1963201 chr14 49848297 49848896 CCAAT + | 0.929848 0.070152 Histone 1963201 | NM_015684	chr14	+	49848796	49859493	49849488	49859237	3	49848796,49857950,49858978,	49849528,49858062,49859493,	ATP synthase, H+ transporting, mitochondrial F0	27109
Overlap_TSS | 144164 | 1963203 chr14 49848344 49848943 CCAAT + | 0.929848 0.070152 Histone 1963203 | NM_001003803	chr14	+	49848796	49862418	49849488	49862191	5	49848796,49857950,49858978,49860412,49862076,	49849528,49858062,49859187,49860584,49862418,	ATP synthase, H+ transporting, mitochondrial F0	27109
Overlap_TSS | 144164 | 1963203 chr14 49848344 49848943 CCAAT + | 0.929848 0.070152 Histone 1963203 | NM_001003805	chr14	+	49848796	49862418	49849488	49862099	4	49848796,49857950,49858978,49862076,	49849528,49858062,49859187,49862418,	ATP synthase, H+ transporting, mitochondrial F0	27109
Overlap_TSS | 144164 | 1963203 chr14 49848344 49848943 CCAAT + | 0.929848 0.070152 Histone 1963203 | NM_015684	chr14	+	49848796	49859493	49849488	49859237	3	49848796,49857950,49858978,	49849528,49858062,49859493,	ATP synthase, H+ transporting, mitochondrial F0	27109
Overlap_TSS | 144227 | 1964150 chr14 51605454 51606053 CCAAT - | 0.925948 0.074052 Histone 1964150 | NM_007361	chr14	-	51541269	51605696	51541953	51605462	22	51541269,51542204,51543004,51544277,51547343,51548021,51550754,51551521,51555528,51556526,51563668,51565189,51566014,51575214,51577118,51578572,51579249,51590046,51590487,51596591,51604325,51605234,	51541964,51542317,51543128,51544435,51547515,51548151,51550924,51551743,51555762,51556646,51563812,51565318,51566158,51575445,51577319,51578818,51579399,51590406,51590789,51596824,51604631,51605696,	nidogen 2 precursor	22795
Overlap_TSS | 144273 | 1964480 chr14 52088879 52089478 CCAAT - | 0.535155 0.464845 Histone 1964480 | NM_020784	chr14	-	51967058	52088963	51968771	52080025	21	51967058,51975671,51977031,51991791,51993557,52006504,52006979,52018697,52019289,52024830,52026858,52027306,52047707,52051347,52055639,52073186,52074066,52078838,52079865,52080731,52088783,	51969055,51975862,51977192,51991930,51993642,52006641,52007148,52018757,52019433,52024954,52026919,52027473,52047858,52051438,52055761,52073261,52074140,52078921,52080098,52080839,52088963,	thioredoxin domain containing 16	57544
Overlap_TSS | 144350 | 1965491 chr14 54045754 54046353 CCAAT + | 0.610496 0.389504 Histone 1965491 | NM_006568	chr14	+	54046336	54075084	54046427	54074851	6	54046336,54058921,54066516,54067370,54074189,54074530,	54046531,54059061,54066694,54067518,54074297,54075084,	cell growth regulator with ring finger domain 1	10668
Overlap_TSS | 14451 | 202507 chr1 33613195 33613794 CCAAT - | 0.932417 0.067583 Histone 202507 | NM_198040	chr1	-	33561810	33613781	33563052	33613727	14	33561810,33567057,33568258,33569535,33570462,33572277,33592588,33593028,33605303,33606723,33608608,33609204,33610476,33613553,	33563207,33567334,33568400,33569650,33570592,33572480,33592754,33593441,33605616,33606810,33608773,33609282,33610635,33613781,	polyhomeotic-like 2 isoform a	1912
Overlap_TSS | 14476 | 202765 chr1 33275046 33275645 CCAAT - | 0.940076 0.059924 Histone 202765 | NM_001625	chr1	-	33251169	33275058	33251368	33275016	6	33251169,33252709,33259554,33259780,33262629,33274923,	33251590,33252782,33259649,33259891,33262755,33275058,	adenylate kinase 2 isoform a	204
Overlap_TSS | 14476 | 202765 chr1 33275046 33275645 CCAAT - | 0.940076 0.059924 Histone 202765 | NM_013411	chr1	-	33246172	33275079	33249016	33275016	7	33246172,33251394,33252709,33259554,33259780,33262629,33274923,	33249021,33251590,33252782,33259649,33259891,33262755,33275079,	adenylate kinase 2 isoform b	204
Overlap_TSS | 144782 | 1971683 chr14 66777214 66777813 CCAAT + | 0.689808 0.310192 Histone 1971683 | NM_022474	chr14	+	66777773	66872289	66815640	66869426	15	66777773,66806170,66815487,66828980,66837858,66838441,66838879,66839991,66848996,66853301,66853877,66856699,66857526,66860171,66869249,	66778003,66806253,66816007,66829189,66837936,66838588,66839041,66840069,66849180,66853373,66853949,66856867,66857729,66860282,66872289,	membrane protein, palmitoylated 5	64398
Overlap_TSS | 144801 | 1971871 chr14 67155894 67156493 CCAAT + | 0.834356 0.165644 Histone 1971871 | NM_001172	chr14	+	67156331	67188189	67156447	67187390	8	67156331,67157363,67178655,67182112,67183113,67183390,67184516,67187184,	67156558,67157436,67178833,67182272,67183208,67183495,67184653,67188189,	arginase 2 precursor	384
Overlap_TSS | 144977 | 1974592 chr14 72430439 72431038 CCAAT - | 0.921735 0.078265 Histone 1974592 | NM_012074	chr14	-	72206412	72430562	72207596	72430549	9	72206412,72210700,72229536,72250883,72260093,72268267,72289724,72308193,72430517,	72207799,72210829,72229674,72250962,72260189,72268395,72289832,72308354,72430562,	D4, zinc and double PHD fingers, family 3	8110
Overlap_TSS | 144979 | 1974594 chr14 72430470 72431069 CCAAT - | 0.921735 0.078265 Histone 1974594 | NM_012074	chr14	-	72206412	72430562	72207596	72430549	9	72206412,72210700,72229536,72250883,72260093,72268267,72289724,72308193,72430517,	72207799,72210829,72229674,72250962,72260189,72268395,72289832,72308354,72430562,	D4, zinc and double PHD fingers, family 3	8110
Overlap_TSS | 145017 | 1975148 chr14 73620660 73621259 CCAAT - | 0.552720 0.447280 Histone 1975148 | NM_005589	chr14	-	73596624	73620949	73597097	73620850	12	73596624,73601277,73601636,73603160,73603835,73605315,73607650,73608351,73608658,73608992,73611410,73620802,	73597202,73601376,73601816,73603342,73604025,73605437,73607953,73608430,73608820,73609067,73611473,73620949,	aldehyde dehydrogenase 6A1 precursor	4329
Overlap_TSS | 145019 | 1975150 chr14 73620797 73621396 CCAAT - | 0.787560 0.212440 Histone 1975150 | NM_005589	chr14	-	73596624	73620949	73597097	73620850	12	73596624,73601277,73601636,73603160,73603835,73605315,73607650,73608351,73608658,73608992,73611410,73620802,	73597202,73601376,73601816,73603342,73604025,73605437,73607953,73608430,73608820,73609067,73611473,73620949,	aldehyde dehydrogenase 6A1 precursor	4329
Overlap_TSS | 145021 | 1975152 chr14 73620898 73621497 CCAAT - | 0.787560 0.212440 Histone 1975152 | NM_005589	chr14	-	73596624	73620949	73597097	73620850	12	73596624,73601277,73601636,73603160,73603835,73605315,73607650,73608351,73608658,73608992,73611410,73620802,	73597202,73601376,73601816,73603342,73604025,73605437,73607953,73608430,73608820,73609067,73611473,73620949,	aldehyde dehydrogenase 6A1 precursor	4329
Overlap_TSS | 145031 | 1975355 chr14 74029658 74030257 CCAAT + | 0.940316 0.059684 Histone 1975355 | NM_194279	chr14	+	74030202	74032024	74030230	74031456	4	74030202,74030505,74030730,74031281,	74030301,74030608,74030846,74032024,	iron-sulfur cluster assembly 2	122961
Overlap_TSS | 145033 | 1975357 chr14 74029688 74030287 CCAAT + | 0.940316 0.059684 Histone 1975357 | NM_194279	chr14	+	74030202	74032024	74030230	74031456	4	74030202,74030505,74030730,74031281,	74030301,74030608,74030846,74032024,	iron-sulfur cluster assembly 2	122961
Overlap_TSS | 145085 | 1975968 chr14 75196911 75197510 CCAAT - | 0.962968 0.037032 Histone 1975968 | NM_007176	chr14	-	75186989	75197285	75187650	75193598	5	75186989,75187866,75190981,75193465,75196870,	75187730,75187985,75191072,75193629,75197285,	ergosterol biosynthetic protein 28	11161
Overlap_TSS | 14512 | 203190 chr1 32438676 32439275 CCAAT + | 0.684701 0.315299 Histone 203190 | NM_024296	chr1	+	32438788	32443578	32440123	32443436	6	32438788,32440100,32442066,32442373,32442785,32443381,	32438897,32440287,32442233,32442567,32442808,32443578,	coiled-coil domain containing 28B	79140
Overlap_TSS | 14526 | 203459 chr1 31882969 31883568 CCAAT - | 0.738028 0.261972 Histone 203459 | NM_012392	chr1	-	31868057	31883064	31868800	31883052	5	31868057,31870682,31871346,31873409,31883028,	31869030,31870826,31871502,31873710,31883064,	penta-EF-hand domain containing 1	553115
Overlap_TSS | 14538 | 203651 chr1 31542171 31542770 CCAAT - | 0.649800 0.350200 Histone 203651 | NM_004814	chr1	-	31505001	31542231	31505505	31542185	10	31505001,31506962,31513304,31514591,31516812,31526807,31534687,31537346,31538652,31542044,	31505555,31507066,31513366,31514674,31516933,31526930,31534853,31537440,31538782,31542231,	WD repeat domain 57 (U5 snRNP specific)	9410
Overlap_TSS | 14539 | 203652 chr1 31541926 31542525 CCAAT + | 0.947126 0.052874 Histone 203652 | NM_016505	chr1	+	31542428	31610367	31555532	31609627	8	31542428,31555477,31564542,31582608,31584390,31592073,31594262,31609465,	31542509,31555598,31564600,31582709,31584482,31592174,31594408,31610367,	zinc finger, CCHC domain containing 17	51538
Overlap_TSS | 14540 | 203653 chr1 31542072 31542671 CCAAT - | 0.649800 0.350200 Histone 203653 | NM_004814	chr1	-	31505001	31542231	31505505	31542185	10	31505001,31506962,31513304,31514591,31516812,31526807,31534687,31537346,31538652,31542044,	31505555,31507066,31513366,31514674,31516933,31526930,31534853,31537440,31538782,31542231,	WD repeat domain 57 (U5 snRNP specific)	9410
Overlap_TSS | 145838 | 1985755 chr14 95070625 95071224 CCAAT + | 0.873937 0.126063 Histone 1985755 | NM_016417	chr14	+	95071075	95080808	95071179	95080215	2	95071075,95080036,	95071474,95080808,	glutaredoxin 5	51218
Overlap_TSS | 145839 | 1985756 chr14 95070870 95071469 CCAAT - | 0.920375 0.079625 Histone 1985756 | NR_001459	chr14	-	95069001	95070962	95070962	95070962	2	95069001,95069782,	95069151,95070962,		283596
Overlap_TSS | 145839 | 1985756 chr14 95070870 95071469 CCAAT - | 0.920375 0.079625 Histone 1985756 | NR_003138	chr14	-	95069001	95070962	95070962	95070962	1	95069001,	95070962,		283596
Overlap_TSS | 145840 | 1985757 chr14 95070654 95071253 CCAAT + | 0.873937 0.126063 Histone 1985757 | NM_016417	chr14	+	95071075	95080808	95071179	95080215	2	95071075,95080036,	95071474,95080808,	glutaredoxin 5	51218
Overlap_TSS | 145841 | 1985758 chr14 95070899 95071498 CCAAT - | 0.920375 0.079625 Histone 1985758 | NR_001459	chr14	-	95069001	95070962	95070962	95070962	2	95069001,95069782,	95069151,95070962,		283596
Overlap_TSS | 145841 | 1985758 chr14 95070899 95071498 CCAAT - | 0.920375 0.079625 Histone 1985758 | NR_003138	chr14	-	95069001	95070962	95070962	95070962	1	95069001,	95070962,		283596
Overlap_TSS | 145979 | 1988422 chr14 99842452 99843051 CCAAT - | 0.564692 0.435308 Histone 1988422 | NM_001039355	chr14	-	99827205	99842613	99828372	99842322	4	99827205,99829383,99834931,99842288,	99829122,99829467,99834975,99842613,	solute carrier family 25, member 29	123096
Overlap_TSS | 145983 | 1988460 chr14 99911443 99912042 CCAAT - | 0.746468 0.253532 Histone 1988460 | NM_004184	chr14	-	99869877	99911680	99870964	99905275	11	99869877,99873151,99878487,99879364,99882835,99889776,99890536,99896643,99897797,99905176,99911372,	99871126,99873292,99878661,99879477,99882936,99889959,99890656,99896752,99898011,99905348,99911680,	tryptophanyl-tRNA synthetase isoform a	7453
Overlap_TSS | 145983 | 1988460 chr14 99911443 99912042 CCAAT - | 0.746468 0.253532 Histone 1988460 | NM_213646	chr14	-	99869877	99911680	99870964	99897987	10	99869877,99873151,99878487,99879364,99882835,99889776,99890536,99896643,99897797,99911372,	99871126,99873292,99878661,99879477,99882936,99889959,99890656,99896752,99898011,99911680,	tryptophanyl-tRNA synthetase isoform b	7453
Overlap_TSS | 145985 | 1988462 chr14 99911481 99912080 CCAAT - | 0.849507 0.150493 Histone 1988462 | NM_004184	chr14	-	99869877	99911680	99870964	99905275	11	99869877,99873151,99878487,99879364,99882835,99889776,99890536,99896643,99897797,99905176,99911372,	99871126,99873292,99878661,99879477,99882936,99889959,99890656,99896752,99898011,99905348,99911680,	tryptophanyl-tRNA synthetase isoform a	7453
Overlap_TSS | 145985 | 1988462 chr14 99911481 99912080 CCAAT - | 0.849507 0.150493 Histone 1988462 | NM_213646	chr14	-	99869877	99911680	99870964	99897987	10	99869877,99873151,99878487,99879364,99882835,99889776,99890536,99896643,99897797,99911372,	99871126,99873292,99878661,99879477,99882936,99889959,99890656,99896752,99898011,99911680,	tryptophanyl-tRNA synthetase isoform b	7453
Overlap_TSS | 146089 | 1989855 chr14 102869798 102870397 CCAAT + | 0.832698 0.167302 Histone 1989855 | NM_001969	chr14	+	102870245	102881114	102871950	102877142	12	102870245,102870478,102871742,102872125,102872766,102873205,102874416,102874824,102875261,102875728,102876516,102877052,	102870350,102870687,102872022,102872207,102872939,102873317,102874562,102874983,102875423,102875893,102876651,102881114,	eukaryotic translation initiation factor 5	1983
Overlap_TSS | 146090 | 1989857 chr14 102869830 102870429 CCAAT + | 0.917084 0.082916 Histone 1989857 | NM_001969	chr14	+	102870245	102881114	102871950	102877142	12	102870245,102870478,102871742,102872125,102872766,102873205,102874416,102874824,102875261,102875728,102876516,102877052,	102870350,102870687,102872022,102872207,102872939,102873317,102874562,102874983,102875423,102875893,102876651,102881114,	eukaryotic translation initiation factor 5	1983
Overlap_TSS | 146241 | 1991854 chr14 105028275 105028874 CCAAT + | 0.943861 0.056139 Histone 1991854 | NM_001134875	chr14	+	105028630	105036629	105028757	105036328	8	105028630,105029003,105029488,105029960,105031216,105034738,105035179,105035998,	105028904,105029082,105029691,105030116,105031315,105034825,105035359,105036629,	hypothetical protein LOC283643 isoform 1	283643
Overlap_TSS | 146241 | 1991854 chr14 105028275 105028874 CCAAT + | 0.943861 0.056139 Histone 1991854 | NM_001134876	chr14	+	105028630	105036629	105028757	105036328	7	105028630,105029003,105029488,105029960,105034738,105035179,105035998,	105028904,105029082,105029691,105030116,105034825,105035359,105036629,	hypothetical protein LOC283643 isoform 2	283643
Overlap_TSS | 146243 | 1991856 chr14 105028199 105028798 CCAAT + | 0.943861 0.056139 Histone 1991856 | NM_001134875	chr14	+	105028630	105036629	105028757	105036328	8	105028630,105029003,105029488,105029960,105031216,105034738,105035179,105035998,	105028904,105029082,105029691,105030116,105031315,105034825,105035359,105036629,	hypothetical protein LOC283643 isoform 1	283643
Overlap_TSS | 146243 | 1991856 chr14 105028199 105028798 CCAAT + | 0.943861 0.056139 Histone 1991856 | NM_001134876	chr14	+	105028630	105036629	105028757	105036328	7	105028630,105029003,105029488,105029960,105034738,105035179,105035998,	105028904,105029082,105029691,105030116,105034825,105035359,105036629,	hypothetical protein LOC283643 isoform 2	283643
Overlap_TSS | 146245 | 1991858 chr14 105028170 105028769 CCAAT + | 0.943861 0.056139 Histone 1991858 | NM_001134875	chr14	+	105028630	105036629	105028757	105036328	8	105028630,105029003,105029488,105029960,105031216,105034738,105035179,105035998,	105028904,105029082,105029691,105030116,105031315,105034825,105035359,105036629,	hypothetical protein LOC283643 isoform 1	283643
Overlap_TSS | 146245 | 1991858 chr14 105028170 105028769 CCAAT + | 0.943861 0.056139 Histone 1991858 | NM_001134876	chr14	+	105028630	105036629	105028757	105036328	7	105028630,105029003,105029488,105029960,105034738,105035179,105035998,	105028904,105029082,105029691,105030116,105034825,105035359,105036629,	hypothetical protein LOC283643 isoform 2	283643
Overlap_TSS | 146247 | 1991860 chr14 105028141 105028740 CCAAT + | 0.943861 0.056139 Histone 1991860 | NM_001134875	chr14	+	105028630	105036629	105028757	105036328	8	105028630,105029003,105029488,105029960,105031216,105034738,105035179,105035998,	105028904,105029082,105029691,105030116,105031315,105034825,105035359,105036629,	hypothetical protein LOC283643 isoform 1	283643
Overlap_TSS | 146247 | 1991860 chr14 105028141 105028740 CCAAT + | 0.943861 0.056139 Histone 1991860 | NM_001134876	chr14	+	105028630	105036629	105028757	105036328	7	105028630,105029003,105029488,105029960,105034738,105035179,105035998,	105028904,105029082,105029691,105030116,105034825,105035359,105036629,	hypothetical protein LOC283643 isoform 2	283643
Overlap_TSS | 146249 | 1991862 chr14 105028112 105028711 CCAAT + | 0.943861 0.056139 Histone 1991862 | NM_001134875	chr14	+	105028630	105036629	105028757	105036328	8	105028630,105029003,105029488,105029960,105031216,105034738,105035179,105035998,	105028904,105029082,105029691,105030116,105031315,105034825,105035359,105036629,	hypothetical protein LOC283643 isoform 1	283643
Overlap_TSS | 146249 | 1991862 chr14 105028112 105028711 CCAAT + | 0.943861 0.056139 Histone 1991862 | NM_001134876	chr14	+	105028630	105036629	105028757	105036328	7	105028630,105029003,105029488,105029960,105034738,105035179,105035998,	105028904,105029082,105029691,105030116,105034825,105035359,105036629,	hypothetical protein LOC283643 isoform 2	283643
Overlap_TSS | 146251 | 1991864 chr14 105028084 105028683 CCAAT + | 0.943861 0.056139 Histone 1991864 | NM_001134875	chr14	+	105028630	105036629	105028757	105036328	8	105028630,105029003,105029488,105029960,105031216,105034738,105035179,105035998,	105028904,105029082,105029691,105030116,105031315,105034825,105035359,105036629,	hypothetical protein LOC283643 isoform 1	283643
Overlap_TSS | 146251 | 1991864 chr14 105028084 105028683 CCAAT + | 0.943861 0.056139 Histone 1991864 | NM_001134876	chr14	+	105028630	105036629	105028757	105036328	7	105028630,105029003,105029488,105029960,105034738,105035179,105035998,	105028904,105029082,105029691,105030116,105034825,105035359,105036629,	hypothetical protein LOC283643 isoform 2	283643
Overlap_TSS | 146253 | 1991866 chr14 105028056 105028655 CCAAT + | 0.943861 0.056139 Histone 1991866 | NM_001134875	chr14	+	105028630	105036629	105028757	105036328	8	105028630,105029003,105029488,105029960,105031216,105034738,105035179,105035998,	105028904,105029082,105029691,105030116,105031315,105034825,105035359,105036629,	hypothetical protein LOC283643 isoform 1	283643
Overlap_TSS | 146253 | 1991866 chr14 105028056 105028655 CCAAT + | 0.943861 0.056139 Histone 1991866 | NM_001134876	chr14	+	105028630	105036629	105028757	105036328	7	105028630,105029003,105029488,105029960,105034738,105035179,105035998,	105028904,105029082,105029691,105030116,105034825,105035359,105036629,	hypothetical protein LOC283643 isoform 2	283643
Overlap_TSS | 14631 | 205304 chr1 28458110 28458709 CCAAT + | 0.504564 0.495436 Histone 205304 | NM_031459	chr1	+	28458592	28481589	28458945	28479900	10	28458592,28468280,28470771,28471381,28471678,28472455,28473137,28473922,28478194,28479813,	28459035,28468346,28470969,28471564,28471891,28472606,28473256,28474113,28478339,28481589,	sestrin 2	83667
Overlap_TSS | 146329 | 1992743 chr14 103058828 103059427 CCAAT - | 0.549040 0.450960 Histone 1992743 | NM_001823	chr14	-	103055748	103058923	103055953	103058583	8	103055748,103056211,103056558,103057352,103057907,103058112,103058390,103058855,	103056132,103056401,103056682,103057524,103058040,103058267,103058595,103058923,	brain creatine kinase	1152
Overlap_TSS | 14633 | 205306 chr1 28458045 28458644 CCAAT + | 0.504564 0.495436 Histone 205306 | NM_031459	chr1	+	28458592	28481589	28458945	28479900	10	28458592,28468280,28470771,28471381,28471678,28472455,28473137,28473922,28478194,28479813,	28459035,28468346,28470969,28471564,28471891,28472606,28473256,28474113,28478339,28481589,	sestrin 2	83667
Overlap_TSS | 146331 | 1992745 chr14 103058798 103059397 CCAAT - | 0.549040 0.450960 Histone 1992745 | NM_001823	chr14	-	103055748	103058923	103055953	103058583	8	103055748,103056211,103056558,103057352,103057907,103058112,103058390,103058855,	103056132,103056401,103056682,103057524,103058040,103058267,103058595,103058923,	brain creatine kinase	1152
Overlap_TSS | 146337 | 1992818 chr14 102921005 102921604 CCAAT + | 0.936742 0.063258 Histone 1992818 | NM_001128918	chr14	+	102921453	103039919	102922119	103039317	18	102921453,102941165,102964476,102985008,102988007,102993231,102998494,103001646,103002061,103002432,103003168,103004122,103011082,103016476,103027866,103034591,103036245,103038971,	102922170,102941357,102964530,102985057,102988073,102993302,102998551,103001883,103002181,103002532,103003281,103004276,103011300,103016580,103028124,103034618,103036290,103039919,	MAP/microtubule affinity-regulating kinase 3	4140
Overlap_TSS | 146337 | 1992818 chr14 102921005 102921604 CCAAT + | 0.936742 0.063258 Histone 1992818 | NM_001128919	chr14	+	102921453	103039919	102922119	103039317	17	102921453,102941165,102964476,102985008,102988007,102993231,102998494,103001646,103002061,103002432,103003168,103004122,103011082,103016476,103027866,103036245,103038971,	102922170,102941357,102964530,102985057,102988073,102993302,102998551,103001883,103002181,103002532,103003281,103004276,103011300,103016580,103028124,103036290,103039919,	MAP/microtubule affinity-regulating kinase 3	4140
Overlap_TSS | 146337 | 1992818 chr14 102921005 102921604 CCAAT + | 0.936742 0.063258 Histone 1992818 | NM_001128920	chr14	+	102921453	103039919	102922119	103039317	16	102921453,102941165,102964476,102985008,102988007,102993231,102998494,103001646,103002061,103002432,103003168,103004170,103011082,103016476,103027866,103038971,	102922170,102941357,102964530,102985057,102988073,102993302,102998551,103001883,103002181,103002532,103003281,103004276,103011300,103016580,103028124,103039919,	MAP/microtubule affinity-regulating kinase 3	4140
Overlap_TSS | 146337 | 1992818 chr14 102921005 102921604 CCAAT + | 0.936742 0.063258 Histone 1992818 | NM_001128921	chr14	+	102921453	103039919	102922119	103039317	16	102921453,102941165,102964476,102985008,102988007,102993231,102998494,103002061,103002432,103003168,103004122,103011082,103016476,103027866,103034591,103038971,	102922170,102941357,102964530,102985057,102988073,102993302,102998551,103002181,103002532,103003281,103004276,103011300,103016580,103028124,103034618,103039919,	MAP/microtubule affinity-regulating kinase 3	4140
Overlap_TSS | 146337 | 1992818 chr14 102921005 102921604 CCAAT + | 0.936742 0.063258 Histone 1992818 | NM_002376	chr14	+	102921453	103039919	102922119	103039317	16	102921453,102941165,102964476,102985008,102988007,102993231,102998494,103001646,103002061,103002432,103003168,103004122,103011082,103016476,103027866,103038971,	102922170,102941357,102964530,102985057,102988073,102993302,102998551,103001883,103002181,103002532,103003281,103004276,103011300,103016580,103028124,103039919,	MAP/microtubule affinity-regulating kinase 3	4140
Overlap_TSS | 146367 | 1993217 chr14 102045750 102046349 CCAAT - | 0.996818 0.003182 Histone 1993217 | NM_152326	chr14	-	102042950	102045881	102043025	102043979	4	102042950,102044564,102044730,102045618,	102044032,102044639,102044936,102045881,	ankyrin repeat domain 9	122416
Overlap_TSS | 146369 | 1993219 chr14 102045717 102046316 CCAAT - | 0.996818 0.003182 Histone 1993219 | NM_152326	chr14	-	102042950	102045881	102043025	102043979	4	102042950,102044564,102044730,102045618,	102044032,102044639,102044936,102045881,	ankyrin repeat domain 9	122416
Overlap_TSS | 146406 | 1993754 chr14 101097040 101097639 CCAAT + | 0.707725 0.292275 Histone 1993754 | NM_001362	chr14	+	101097440	101099542	101097664	101098501	1	101097440,	101099542,	deiodinase, iodothyronine, type III	1735
Overlap_TSS | 146446 | 1994365 chr14 99912323 99912922 CCAAT - | 0.697098 0.302902 Histone 1994365 | NM_173701	chr14	-	99869877	99912433	99870964	99905275	11	99869877,99873151,99878487,99879364,99882835,99889776,99890536,99896643,99897797,99905176,99912349,	99871126,99873292,99878661,99879477,99882936,99889959,99890656,99896752,99898011,99905348,99912433,	tryptophanyl-tRNA synthetase isoform a	7453
Overlap_TSS | 146446 | 1994365 chr14 99912323 99912922 CCAAT - | 0.697098 0.302902 Histone 1994365 | NM_213645	chr14	-	99869877	99912433	99870964	99897987	10	99869877,99873151,99878487,99879364,99882835,99889776,99890536,99896643,99897797,99912349,	99871126,99873292,99878661,99879477,99882936,99889959,99890656,99896752,99898011,99912433,	tryptophanyl-tRNA synthetase isoform b	7453
Overlap_TSS | 146448 | 1994367 chr14 99912283 99912882 CCAAT - | 0.697098 0.302902 Histone 1994367 | NM_173701	chr14	-	99869877	99912433	99870964	99905275	11	99869877,99873151,99878487,99879364,99882835,99889776,99890536,99896643,99897797,99905176,99912349,	99871126,99873292,99878661,99879477,99882936,99889959,99890656,99896752,99898011,99905348,99912433,	tryptophanyl-tRNA synthetase isoform a	7453
Overlap_TSS | 146448 | 1994367 chr14 99912283 99912882 CCAAT - | 0.697098 0.302902 Histone 1994367 | NM_213645	chr14	-	99869877	99912433	99870964	99897987	10	99869877,99873151,99878487,99879364,99882835,99889776,99890536,99896643,99897797,99912349,	99871126,99873292,99878661,99879477,99882936,99889959,99890656,99896752,99898011,99912433,	tryptophanyl-tRNA synthetase isoform b	7453
Overlap_TSS | 146451 | 1994405 chr14 99842511 99843110 CCAAT - | 0.564692 0.435308 Histone 1994405 | NM_001039355	chr14	-	99827205	99842613	99828372	99842322	4	99827205,99829383,99834931,99842288,	99829122,99829467,99834975,99842613,	solute carrier family 25, member 29	123096
Overlap_TSS | 146455 | 1994434 chr14 99774413 99775012 CCAAT + | 0.773482 0.226518 Histone 1994434 | NM_003403	chr14	+	99774854	99814557	99775334	99813690	5	99774854,99798393,99810787,99812579,99813507,	99776013,99798556,99810848,99812738,99814557,	YY1 transcription factor	7528
Overlap_TSS | 146480 | 1994823 chr14 99016853 99017452 CCAAT - | 0.965948 0.034052 Histone 1994823 | NM_032233	chr14	-	98933835	99016979	98934768	99001895	13	98933835,98936188,98940314,98941294,98942605,98949040,98949965,98994368,98995202,98997281,98999575,99001792,99016817,	98935215,98936349,98940400,98941461,98942680,98949155,98950024,98994625,98995275,98997430,98999668,99001903,99016979,	SET domain containing 3 isoform a	84193
Overlap_TSS | 146480 | 1994823 chr14 99016853 99017452 CCAAT - | 0.965948 0.034052 Histone 1994823 | NM_199123	chr14	-	98945893	99016979	98946263	99001895	9	98945893,98949040,98949965,98994368,98995202,98997281,98999575,99001792,99016817,	98946305,98949155,98950024,98994625,98995275,98997430,98999668,99001903,99016979,	SET domain containing 3 isoform b	84193
Overlap_TSS | 14657 | 205627 chr1 27689160 27689759 CCAAT - | 0.507903 0.492097 Histone 205627 | NM_006990	chr1	-	27604712	27689256	27607269	27627987	9	27604712,27608772,27611652,27613913,27615065,27617356,27618041,27627857,27689083,	27607427,27609287,27611808,27614044,27615183,27617510,27618176,27628030,27689256,	WAS protein family, member 2	10163
Overlap_TSS | 14659 | 205629 chr1 27689118 27689717 CCAAT - | 0.507903 0.492097 Histone 205629 | NM_006990	chr1	-	27604712	27689256	27607269	27627987	9	27604712,27608772,27611652,27613913,27615065,27617356,27618041,27627857,27689083,	27607427,27609287,27611808,27614044,27615183,27617510,27618176,27628030,27689256,	WAS protein family, member 2	10163
Overlap_TSS | 146606 | 1997043 chr14 95070835 95071434 CCAAT - | 0.920375 0.079625 Histone 1997043 | NR_001459	chr14	-	95069001	95070962	95070962	95070962	2	95069001,95069782,	95069151,95070962,		283596
Overlap_TSS | 146606 | 1997043 chr14 95070835 95071434 CCAAT - | 0.920375 0.079625 Histone 1997043 | NR_003138	chr14	-	95069001	95070962	95070962	95070962	1	95069001,	95070962,		283596
Overlap_TSS | 146607 | 1997044 chr14 95070590 95071189 CCAAT + | 0.873937 0.126063 Histone 1997044 | NM_016417	chr14	+	95071075	95080808	95071179	95080215	2	95071075,95080036,	95071474,95080808,	glutaredoxin 5	51218
Overlap_TSS | 146715 | 1998896 chr14 91657858 91658457 CCAAT + | 0.751048 0.248952 Histone 1998896 | NM_017437	chr14	+	91658081	91700296	91667081	91697841	16	91658081,91662218,91667047,91670107,91670346,91671463,91674328,91678260,91679100,91690454,91691219,91692575,91693755,91695079,91697208,91697748,	91658225,91662277,91667230,91670267,91670452,91671593,91674444,91678448,91679391,91690555,91691420,91692728,91693981,91695379,91697343,91700296,	cleavage and polyadenylation specific factor 2	53981
Overlap_TSS | 146753 | 1999395 chr14 90596697 90597296 CCAAT - | 0.502839 0.497161 Histone 1999395 | NM_004755	chr14	-	90406922	90596746	90408170	90596531	17	90406922,90409728,90411297,90426583,90430509,90435425,90436204,90436707,90438904,90442245,90456302,90459209,90479174,90483531,90514402,90537184,90596428,	90408419,90409892,90411457,90426775,90430680,90435519,90436338,90436833,90439066,90442396,90456406,90459293,90479282,90483647,90514621,90537256,90596746,	ribosomal protein S6 kinase, 90kDa, polypeptide	9252
Overlap_TSS | 146753 | 1999395 chr14 90596697 90597296 CCAAT - | 0.502839 0.497161 Histone 1999395 | NM_182398	chr14	-	90430071	90596746	90430503	90596531	13	90430071,90435425,90436204,90436707,90438904,90442245,90456302,90459209,90479174,90483531,90514402,90537184,90596428,	90430680,90435519,90436338,90436833,90439066,90442396,90456406,90459293,90479282,90483647,90514621,90537256,90596746,	ribosomal protein S6 kinase, 90kDa, polypeptide	9252
Overlap_TSS | 146755 | 1999397 chr14 90596657 90597256 CCAAT - | 0.502839 0.497161 Histone 1999397 | NM_004755	chr14	-	90406922	90596746	90408170	90596531	17	90406922,90409728,90411297,90426583,90430509,90435425,90436204,90436707,90438904,90442245,90456302,90459209,90479174,90483531,90514402,90537184,90596428,	90408419,90409892,90411457,90426775,90430680,90435519,90436338,90436833,90439066,90442396,90456406,90459293,90479282,90483647,90514621,90537256,90596746,	ribosomal protein S6 kinase, 90kDa, polypeptide	9252
Overlap_TSS | 146755 | 1999397 chr14 90596657 90597256 CCAAT - | 0.502839 0.497161 Histone 1999397 | NM_182398	chr14	-	90430071	90596746	90430503	90596531	13	90430071,90435425,90436204,90436707,90438904,90442245,90456302,90459209,90479174,90483531,90514402,90537184,90596428,	90430680,90435519,90436338,90436833,90439066,90442396,90456406,90459293,90479282,90483647,90514621,90537256,90596746,	ribosomal protein S6 kinase, 90kDa, polypeptide	9252
Overlap_TSS | 14676 | 205843 chr1 27211908 27212507 CCAAT - | 0.515402 0.484598 Histone 205843 | NM_052943	chr1	-	27204099	27211920	27205021	27211748	2	27204099,27211484,	27206035,27211920,	hypothetical protein LOC115572	115572
Overlap_TSS | 14677 | 205845 chr1 27211801 27212400 CCAAT - | 0.515402 0.484598 Histone 205845 | NM_052943	chr1	-	27204099	27211920	27205021	27211748	2	27204099,27211484,	27206035,27211920,	hypothetical protein LOC115572	115572
Overlap_TSS | 14680 | 205904 chr1 27120259 27120858 CCAAT + | 0.800051 0.199949 Histone 205904 | NM_006600	chr1	+	27120810	27145474	27120926	27145259	9	27120810,27123166,27140534,27140830,27141737,27141948,27144467,27144645,27145207,	27121007,27123244,27140738,27140896,27141854,27142143,27144551,27144764,27145474,	nuclear distribution gene C homolog	10726
Overlap_TSS | 14701 | 206237 chr1 26505652 26506251 CCAAT - | 0.971126 0.028874 Histone 206237 | NM_001077262	chr1	-	26481359	26505782	26481376	26501961	11	26481359,26481726,26481941,26483219,26483439,26484541,26484900,26500003,26500771,26501890,26505669,	26481647,26481867,26482015,26483323,26483560,26484619,26485115,26500102,26500800,26501996,26505782,	socius isoform 3	91544
Overlap_TSS | 14701 | 206237 chr1 26505652 26506251 CCAAT - | 0.971126 0.028874 Histone 206237 | NM_183008	chr1	-	26481359	26505782	26481376	26501961	16	26481359,26481726,26481941,26483219,26483439,26484541,26484900,26493282,26495996,26496504,26497039,26500003,26500771,26501890,26502120,26505669,	26481647,26481867,26482015,26483323,26483560,26484619,26485115,26493409,26496073,26496559,26497140,26500102,26500800,26501996,26502245,26505782,	socius isoform 2	91544
Overlap_TSS | 14702 | 206239 chr1 26505578 26506177 CCAAT - | 0.971126 0.028874 Histone 206239 | NM_001077262	chr1	-	26481359	26505782	26481376	26501961	11	26481359,26481726,26481941,26483219,26483439,26484541,26484900,26500003,26500771,26501890,26505669,	26481647,26481867,26482015,26483323,26483560,26484619,26485115,26500102,26500800,26501996,26505782,	socius isoform 3	91544
Overlap_TSS | 14702 | 206239 chr1 26505578 26506177 CCAAT - | 0.971126 0.028874 Histone 206239 | NM_183008	chr1	-	26481359	26505782	26481376	26501961	16	26481359,26481726,26481941,26483219,26483439,26484541,26484900,26493282,26495996,26496504,26497039,26500003,26500771,26501890,26502120,26505669,	26481647,26481867,26482015,26483323,26483560,26484619,26485115,26493409,26496073,26496559,26497140,26500102,26500800,26501996,26502245,26505782,	socius isoform 2	91544
Overlap_TSS | 14718 | 206447 chr1 26105393 26105992 CCAAT - | 0.995292 0.004708 Histone 206447 | NM_001145454	chr1	-	26083264	26105580	26084800	26103754	5	26083264,26100568,26102718,26103741,26105466,	26084947,26100760,26102891,26103816,26105580,	stathmin 1 isoform b	3925
Overlap_TSS | 14718 | 206447 chr1 26105393 26105992 CCAAT - | 0.995292 0.004708 Histone 206447 | NM_005563	chr1	-	26099193	26105580	26100093	26103754	5	26099193,26100568,26102718,26103741,26105466,	26100165,26100760,26102891,26103816,26105580,	stathmin 1 isoform a	3925
Overlap_TSS | 14718 | 206447 chr1 26105393 26105992 CCAAT - | 0.995292 0.004708 Histone 206447 | NM_203399	chr1	-	26099193	26105955	26100093	26103754	5	26099193,26100568,26102718,26103741,26105865,	26100165,26100760,26102891,26103816,26105955,	stathmin 1 isoform a	3925
Overlap_TSS | 147340 | 2006873 chr14 75196857 75197456 CCAAT - | 0.962968 0.037032 Histone 2006873 | NM_007176	chr14	-	75186989	75197285	75187650	75193598	5	75186989,75187866,75190981,75193465,75196870,	75187730,75187985,75191072,75193629,75197285,	ergosterol biosynthetic protein 28	11161
Overlap_TSS | 14737 | 206700 chr1 25629474 25630073 CCAAT + | 0.620830 0.379170 Histone 206700 | NM_018202	chr1	+	25629974	25699283	25630176	25697544	11	25629974,25645839,25647885,25653336,25655730,25657468,25683193,25684690,25688250,25690487,25697341,	25630256,25645981,25648012,25653460,25655909,25657970,25683352,25684873,25688371,25690662,25699283,	transmembrane protein 57	55219
Overlap_TSS | 14739 | 206702 chr1 25629443 25630042 CCAAT + | 0.620830 0.379170 Histone 206702 | NM_018202	chr1	+	25629974	25699283	25630176	25697544	11	25629974,25645839,25647885,25653336,25655730,25657468,25683193,25684690,25688250,25690487,25697341,	25630256,25645981,25648012,25653460,25655909,25657970,25683352,25684873,25688371,25690662,25699283,	transmembrane protein 57	55219
Overlap_TSS | 147402 | 2007811 chr14 73620856 73621455 CCAAT - | 0.787560 0.212440 Histone 2007811 | NM_005589	chr14	-	73596624	73620949	73597097	73620850	12	73596624,73601277,73601636,73603160,73603835,73605315,73607650,73608351,73608658,73608992,73611410,73620802,	73597202,73601376,73601816,73603342,73604025,73605437,73607953,73608430,73608820,73609067,73611473,73620949,	aldehyde dehydrogenase 6A1 precursor	4329
Overlap_TSS | 147404 | 2007813 chr14 73620770 73621369 CCAAT - | 0.787560 0.212440 Histone 2007813 | NM_005589	chr14	-	73596624	73620949	73597097	73620850	12	73596624,73601277,73601636,73603160,73603835,73605315,73607650,73608351,73608658,73608992,73611410,73620802,	73597202,73601376,73601816,73603342,73604025,73605437,73607953,73608430,73608820,73609067,73611473,73620949,	aldehyde dehydrogenase 6A1 precursor	4329
Overlap_TSS | 147441 | 2008155 chr14 72995037 72995636 CCAAT - | 0.991777 0.008223 Histone 2008155 | NM_001005743	chr14	-	72811670	72995039	72813038	72892212	13	72811670,72815741,72818819,72820541,72823570,72829194,72833671,72852850,72859590,72892086,72903357,72946397,72994951,	72813754,72815885,72818966,72820835,72823775,72829335,72833746,72852883,72859665,72892227,72903442,72946529,72995039,	numb homolog isoform 1	8650
Overlap_TSS | 147441 | 2008155 chr14 72995037 72995636 CCAAT - | 0.991777 0.008223 Histone 2008155 | NM_001005744	chr14	-	72811670	72995039	72813038	72892212	12	72811670,72818819,72820541,72823570,72829194,72833671,72852850,72859590,72892086,72903357,72946397,72994951,	72813754,72818966,72820835,72823775,72829335,72833746,72852883,72859665,72892227,72903442,72946529,72995039,	numb homolog isoform 2	8650
Overlap_TSS | 147441 | 2008155 chr14 72995037 72995636 CCAAT - | 0.991777 0.008223 Histone 2008155 | NM_001005745	chr14	-	72811670	72995039	72813038	72892212	11	72811670,72818819,72820541,72823570,72829194,72833671,72859590,72892086,72903357,72946397,72994951,	72813754,72818966,72820835,72823775,72829335,72833746,72859665,72892227,72903442,72946529,72995039,	numb homolog isoform 4	8650
Overlap_TSS | 147441 | 2008155 chr14 72995037 72995636 CCAAT - | 0.991777 0.008223 Histone 2008155 | NM_003744	chr14	-	72811670	72995039	72813038	72892212	12	72811670,72815741,72818819,72820541,72823570,72829194,72833671,72859590,72892086,72903357,72946397,72994951,	72813754,72815885,72818966,72820835,72823775,72829335,72833746,72859665,72892227,72903442,72946529,72995039,	numb homolog isoform 3	8650
Overlap_TSS | 147443 | 2008157 chr14 72994930 72995529 CCAAT - | 0.991777 0.008223 Histone 2008157 | NM_001005743	chr14	-	72811670	72995039	72813038	72892212	13	72811670,72815741,72818819,72820541,72823570,72829194,72833671,72852850,72859590,72892086,72903357,72946397,72994951,	72813754,72815885,72818966,72820835,72823775,72829335,72833746,72852883,72859665,72892227,72903442,72946529,72995039,	numb homolog isoform 1	8650
Overlap_TSS | 147443 | 2008157 chr14 72994930 72995529 CCAAT - | 0.991777 0.008223 Histone 2008157 | NM_001005744	chr14	-	72811670	72995039	72813038	72892212	12	72811670,72818819,72820541,72823570,72829194,72833671,72852850,72859590,72892086,72903357,72946397,72994951,	72813754,72818966,72820835,72823775,72829335,72833746,72852883,72859665,72892227,72903442,72946529,72995039,	numb homolog isoform 2	8650
Overlap_TSS | 147443 | 2008157 chr14 72994930 72995529 CCAAT - | 0.991777 0.008223 Histone 2008157 | NM_001005745	chr14	-	72811670	72995039	72813038	72892212	11	72811670,72818819,72820541,72823570,72829194,72833671,72859590,72892086,72903357,72946397,72994951,	72813754,72818966,72820835,72823775,72829335,72833746,72859665,72892227,72903442,72946529,72995039,	numb homolog isoform 4	8650
Overlap_TSS | 147443 | 2008157 chr14 72994930 72995529 CCAAT - | 0.991777 0.008223 Histone 2008157 | NM_003744	chr14	-	72811670	72995039	72813038	72892212	12	72811670,72815741,72818819,72820541,72823570,72829194,72833671,72859590,72892086,72903357,72946397,72994951,	72813754,72815885,72818966,72820835,72823775,72829335,72833746,72859665,72892227,72903442,72946529,72995039,	numb homolog isoform 3	8650
Overlap_TSS | 147445 | 2008159 chr14 72994898 72995497 CCAAT - | 0.991777 0.008223 Histone 2008159 | NM_001005743	chr14	-	72811670	72995039	72813038	72892212	13	72811670,72815741,72818819,72820541,72823570,72829194,72833671,72852850,72859590,72892086,72903357,72946397,72994951,	72813754,72815885,72818966,72820835,72823775,72829335,72833746,72852883,72859665,72892227,72903442,72946529,72995039,	numb homolog isoform 1	8650
Overlap_TSS | 147445 | 2008159 chr14 72994898 72995497 CCAAT - | 0.991777 0.008223 Histone 2008159 | NM_001005744	chr14	-	72811670	72995039	72813038	72892212	12	72811670,72818819,72820541,72823570,72829194,72833671,72852850,72859590,72892086,72903357,72946397,72994951,	72813754,72818966,72820835,72823775,72829335,72833746,72852883,72859665,72892227,72903442,72946529,72995039,	numb homolog isoform 2	8650
Overlap_TSS | 147445 | 2008159 chr14 72994898 72995497 CCAAT - | 0.991777 0.008223 Histone 2008159 | NM_001005745	chr14	-	72811670	72995039	72813038	72892212	11	72811670,72818819,72820541,72823570,72829194,72833671,72859590,72892086,72903357,72946397,72994951,	72813754,72818966,72820835,72823775,72829335,72833746,72859665,72892227,72903442,72946529,72995039,	numb homolog isoform 4	8650
Overlap_TSS | 147445 | 2008159 chr14 72994898 72995497 CCAAT - | 0.991777 0.008223 Histone 2008159 | NM_003744	chr14	-	72811670	72995039	72813038	72892212	12	72811670,72815741,72818819,72820541,72823570,72829194,72833671,72859590,72892086,72903357,72946397,72994951,	72813754,72815885,72818966,72820835,72823775,72829335,72833746,72859665,72892227,72903442,72946529,72995039,	numb homolog isoform 3	8650
Overlap_TSS | 147590 | 2010701 chr14 68515723 68516322 CCAAT - | 0.943080 0.056920 Histone 2010701 | NM_001102	chr14	-	68410592	68515836	68411328	68515526	21	68410592,68413551,68415458,68416431,68417279,68418927,68419342,68420637,68421244,68421894,68426608,68428522,68430124,68438946,68441124,68445787,68446424,68448625,68457475,68462027,68515421,	68411487,68413710,68415539,68416578,68417459,68419062,68419525,68420778,68421353,68422045,68426756,68428753,68430217,68439032,68441206,68445866,68446512,68448712,68457595,68462142,68515836,	actinin, alpha 1 isoform b	87
Overlap_TSS | 147590 | 2010701 chr14 68515723 68516322 CCAAT - | 0.943080 0.056920 Histone 2010701 | NM_001130004	chr14	-	68410592	68515836	68411328	68515526	22	68410592,68413551,68414927,68415458,68416431,68417279,68418927,68419342,68420637,68421244,68421894,68426608,68428522,68430124,68438946,68441124,68445787,68446424,68448625,68457475,68462027,68515421,	68411487,68413710,68414993,68415539,68416578,68417459,68419062,68419525,68420778,68421353,68422045,68426756,68428753,68430217,68439032,68441206,68445866,68446512,68448712,68457595,68462142,68515836,	actinin, alpha 1 isoform a	87
Overlap_TSS | 147590 | 2010701 chr14 68515723 68516322 CCAAT - | 0.943080 0.056920 Histone 2010701 | NM_001130005	chr14	-	68410592	68515836	68411328	68515526	21	68410592,68413551,68414927,68416431,68417279,68418927,68419342,68420637,68421244,68421894,68426608,68428522,68430124,68438946,68441124,68445787,68446424,68448625,68457475,68462027,68515421,	68411487,68413710,68414993,68416578,68417459,68419062,68419525,68420778,68421353,68422045,68426756,68428753,68430217,68439032,68441206,68445866,68446512,68448712,68457595,68462142,68515836,	actinin, alpha 1 isoform c	87
Overlap_TSS | 147592 | 2010703 chr14 68515680 68516279 CCAAT - | 0.943080 0.056920 Histone 2010703 | NM_001102	chr14	-	68410592	68515836	68411328	68515526	21	68410592,68413551,68415458,68416431,68417279,68418927,68419342,68420637,68421244,68421894,68426608,68428522,68430124,68438946,68441124,68445787,68446424,68448625,68457475,68462027,68515421,	68411487,68413710,68415539,68416578,68417459,68419062,68419525,68420778,68421353,68422045,68426756,68428753,68430217,68439032,68441206,68445866,68446512,68448712,68457595,68462142,68515836,	actinin, alpha 1 isoform b	87
Overlap_TSS | 147592 | 2010703 chr14 68515680 68516279 CCAAT - | 0.943080 0.056920 Histone 2010703 | NM_001130004	chr14	-	68410592	68515836	68411328	68515526	22	68410592,68413551,68414927,68415458,68416431,68417279,68418927,68419342,68420637,68421244,68421894,68426608,68428522,68430124,68438946,68441124,68445787,68446424,68448625,68457475,68462027,68515421,	68411487,68413710,68414993,68415539,68416578,68417459,68419062,68419525,68420778,68421353,68422045,68426756,68428753,68430217,68439032,68441206,68445866,68446512,68448712,68457595,68462142,68515836,	actinin, alpha 1 isoform a	87
Overlap_TSS | 147592 | 2010703 chr14 68515680 68516279 CCAAT - | 0.943080 0.056920 Histone 2010703 | NM_001130005	chr14	-	68410592	68515836	68411328	68515526	21	68410592,68413551,68414927,68416431,68417279,68418927,68419342,68420637,68421244,68421894,68426608,68428522,68430124,68438946,68441124,68445787,68446424,68448625,68457475,68462027,68515421,	68411487,68413710,68414993,68416578,68417459,68419062,68419525,68420778,68421353,68422045,68426756,68428753,68430217,68439032,68441206,68445866,68446512,68448712,68457595,68462142,68515836,	actinin, alpha 1 isoform c	87
Overlap_TSS | 147636 | 2011554 chr14 66777249 66777848 CCAAT + | 0.689808 0.310192 Histone 2011554 | NM_022474	chr14	+	66777773	66872289	66815640	66869426	15	66777773,66806170,66815487,66828980,66837858,66838441,66838879,66839991,66848996,66853301,66853877,66856699,66857526,66860171,66869249,	66778003,66806253,66816007,66829189,66837936,66838588,66839041,66840069,66849180,66853373,66853949,66856867,66857729,66860282,66872289,	membrane protein, palmitoylated 5	64398
Overlap_TSS | 147773 | 2013513 chr14 63178301 63178900 CCAAT - | 0.895403 0.104597 Histone 2013513 | NM_080666	chr14	-	63133509	63178344	63135249	63136413	3	63133509,63161398,63178274,	63136444,63161504,63178344,	WD repeat domain 89	112840
Overlap_TSS | 147774 | 2013515 chr14 63178217 63178816 CCAAT - | 0.850902 0.149098 Histone 2013515 | NM_080666	chr14	-	63133509	63178344	63135249	63136413	3	63133509,63161398,63178274,	63136444,63161504,63178344,	WD repeat domain 89	112840
Overlap_TSS | 147775 | 2013517 chr14 63178186 63178785 CCAAT - | 0.850902 0.149098 Histone 2013517 | NM_080666	chr14	-	63133509	63178344	63135249	63136413	3	63133509,63161398,63178274,	63136444,63161504,63178344,	WD repeat domain 89	112840
Overlap_TSS | 147836 | 2014390 chr14 61231346 61231945 CCAAT + | 0.638060 0.361940 Histone 2014390 | NM_001530	chr14	+	61231871	61284730	61232275	61283556	15	61231871,61256852,61257979,61258209,61263176,61263923,61268888,61270608,61273359,61274557,61276975,61277225,61281175,61282161,61283404,	61232310,61257043,61258125,61258294,61263289,61264126,61268995,61270756,61273580,61274844,61277098,61277659,61281284,61282288,61284730,	hypoxia-inducible factor 1, alpha subunit	3091
Overlap_TSS | 147836 | 2014390 chr14 61231346 61231945 CCAAT + | 0.638060 0.361940 Histone 2014390 | NM_181054	chr14	+	61231871	61284730	61232275	61283410	14	61231871,61256852,61257979,61258209,61263176,61263923,61268888,61270608,61273359,61274557,61276975,61277225,61281175,61283404,	61232310,61257043,61258125,61258294,61263289,61264126,61268995,61270756,61273580,61274844,61277098,61277659,61281284,61284730,	hypoxia-inducible factor 1, alpha subunit	3091
Overlap_TSS | 14795 | 207304 chr1 24517924 24518523 CCAAT + | 0.578144 0.421856 Histone 207304 | NM_198173	chr1	+	24518467	24554395	24518628	24553565	16	24518467,24530502,24533721,24535558,24536154,24536712,24537068,24538744,24541191,24541770,24541968,24543973,24545629,24546544,24549134,24553450,	24518645,24530689,24533783,24535904,24536228,24536866,24537180,24538839,24541350,24541849,24542102,24544008,24545718,24546630,24549199,24554395,	sister-of-mammalian grainyhead protein isoform	57822
Overlap_TSS | 148092 | 2018218 chr14 54045811 54046410 CCAAT + | 0.577839 0.422161 Histone 2018218 | NM_006568	chr14	+	54046336	54075084	54046427	54074851	6	54046336,54058921,54066516,54067370,54074189,54074530,	54046531,54059061,54066694,54067518,54074297,54075084,	cell growth regulator with ring finger domain 1	10668
Overlap_TSS | 148177 | 2019439 chr14 51605429 51606028 CCAAT - | 0.925948 0.074052 Histone 2019439 | NM_007361	chr14	-	51541269	51605696	51541953	51605462	22	51541269,51542204,51543004,51544277,51547343,51548021,51550754,51551521,51555528,51556526,51563668,51565189,51566014,51575214,51577118,51578572,51579249,51590046,51590487,51596591,51604325,51605234,	51541964,51542317,51543128,51544435,51547515,51548151,51550924,51551743,51555762,51556646,51563812,51565318,51566158,51575445,51577319,51578818,51579399,51590406,51590789,51596824,51604631,51605696,	nidogen 2 precursor	22795
Overlap_TSS | 1482 | 19746 chr1 38003279 38003878 CCAAT - | 0.720190 0.279810 Histone 19746 | NM_001099439	chr1	-	37954232	38003411	37956630	38003325	17	37954232,37956919,37957672,37958167,37958609,37959041,37959918,37961299,37961569,37965360,37969669,37973515,37991134,37992473,37999663,38001043,38003219,	37956745,37957075,37957866,37958317,37958813,37959103,37960104,37961425,37961631,37965469,37969841,37973649,37991485,37992629,38000342,38001108,38003411,	EPH receptor A10 isofom 3	284656
Overlap_TSS | 1482 | 19746 chr1 38003279 38003878 CCAAT - | 0.720190 0.279810 Histone 19746 | NM_173641	chr1	-	37998531	38003411	37999625	38003325	3	37998531,38001043,38003219,	38000342,38001108,38003411,	EPH receptor A10 isoform 2	284656
Overlap_TSS | 148360 | 2022212 chr14 44435687 44436286 CCAAT + | 0.708147 0.291853 Histone 2022212 | NM_001017923	chr14	+	44436256	44446210	44439388	44444503	5	44436256,44439387,44442159,44443347,44444319,	44436521,44439912,44442249,44443482,44446210,	hypothetical protein LOC122525	122525
Overlap_TSS | 1484 | 19748 chr1 38003310 38003909 CCAAT - | 0.720190 0.279810 Histone 19748 | NM_001099439	chr1	-	37954232	38003411	37956630	38003325	17	37954232,37956919,37957672,37958167,37958609,37959041,37959918,37961299,37961569,37965360,37969669,37973515,37991134,37992473,37999663,38001043,38003219,	37956745,37957075,37957866,37958317,37958813,37959103,37960104,37961425,37961631,37965469,37969841,37973649,37991485,37992629,38000342,38001108,38003411,	EPH receptor A10 isofom 3	284656
Overlap_TSS | 1484 | 19748 chr1 38003310 38003909 CCAAT - | 0.720190 0.279810 Histone 19748 | NM_173641	chr1	-	37998531	38003411	37999625	38003325	3	37998531,38001043,38003219,	38000342,38001108,38003411,	EPH receptor A10 isoform 2	284656
Overlap_TSS | 148493 | 2024176 chr14 38713718 38714317 CCAAT + | 0.636114 0.363887 Histone 2024176 | NM_002687	chr14	+	38714137	38722173	38714234	38720818	9	38714137,38715032,38715481,38716366,38716547,38716795,38718045,38718278,38719457,	38714347,38715104,38715550,38716439,38716642,38716871,38718201,38718417,38722173,	pinin, desmosome associated protein	5411
Overlap_TSS | 148495 | 2024178 chr14 38713635 38714234 CCAAT + | 0.636114 0.363887 Histone 2024178 | NM_002687	chr14	+	38714137	38722173	38714234	38720818	9	38714137,38715032,38715481,38716366,38716547,38716795,38718045,38718278,38719457,	38714347,38715104,38715550,38716439,38716642,38716871,38718201,38718417,38722173,	pinin, desmosome associated protein	5411
Overlap_TSS | 148585 | 2025674 chr14 35072619 35073218 CCAAT + | 0.989107 0.010893 Histone 2025674 | NM_032594	chr14	+	35072998	35076011	35073209	35074910	1	35072998,	35076011,	insulinoma-associated protein IA-6	84684
Overlap_TSS | 148598 | 2026105 chr14 34001185 34001784 CCAAT - | 0.534243 0.465757 Histone 2026105 | NM_138288	chr14	-	33971894	34001219	33974157	34001164	2	33971894,34001052,	33974261,34001219,	hypothetical protein LOC171546	171546
Overlap_TSS | 148599 | 2026107 chr14 34001094 34001693 CCAAT - | 0.804015 0.195985 Histone 2026107 | NM_138288	chr14	-	33971894	34001219	33974157	34001164	2	33971894,34001052,	33974261,34001219,	hypothetical protein LOC171546	171546
Overlap_TSS | 148955 | 2030694 chr14 23653791 23654390 CCAAT + | 0.783706 0.216294 Histone 2030694 | NM_025230	chr14	+	23653860	23664291	23654643	23662358	15	23653860,23654430,23655965,23656314,23656716,23657103,23657436,23657798,23658193,23658607,23658759,23659886,23660413,23662019,23662223,	23654342,23654798,23656093,23656442,23656781,23657204,23657583,23657853,23658262,23658665,23658945,23660040,23660566,23662126,23664291,	WD repeat domain 23 isoform 1	80344
Overlap_TSS | 148955 | 2030694 chr14 23653791 23654390 CCAAT + | 0.783706 0.216294 Histone 2030694 | NM_181357	chr14	+	23653860	23664291	23654643	23662358	15	23653860,23654430,23656020,23656314,23656716,23657103,23657436,23657798,23658193,23658607,23658759,23659886,23660413,23662019,23662223,	23654342,23654775,23656093,23656442,23656781,23657204,23657583,23657853,23658262,23658665,23658945,23660040,23660566,23662126,23664291,	WD repeat domain 23 isoform 2	80344
Overlap_TSS | 148957 | 2030696 chr14 23653740 23654339 CCAAT + | 0.783706 0.216294 Histone 2030696 | NM_025230	chr14	+	23653860	23664291	23654643	23662358	15	23653860,23654430,23655965,23656314,23656716,23657103,23657436,23657798,23658193,23658607,23658759,23659886,23660413,23662019,23662223,	23654342,23654798,23656093,23656442,23656781,23657204,23657583,23657853,23658262,23658665,23658945,23660040,23660566,23662126,23664291,	WD repeat domain 23 isoform 1	80344
Overlap_TSS | 148957 | 2030696 chr14 23653740 23654339 CCAAT + | 0.783706 0.216294 Histone 2030696 | NM_181357	chr14	+	23653860	23664291	23654643	23662358	15	23653860,23654430,23656020,23656314,23656716,23657103,23657436,23657798,23658193,23658607,23658759,23659886,23660413,23662019,23662223,	23654342,23654775,23656093,23656442,23656781,23657204,23657583,23657853,23658262,23658665,23658945,23660040,23660566,23662126,23664291,	WD repeat domain 23 isoform 2	80344
Overlap_TSS | 148959 | 2030698 chr14 23653698 23654297 CCAAT + | 0.783706 0.216294 Histone 2030698 | NM_025230	chr14	+	23653860	23664291	23654643	23662358	15	23653860,23654430,23655965,23656314,23656716,23657103,23657436,23657798,23658193,23658607,23658759,23659886,23660413,23662019,23662223,	23654342,23654798,23656093,23656442,23656781,23657204,23657583,23657853,23658262,23658665,23658945,23660040,23660566,23662126,23664291,	WD repeat domain 23 isoform 1	80344
Overlap_TSS | 148959 | 2030698 chr14 23653698 23654297 CCAAT + | 0.783706 0.216294 Histone 2030698 | NM_181357	chr14	+	23653860	23664291	23654643	23662358	15	23653860,23654430,23656020,23656314,23656716,23657103,23657436,23657798,23658193,23658607,23658759,23659886,23660413,23662019,23662223,	23654342,23654775,23656093,23656442,23656781,23657204,23657583,23657853,23658262,23658665,23658945,23660040,23660566,23662126,23664291,	WD repeat domain 23 isoform 2	80344
Overlap_TSS | 148993 | 2031086 chr14 23008247 23008846 CCAAT + | 0.622245 0.377755 Histone 2031086 | NM_001042635	chr14	+	23008737	23017242	23008764	23017075	11	23008737,23009090,23009954,23014219,23014606,23014774,23015077,23015287,23016248,23016551,23017055,	23008776,23009150,23010026,23014357,23014691,23014827,23015201,23015456,23016405,23016609,23017242,	neuroguidin isoform 1	25983
Overlap_TSS | 148993 | 2031086 chr14 23008247 23008846 CCAAT + | 0.622245 0.377755 Histone 2031086 | NM_015514	chr14	+	23008737	23017242	23008764	23016617	10	23008737,23009090,23009954,23014219,23014606,23014774,23015077,23015287,23016248,23016551,	23008776,23009150,23010026,23014357,23014691,23014827,23015201,23015456,23016405,23017242,	neuroguidin isoform 2	25983
Overlap_TSS | 149021 | 2031421 chr14 22458196 22458795 CCAAT - | 0.804682 0.195317 Histone 2031421 | NM_001077351	chr14	-	22439693	22458236	22440778	22450442	14	22439693,22440862,22441028,22441235,22443309,22443923,22444142,22444384,22444654,22445243,22447381,22448531,22450376,22458047,	22440782,22440932,22441148,22441431,22443375,22444061,22444295,22444502,22444708,22445417,22447429,22448644,22450452,22458236,	RNA binding motif protein 23 isoform 1	55147
Overlap_TSS | 149021 | 2031421 chr14 22458196 22458795 CCAAT - | 0.804682 0.195317 Histone 2031421 | NM_001077352	chr14	-	22439693	22458236	22440778	22450442	12	22439693,22440862,22441028,22441235,22443309,22443923,22444142,22444384,22445243,22448531,22450376,22458047,	22440782,22440932,22441148,22441431,22443375,22444061,22444295,22444502,22445417,22448644,22450452,22458236,	RNA binding motif protein 23 isoform 3	55147
Overlap_TSS | 149021 | 2031421 chr14 22458196 22458795 CCAAT - | 0.804682 0.195317 Histone 2031421 | NM_018107	chr14	-	22439693	22458236	22440778	22450442	13	22439693,22440862,22441028,22441235,22443309,22443923,22444142,22444384,22444654,22445243,22448531,22450376,22458047,	22440782,22440932,22441148,22441431,22443375,22444061,22444295,22444502,22444708,22445417,22448644,22450452,22458236,	RNA binding motif protein 23 isoform 2	55147
Overlap_TSS | 149022 | 2031423 chr14 22458127 22458726 CCAAT - | 0.804682 0.195317 Histone 2031423 | NM_001077351	chr14	-	22439693	22458236	22440778	22450442	14	22439693,22440862,22441028,22441235,22443309,22443923,22444142,22444384,22444654,22445243,22447381,22448531,22450376,22458047,	22440782,22440932,22441148,22441431,22443375,22444061,22444295,22444502,22444708,22445417,22447429,22448644,22450452,22458236,	RNA binding motif protein 23 isoform 1	55147
Overlap_TSS | 149022 | 2031423 chr14 22458127 22458726 CCAAT - | 0.804682 0.195317 Histone 2031423 | NM_001077352	chr14	-	22439693	22458236	22440778	22450442	12	22439693,22440862,22441028,22441235,22443309,22443923,22444142,22444384,22445243,22448531,22450376,22458047,	22440782,22440932,22441148,22441431,22443375,22444061,22444295,22444502,22445417,22448644,22450452,22458236,	RNA binding motif protein 23 isoform 3	55147
Overlap_TSS | 149022 | 2031423 chr14 22458127 22458726 CCAAT - | 0.804682 0.195317 Histone 2031423 | NM_018107	chr14	-	22439693	22458236	22440778	22450442	13	22439693,22440862,22441028,22441235,22443309,22443923,22444142,22444384,22444654,22445243,22448531,22450376,22458047,	22440782,22440932,22441148,22441431,22443375,22444061,22444295,22444502,22444708,22445417,22448644,22450452,22458236,	RNA binding motif protein 23 isoform 2	55147
Overlap_TSS | 149197 | 2034477 chr15 20806602 20807201 CCAAT + | 0.880259 0.119741 Histone 2034477 | NR_024074	chr15	+	20806682	20814184	20814184	20814184	12	20806682,20808498,20809521,20809762,20810696,20811072,20811252,20812251,20812444,20812747,20813203,20813715,	20806828,20808618,20809581,20809843,20810984,20811157,20811362,20812338,20812552,20812835,20813460,20814184,		283796
Overlap_TSS | 149205 | 2034562 chr15 20929553 20930152 CCAAT - | 0.670711 0.329289 Histone 2034562 | NR_002824	chr15	-	20833705	20929700	20929700	20929700	35	20833705,20837145,20844813,20846981,20847204,20850463,20851121,20851355,20855245,20858174,20860004,20861449,20862747,20863082,20863601,20864566,20867444,20868332,20869964,20876464,20877447,20877716,20877936,20878636,20881398,20881686,20881921,20882327,20885289,20886440,20886928,20890293,20907546,20928864,20929581,	20834594,20837193,20844953,20847107,20847378,20850562,20851258,20851608,20855388,20858232,20860148,20861588,20862978,20863279,20863749,20864748,20867627,20868525,20870152,20876656,20877599,20877859,20878107,20878770,20881594,20881814,20882054,20882542,20885440,20886544,20887099,20890469,20907661,20928967,20929700,		400322
Overlap_TSS | 149207 | 2034564 chr15 20929585 20930184 CCAAT - | 0.670711 0.329289 Histone 2034564 | NR_002824	chr15	-	20833705	20929700	20929700	20929700	35	20833705,20837145,20844813,20846981,20847204,20850463,20851121,20851355,20855245,20858174,20860004,20861449,20862747,20863082,20863601,20864566,20867444,20868332,20869964,20876464,20877447,20877716,20877936,20878636,20881398,20881686,20881921,20882327,20885289,20886440,20886928,20890293,20907546,20928864,20929581,	20834594,20837193,20844953,20847107,20847378,20850562,20851258,20851608,20855388,20858232,20860148,20861588,20862978,20863279,20863749,20864748,20867627,20868525,20870152,20876656,20877599,20877859,20878107,20878770,20881594,20881814,20882054,20882542,20885440,20886544,20887099,20890469,20907661,20928967,20929700,		400322
Overlap_TSS | 149208 | 2034581 chr15 20986456 20987055 CCAAT + | 0.851984 0.148016 Histone 2034581 | NM_001012423	chr15	+	20986536	20999864	20992050	20996903	18	20986536,20988381,20989086,20989329,20990265,20990713,20990893,20992023,20992219,20992522,20992979,20993503,20994940,20995447,20996107,20996290,20996480,20996718,	20986682,20988501,20989146,20989410,20990625,20990798,20991003,20992113,20992327,20992610,20993236,20993572,20995016,20995539,20996208,20996391,20996633,20999864,	golgi autoantigen, golgin subfamily a, 8E	390535
Overlap_TSS | 149285 | 2035435 chr15 22900303 22900902 CCAAT + | 0.811624 0.188376 Histone 2035435 | NR_003361	chr15	+	22900880	22900973	22900973	22900973	1	22900880,	22900973,		100033820
Overlap_TSS | 149419 | 2037096 chr15 26240787 26241386 CCAAT - | 0.670711 0.329289 Histone 2037096 | NM_004667	chr15	-	26029782	26240890	26030503	26240174	93	26029782,26031811,26032313,26033352,26034169,26035405,26035753,26040086,26042777,26043746,26048903,26049243,26050840,26051393,26054218,26060172,26060471,26060978,26061567,26062613,26062817,26063413,26064977,26071417,26081834,26086427,26087147,26088224,26093135,26094252,26095168,26095427,26095690,26096159,26097627,26097882,26101141,26105317,26109705,26109879,26110701,26114955,26115201,26117118,261…	26030776,26032024,26032419,26033543,26034282,26035600,26035895,26040170,26042975,26043934,26049043,26049335,26051002,26051571,26054433,26060371,26060587,26061134,26061693,26062732,26062976,26063545,26065085,26071571,26082026,26086568,26087331,26088396,26093361,26094397,26095340,26095509,26095868,26096250,26097771,26097964,26101253,26105493,26109797,26109985,26110892,26115095,26115310,26117244,261…	hect domain and RLD 2	8924
Overlap_TSS | 149421 | 2037098 chr15 26240819 26241418 CCAAT - | 0.670711 0.329289 Histone 2037098 | NM_004667	chr15	-	26029782	26240890	26030503	26240174	93	26029782,26031811,26032313,26033352,26034169,26035405,26035753,26040086,26042777,26043746,26048903,26049243,26050840,26051393,26054218,26060172,26060471,26060978,26061567,26062613,26062817,26063413,26064977,26071417,26081834,26086427,26087147,26088224,26093135,26094252,26095168,26095427,26095690,26096159,26097627,26097882,26101141,26105317,26109705,26109879,26110701,26114955,26115201,26117118,261…	26030776,26032024,26032419,26033543,26034282,26035600,26035895,26040170,26042975,26043934,26049043,26049335,26051002,26051571,26054433,26060371,26060587,26061134,26061693,26062732,26062976,26063545,26065085,26071571,26082026,26086568,26087331,26088396,26093361,26094397,26095340,26095509,26095868,26096250,26097771,26097964,26101253,26105493,26109797,26109985,26110892,26115095,26115310,26117244,261…	hect domain and RLD 2	8924
Overlap_TSS | 149422 | 2037117 chr15 26297324 26297923 CCAAT + | 0.851984 0.148016 Histone 2037117 | NM_001012420	chr15	+	26297404	26310766	26302914	26307804	18	26297404,26299247,26299952,26300195,26301130,26301578,26301758,26302887,26303083,26303386,26303865,26304389,26305829,26306342,26307008,26307191,26307381,26307619,	26297550,26299367,26300012,26300276,26301490,26301663,26301868,26302977,26303191,26303474,26304122,26304470,26305905,26306434,26307109,26307292,26307534,26310766,	golgi autoantigen, golgin subfamily a, 8G	283768
Overlap_TSS | 149422 | 2037117 chr15 26297324 26297923 CCAAT + | 0.851984 0.148016 Histone 2037117 | NM_001012452	chr15	+	26297459	26308821	26302914	26307804	15	26297459,26299247,26299952,26300195,26301130,26301578,26301758,26302887,26303083,26303386,26303865,26307056,26307191,26307381,26307619,	26297550,26299367,26300012,26300276,26301490,26301663,26301868,26302977,26303191,26303474,26303966,26307109,26307292,26307534,26308821,	hypothetical protein LOC440321	440321
Overlap_TSS | 149564 | 2039303 chr15 30694515 30695114 CCAAT + | 0.939805 0.060195 Histone 2039303 | NM_014783	chr15	+	30694982	30719160	30695704	30717338	12	30694982,30699600,30702984,30703665,30704572,30704979,30708220,30709087,30712471,30713425,30715269,30715749,	30695833,30699671,30703081,30703919,30704736,30705126,30708295,30709255,30712601,30713534,30715408,30719160,	Rho GTPase activating protein 11A isoform 1	9824
Overlap_TSS | 149564 | 2039303 chr15 30694515 30695114 CCAAT + | 0.939805 0.060195 Histone 2039303 | NM_199357	chr15	+	30694982	30715674	30695704	30715431	11	30694982,30699600,30702984,30703665,30704572,30704979,30708220,30709087,30712471,30713425,30715269,	30695833,30699671,30703081,30703919,30704736,30705126,30708295,30709255,30712601,30713534,30715674,	Rho GTPase activating protein 11A isoform 2	9824
Overlap_TSS | 149664 | 2040848 chr15 33625127 33625726 ccaat - | 0.937780 0.062220 Histone 2040848 | NM_001141972	chr15	-	33599765	33625696	33601585	33625634	4	33599765,33617766,33621905,33625611,	33601771,33617960,33622000,33625696,	ATP binding domain 4 isoform 2	89978
Overlap_TSS | 149664 | 2040848 chr15 33625127 33625726 ccaat - | 0.937780 0.062220 Histone 2040848 | NM_080650	chr15	-	33450461	33625696	33451642	33625634	9	33450461,33453013,33461314,33490327,33530177,33534239,33617766,33621905,33625611,	33451696,33453101,33461409,33490389,33530296,33534313,33617960,33622000,33625696,	ATP binding domain 4 isoform 1	89978
Overlap_TSS | 149859 | 2043313 chr15 39008372 39008971 CCAAT + | 0.950729 0.049271 Histone 2043313 | NM_019074	chr15	+	39008838	39018529	39009158	39017524	11	39008838,39009336,39010114,39010992,39011660,39011806,39014037,39014387,39015717,39016907,39017518,	39009224,39009606,39010172,39011256,39011721,39011937,39014207,39014607,39016420,39017016,39018529,	delta-like 4 protein precursor	54567
Overlap_TSS | 149878 | 2043527 chr15 39411887 39412486 CCAAT + | 0.982491 0.017509 Histone 2043527 | NM_001129897	chr15	+	39412217	39460540	39412447	39459676	10	39412217,39421875,39428587,39430477,39435528,39437638,39444891,39451016,39456685,39459582,	39412540,39421944,39428731,39430619,39435630,39437748,39445079,39451174,39456794,39460540,	nucleolar and spindle associated protein 1	51203
Overlap_TSS | 149878 | 2043527 chr15 39411887 39412486 CCAAT + | 0.982491 0.017509 Histone 2043527 | NM_016359	chr15	+	39412217	39460540	39412447	39459676	11	39412217,39421875,39428587,39430477,39435528,39437638,39444891,39451016,39455201,39456685,39459582,	39412540,39421944,39428731,39430619,39435630,39437748,39445079,39451174,39455318,39456794,39460540,	nucleolar and spindle associated protein 1	51203
Overlap_TSS | 149878 | 2043527 chr15 39411887 39412486 CCAAT + | 0.982491 0.017509 Histone 2043527 | NM_018454	chr15	+	39412217	39460540	39412447	39459676	11	39412217,39421875,39428587,39430477,39435528,39437638,39444894,39451016,39455201,39456685,39459582,	39412540,39421944,39428731,39430619,39435630,39437748,39445079,39451174,39455318,39456794,39460540,	nucleolar and spindle associated protein 1	51203
Overlap_TSS | 149963 | 2045275 chr15 43035697 43036296 CCAAT + | 0.990130 0.009870 Histone 2045275 | NM_152448	chr15	+	43036194	43058713	43036208	43058118	7	43036194,43036385,43037862,43041012,43045647,43053356,43057978,	43036272,43036467,43038002,43041074,43045733,43053445,43058713,	hypothetical protein LOC145645	145645
Overlap_TSS | 149965 | 2045277 chr15 43035728 43036327 CCAAT + | 0.990130 0.009870 Histone 2045277 | NM_152448	chr15	+	43036194	43058713	43036208	43058118	7	43036194,43036385,43037862,43041012,43045647,43053356,43057978,	43036272,43036467,43038002,43041074,43045733,43053445,43058713,	hypothetical protein LOC145645	145645
Overlap_TSS | 150145 | 2048027 chr15 48503835 48504434 CCAAT + | 0.512786 0.487214 Histone 2048027 | NM_001128610	chr15	+	48503870	48580569	48518562	48578577	20	48503870,48518497,48520837,48528888,48538488,48541768,48544535,48551121,48556337,48556764,48560969,48563763,48569289,48569751,48572189,48573558,48575336,48576577,48578084,48578391,	48504143,48518666,48520982,48528974,48538651,48541811,48544680,48551284,48556482,48556988,48561554,48563850,48569370,48570014,48572402,48573769,48575573,48576720,48578217,48580569,	ubiquitin specific peptidase 8	9101
Overlap_TSS | 150145 | 2048027 chr15 48503835 48504434 CCAAT + | 0.512786 0.487214 Histone 2048027 | NM_001128611	chr15	+	48503870	48580569	48518562	48578577	21	48503870,48511826,48518497,48520837,48528888,48538488,48541768,48544535,48551121,48556337,48556764,48560969,48563763,48569289,48569751,48572189,48573558,48575336,48576577,48578084,48578391,	48504143,48511988,48518666,48520982,48528974,48538651,48541811,48544680,48551284,48556482,48556988,48561554,48563850,48569370,48570014,48572402,48573769,48575573,48576720,48578217,48580569,	ubiquitin specific peptidase 8	9101
Overlap_TSS | 150145 | 2048027 chr15 48503835 48504434 CCAAT + | 0.512786 0.487214 Histone 2048027 | NM_005154	chr15	+	48503870	48580569	48518562	48578577	20	48503870,48518497,48520837,48528888,48538488,48541768,48544535,48551121,48556337,48556764,48560969,48563763,48569289,48569751,48572189,48573558,48575336,48576577,48578084,48578391,	48504003,48518666,48520982,48528974,48538651,48541811,48544680,48551284,48556482,48556988,48561554,48563850,48569370,48570014,48572402,48573769,48575573,48576720,48578217,48580569,	ubiquitin specific peptidase 8	9101
Overlap_TSS | 150400 | 2051929 chr15 57184097 57184696 CCAAT + | 0.967782 0.032218 Histone 2051929 | NM_004701	chr15	+	57184611	57204536	57184759	57204368	9	57184611,57186812,57187047,57193934,57194208,57196180,57196718,57203007,57204257,	57184783,57186941,57187161,57194105,57194367,57196417,57196859,57203118,57204536,	cyclin B2	9133
Overlap_TSS | 150401 | 2051931 chr15 57184130 57184729 CCAAT + | 0.967782 0.032218 Histone 2051931 | NM_004701	chr15	+	57184611	57204536	57184759	57204368	9	57184611,57186812,57187047,57193934,57194208,57196180,57196718,57203007,57204257,	57184783,57186941,57187161,57194105,57194367,57196417,57196859,57203118,57204536,	cyclin B2	9133
Overlap_TSS | 150408 | 2052070 chr15 57451956 57452555 CCAAT - | 0.813717 0.186283 Histone 2052070 | NM_004998	chr15	-	57215854	57452363	57216870	57451991	28	57215854,57217688,57233080,57237777,57240563,57242647,57251387,57253236,57253616,57257883,57267608,57274951,57281816,57284890,57288171,57290004,57293718,57294130,57297381,57302549,57304179,57306949,57311192,57316075,57335774,57340910,57351796,57451988,	57216947,57217858,57233282,57237870,57240721,57242794,57251533,57253406,57253731,57258028,57267707,57275058,57281898,57284976,57288339,57290091,57293805,57294211,57297578,57302682,57304314,57307081,57311282,57316163,57335869,57341000,57351940,57452363,	myosin IE	4643
Overlap_TSS | 150603 | 2054758 chr15 62460623 62461222 CCAAT - | 0.952817 0.047183 Histone 2054758 | NM_001029989	chr15	-	62444263	62460755	62445256	62460623	3	62444263,62460209,62460577,	62445327,62460290,62460755,	hypothetical protein LOC9768 isoform 2	9768
Overlap_TSS | 150603 | 2054758 chr15 62460623 62461222 CCAAT - | 0.952817 0.047183 Histone 2054758 | NM_014736	chr15	-	62444263	62460755	62445281	62460623	4	62444263,62455994,62460209,62460577,	62445327,62456157,62460290,62460755,	hypothetical protein LOC9768 isoform 1	9768
Overlap_TSS | 150605 | 2054760 chr15 62460630 62461229 CCAAT - | 0.952817 0.047183 Histone 2054760 | NM_001029989	chr15	-	62444263	62460755	62445256	62460623	3	62444263,62460209,62460577,	62445327,62460290,62460755,	hypothetical protein LOC9768 isoform 2	9768
Overlap_TSS | 150605 | 2054760 chr15 62460630 62461229 CCAAT - | 0.952817 0.047183 Histone 2054760 | NM_014736	chr15	-	62444263	62460755	62445281	62460623	4	62444263,62455994,62460209,62460577,	62445327,62456157,62460290,62460755,	hypothetical protein LOC9768 isoform 1	9768
Overlap_TSS | 150689 | 2055941 chr15 64781224 64781823 CCAAT + | 0.622642 0.377358 Histone 2055941 | NM_005585	chr15	+	64781687	64861380	64782650	64860927	4	64781687,64791059,64795812,64860388,	64783467,64791116,64795890,64861380,	MAD, mothers against decapentaplegic homolog 6	4091
Overlap_TSS | 150746 | 2056946 chr15 66900173 66900772 CCAAT - | 0.893689 0.106311 Histone 2056946 | NM_006305	chr15	-	66857930	66900315	66859473	66900144	7	66857930,66859802,66862348,66863789,66866805,66867162,66900090,	66859535,66859866,66862446,66863988,66866928,66867312,66900315,	acidic (leucine-rich) nuclear phosphoprotein 32	8125
Overlap_TSS | 150748 | 2056948 chr15 66900204 66900803 CCAAT - | 0.893689 0.106311 Histone 2056948 | NM_006305	chr15	-	66857930	66900315	66859473	66900144	7	66857930,66859802,66862348,66863789,66866805,66867162,66900090,	66859535,66859866,66862446,66863988,66866928,66867312,66900315,	acidic (leucine-rich) nuclear phosphoprotein 32	8125
Overlap_TSS | 150750 | 2056950 chr15 66900236 66900835 CCAAT - | 0.893689 0.106311 Histone 2056950 | NM_006305	chr15	-	66857930	66900315	66859473	66900144	7	66857930,66859802,66862348,66863789,66866805,66867162,66900090,	66859535,66859866,66862446,66863988,66866928,66867312,66900315,	acidic (leucine-rich) nuclear phosphoprotein 32	8125
Overlap_TSS | 150833 | 2058198 chr15 68842806 68843405 CCAAT - | 0.676764 0.323236 Histone 2058198 | NM_018003	chr15	-	68733946	68842904	68736448	68842800	19	68733946,68739543,68744054,68746116,68750431,68751357,68755885,68756500,68757491,68759000,68762150,68763657,68766932,68767142,68769846,68770691,68774409,68778919,68842722,	68736520,68739609,68744207,68748855,68750484,68751394,68755984,68756533,68757599,68759069,68762188,68763839,68767039,68767213,68769904,68770756,68774498,68779053,68842904,	uveal autoantigen with coiled-coil domains and	55075
Overlap_TSS | 150835 | 2058200 chr15 68842848 68843447 CCAAT - | 0.676764 0.323236 Histone 2058200 | NM_018003	chr15	-	68733946	68842904	68736448	68842800	19	68733946,68739543,68744054,68746116,68750431,68751357,68755885,68756500,68757491,68759000,68762150,68763657,68766932,68767142,68769846,68770691,68774409,68778919,68842722,	68736520,68739609,68744207,68748855,68750484,68751394,68755984,68756533,68757599,68759069,68762188,68763839,68767039,68767213,68769904,68770756,68774498,68779053,68842904,	uveal autoantigen with coiled-coil domains and	55075
Overlap_TSS | 150886 | 2058872 chr15 70310485 70311084 CCAAT - | 0.876356 0.123644 Histone 2058872 | NM_002654	chr15	-	70278423	70310738	70279044	70298492	11	70278423,70279868,70281848,70286122,70286521,70288015,70289067,70289741,70296803,70298338,70310510,	70279151,70280050,70282015,70286275,70286672,70288286,70289254,70289873,70296895,70298505,70310738,	pyruvate kinase, muscle isoform M2	5315
Overlap_TSS | 150886 | 2058872 chr15 70310485 70311084 CCAAT - | 0.876356 0.123644 Histone 2058872 | NM_182470	chr15	-	70278423	70310738	70279044	70298492	11	70278423,70279868,70282416,70286122,70286521,70288015,70289067,70289741,70296803,70298338,70310294,	70279151,70280050,70282583,70286275,70286672,70288286,70289254,70289873,70296895,70298505,70310738,	pyruvate kinase, muscle isoform M1	5315
Overlap_TSS | 150886 | 2058872 chr15 70310485 70311084 CCAAT - | 0.876356 0.123644 Histone 2058872 | NM_182471	chr15	-	70278423	70310738	70279044	70298492	11	70278423,70279868,70282416,70286122,70286521,70288015,70289067,70289741,70296803,70298338,70310510,	70279151,70280050,70282583,70286275,70286672,70288286,70289254,70289873,70296895,70298505,70310738,	pyruvate kinase, muscle isoform M1	5315
Overlap_TSS | 150894 | 2059087 chr15 70733995 70734594 CCAAT + | 0.851984 0.148016 Histone 2059087 | NM_018652	chr15	+	70734091	70746791	70734132	70745736	18	70734091,70735906,70737952,70738888,70739188,70739339,70739517,70740658,70740853,70741153,70741646,70742431,70743830,70744338,70744990,70745175,70745368,70745608,	70734216,70736026,70738033,70738927,70739239,70739421,70739624,70740745,70740961,70741241,70742155,70742500,70743906,70744430,70745092,70745279,70745522,70746791,	golgi autoantigen, golgin subfamily a, 6B	55889
Overlap_TSS | 150996 | 2060463 chr15 73362132 73362731 CCAAT + | 0.851984 0.148016 Histone 2060463 | NM_001145224	chr15	+	73362234	73375199	73362269	73373869	18	73362234,73364043,73366086,73367022,73367322,73367473,73367651,73368790,73368985,73369285,73369774,73370559,73371958,73372466,73373122,73373308,73373501,73373741,	73362353,73364163,73366167,73367061,73367373,73367555,73367758,73368877,73369093,73369373,73370283,73370628,73372034,73372558,73373225,73373412,73373655,73375199,	golgi autoantigen, golgin subfamily a, 6D	653643
Overlap_TSS | 151010 | 2060638 chr15 73719495 73720094 CCAAT - | 0.968932 0.031068 Histone 2060638 | NM_018285	chr15	-	73718490	73719650	73719009	73719564	1	73718490,	73719650,	U3 snoRNP protein 3 homolog	55272
Overlap_TSS | 15103 | 211443 chr1 16919186 16919785 CCAAT - | 0.669092 0.330908 Histone 211443 | NR_026567	chr1	-	16890299	16919239	16919239	16919239	11	16890299,16895512,16895860,16898507,16898940,16901782,16903024,16906369,16906626,16906973,16919045,	16890376,16895776,16896006,16898703,16899102,16902054,16903226,16906501,16906809,16907160,16919239,		284729
Overlap_TSS | 151195 | 2063519 chr15 79213217 79213816 CCAAT + | 0.890071 0.109929 Histone 2063519 | NM_173528	chr15	+	79213698	79228571	79213725	79227929	7	79213698,79214665,79215911,79217446,79223057,79227253,79227733,	79213794,79214755,79216144,79217531,79223216,79227327,79228571,	hypothetical protein LOC161502	161502
Overlap_TSS | 151287 | 2064295 chr15 80509196 80509795 CCAAT + | 0.912273 0.087727 Histone 2064295 | NM_198181	chr15	+	80509239	80518641	80509339	80515666	9	80509239,80511085,80511827,80512072,80512817,80513288,80514123,80515221,80515533,	80509423,80511205,80511887,80512153,80512905,80513857,80514184,80515324,80518641,	hypothetical protein LOC440295	440295
Overlap_TSS | 151293 | 2064435 chr15 80895721 80896320 CCAAT + | 0.912273 0.087727 Histone 2064435 | NM_198181	chr15	+	80895764	80905166	80895864	80902191	9	80895764,80897610,80898352,80898597,80899342,80899813,80900648,80901746,80902058,	80895948,80897730,80898412,80898678,80899430,80900382,80900709,80901849,80905166,	hypothetical protein LOC440295	440295
Overlap_TSS | 151317 | 2065025 chr15 81906647 81907246 CCAAT + | 0.593660 0.406340 Histone 2065025 | NM_003027	chr15	+	81907094	82078495	81907289	82078043	9	81907094,82019008,82024889,82028284,82032320,82036338,82046738,82048417,82077837,	81907334,82019077,82024962,82028428,82032454,82036497,82046842,82048527,82078495,	SH3-domain GRB2-like 3	6457
Overlap_TSS | 151317 | 2065025 chr15 81906647 81907246 CCAAT + | 0.593660 0.406340 Histone 2065025 | NR_026799	chr15	+	81907094	82078495	82078495	82078495	9	81907094,82019008,82024889,82028291,82032320,82036338,82046738,82048417,82077837,	81907334,82019077,82024962,82028428,82032454,82036497,82046842,82048527,82078495,		6457
Overlap_TSS | 151494 | 2067763 chr15 86965056 86965655 CCAAT + | 0.799052 0.200948 Histone 2067763 | NM_022767	chr15	+	86965530	86976516	86970444	86974529	4	86965530,86970380,86973460,86974292,	86965617,86970984,86973661,86976516,	interferon stimulated exonuclease gene	64782
Overlap_TSS | 151495 | 2067765 chr15 86965098 86965697 CCAAT + | 0.799052 0.200948 Histone 2067765 | NM_022767	chr15	+	86965530	86976516	86970444	86974529	4	86965530,86970380,86973460,86974292,	86965617,86970984,86973661,86976516,	interferon stimulated exonuclease gene	64782
Overlap_TSS | 151600 | 2068941 chr15 89298675 89299274 CCAAT + | 0.997597 0.002403 Histone 2068941 | NM_001017919	chr15	+	89299109	89307359	89300968	89306003	8	89299109,89300845,89301346,89301837,89304133,89304561,89305258,89305851,	89299182,89301134,89301737,89301959,89304232,89304732,89305288,89307359,	RCC1 domain containing 1	91433
Overlap_TSS | 151600 | 2068941 chr15 89298675 89299274 CCAAT + | 0.997597 0.002403 Histone 2068941 | NM_033544	chr15	+	89299109	89307359	89300968	89306003	9	89299109,89300033,89300845,89301346,89301837,89304133,89304561,89305258,89305851,	89299182,89300117,89301134,89301737,89301959,89304232,89304732,89305288,89307359,	RCC1 domain containing 1	91433
Overlap_TSS | 152054 | 2074424 chr15 99635078 99635677 CCAAT - | 0.712702 0.287298 Histone 2074424 | NM_018445	chr15	-	99629912	99635223	99630498	99635145	6	99629912,99632147,99632319,99632982,99634268,99635069,	99630584,99632223,99632409,99633089,99634403,99635223,	selenoprotein S	55829
Overlap_TSS | 152054 | 2074424 chr15 99635078 99635677 CCAAT - | 0.712702 0.287298 Histone 2074424 | NM_203472	chr15	-	99628736	99635223	99630498	99635145	7	99628736,99630491,99632147,99632319,99632982,99634268,99635069,	99629373,99630584,99632223,99632409,99633089,99634403,99635223,	selenoprotein S	55829
Overlap_TSS | 15254 | 213202 chr1 13947989 13948588 CCAAT + | 0.941839 0.058161 Histone 213202 | NM_001007257	chr1	+	13948462	13987160	13972251	13985609	4	13948462,13972159,13977499,13985596,	13948569,13972270,13981913,13987160,	retinoblastoma protein-binding zinc finger	7799
Overlap_TSS | 152580 | 2080579 chr15 89338643 89339242 CCAAT - | 0.994909 0.005091 Histone 2080579 | NM_003981	chr15	-	89310271	89338808	89311364	89338651	15	89310271,89313312,89313680,89314637,89318369,89318818,89320909,89323391,89324475,89325117,89325732,89325981,89328251,89328926,89338640,	89311436,89313354,89313857,89314748,89318480,89318965,89321005,89323528,89324623,89325267,89325903,89326215,89328374,89329059,89338808,	protein regulator of cytokinesis 1 isoform 1	9055
Overlap_TSS | 152580 | 2080579 chr15 89338643 89339242 CCAAT - | 0.994909 0.005091 Histone 2080579 | NM_199413	chr15	-	89310271	89338808	89311364	89338651	14	89310271,89313680,89314637,89318369,89318818,89320909,89323391,89324475,89325117,89325732,89325981,89328251,89328926,89338640,	89311436,89313857,89314748,89318480,89318965,89321005,89323528,89324623,89325267,89325903,89326215,89328374,89329059,89338808,	protein regulator of cytokinesis 1 isoform 2	9055
Overlap_TSS | 152580 | 2080579 chr15 89338643 89339242 CCAAT - | 0.994909 0.005091 Histone 2080579 | NM_199414	chr15	-	89310271	89338808	89311407	89338651	14	89310271,89313757,89314637,89318369,89318818,89320909,89323391,89324475,89325117,89325732,89325981,89328251,89328926,89338640,	89311436,89313857,89314748,89318480,89318965,89321005,89323528,89324623,89325267,89325903,89326215,89328374,89329059,89338808,	protein regulator of cytokinesis 1 isoform 3	9055
Overlap_TSS | 152807 | 2084259 chr15 82860565 82861164 CCAAT - | 0.912273 0.087727 Histone 2084259 | NR_003246	chr15	-	82848741	82861082	82861082	82861082	9	82848741,82854501,82855641,82855968,82857449,82858201,82858467,82859149,82860936,	82854291,82854604,82855702,82857068,82857537,82858282,82858527,82859269,82861082,		374650
Overlap_TSS | 152917 | 2085875 chr15 79403489 79404088 CCAAT - | 0.822139 0.177861 Histone 2085875 | NM_181900	chr15	-	79392061	79403579	79392651	79403495	6	79392061,79397804,79398734,79401803,79402294,79403396,	79392799,79397898,79398852,79401936,79402344,79403579,	StAR-related lipid transfer protein 5	80765
Overlap_TSS | 152931 | 2085978 chr15 79213190 79213789 CCAAT + | 0.890071 0.109929 Histone 2085978 | NM_173528	chr15	+	79213698	79228571	79213725	79227929	7	79213698,79214665,79215911,79217446,79223057,79227253,79227733,	79213794,79214755,79216144,79217531,79223216,79227327,79228571,	hypothetical protein LOC161502	161502
Overlap_TSS | 153072 | 2087855 chr15 76005761 76006360 CCAAT - | 0.851984 0.148016 Histone 2087855 | NR_027024	chr15	-	75993613	76006243	76006243	76006243	18	75993613,75994794,75995036,75995223,75995890,75996413,75997816,75998161,75999120,75999400,75999616,76000732,76000935,76001117,76001425,76002326,76004332,76006138,	75994708,75994948,75995140,75995326,75995982,75996489,75997885,75998712,75999208,75999508,75999703,76000839,76001017,76001168,76001469,76002407,76004452,76006243,		645752
Overlap_TSS | 153114 | 2088807 chr15 73719534 73720133 CCAAT - | 0.968932 0.031068 Histone 2088807 | NM_018285	chr15	-	73718490	73719650	73719009	73719564	1	73718490,	73719650,	U3 snoRNP protein 3 homolog	55272
Overlap_TSS | 153121 | 2088893 chr15 73535059 73535658 CCAAT - | 0.876754 0.123246 Histone 2088893 | NM_001145357	chr15	-	73448774	73535177	73451372	73509769	21	73448774,73455058,73460022,73461006,73463657,73469045,73471635,73474073,73475651,73479433,73480123,73481245,73486448,73489229,73489527,73490885,73492156,73493598,73502040,73509580,73535028,	73451603,73455266,73460117,73461099,73463831,73469215,73472209,73474257,73475890,73479550,73480334,73481364,73486538,73489385,73489680,73491137,73492439,73493705,73502217,73509802,73535177,	transcriptional co-repressor Sin3A	25942
Overlap_TSS | 153172 | 2089697 chr15 72161442 72162041 CCAAT - | 0.851984 0.148016 Histone 2089697 | NM_001038640	chr15	-	72149250	72161944	72150303	72161903	18	72149250,72150517,72150760,72150947,72151611,72152135,72153541,72153886,72154796,72155076,72155292,72156411,72156614,72156796,72157108,72158002,72160009,72161819,	72150431,72150671,72150864,72151050,72151703,72152211,72153610,72154395,72154884,72155184,72155379,72156518,72156696,72156847,72157147,72158083,72160129,72161944,	golgi autoantigen, golgin subfamily a, 6	342096
Overlap_TSS | 15318 | 213970 chr1 12839016 12839615 CCAAT + | 0.989844 0.010156 Histone 213970 | NM_023014	chr1	+	12839527	12844351	12841451	12844221	4	12839527,12841426,12842134,12843662,	12839589,12841738,12842713,12844351,	PRAME family member 2	65122
Overlap_TSS | 153191 | 2090060 chr15 71522118 71522717 CCAAT + | 0.888118 0.111882 Histone 2090060 | NM_001042367	chr15	+	71522551	71639406	71522579	71639310	6	71522551,71553225,71619878,71630331,71635695,71639145,	71522738,71553315,71619962,71630544,71635785,71639406,	hypothetical protein LOC283677	283677
Overlap_TSS | 153193 | 2090062 chr15 71522102 71522701 CCAAT + | 0.888118 0.111882 Histone 2090062 | NM_001042367	chr15	+	71522551	71639406	71522579	71639310	6	71522551,71553225,71619878,71630331,71635695,71639145,	71522738,71553315,71619962,71630544,71635785,71639406,	hypothetical protein LOC283677	283677
Overlap_TSS | 153195 | 2090064 chr15 71522052 71522651 CCAAT + | 0.888118 0.111882 Histone 2090064 | NM_001042367	chr15	+	71522551	71639406	71522579	71639310	6	71522551,71553225,71619878,71630331,71635695,71639145,	71522738,71553315,71619962,71630544,71635785,71639406,	hypothetical protein LOC283677	283677
Overlap_TSS | 15322 | 214058 chr1 12773637 12774236 CCAAT + | 0.989844 0.010156 Histone 214058 | NM_023013	chr1	+	12774132	12778810	12775963	12778732	4	12774132,12775938,12776650,12778173,	12774210,12776250,12777229,12778810,	PRAME family member 1	65121
Overlap_TSS | 153225 | 2090729 chr15 70277119 70277718 CCAAT - | 0.887356 0.112644 Histone 2090729 | NM_001012642	chr15	-	70239201	70277190	70241403	70277166	12	70239201,70241667,70242660,70243007,70244748,70246026,70246388,70247130,70247885,70248333,70249241,70277125,	70241407,70241772,70242871,70243152,70244805,70246098,70246487,70247234,70247961,70248391,70249334,70277190,	GRAM domain containing 2	196996
Overlap_TSS | 153227 | 2090731 chr15 70277088 70277687 CCAAT - | 0.887356 0.112644 Histone 2090731 | NM_001012642	chr15	-	70239201	70277190	70241403	70277166	12	70239201,70241667,70242660,70243007,70244748,70246026,70246388,70247130,70247885,70248333,70249241,70277125,	70241407,70241772,70242871,70243152,70244805,70246098,70246487,70247234,70247961,70248391,70249334,70277190,	GRAM domain containing 2	196996
Overlap_TSS | 153456 | 2093997 chr15 64435832 64436431 CCAAT - | 0.661278 0.338722 Histone 2093997 | NM_017858	chr15	-	64416061	64436108	64416349	64432339	8	64416061,64420541,64428451,64428706,64430916,64431520,64432206,64436030,	64416573,64420748,64428515,64428829,64430992,64431599,64432347,64436108,	TIMELESS interacting protein	54962
Overlap_TSS | 153518 | 2094927 chr15 62460597 62461196 CCAAT - | 0.952817 0.047183 Histone 2094927 | NM_001029989	chr15	-	62444263	62460755	62445256	62460623	3	62444263,62460209,62460577,	62445327,62460290,62460755,	hypothetical protein LOC9768 isoform 2	9768
Overlap_TSS | 153518 | 2094927 chr15 62460597 62461196 CCAAT - | 0.952817 0.047183 Histone 2094927 | NM_014736	chr15	-	62444263	62460755	62445281	62460623	4	62444263,62455994,62460209,62460577,	62445327,62456157,62460290,62460755,	hypothetical protein LOC9768 isoform 1	9768
Overlap_TSS | 15361 | 214691 chr1 11663844 11664443 CCAAT - | 0.698732 0.301268 Histone 214691 | NM_006341	chr1	-	11657123	11663858	11657418	11663245	9	11657123,11657725,11658301,11658689,11659491,11660186,11662996,11663205,11663682,	11657460,11657818,11658375,11658784,11659592,11660258,11663115,11663257,11663858,	MAD2 homolog	10459
Overlap_TSS | 153679 | 2097076 chr15 58083174 58083773 CCAAT + | 0.634590 0.365410 Histone 2097076 | NM_012182	chr15	+	58083712	58085434	58084454	58085432	2	58083712,58084397,	58084134,58085434,	forkhead box B1	27023
[truncated: 2,463 more rows]
