# Supplementary material for: Genome-wide analysis of regions similar to promoters of histone genes
Source: BMC Syst Biol. 2010 May 28;4(Suppl 1):S4. doi: 10.1186/1752-0509-4-S1-S4 (PMC2880410; doi:10.1186/1752-0509-4-S1-S4)
Supplement: Additional file 14 [file 1752-0509-4-S1-S4-S14.xls]

## Sheet: Sheet1
Intergenic:	Intergenic	Within transcript:	Within_transcript	Overlap TSS:	Overlap_TSS	All:	All		Distribution of predictions with respect to genes
4675	204	59284	70	100008586	9	4675	204
26050	176	140733	68	10738	7	26050	176
121260	171	1740	66	283643	7	121260	171
56963	163	29119	64	26261	6	56963	164
54602	158	1600	62	474382	6	54602	159
91662	154	54715	60	83740	6	91662	154
7253	145	2262	60	114883	6	7253	150
5382	144	26047	59	4329	5	81624	150
548321	140	26280	57	10202	5	387628	148
81624	140	9369	56	283871	5	5382	145
57647	139	40	55	58492	5	57647	142
57575	138	84871	54	259266	5	23284	141
9084	137	1012	53	253724	5	548321	140
387628	137	5789	52	574	5	57575	140
283491	135	11122	49	440138	5	9084	137
886	134	65217	49	7297	5	283491	135
79918	133	2272	48	340562	5	886	134
23284	133	346007	47	85235	4	79918	133
5100	130	5799	47	85317	4	6092	131
6400	130	64478	45	85319	4	6400	131
340554	128	23261	45	8340	4	5100	131
119710	126	1756	45	7071	4	1121	131
1121	126	26053	44	100132994	4	340554	128
25819	125	11141	42	7453	4	29119	127
132430	125	56899	39	64763	4	5099	126
416	124	121256	39	8355	4	119710	126
116984	123	1002	38	130940	4	25819	126
5289	123	57451	37	10263	4	416	126
6092	122	56243	37	506	4	132430	125
10409	121	23236	35	8352	4	26053	125
253017	121	50863	34	474381	4	5289	124
276	121	57628	34	124935	4	116984	124
5099	120	51741	32	100130361	4	253017	124
948	120	442117	32	167691	4	948	122
144776	120	3778	32	284439	4	92293	122
6736	120	54897	31	5965	4	276	121
9166	119	80731	31	7278	4	10409	121
1003	117	60412	31	85318	4	9166	120
3490	117	1804	31	333932	4	346007	120
175	117	1496	31	56001	4	144776	120
84189	115	26059	31	85236	4	6736	120
132320	114	1826	30	201254	4	3490	120
54108	113	83988	30	126961	4	79718	119
79718	113	26011	30	8337	4	1003	118
56979	113	91584	30	126295	4	132320	117
57689	112	23105	30	100129239	4	175	117
64881	109	8224	30	144742	4	57689	116
92293	109	3786	29	8045	4	84189	115
5617	109	25834	29	723790	4	54108	113
8539	108	23254	29	345611	4	56979	113
79646	108	89797	29	55163	4	29102	111
60529	105	401145	28	4800	4	64881	109
79780	105	207063	28	3608	4	5617	109
131149	104	6310	28	83473	4	8539	109
29102	104	114784	28	85316	4	79646	108
7404	104	83938	28	10947	4	5101	108
494143	103	55799	28	3748	4	7404	107
6315	103	283455	28	6626	4	1496	106
1004	103	79783	28	283596	3	129684	106
727905	102	64754	28	8329	3	60529	106
196483	102	161357	28	3309	3	131149	105
5431	102	2066	28	6895	3	79780	105
134492	100	152330	27	80862	3	114795	104
91948	100	338645	27	6120	3	1004	104
5274	99	2917	27	8342	3	6315	103
220042	98	114795	27	51073	3	494143	103
55847	98	1794	27	400073	3	91948	103
5101	98	129684	27	9410	3	5789	102
3568	97	54828	26	8969	3	727905	102
63951	96	60495	26	728957	3	196483	102
120	96	53353	26	6302	3	5431	102
5321	96	23359	26	8349	3	5274	101
26228	96	238	26	6939	3	5321	101
2581	95	123624	26	23406	3	22829	101
23167	95	647946	26	100144603	3	79741	100
168417	95	1501	26	284184	3	134492	100
401629	95	1010	26	6238	3	120	99
148145	95	2894	25	8241	3	114788	99
143241	95	344148	25	6464	3	64478	99
1993	94	201266	25	5395	3	7204	99
389730	93	253769	25	55766	3	83698	98
54520	93	2918	25	55128	3	55847	98
1007	92	64409	25	8332	3	220042	98
274	92	9910	25	9742	3	401629	97
100130613	91	80224	25	2717	3	3568	97
9693	91	120114	25	128312	3	168417	97
57536	91	4745	24	1973	3	2581	96
100129239	91	4978	24	25906	3	57536	96
22829	90	116987	24	3029	3	1993	96
7782	90	5314	24	25900	3	63951	96
113675	89	254827	24	3146	3	26228	96
5000	89	9568	24	3017	3	23167	96
7204	88	92017	23	1161	3	54520	95
401124	87	84623	23	6790	3	143241	95
1006	87	445815	23	10906	3	1006	95
5820	87	55289	23	29968	3	148145	95
23768	87	7143	23	9682	3	100129239	95
81550	86	9844	23	55156	3	55799	94
10562	86	27146	23	1869	3	5820	94
474151	86	5218	23	79009	3	389730	93
2632	85	10243	23	400961	3	81550	92
267012	85	105	23	127262	3	6310	92
1005	85	4046	23	9643	3	1007	92
22976	85	1630	23	55076	3	113675	92
56832	85	137902	23	55106	3	5000	92
153572	85	57537	22	6175	3	7782	92
64123	85	1768	22	8125	3	274	92
100126791	84	287	22	124817	3	100130613	91
60558	84	60312	22	4728	3	9693	91
205860	84	10082	22	8650	3	23768	91
10253	84	154215	22	10245	3	26047	91
7852	84	79582	22	29988	3	1730	91
4685	83	54212	22	9146	3	10718	90
51320	83	22982	21	219743	3	339479	90
84294	83	5797	21	115362	3	57451	90
54796	83	152579	21	146183	3	83259	89
285877	83	375449	21	10212	3	401124	89
65983	82	10718	21	55737	3	2898	89
1828	82	9586	21	4174	3	54796	89
2898	82	56288	21	112714	3	140733	88
10656	81	25914	21	8331	3	114815	87
26053	81	9951	21	79017	3	285605	87
387486	81	158038	21	1164	3	27010	87
339479	81	27328	21	81562	3	474151	86
5743	81	55691	21	3012	3	1005	86
25880	80	6586	21	11264	3	10562	86
122769	80	6695	21	10682	3	2632	86
114798	80	90665	21	84268	3	267012	85
7117	80	6263	21	5091	3	1002	85
79741	80	114788	21	5528	3	51320	85
1730	80	6262	20	55159	3	56832	85
57558	80	114815	20	8353	3	201266	85
442229	80	57094	20	79784	3	22976	85
83698	80	285195	20	9741	3	1828	85
23266	80	9699	20	7013	3	153572	85
84075	79	26033	20	339231	3	26011	85
129684	79	79741	20	148137	3	64123	85
84062	79	221935	19	3149	3	60558	84
9172	79	50650	19	440944	3	7852	84
2146	79	9215	19	113457	3	65983	84
253430	79	26052	19	4927	3	100126791	84
285605	79	5581	19	127700	3	205860	84
214	79	6014	19	374393	3	10253	84
114788	78	79400	19	80344	3	10656	84
80173	78	158471	19	148254	3	84062	84
9306	78	5592	19	119391	3	4685	84
653190	77	23245	19	57291	3	387486	83
114795	77	7881	19	113115	3	54715	83
79739	77	116328	19	63922	3	23266	83
29080	77	66000	19	23030	3	84294	83
2651	77	1793	19	114043	3	285877	83
170062	77	729993	19	51155	3	2651	82
55788	77	5579	19	317772	3	9369	82
412	77	9223	19	9768	3	11122	82
391634	77	54875	19	2879	3	2146	82
643486	77	5332	19	10984	3	214	81
1812	77	10699	19	22903	3	653190	81
91074	77	131034	19	55588	3	57558	81
83594	77	773	19	3178	3	285501	81
2850	76	4948	19	11212	3	5743	81
22943	76	10788	18	8336	3	25880	80
26278	76	3141	18	7965	3	6091	80
347730	75	27303	18	92815	3	122769	80
2313	75	3632	18	10956	3	114798	80
1496	75	775	18	51218	3	26278	80
23081	74	774	18	29985	3	60412	80
83259	74	441250	18	114034	3	2272	80
1816	74	7402	18	56997	3	442229	80
284749	73	729582	18	219541	3	577	80
253559	73	114805	18	79165	3	79739	80
64089	73	55277	18	4597	3	9172	80
205428	73	2258	18	221613	3	7117	80
339290	73	729422	18	4793	3	412	80
80148	73	100132399	18	81610	3	158038	80
346007	73	9423	18	254122	3	128553	79
129607	72	10395	18	6726	3	55788	79
252955	72	729431	18	10171	3	84075	79
286499	72	23092	18	84272	3	2313	79
4829	72	79875	18	653319	3	23081	79
120103	72	51086	18	85416	3	647946	79
285501	72	137868	18	5438	3	80173	79
2806	72	266722	18	6241	3	253430	79
400077	72	401474	18	9924	3	91074	79
1456	72	6095	18	10897	3	9306	78
25929	72	81532	18	283677	3	170062	77
340152	72	23194	18	23142	3	2850	77
57182	72	157680	18	84266	3	391634	77
6990	72	23090	17	8330	3	643486	77
643432	72	4983	17	23468	3	83594	77
6555	71	9901	17	10146	3	29080	77
90768	71	84216	17	3156	3	1812	77
65059	71	10369	17	112840	3	79750	77
79648	71	286183	17	8904	3	25771	76
27010	71	83698	17	2896	3	79648	76
285370	71	64067	17	11194	3	347730	76
9314	70	2131	17	5300	3	253559	76
57623	70	577	17	4758	3	53942	76
132321	70	395	17	317701	3	22943	76
56475	70	145567	17	8348	3	442117	76
6591	70	114781	17	8970	3	57623	76
728411	70	6764	17	4802	3	253738	76
255394	69	128553	17	1163	3	728411	75
4064	69	6660	17	100130557	3	1456	75
728024	69	6444	17	8318	3	643432	75
253738	69	56934	17	5187	3	64089	75
10718	69	2903	17	4841	3	2917	75
151325	68	57706	17	687	3	57531	75
6662	68	54808	17	55291	3	137970	74
165679	68	55068	17	4548	3	25914	74
57531	68	9863	17	259	3	340152	74
222029	68	23331	17	147945	3	22986	74
58155	68	80333	17	2146	3	55714	74
63933	68	108	17	84856	3	284749	74
51066	67	23026	17	10432	3	55277	74
143662	67	777	16	50814	3	1816	74
56604	67	401237	16	3421	3	65217	74
285299	67	100271835	16	516	3	4163	74
10884	67	3084	16	100132707	3	129607	73
114815	67	1523	16	28955	3	6555	73
256471	67	27185	16	10163	3	120103	73
339047	67	27010	16	23360	3	339290	73
55799	66	5587	16	55702	3	57628	73
9194	66	84187	16	23019	3	80333	73
51594	66	30011	16	11334	2	286499	73
11130	66	81792	16	440515	2	2806	73
9403	66	57578	16	152110	2	205428	73
55120	66	339834	16	79008	2	51594	73
221154	65	57514	16	54976	2	80148	73
4286	65	8029	16	6722	2	23236	73
79577	65	2650	16	119392	2	1016	72
253039	65	55118	16	7726	2	56934	72
6091	65	57419	16	387882	2	50863	72
197370	65	221692	16	6821	2	256471	72
2776	65	146395	16	79087	2	400077	72
137735	65	64072	16	60509	2	57182	72
728655	65	8821	16	55075	2	252955	72
6874	65	80144	16	4175	2	4829	72
55614	65	54221	16	54935	2	25929	72
5074	65	285220	16	9530	2	90768	72
10787	65	26040	16	143684	2	6990	72
7088	65	119587	16	7547	2	1620	71
55714	64	5521	16	3781	2	1600	71
6310	64	4916	15	51372	2	65059	71
136157	64	50859	15	10362	2	285370	71
347127	64	4482	15	3930	2	2776	70
51534	64	2259	15	7289	2	9314	70
7029	64	116285	15	64764	2	9194	70
574028	64	2719	15	3304	2	6662	70
26234	64	55553	15	84223	2	7088	70
339745	64	645073	15	51313	2	6591	70
8545	64	80206	15	55253	2	132321	70
65080	64	2986	15	54514	2	59284	70
401172	64	6091	15	3312	2	56475	70
200010	64	57687	15	257068	2	165679	70
64940	63	22986	15	284403	2	255394	69
407975	63	9515	15	115509	2	4064	69
577	63	221458	15	4595	2	728024	69
79750	63	441394	15	23112	2	339047	69
1620	63	8573	15	92799	2	254827	69
58526	63	63982	15	6487	2	2045	69
2045	63	83259	15	5082	2	9378	68
25771	63	57144	15	6319	2	3720	68
79892	63	9759	15	51203	2	23671	68
29119	63	9628	15	1152	2	63933	68
391518	63	5578	15	54541	2	151325	68
220382	63	9472	15	5034	2	2560	68
7306	63	23426	15	440295	2	154141	68
121227	63	23040	15	114825	2	222029	68
10242	62	169792	15	990	2	58155	68
5160	62	9644	15	7626	2	7325	67
154141	62	4645	15	51585	2	2913	67
53942	62	171425	15	147965	2	143662	67
4889	62	7434	15	147841	2	56604	67
23620	62	285780	15	339500	2	285299	67
2560	62	1879	14	80264	2	79577	67
23351	62	374378	14	29102	2	57144	67
78986	62	79772	14	54973	2	26280	67
7099	62	56104	14	221504	2	51066	67
128553	62	2895	14	5383	2	1740	67
130120	62	22891	14	81788	2	10884	67
10659	62	3480	14	10755	2	10242	67
11249	62	5796	14	1408	2	137902	66
441177	62	5144	14	57464	2	51534	66
51765	61	2099	14	54554	2	197370	66
4163	61	56606	14	7514	2	285195	66
401466	61	84441	14	122961	2	200197	66
6152	61	56114	14	10960	2	4983	66
8802	61	8975	14	255403	2	868	66
56704	61	22848	14	283768	2	137735	66
7903	61	79750	14	3014	2	9403	66
2913	61	79068	14	11153	2	7029	66
57620	61	57460	14	55924	2	6874	66
1016	61	170691	14	79805	2	1012	66
868	61	27241	14	51742	2	339745	66
83604	61	83943	14	11068	2	11130	66
389421	61	83478	14	54441	2	55614	66
7978	61	4018	14	4172	2	5074	66
23671	61	27086	14	4276	2	200010	66
137970	61	79698	14	22894	2	55120	66
85443	60	53942	14	3709	2	221154	65
729176	60	753	14	92906	2	4286	65
54880	60	11217	14	7041	2	8821	65
285194	60	56112	14	23594	2	6579	65
10123	60	56113	14	6503	2	10451	65
902	60	221143	14	283537	2	54880	65
56171	60	4281	14	2878	2	11249	65
645414	60	8618	14	10963	2	7903	65
50508	60	92737	14	442578	2	7403	65
201266	60	7325	14	29841	2	10787	65
3262	60	1310	14	6662	2	40	65
151112	60	10667	14	999	2	401172	65
375748	60	10090	14	54622	2	5793	65
120406	60	3763	13	7757	2	253039	65
56886	60	160777	13	1456	2	391518	65
25780	59	23345	13	7643	2	80205	65
2625	59	256435	13	5078	2	728655	65
7227	59	137970	13	5411	2	7099	65
6579	59	55534	13	255919	2	64940	65
22986	59	4163	13	284656	2	347127	64
158038	59	162282	13	254312	2	375748	64
5241	59	10178	13	124976	2	8545	64
10146	59	2104	13	1069	2	136157	64
7803	59	9229	13	1785	2	121227	64
10561	59	51112	13	81551	2	574028	64
2831	59	4920	13	9862	2	10659	64
64595	59	84059	13	8999	2	26234	64
54072	59	170712	13	145645	2	56171	64
246243	59	51761	13	27044	2	58526	64
91464	59	57118	13	4891	2	65080	64
57209	59	220929	13	81928	2	54212	63
2710	59	9315	13	51104	2	407975	63
9378	59	221895	13	5008	2	5587	63
9801	59	6585	13	1889	2	1501	63
1540	59	92293	13	51588	2	10146	63
51000	59	132204	13	54785	2	79892	63
3720	59	6641	13	51278	2	25780	63
7078	59	28232	13	1996	2	7227	63
51096	59	25771	13	79174	2	57620	63
442421	58	57484	13	5686	2	2710	63
4151	58	22881	13	84309	2	6445	63
57507	58	29970	13	64208	2	2562	63
134510	58	5071	13	25802	2	6152	63
7991	58	2911	13	123811	2	7078	63
261734	58	64084	13	148203	2	220382	63
727924	58	8038	13	57547	2	4978	63
727677	58	10396	13	151903	2	7306	63
200197	58	26207	13	84900	2	5160	62
152940	58	729920	13	654790	2	4889	62
80255	58	5079	13	5372	2	23620	62
254251	58	84570	13	7799	2	130120	62
48	58	53358	13	25994	2	441177	62
28513	57	2047	13	143689	2	57733	62
51665	57	57520	13	3338	2	56886	62
84804	57	89874	13	11112	2	9215	62
7403	57	151742	13	9453	2	23351	62
147429	57	29904	13	537	2	78986	62
200845	57	6000	13	84303	2	389421	62
6445	57	257194	13	5691	2	5241	62
91149	57	92949	13	54820	2	401466	61
64407	57	286467	13	8655	2	54462	61
22938	56	56159	13	6941	2	56704	61
2558	56	9037	13	9111	2	170692	61
348645	56	8997	13	83746	2	1996	61
4015	56	54886	13	79867	2	51765	61
84365	56	64131	13	9810	2	1806	61
341359	56	114792	13	5303	2	8802	61
80333	56	93664	13	442582	2	83604	61
160418	56	112609	12	3013	2	7978	61
4952	56	7074	12	664709	2	91149	61
645431	56	4137	12	7639	2	85443	60
64151	56	6383	12	51144	2	53353	60
347475	56	4026	12	8345	2	48	60
100126270	56	56102	12	78991	2	23026	60
6431	56	22987	12	757	2	54986	60
55277	56	23022	12	54737	2	2241	60
340745	56	51057	12	11016	2	4151	60
182	56	54073	12	2752	2	902	60
64410	56	79823	12	65983	2	645414	60
207107	56	51422	12	2665	2	50508	60
1806	56	56109	12	8916	2	57507	60
2995	56	348825	12	6651	2	3262	60
84643	56	79974	12	150274	2	120406	60
4189	56	729442	12	161502	2	729176	60
27324	55	56110	12	8924	2	54072	60
728049	55	84900	12	4968	2	91464	60
64002	55	8395	12	440321	2	285194	60
90293	55	23499	12	55154	2	147429	60
54462	55	56107	12	9655	2	2262	60
6484	55	51735	12	390354	2	10123	60
56934	55	5334	12	55763	2	84804	60
57733	55	148641	12	89782	2	84623	60
22797	55	342184	12	6322	2	57209	60
26011	55	56108	12	3190	2	151112	60
80205	55	59350	12	4094	2	152940	60
7545	55	50515	12	148709	2	27324	60
5793	55	8641	12	51114	2	7991	59
862	55	204962	12	84312	2	84529	59
51166	54	23233	12	26505	2	5314	59
170692	54	127602	12	10162	2	7803	59
381	54	55959	12	9601	2	10561	59
399959	54	63971	12	6428	2	285555	59
7764	54	3363	12	1605	2	64595	59
55024	54	56111	12	23324	2	1010	59
64478	54	148753	12	1070	2	4952	59
3148	54	255426	12	9212	2	339896	59
414301	54	168975	12	4925	2	51096	59
120237	54	781	12	84254	2	55024	59
2562	54	152404	12	4904	2	261734	59
1996	54	9708	12	3148	2	254251	59
6103	54	9912	12	3009	2	2625	59
2565	54	64283	12	1994	2	84871	59
5897	54	64800	12	6723	2	2831	59
731	54	23242	12	5077	2	246243	59
6299	53	56103	12	100129405	2	9801	59
79191	53	7982	12	160	2	1540	59
23122	53	121601	12	891	2	51000	59
27306	53	55083	12	126792	2	395	59
440823	53	79820	12	5757	2	442459	59
6935	53	55300	12	1717	2	80731	58
55844	53	23414	12	79018	2	727677	58
10076	53	79658	12	256329	2	23194	58
2483	53	10451	12	728269	2	5784	58
84529	53	59269	12	4077	2	399959	58
647946	53	5136	12	3142	2	90293	58
1008	53	56101	12	7634	2	442421	58
27253	53	6788	12	84542	2	11141	58
84837	53	9079	12	116028	2	134510	58
54986	53	114786	12	6142	2	64409	58
57451	53	1016	11	6772	2	727924	58
6508	53	51059	11	10130	2	51741	58
494119	53	4009	11	2997	2	22938	58
83853	53	8577	11	9131	2	64407	58
25914	53	80258	11	57326	2	80255	58
388965	53	10529	11	157570	2	23122	57
339896	53	7204	11	202559	2	28513	57
7325	53	5800	11	51412	2	1009	57
81555	53	90102	11	10308	2	862	57
4128	52	22998	11	285331	2	200845	57
2551	52	54991	11	339403	2	182	57
29090	52	4052	11	6875	2	161357	57
63895	52	29940	11	1649	2	51665	57
84947	52	57619	11	54851	2	2558	57
57616	52	2241	11	9498	2	27306	57
10159	52	84966	11	8338	2	56884	57
9426	52	6098	11	126321	2	1756	57
7091	52	6907	11	84181	2	6857	56
10085	52	7068	11	90861	2	4289	56
388	52	129563	11	546	2	6508	56
9989	52	149047	11	80727	2	348645	56
10451	52	6925	11	151477	2	4015	56
399717	52	201134	11	4836	2	11036	56
64895	52	84465	11	54487	2	84365	56
130733	52	387628	11	123096	2	145820	56
442459	52	4289	11	125919	2	80017	56
64781	52	83857	11	64598	2	347475	56
55313	52	4919	11	991	2	55313	56
1524	52	728294	11	7700	2	100126270	56
79633	52	22874	11	3563	2	6431	56
7090	52	6259	11	7536	2	6850	56
254170	52	4197	11	55676	2	207107	56
144245	52	54575	11	121512	2	199777	56
57144	52	3709	11	5514	2	4045	56
1301	52	1607	11	11316	2	6484	56
5454	52	5142	11	51347	2	23242	56
8477	51	10186	11	3122	2	341359	56
199777	51	6857	11	93550	2	3148	56
55784	51	80036	11	9639	2	160418	56
7368	51	80059	11	1119	2	645431	56
122525	51	9162	11	10808	2	64151	56
57187	51	285600	11	23523	2	4249	56
345	51	116449	11	5147	2	340745	56
28316	51	7038	11	9464	2	64410	56
221037	51	1837	11	11180	2	2995	56
5214	51	1272	11	6303	2	3781	56
9958	51	22829	11	55526	2	84643	56
94023	51	1730	11	91574	2	4189	56
3781	51	116154	11	129025	2	23335	55
1414	51	4703	11	1652	2	7764	55
79742	51	6792	11	285172	2	7091	55
492307	51	51144	11	2068	2	728049	55
5921	51	7399	11	399717	2	642987	55
8325	51	338811	11	114336	2	64002	55
114614	51	83696	11	6555	2	6103	55
145820	50	84539	11	9401	2	5214	55
389136	50	5081	11	149775	2	731	55
5789	50	154664	11	84681	2	7545	55
258010	50	255403	11	195828	2	79783	55
55617	50	84978	11	80217	2	4128	55
50804	50	10873	11	85363	2	55784	55
285555	50	63917	11	90637	2	79742	55
729233	50	146691	11	51540	2	1008	55
23335	50	115	11	8804	2	83938	55
284900	50	91181	11	369	2	1804	55
28512	50	340267	11	4849	2	91584	55
23228	50	744	11	10810	2	22797	55
401491	50	4897	11	84879	2	64131	55
5784	50	196527	11	3350	2	221037	55
642987	50	9705	11	57804	2	58472	54
1638	50	4249	11	8290	2	55770	54
6649	50	1112	11	51150	2	414301	54
136647	50	57128	11	22916	2	9426	54
100144604	50	200150	11	79884	2	2565	54
6314	50	54492	11	4439	2	6935	54
7511	50	285375	11	29123	2	5897	54
11036	49	222223	11	55147	2	5799	54
7639	49	348808	11	157697	2	6314	54
10885	49	117154	11	84926	2	23228	54
283392	49	5890	11	114335	2	51166	54
6850	49	54576	11	90649	2	79633	54
55170	49	1838	11	90592	2	381	54
7547	49	11272	11	9855	2	10396	54
3398	49	11281	11	1012	2	440823	54
3624	49	83660	11	83639	2	1301	54
55770	49	55733	11	23462	2	2863	54
2158	49	57673	11	10554	2	120237	54
2241	49	50514	11	10464	2	27086	54
151987	49	253782	11	29950	2	399717	54
57135	49	23108	11	3670	2	494119	54
343450	49	378805	11	7009	2	120114	54
8821	49	11069	10	400322	2	55617	54
8707	49	56100	10	83642	2	6299	53
57181	49	200403	10	100131213	2	79191	53
4159	49	170591	10	79698	2	9989	53
9180	49	79683	10	90379	2	100144604	53
56884	49	9630	10	54187	2	401491	53
1000	49	26115	10	56910	2	9180	53
92	49	53944	10	65263	2	63895	53
23039	49	23072	10	79963	2	57187	53
4983	49	57101	10	4108	2	57502	53
28951	49	84624	10	2116	2	8633	53
1060	49	50940	10	388524	2	4009	53
60412	48	122786	10	79016	2	10085	53
5161	48	123591	10	79622	2	84837	53
4857	48	56907	10	441250	2	254170	53
53335	48	84672	10	10971	2	83853	53
2917	48	51196	10	139285	2	57194	53
4094	48	3096	10	5601	2	5921	53
729121	48	10533	10	10440	2	1414	53
55312	48	79659	10	200634	2	81555	53
10595	48	9577	10	409	2	4916	53
3075	48	117583	10	4700	2	23024	53
6476	48	222255	10	3565	2	55844	53
132864	48	51390	10	389541	2	338645	53
11128	48	55112	10	168455	2	10076	53
140886	48	91133	10	1308	2	2483	53
22866	48	407738	10	100130238	2	7090	53
64102	48	79722	10	51295	2	27253	53
145581	48	221322	10	284525	2	388965	53
4045	48	130940	10	80207	2	56172	53
285696	48	56099	10	100037417	2	4857	52
7150	48	140469	10	81624	2	23254	52
51397	48	140685	10	643641	2	84947	52
6885	48	160335	10	7750	2	9037	52
23363	48	9758	10	116143	2	57616	52
246705	48	100188947	10	100073347	2	10159	52
8633	48	5101	10	8334	2	389207	52
7025	48	64901	10	5164	2	28316	52
5613	48	1131	10	90271	2	64781	52
55698	48	5554	10	2271	2	22866	52
10124	48	340533	10	11182	2	28232	52
89838	48	5602	10	54969	2	144245	52
8886	48	2900	10	7272	2	9951	52
400818	47	80205	10	29946	2	5454	52
165324	47	114827	10	64940	2	10885	52
51232	47	5649	10	254863	2	2551	52
10539	47	54798	10	9133	2	90627	52
51535	47	2534	10	7411	2	29090	52
199857	47	25816	10	54539	2	122525	52
57502	47	22839	10	23193	2	114614	52
200895	47	2157	10	60370	2	388	52
339976	47	4810	10	83401	2	64895	52
10911	47	7145	10	10726	2	130733	52
9366	47	54600	10	148413	2	221241	52
1002	47	64799	10	171392	2	10595	52
28969	47	116443	10	729540	2	7368	52
1525	47	728215	10	30012	2	389136	52
56172	47	89927	10	729020	2	1524	52
64900	47	8537	10	391322	2	1000	52
91947	47	30820	10	3182	2	440279	52
146167	47	1130	10	144455	2	284900	52
2254	47	6840	10	11161	2	9958	52
1734	47	23281	10	2222	2	343450	51
6906	47	56106	10	5990	2	8477	51
4594	47	84168	10	152217	2	7639	51
1009	47	23604	10	222194	2	285220	51
80017	47	9734	10	146562	2	23261	51
729355	47	115701	10	115572	2	80059	51
10973	47	114134	10	55930	2	492307	51
54674	47	5793	10	3119	2	154796	51
389207	47	10814	10	3290	2	8325	51
6664	47	23112	10	81669	2	8942	51
3716	47	161725	10	10270	2	145581	51
5587	47	22871	10	26136	2	53335	51
139741	47	26289	10	3621	2	57181	51
58472	47	6473	10	9266	2	345	51
2817	47	84700	10	25851	2	7150	51
7516	47	4842	10	23155	2	94023	51
64343	47	9779	10	131566	2	23039	51
8660	47	10495	10	196996	2	7547	51
123970	46	29091	10	3188	2	7511	51
81491	46	321	10	55572	2	729993	51
2113	46	146713	10	22897	2	11128	50
339448	46	84440	10	4807	2	4094	50
138804	46	79613	10	146909	2	258010	50
5887	46	91522	10	6097	2	50804	50
642597	46	1009	10	10668	2	1060	50
94233	46	55714	10	55771	2	2158	50
115111	46	440279	10	653604	2	3398	50
51696	46	2139	10	8350	2	28512	50
27197	46	257019	10	7697	2	375449	50
285195	46	23544	10	132243	2	114784	50
64778	46	8874	10	293	2	1638	50
2697	46	22854	10	4361	2	6649	50
154796	46	783	10	51181	2	10124	50
221241	46	83539	10	3157	2	3603	50
151278	46	23362	10	22850	2	55959	50
64848	46	27044	10	55388	2	27328	50
3400	46	4915	10	9232	2	285696	50
90627	46	152926	10	51538	2	3075	50
8690	46	8546	10	65083	2	6840	50
23552	46	255119	10	10124	2	729233	50
60496	46	2863	10	2001	2	151987	50
100125556	46	222235	9	57459	2	400818	50
501	46	1608	9	8335	2	136647	50
23650	45	22989	9	29920	2	1630	50
4249	45	9378	9	80274	2	5613	50
84920	45	100101629	9	55858	2	28969	49
1901	45	51402	9	4824	2	199857	49
8942	45	79083	9	51255	2	138046	49
650	45	3899	9	63948	2	10529	49
9087	45	25841	9	8502	2	642597	49
10827	45	3720	9	847	2	55170	49
57194	45	64839	9	125965	2	10973	49
254827	45	1428	9	284443	2	338811	49
728402	45	26037	9	55973	2	57135	49
345757	45	10144	9	8528	2	2113	49
285643	45	79827	9	170959	2	3716	49
54521	45	2585	9	57693	2	10539	49
552889	45	221395	9	23417	2	8110	49
6857	45	6456	9	54920	2	29091	49
148189	45	4629	9	10297	2	91947	49
8932	45	84530	9	4709	2	283392	49
728773	45	55567	9	389792	2	79582	49
284217	45	4739	9	9019	2	2066	49
51130	45	5251	9	116115	2	64067	49
10059	45	6934	9	171546	2	3624	49
285	45	8470	9	10072	2	54521	49
79465	45	114884	9	9793	2	8707	49
1390	45	285555	9	54934	2	51397	49
121952	45	27133	9	414149	2	4159	49
1182	45	23247	9	5380	2	92	49
6754	45	80114	9	400043	2	8514	49
6596	45	57512	9	440145	2	115111	49
51377	45	4036	9	5226	2	28951	49
55920	45	1896	9	118	2	165324	48
791115	45	2904	9	51427	2	168975	48
23024	45	636	9	55124	2	5161	48
4289	45	143	9	91544	2	135228	48
135228	45	1462	9	3047	2	132864	48
139420	45	55757	9	84060	2	146167	48
84084	45	22895	9	7184	2	9839	48
25801	44	285501	9	79641	2	387882	48
1105	44	124540	9	138241	2	55214	48
1353	44	4010	9	83667	2	23363	48
4843	44	285768	9	81931	2	123624	48
9488	44	145282	9	146542	2	4594	48
23242	44	11101	9	84279	2	729121	48
387882	44	3643	9	91689	2	55312	48
84694	44	8626	9	10505	2	1826	48
54510	44	138046	9	27109	2	2254	48
338699	44	26137	9	284428	2	6476	48
1948	44	6092	9	64398	2	140886	48
9444	44	79712	9	56922	2	64102	48
118738	44	5653	9	3376	2	284217	48
305	44	401541	9	1153	2	10178	48
221662	44	57580	9	2744	2	23245	48
2863	44	7100	9	8357	2	51232	48
56157	44	5570	9	9252	2	6885	48
168090	44	158297	9	168374	2	246705	48
57511	44	9228	9	122416	2	2894	48
2290	44	89857	9	79990	2	7025	48
285331	44	26025	9	6781	2	2890	48
133396	44	23224	9	440957	2	55698	48
57724	44	2191	9	117178	2	89838	48
84549	44	642394	9	199777	2	7516	48
688	44	123228	9	126074	2	8886	48
442117	44	23301	9	63950	2	10059	47
10808	44	84909	9	11200	2	342184	47
54454	44	56105	9	79019	2	57580	47
7162	43	54522	9	153571	2	51535	47
55521	43	54927	9	91120	2	26040	47
116135	43	5596	9	10793	2	57094	47
79647	43	2562	9	4643	2	200895	47
55214	43	10367	9	401884	2	285	47
399979	43	57188	9	26586	2	339976	47
5734	43	497258	9	23130	2	10911	47
2160	43	2741	9	7405	2	64900	47
100192426	43	79813	9	100126780	2	5887	47
90390	43	586	9	79102	2	158471	47
140578	43	56146	9	10641	2	1734	47
645843	43	729428	9	23149	2	57624	47
51375	43	255928	9	148213	2	339448	47
139425	43	83893	9	875	2	729355	47
137902	43	84303	9	10943	2	6664	47
7444	43	51762	9	6636	2	139741	47
202243	43	84220	9	1983	2	3778	47
23026	43	57685	9	3303	2	64778	47
9839	43	81575	9	899	2	8660	47
8601	43	8226	9	340252	2	5071	47
8514	43	51108	9	22994	2	84750	47
9394	43	400966	9	79794	2	84216	47
9215	43	375612	9	868	2	3480	47
55247	43	2120	9	60528	2	9366	47
59336	43	57477	9	57575	2	1525	47
26138	43	10404	9	57822	2	285331	47
10881	43	114	9	10424	2	105	47
4338	42	22882	9	152687	2	6906	47
348021	42	135138	9	26610	2	121952	47
89869	42	952	9	22795	2	84059	47
266	42	9722	9	8490	2	54674	47
388524	42	339479	9	150468	2	1390	47
1946	42	26748	9	55322	2	2817	47
643955	42	2070	9	389384	2	64343	47
4697	42	147172	9	6421	2	6014	47
395	42	10131	9	54958	2	57481	47
154150	42	9915	9	60	2	5073	47
367	42	2915	9	27250	2	123970	46
5271	42	729447	9	133686	2	81491	46
23705	42	56145	9	87	2	138804	46
5366	42	2042	9	148206	2	9912	46
2263	42	1612	9	7141	2	51375	46
57624	42	5053	9	5828	2	94233	46
4009	42	152110	9	343169	2	5066	46
1373	42	98	9	125972	2	650	46
440279	42	80017	9	196294	2	57795	46
64131	42	5747	9	55272	2	57724	46
285189	42	5063	9	84899	2	3400	46
3574	42	5239	9	57639	2	8690	46
594842	42	56147	9	3292	2	60496	46
4907	42	23037	9	10298	2	501	46
6975	42	388815	9	114826	2	349565	46
9695	42	654	9	352909	2	6263	46
647060	42	56144	9	2624	2	10808	46
80310	42	1795	9	8260	2	134353	46
9603	42	4363	9	286205	2	9759	46
8110	42	23078	9	2512	2	51696	46
133418	42	29780	9	79725	2	1182	46
10200	42	222553	9	55219	2	27197	46
152405	42	7273	9	126282	2	9444	46
338	42	3756	9	25777	2	55920	46
84864	42	1378	9	4292	2	114805	46
54891	42	347344	8	285627	2	196051	46
1491	42	114883	8	199745	2	2697	46
222008	42	57626	8	3110	2	26960	46
127665	42	200197	8	91942	2	80310	46
10370	42	404734	8	51231	2	2911	46
3603	42	23093	8	27006	2	9863	46
57829	42	139818	8	54830	2	345757	46
349565	41	79937	8	64782	2	151278	46
170506	41	83643	8	4074	2	64848	46
9637	41	84969	8	8941	2	23552	46
57795	41	56479	8	8351	2	9603	46
54212	41	81846	8	3048	2	100125556	46
3747	41	619279	8	51603	2	57626	45
497634	41	63976	8	55278	2	158297	45
57556	41	8829	8	147172	2	79712	45
9392	41	83734	8	7748	2	9087	45
115286	41	23635	8	548593	2	23705	45
11055	41	4147	8	56242	2	64388	45
200734	41	80309	8	60481	2	152110	45
134728	41	284252	8	171484	2	728402	45
57481	41	654502	8	80772	2	8932	45
283902	41	23195	8	8110	2	7444	45
347731	41	1288	8	5859	2	79465	45
57110	41	114991	8	80196	2	118738	45
8801	41	6530	8	692111	2	4306	45
11086	41	23024	8	285830	2	51377	45
151354	41	285045	8	84188	2	54454	45
83657	41	4267	8	421	2	6975	45
5066	41	10274	8	10314	2	56899	45
252952	41	60685	8	7534	2	139420	45
10396	41	143458	8	55502	2	9811	45
5195	41	2334	8	729440	1	23650	45
26103	41	1006	8	217	1	84920	45
1647	41	203062	8	121214	1	1901	45
84750	41	10497	8	284729	1	116135	45
7789	41	57482	8	124411	1	9488	45
112399	41	22941	8	54943	1	2903	45
983	41	11179	8	80829	1	10827	45
134353	41	8844	8	79903	1	152404	45
145741	41	2176	8	751071	1	285643	45
133022	41	130367	8	653659	1	552889	45
57615	40	80070	8	390535	1	207063	45
7092	40	196051	8	6513	1	148189	45
90316	40	392145	8	10525	1	728773	45
138046	40	286053	8	8368	1	51130	45
283598	40	220164	8	130576	1	25801	45
84190	40	654463	8	55600	1	6754	45
444	40	2567	8	9101	1	6596	45
55532	40	340595	8	65057	1	54510	45
2890	40	2890	8	22927	1	791115	45
10622	40	168667	8	6748	1	130888	45
25842	40	23158	8	29907	1	388524	45
54088	40	83700	8	84193	1	84084	45
55603	40	5707	8	7678	1	1946	44
23194	40	8604	8	29128	1	4948	44
342357	40	4045	8	23398	1	222008	44
143471	40	80146	8	6284	1	4988	44
131118	40	158135	8	79682	1	4843	44
6926	40	11060	8	8394	1	8601	44
6840	40	285692	8	55751	1	202243	44
767	40	6854	8	166379	1	5184	44
4613	40	5784	8	55032	1	407738	44
91272	40	121512	8	7620	1	221662	44
5073	40	255631	8	29115	1	168090	44
100128191	40	10579	8	1871	1	8573	44
5563	40	357	8	29107	1	133396	44
6197	40	6045	8	56931	1	84549	44
27086	40	6334	8	384	1	23359	44
27160	40	10418	8	10092	1	688	44
5362	40	283554	8	2043	1	11055	44
55198	40	56884	8	9467	1	121256	44
203413	40	129642	8	7568	1	1105	44
1052	40	618	8	22879	1	1353	44
2195	40	4217	8	339834	1	84694	44
55734	40	7626	8	79692	1	338699	44
29103	40	169355	8	735301	1	1948	44
400804	40	347404	8	387066	1	9734	44
57561	40	23284	8	9371	1	305	44
9957	40	54914	8	100126781	1	367	44
157983	40	57528	8	54955	1	56157	44
387755	40	9619	8	9049	1	4267	44
80059	40	360200	8	83463	1	23291	44
10125	40	10580	8	7283	1	57511	44
493856	40	6252	8	3007	1	2290	44
404770	40	54901	8	2069	1	56288	44
25978	39	54549	8	51451	1	5362	44
7566	39	10257	8	373863	1	26138	44
6332	39	5098	8	283489	1	23090	44
4488	39	374470	8	3921	1	5734	44
9348	39	3753	8	2941	1	7162	43
57628	39	92675	8	57089	1	83473	43
221749	39	57522	8	54586	1	55521	43
29091	39	8496	8	1491	1	114	43
4155	39	6833	8	23327	1	238	43
100128292	39	54882	8	960	1	56243	43
55211	39	309	8	9837	1	79647	43
10806	39	2897	8	284390	1	1491	43
1539	39	10846	8	25934	1	84190	43
9037	39	1620	8	92291	1	25817	43
219557	39	645425	8	25942	1	2160	43
65258	39	2892	8	581	1	100192426	43
4978	39	23043	8	4023	1	645843	43
134111	39	55512	8	1468	1	5195	43
55105	39	2823	8	50964	1	3600	43
2747	39	7403	8	1748	1	79839	43
130888	39	392636	8	23673	1	4907	43
28232	39	283643	8	57544	1	2263	43
348980	39	55031	8	3006	1	143471	43
3600	39	57134	8	376497	1	9394	43
51125	39	150684	8	166979	1	10200	43
7347	39	9760	8	26160	1	55247	43
23291	39	9659	8	64800	1	59336	43
51621	39	80274	8	10105	1	115286	43
2012	39	374467	8	185	1	50859	43
9694	39	4684	8	337966	1	91752	43
55717	39	121551	8	54567	1	116987	43
387263	39	9688	8	283796	1	952	43
162083	39	60676	8	287	1	57110	43
526	39	1306	8	29916	1	221078	43
26960	39	55253	8	79744	1	84440	43
259282	39	10207	8	375346	1	5271	43
5184	39	23389	8	23247	1	399979	43
389668	39	83869	8	11063	1	112609	43
644591	39	5583	8	39	1	55553	43
55959	38	6506	8	729633	1	90390	43
79839	38	80003	8	391518	1	140578	43
4306	38	149111	8	84172	1	9695	43
252948	38	30811	8	5902	1	139425	43
23236	38	29106	8	3276	1	10806	43
441631	38	200162	8	553115	1	89869	43
145978	38	3603	8	85294	1	287	43
9353	38	57194	8	253260	1	55074	43
25817	38	23327	8	84515	1	497634	43
9811	38	23433	8	5467	1	55198	43
83867	38	10466	8	199692	1	3574	43
3037	38	55351	8	55135	1	10881	43
9897	38	63876	8	25901	1	4338	42
64388	38	57731	8	29902	1	348021	42
55500	38	10165	8	732253	1	2918	42
27249	38	146183	8	3008	1	55608	42
8715	38	81624	8	340061	1	643955	42
51382	38	23080	8	6457	1	154150	42
29967	38	55604	8	374650	1	166614	42
196051	38	3123	8	5436	1	5366	42
221833	38	4149	8	51213	1	8801	42
57580	38	79828	8	83461	1	728215	42
4916	38	5137	8	56261	1	128153	42
10529	38	25924	8	124540	1	647060	42
51102	38	143187	8	84079	1	11086	42
27012	38	2239	8	11120	1	133418	42
339535	38	84679	8	56267	1	57492	42
94158	38	7518	8	29095	1	338	42
55612	38	83894	8	83592	1	23281	42
338811	38	56341	7	6422	1	127665	42
23554	38	5618	7	53981	1	10370	42
92421	38	2185	7	9918	1	57829	42
5523	38	285590	7	285961	1	55166	42
7386	38	167410	7	338599	1	57556	42
55711	38	23293	7	8968	1	54492	42
137392	38	5991	7	7360	1	257194	42
285954	38	8825	7	54516	1	266	42
140432	38	10420	7	473	1	285954	42
26149	38	2172	7	10459	1	55711	42
7022	38	58472	7	23105	1	387755	42
53336	38	6850	7	347240	1	347731	42
4288	38	401612	7	125113	1	4697	42
3351	38	1770	7	4179	1	55612	42
55166	38	80005	7	181	1	4155	42
50863	38	2762	7	56105	1	1373	42
11211	38	467	7	9645	1	285189	42
5509	38	26074	7	23480	1	594842	42
58478	38	256380	7	60412	1	2131	42
645104	38	2775	7	25849	1	152405	42
23390	38	285605	7	8543	1	84864	42
4090	38	5795	7	493911	1	54891	42
22903	38	55074	7	1277	1	56606	42
9312	37	259232	7	51633	1	5087	42
64693	37	8671	7	25801	1	131118	41
4988	37	285419	7	54838	1	3747	41
2675	37	56267	7	81689	1	2774	41
55608	37	64759	7	100132341	1	8715	41
414926	37	10644	7	2537	1	8226	41
166614	37	26960	7	5681	1	23327	41
19	37	29922	7	92703	1	283902	41
285622	37	54578	7	221458	1	1767	41
139538	37	6913	7	93474	1	151354	41
3485	37	8556	7	51571	1	26103	41
54881	37	51555	7	221938	1	1879	41
128153	37	659	7	100169890	1	22903	41
2849	37	23057	7	51119	1	54088	41
22931	37	170692	7	9851	1	9353	41
221078	37	201625	7	1621	1	983	41
90871	37	11214	7	79973	1	137868	41
4922	37	283383	7	81617	1	145741	41
84236	37	57732	7	57185	1	6197	41
1501	37	22876	7	284391	1	8202	41
23358	37	9420	7	26061	1	8829	41
84107	37	54768	7	51239	1	2195	41
6100	37	84898	7	51142	1	170506	41
6326	37	4336	7	8078	1	9637	41
6785	37	55790	7	47	1	4090	41
220441	37	22904	7	11339	1	29103	41
8777	37	6304	7	9688	1	348980	41
285704	37	64788	7	60672	1	9392	41
23767	37	26064	7	6004	1	200734	41
286319	37	283659	7	30834	1	134728	41
1813	37	5243	7	163049	1	23421	41
57626	37	54518	7	1912	1	81792	41
5862	37	4638	7	347733	1	9957	41
2587	37	57492	7	83901	1	6926	41
5128	37	4773	7	57592	1	83657	41
27330	37	127833	7	388531	1	5563	41
1657	37	8128	7	1017	1	252952	41
4986	37	57453	7	4808	1	1647	41
158586	37	26154	7	8869	1	7092	41
157773	37	283078	7	440689	1	7789	41
2564	37	4644	7	54555	1	112399	41
8767	37	286	7	10300	1	64754	41
6451	37	9752	7	54962	1	23426	41
55735	37	23514	7	1158	1	51473	41
139604	37	259230	7	8493	1	767	41
55781	37	51594	7	6203	1	6546	41
401335	36	80133	7	245711	1	6925	41
60560	36	59352	7	4735	1	133022	41
100128076	36	313	7	55282	1	6451	40
1106	36	64388	7	257106	1	10320	40
85450	36	11259	7	91445	1	9686	40
55863	36	9185	7	26046	1	9348	40
400624	36	5820	7	8346	1	10622	40
5985	36	374864	7	3840	1	2675	40
54532	36	9474	7	9715	1	55105	40
3981	36	80217	7	27023	1	79977	40
100113384	36	323	7	81576	1	55603	40
1066	36	56143	7	3206	1	342357	40
60401	36	5212	7	441549	1	157855	40
91937	36	8848	7	80321	1	388011	40
55074	36	56142	7	11258	1	91272	40
23314	36	23352	7	5080	1	9312	40
4481	36	54986	7	2703	1	4915	40
9678	36	220107	7	116840	1	1052	40
4160	36	219771	7	204	1	54875	40
5087	36	23114	7	8467	1	400804	40
91752	36	151056	7	79940	1	6788	40
3417	36	54577	7	91607	1	57561	40
2201	36	896	7	55329	1	64094	40
168975	36	79768	7	1351	1	23390	40
4257	36	3140	7	9055	1	157983	40
6546	36	130507	7	3726	1	493856	40
9953	36	987	7	729338	1	285622	40
11199	36	50649	7	7846	1	441631	40
2202	36	56776	7	25896	1	57615	40
157855	36	1996	7	283991	1	90316	40
5462	36	11030	7	65108	1	6473	40
246175	36	115827	7	6658	1	283598	40
8125	36	5733	7	2010	1	444	40
8202	36	340527	7	26330	1	23105	40
79712	36	10753	7	2335	1	55532	40
144423	36	55008	7	22929	1	25842	40
29035	36	51473	7	440926	1	6326	40
90806	36	23380	7	89765	1	4613	40
79667	36	11036	7	441525	1	114134	40
10320	36	55843	7	6950	1	100128191	40
3142	36	3745	7	811	1	1106	40
51020	36	54765	7	7008	1	27160	40
7337	36	2946	7	3638	1	203413	40
606551	36	729830	7	65121	1	389668	40
414328	36	91574	7	3516	1	55734	40
2043	36	27092	7	58485	1	3037	40
54363	36	90025	7	9166	1	283867	40
51438	36	11228	7	3028	1	1657	40
57584	36	100128977	7	2107	1	23231	40
83473	36	2674	7	11095	1	55500	40
158297	36	90523	7	838	1	642394	40
124912	36	2898	7	22933	1	10125	40
4267	36	29992	7	6975	1	404770	40
84623	36	10893	7	55553	1	25978	39
139599	36	25849	7	5037	1	9953	39
5314	35	147372	7	23307	1	23389	39
27304	35	11278	7	374882	1	594	39
8028	35	4053	7	2547	1	6332	39
23461	35	658	7	10658	1	4488	39
80232	35	29	7	5315	1	11107	39
10557	35	56141	7	23321	1	285704	39
641339	35	79674	7	3091	1	340595	39
26240	35	7049	7	6118	1	221749	39
79776	35	1495	7	50512	1	23080	39
1825	35	731220	7	23067	1	89797	39
140689	35	117531	7	38	1	57484	39
57492	35	203238	7	3550	1	9678	39
1665	35	23421	7	51053	1	100128292	39
10178	35	91752	7	5165	1	5523	39
2713	35	2899	7	3569	1	55211	39
54443	35	90550	7	5126	1	51382	39
90827	35	25942	7	5127	1	219557	39
5713	35	153769	7	3397	1	134111	39
27347	35	10368	7	9412	1	135138	39
389293	35	51134	7	8358	1	4288	39
10531	35	6875	7	5096	1	546	39
339568	35	253738	7	4776	1	8125	39
112858	35	83989	7	8341	1	114884	39
283867	35	6261	7	9886	1	63923	39
80816	35	222611	7	23396	1	9694	39
5369	35	25859	7	125893	1	55717	39
2332	35	349633	7	29990	1	526	39
256815	35	11113	7	1288	1	8777	39
6229	35	81849	7	140856	1	7566	39
546	35	442459	7	122525	1	7881	39
285220	35	57733	7	2110	1	339535	39
26973	35	9442	7	199699	1	1131	39
57381	35	5073	7	51105	1	23554	39
6863	35	4306	7	89978	1	64579	39
342184	35	23294	7	55840	1	9223	39
339263	35	23094	7	5203	1	160335	39
64579	35	224	7	93082	1	5558	39
594	35	1767	7	23635	1	1539	39
597	35	23671	7	9230	1	121551	39
56923	35	114299	7	3213	1	65258	39
85026	35	282966	7	154141	1	2747	39
2774	35	22843	7	3396	1	9897	39
8712	35	56140	7	7077	1	2892	39
8854	35	9811	7	9518	1	22795	39
641516	35	1859	7	8364	1	51125	39
8823	35	23097	7	643803	1	7347	39
8204	35	6093	7	353088	1	55735	39
952	34	7373	7	284359	1	152330	39
317754	34	79644	7	5702	1	51621	39
144742	34	23216	7	9361	1	2012	39
407738	34	283050	7	2639	1	387694	39
27152	34	4299	7	22936	1	220441	39
390	34	667	7	9653	1	8204	39
55352	34	2036	7	64374	1	387263	39
2566	34	7486	7	55889	1	8028	39
55167	34	23179	7	30819	1	162083	39
84059	34	22979	7	353288	1	259282	39
285671	34	4212	7	4967	1	1462	39
57621	34	127253	7	79862	1	644591	39
388011	34	56853	7	375316	1	3142	38
387694	34	9886	7	10608	1	60401	38
81399	34	132884	7	5997	1	63982	38
51473	34	57531	7	30844	1	252948	38
10769	34	776	7	386607	1	6641	38
79109	34	5611	7	79710	1	664	38
10221	34	56138	7	5111	1	27330	38
54769	34	119	7	84275	1	83867	38
5071	34	3908	7	126231	1	29967	38
4089	34	11174	7	6863	1	221833	38
79977	34	652919	7	100033820	1	124912	38
52	34	49855	7	147183	1	27012	38
55634	34	10046	7	3998	1	7386	38
84457	34	51684	7	6605	1	137392	38
9686	34	387129	7	84280	1	2561	38
152110	34	130576	7	8343	1	90665	38
190	34	139221	7	55559	1	19	38
653501	34	64327	7	92106	1	11259	38
9912	34	4988	7	7186	1	3351	38
114	34	64094	7	222234	1	11211	38
92345	34	23418	7	23568	1	5509	38
10265	34	368	7	10352	1	51347	38
29968	34	51701	7	10214	1	58478	38
55102	34	23001	7	200081	1	22941	38
27199	34	4642	7	80273	1	144423	38
5295	34	389799	7	9925	1	7022	38
3779	34	56137	7	51302	1	2849	38
81615	34	6711	7	23211	1	2202	38
664	34	79623	7	6427	1	83893	38
92610	34	56139	7	79672	1	55289	38
55610	34	83990	7	5166	1	773	38
28227	34	80000	7	405	1	80063	38
53353	34	55129	7	340542	1	144742	38
1767	34	2100	7	84901	1	344148	38
23231	34	85019	6	3015	1	145978	38
283768	34	9465	6	91543	1	29968	38
2255	34	51084	6	79877	1	79109	38
23137	34	504189	6	26959	1	143	38
8817	34	460	6	201931	1	29035	38
9734	34	57497	6	3018	1	81615	38
5803	34	160518	6	10063	1	51059	38
1326	34	56136	6	55222	1	27249	38
192668	34	93145	6	126375	1	2043	38
23421	34	114905	6	80765	1	3908	38
80063	34	57156	6	148231	1	79698	38
7058	34	345274	6	7259	1	84236	38
2054	34	27151	6	10156	1	51102	38
11107	34	5746	6	2870	1	94158	38
590	34	2774	6	205327	1	92421	38
170622	34	55771	6	342096	1	25859	38
91298	34	388336	6	4204	1	140432	38
54928	34	728323	6	10938	1	54881	38
26276	34	8538	6	3886	1	26149	38
492303	34	4883	6	399512	1	401145	38
79192	34	85379	6	84876	1	84107	38
22795	34	57502	6	54904	1	53336	38
100130264	34	64240	6	22919	1	4281	38
27085	34	5590	6	128977	1	3910	38
471	33	3269	6	79720	1	645104	38
4012	33	5791	6	79152	1	1813	38
1010	33	2913	6	54556	1	5862	38
7562	33	79977	6	93099	1	119587	37
2619	33	1258	6	494197	1	22979	37
3480	33	389690	6	57697	1	25834	37
56897	33	8412	6	6811	1	57584	37
11122	33	8514	6	55821	1	3485	37
2561	33	64682	6	3024	1	22931	37
22948	33	596	6	284695	1	90871	37
5597	33	81616	6	2846	1	4922	37
91355	33	23071	6	1379	1	116328	37
11254	33	5099	6	3925	1	151647	37
51347	33	57698	6	133015	1	23358	37
5744	33	221078	6	1081	1	6100	37
26235	33	2578	6	2316	1	80816	37
8787	33	256536	6	51277	1	6785	37
3815	33	79834	6	79873	1	3791	37
79413	33	92369	6	8339	1	23767	37
89781	33	57553	6	26291	1	349633	37
57697	33	57157	6	22911	1	641339	37
83636	33	83641	6	472	1	79659	37
27430	33	90134	6	2620	1	54363	37
91523	33	83394	6	9221	1	26059	37
131096	33	10026	6	29944	1	2587	37
26084	33	729884	6	415116	1	5128	37
51179	33	1103	6	3590	1	85450	37
131601	33	27255	6	56978	1	5985	37
1601	33	11138	6	25885	1	285671	37
83443	33	55157	6	64975	1	4986	37
425054	33	3910	6	65117	1	1825	37
5558	33	23180	6	7468	1	158586	37
3790	33	84181	6	80778	1	157773	37
116	33	8503	6	55007	1	55781	37
1499	33	79822	6	4638	1	7402	37
79091	33	25902	6	10895	1	64693	37
131368	33	2257	6	2651	1	2567	37
1617	33	55779	6	829	1	55083	37
2911	33	56172	6	7562	1	414926	37
64094	33	375484	6	55552	1	51112	37
55114	33	145814	6	10215	1	368	37
23327	33	91526	6	285335	1	2201	37
5874	33	1363	6	1514	1	139538	37
84440	33	151647	6	57716	1	131566	37
55117	33	161582	6	10735	1	54928	37
93986	33	90161	6	6795	1	112858	37
10403	33	8291	6	161835	1	286319	37
57472	33	81704	6	3832	1	11199	37
147381	33	57623	6	5100	1	8854	37
64409	33	10446	6	6633	1	55167	37
63923	33	25925	6	84722	1	2564	37
7913	33	84529	6	64710	1	54221	37
79139	33	9612	6	4779	1	266553	37
285362	33	28983	6	226	1	8767	37
84945	33	391001	6	55165	1	641516	37
5586	33	131566	6	134359	1	139604	37
387647	33	151393	6	80267	1	401335	36
91419	33	9681	6	1594	1	400624	36
8829	33	7447	6	91433	1	6863	36
150	33	10743	6	9015	1	3981	36
8613	33	200844	6	2035	1	6304	36
2019	33	151126	6	150763	1	23314	36
150538	33	3093	6	25824	1	4160	36
152404	33	493860	6	51562	1	157697	36
9142	33	9508	6	64648	1	3417	36
64376	32	5163	6	285349	1	8787	36
5376	32	8505	6	285740	1	27152	36
137695	32	2045	6	690	1	115701	36
4293	32	6445	6	339448	1	6095	36
84692	32	79054	6	1155	1	5462	36
51573	32	11124	6	1837	1	246175	36
23452	32	25904	6	1735	1	79667	36
23281	32	100101467	6	56980	1	285362	36
5530	32	388011	6	26138	1	2255	36
5083	32	2972	6	10469	1	731220	36
2620	32	125488	6	58476	1	606551	36
4602	32	90627	6	55166	1	5586	36
100131827	32	64430	6	23014	1	54443	36
389898	32	1788	6	79770	1	5803	36
9867	32	116933	6	65055	1	321	36
27023	32	57787	6	2185	1	283768	36
2637	32	57639	6	126068	1	51438	36
340252	32	2037	6	1870	1	23078	36
8226	32	79718	6	25998	1	26973	36
403257	32	23030	6	4140	1	79776	36
144363	32	56659	6	677794	1	139599	36
56062	32	22885	6	9722	1	60560	36
80834	32	22926	6	8520	1	116443	36
5910	32	100131814	6	5518	1	100128076	36
79666	32	1287	6	377630	1	5597	36
2488	32	256691	6	645752	1	55863	36
728215	32	55619	6	158035	1	79068	36
5209	32	143872	6	284618	1	54532	36
26503	32	4928	6	54677	1	79822	36
9834	32	23139	6	128077	1	100113384	36
6235	32	5558	6	4091	1	1066	36
83992	32	221241	6	25983	1	84898	36
164781	32	9201	6	388552	1	91937	36
3910	32	491	6	54602	1	4481	36
27164	32	55176	6	5382	1	22882	36
26047	32	204801	6	122773	1	83988	36
768211	32	54796	6	51268	1	4257	36
56892	32	6786	6	3020	1	57472	36
729993	32	55816	6	869	1	6595	36
23190	32	219681	6	23660	1	221322	36
2151	32	6916	6	3727	1	90806	36
3791	32	9749	6	55719	1	23137	36
1033	32	343099	6	692158	1	161725	36
64067	32	6579	6	84919	1	100130264	36
10345	32	7039	6	729156	1	51020	36
9972	32	79632	6	80298	1	590	36
4068	32	286133	6	54206	1	9079	36
2638	32	341019	6	5998	1	153769	36
2272	32	1662	6	5971	1	7337	36
57180	32	93589	6	989	1	414328	36
4892	32	64641	6	7737	1	27347	36
388468	32	1124	6	4594	1	1837	35
54790	32	116931	6	800	1	26084	35
2596	32	3479	6	54545	1	23461	35
4888	31	145781	6	23299	1	80232	35
55966	31	9686	6	9867	1	7058	35
144165	31	5465	6	24	1	10557	35
5962	31	159163	6	51574	1	140689	35
4033	31	345930	6	3775	1	8817	35
79940	31	8732	6	5586	1	26276	35
340578	31	5451	6	7832	1	1665	35
11259	31	9650	6	9583	1	2713	35
9451	31	10251	6	254958	1	2620	35
27069	31	23002	6	2171	1	1326	35
151658	31	81533	6	442247	1	10531	35
9759	31	473	6	9993	1	56062	35
26511	31	374868	6	5510	1	339568	35
22915	31	4899	6	9616	1	5369	35
266553	31	64377	6	59343	1	2332	35
144455	31	9655	6	7058	1	9844	35
54492	31	284632	6	49854	1	6229	35
3908	31	5087	6	53822	1	2054	35
64111	31	27314	6	58515	1	4124	35
23676	31	23328	6	55266	1	10221	35
5506	31	25758	6	26256	1	83992	35
7652	31	107	6	2014	1	10477	35
2892	31	83872	6	57506	1	57381	35
112609	31	1644	6	51514	1	79658	35
100192379	31	10152	6	401898	1	3790	35
55191	31	374786	6	414062	1	597	35
85453	31	84959	6	6734	1	56923	35
29104	31	111	6	4926	1	79937	35
81790	31	7409	6	890	1	57180	35
256979	31	8795	6	3725	1	164781	35
1871	31	57481	6	10481	1	27304	35
1395	31	11274	6	729767	1	6854	35
64318	31	25825	6	448835	1	987	35
64078	31	26297	6	146212	1	26240	35
339788	31	23321	6	57209	1	26033	35
23184	31	23576	6	55829	1	22854	35
1240	31	9955	6	645369	1	1601	35
317781	31	222256	6	54873	1	55112	35
23080	31	8528	6	8356	1	286183	35
440689	31	8942	6	9564	1	55634	35
23389	31	5522	6	153020	1	9867	35
29761	31	8464	6	2629	1	90827	35
795	31	83752	6	1999	1	5713	35
900	31	221178	6	6569	1	389293	35
442454	31	2869	6	55345	1	256815	35
23528	31	8001	6	1650	1	339263	35
692099	31	23229	6	4856	1	79091	35
4330	31	5138	6	7431	1	6907	35
151647	31	654466	6	51188	1	4293	35
64429	31	10335	6	4082	1	3779	35
157638	31	4771	6	10993	1	425054	35
5983	31	5048	6	4698	1	85026	35
642394	31	54462	6	134548	1	8712	35
58508	31	81550	6	2002	1	3786	35
4211	31	3655	6	3337	1	11228	35
25859	31	84750	6	9824	1	131096	35
83732	31	5802	6	55729	1	8823	35
10950	31	2560	6	993	1	27085	35
121551	31	2742	6	51754	1	10049	35
6752	31	6595	6	151230	1	11254	34
223117	31	7324	6	155370	1	5209	34
112487	31	6855	6	7857	1	10345	34
55599	31	344558	6	6272	1	2566	34
340595	31	339896	6	64777	1	57697	34
3382	31	56098	6	94039	1	57621	34
8543	31	6905	6	54868	1	5910	34
137075	31	23619	6	83877	1	26511	34
26040	31	145820	6	28958	1	84457	34
10477	31	55633	6	10281	1	3358	34
9951	31	10129	6	57142	1	84966	34
157697	31	56651	6	732275	1	6444	34
10015	31	5336	6	6046	1	653501	34
23657	31	50	6	84684	1	1793	34
79822	30	387601	6	3021	1	93986	34
23597	30	6196	6	137735	1	460	34
429	30	53630	6	51050	1	10265	34
10022	30	4651	6	171489	1	5983	34
51133	30	257313	6	3203	1	1240	34
401535	30	23120	6	100170228	1	6586	34
4915	30	4650	6	3217	1	27199	34
27122	30	2908	6	9481	1	5295	34
22941	30	7089	6	112495	1	64077	34
641517	30	23268	6	10276	1	196527	34
22979	30	6096	6	1836	1	131601	34
729467	30	4199	6	81850	1	92610	34
9843	30	8738	6	79955	1	55610	34
81930	30	266553	6	80222	1	28227	34
9364	30	9372	6	5075	1	5063	34
84250	30	346673	6	84720	1	5874	34
100192378	30	130888	6	4495	1	192668	34
84321	30	92370	6	84790	1	80224	34
90423	30	81035	6	4809	1	340252	34
83955	30	123041	6	57474	1	7562	34
375513	30	4802	6	51084	1	144455	34
342538	30	8672	6	200844	1	8224	34
55320	30	202181	6	23597	1	170622	34
284695	30	163782	6	8347	1	256764	34
3423	30	23231	6	653643	1	79192	34
114760	30	23250	6	152579	1	2736	34
91461	30	85445	6	10678	1	100131827	34
6595	30	54070	6	51447	1	154215	34
161291	30	400961	6	84570	1	7447	34
389033	30	55100	6	159296	1	317754	34
9317	30	55328	6	284424	1	114876	34
8755	30	8379	6	29086	1	2042	34
25950	30	22999	6	285381	1	390	34
114884	30	9289	6	83698	1	55352	34
140803	30	222183	6	25822	1	89781	34
1129	30	144100	6	8303	1	10403	34
55632	30	117247	6	131601	1	23452	34
4692	30	89846	6	6009	1	3815	34
220992	30	53616	6	54823	1	81399	34
255738	30	4331	6	3010	1	2444	34
10625	30	256764	6	4946	1	10769	34
8445	30	64420	6	2118	1	131034	34
6925	30	31	6	201232	1	54769	34
9588	30	5998	6	25928	1	3354	34
60528	30	54207	6	139067	1	4089	34
6860	30	64097	6	3151	1	27255	34
368	30	51281	6	23493	1	256536	34
1462	30	54856	6	6187	1	52	34
791114	30	51319	6	22873	1	8613	34
135138	30	89853	6	100170841	1	190	34
9450	30	84288	6	94134	1	92345	34
23586	30	6487	5	163227	1	57128	34
646	30	23081	5	162466	1	55102	34
64077	30	27324	5	51605	1	10082	34
56985	30	440107	5	89781	1	27164	34
152573	30	10413	5	79629	1	10006	34
442247	30	84418	5	54821	1	51179	34
64426	30	83544	5	79733	1	114792	34
57678	30	84893	5	5775	1	4745	34
23287	30	55230	5	113451	1	6695	34
10049	30	10318	5	284	1	200150	34
10006	30	3360	5	9813	1	91298	34
80316	30	9425	5	252839	1	492303	34
84912	30	492	5	9253	1	285768	34
113835	30	54622	5	386684	1	2596	34
23357	30	57705	5	5478	1	83443	34
2444	30	9736	5	23397	1	471	33
10438	30	8840	5	54704	1	1871	33
84216	30	219578	5	93058	1	2619	33
4124	30	5727	5	8854	1	27133	33
1487	30	114088	5	7125	1	4774	33
114134	30	22955	5	80712	1	55031	33
6473	30	57456	5	7372	1	5083	33
10944	30	256471	5	285605	1	389898	33
644139	30	26577	5	54090	1	5744	33
153769	29	55260	5	3050	1	84909	33
60559	29	57125	5	6349	1	26235	33
64393	29	54504	5	9421	1	26503	33
7681	29	9482	5	8930	1	79413	33
11156	29	2888	5	8784	1	83636	33
4214	29	166614	5	2569	1	27430	33
10575	29	154141	5	23627	1	91523	33
155370	29	126668	5	337875	1	51573	33
5860	29	1588	5	7528	1	25825	33
27328	29	80243	5	26084	1	51133	33
140767	29	4126	5	3321	1	1617	33
5810	29	84251	5	65122	1	55114	33
139886	29	57551	5	1523	1	3363	33
283726	29	27143	5	10912	1	80834	33
131566	29	153090	5	664701	1	147381	33
5456	29	145270	5	54552	1	147372	33
6529	29	9261	5	642946	1	6235	33
2567	29	404220	5	100170221	1	256979	33
338428	29	2813	5	79140	1	64078	33
3358	29	515	5	125950	1	51555	33
7026	29	389840	5	79804	1	2762	33
158696	29	4772	5	89953	1	27303	33
441430	29	8036	5	54491	1	91419	33
55857	29	341208	5	340602	1	768211	33
79660	29	7010	5	8106	1	27023	33
1780	29	79971	5	57180	1	150538	33
375449	29	83439	5	9521	1	4012	33
120114	29	154807	5	169834	1	56897	33
266695	29	283867	5	730101	1	108	33
8790	29	288	5	280636	1	22948	33
1131	29	8516	5	84969	1	4892	33
3354	29	642987	5	170082	1	91355	33
6622	29	23303	5	124222	1	27069	33
6386	29	149840	5	653677	1	25925	33
131583	29	55028	5	80011	1	5376	33
8573	29	3781	5	3209	1	55843	33
6433	29	55214	5	10420	1	116	33
151648	29	50807	5	9709	1	1499	33
84898	29	27161	5	84717	1	9779	33
5885	29	6450	5	3123	1	131368	33
375056	29	9839	5	3191	1	6792	33
8100	29	8202	5			83643	33
731220	29	23316	5			54622	33
161357	29	128153	5			23414	33
10426	29	7093	5			55117	33
51182	29	2322	5			1780	33
6594	29	84658	5			9972	33
8263	29	273	5			7913	33
1030	29	114783	5			79139	33
5567	29	4134	5			84945	33
160335	29	157807	5			9889	33
401507	29	824	5			387647	33
51313	29	7253	5			11278	33
55270	29	134353	5			150	33
642938	29	84319	5			2019	33
4929	29	7158	5			81790	33
151449	29	221981	5			9142	33
22847	29	7088	5			64376	32
163223	29	123036	5			5797	32
55821	29	10254	5			6905	32
4935	29	5682	5			5530	32
114876	29	57540	5			54897	32
7984	29	160851	5			4330	32
143	29	202333	5			2637	32
5569	29	90141	5			729582	32
83692	29	401036	5			401237	32
54888	29	125228	5			8543	32
339855	29	143570	5			403257	32
594840	29	27246	5			144363	32
1591	29	463	5			9308	32
83893	29	389207	5			5332	32
8559	29	8566	5			79940	32
8878	29	28966	5			5602	32
6347	29	54714	5			58508	32
6304	29	9704	5			4739	32
349633	29	23335	5			221935	32
23245	29	60468	5			9423	32
10970	29	64849	5			440689	32
11178	29	333	5			79722	32
83941	29	2273	5			2986	32
51143	29	54629	5			55821	32
252950	29	118788	5			113835	32
23150	29	6546	5			375612	32
5937	29	2984	5			55857	32
959	29	728190	5			29761	32
9863	29	9889	5			23190	32
3617	29	57186	5			5567	32
118429	29	9456	5			1033	32
2736	29	135112	5			29104	32
257194	29	10049	5			223117	32
9308	28	91368	5			116449	32
26520	28	221294	5			60528	32
30845	28	152189	5			4068	32
25878	28	10180	5			144165	32
4552	28	65061	5			54790	32
2770	28	345557	5			137695	32
85365	28	55222	5			151658	32
81553	28	90957	5			84692	32
6014	28	57178	5			1129	32
55273	28	400410	5			9650	32
3735	28	100130331	5			4602	32
64219	28	5337	5			3084	32
83550	28	4774	5			23150	32
460	28	257415	5			83692	32
9847	28	80150	5			4033	32
4774	28	221391	5			7021	32
114805	28	5616	5			6622	32
64150	28	9971	5			127602	32
6788	28	90	5			5791	32
153768	28	3426	5			375513	32
2956	28	164656	5			642938	32
9340	28	55296	5			150350	32
4646	28	3983	5			81553	32
3052	28	10800	5			27185	32
3350	28	57700	5			79666	32
100101116	28	1807	5			2488	32
5788	28	11332	5			10667	32
7447	28	53904	5			55008	32
57478	28	5924	5			57528	32
93556	28	63892	5			55757	32
728495	28	60678	5			9834	32
3843	28	22901	5			10777	32
4671	28	23101	5			4216	32
1407	28	26005	5			23676	32
10777	28	54830	5			8100	32
3074	28	9895	5			56892	32
8284	28	3241	5			8848	32
2903	28	9509	5			55966	32
56606	28	55608	5			2151	32
285180	28	84083	5			2638	32
256536	28	2736	5			388468	32
3914	28	8633	5			54927	32
79695	28	136227	5			2766	31
23500	28	143884	5			5962	31
4216	28	121214	5			2908	31
8622	28	2561	5			340578	31
80145	28	55130	5			7399	31
414235	28	387119	5			9451	31
55133	28	27333	5			7652	31
166647	28	89796	5			339855	31
3605	28	7695	5			9450	31
27255	28	57020	5			400966	31
54988	28	6611	5			9843	31
7021	28	257203	5			80243	31
150350	28	55809	5			3667	31
118427	28	54852	5			22915	31
56255	28	6652	5			64215	31
170689	28	5493	5			10274	31
145946	28	3000	5			51182	31
10957	28	50614	5			100192379	31
80712	28	114793	5			6815	31
987	28	6453	5			55191	31
143098	28	646982	5			727936	31
158471	28	387694	5			85453	31
151507	28	204474	5			1395	31
8803	28	7296	5			64318	31
11228	28	11107	5			339788	31
64215	28	2891	5			23184	31
170302	28	5125	5			80003	31
399670	28	3730	5			143098	31
51194	28	2734	5			9586	31
441061	28	349114	5			777	31
9891	28	57591	5			3617	31
3458	28	9943	5			100192378	31
50859	28	55353	5			900	31
221035	28	23191	5			55129	31
11044	28	817	5			442454	31
9889	28	349152	5			51313	31
3667	28	5450	5			10512	31
440	28	53405	5			9628	31
127124	28	57562	5			55619	31
58477	28	23258	5			4211	31
84850	28	2893	5			89978	31
441432	28	143384	5			442247	31
2668	28	10499	5			83732	31
149297	28	2786	5			10950	31
285190	28	5906	5			8445	31
54360	28	8522	5			6752	31
10285	28	92597	5			55599	31
55536	28	5321	5			6660	31
254065	28	84376	5			10015	31
1368	28	10057	5			4888	31
55553	28	307	5			9955	31
727936	28	114789	5			65084	31
5203	28	26524	5			56651	31
201595	28	2580	5			285419	31
4653	28	57795	5			23500	31
256764	28	79648	5			283455	31
3751	27	79903	5			140803	31
4082	27	29102	5			57497	31
25940	27	11167	5			5937	31
23078	27	27156	5			64111	31
79659	27	25817	5			10251	31
10228	27	57038	5			5506	31
1879	27	389396	5			9317	31
80731	27	84062	5			744	31
7336	27	122046	5			23586	31
196477	27	63923	5			8618	31
55319	27	8555	5			23597	31
51454	27	25975	5			10886	31
51256	27	115426	5			317781	31
51663	27	25992	5			387129	31
139804	27	4008	5			57478	31
79783	27	1080	5			795	31
873	27	23382	5			23528	31
51290	27	29123	5			5592	31
85416	27	284434	5			692099	31
645687	27	54659	5			10625	31
3759	27	4300	5			55028	31
10886	27	283219	5			64429	31
26578	27	2824	5			157638	31
79937	27	3791	5			9340	31
149041	27	9258	5			284695	31
340094	27	55690	5			463	31
196	27	2048	5			5788	31
54981	27	64852	5			112487	31
9452	27	54880	5			51334	31
65084	27	80313	5			51194	31
116843	27	85449	5			3382	31
27309	27	7874	5			137075	31
353324	27	93627	5			23657	31
10512	27	1757	5			83752	30
6854	27	54579	5			429	30
25825	27	8110	5			641517	30
1081	27	8735	5			285190	30
81796	27	5406	5			2530	30
25782	27	10242	5			64283	30
2766	27	340706	5			9364	30
346562	27	57486	5			84250	30
79785	27	5095	5			149297	30
63904	27	7405	5			55133	30
6815	27	9404	5			90423	30
55862	27	10230	5			29953	30
55006	27	440073	5			55320	30
10106	27	10742	5			51454	30
285627	27	22983	5			84187	30
2072	27	81570	5			54981	30
8403	27	6718	5			337876	30
79729	27	349565	5			3423	30
5771	27	23633	5			114760	30
353345	27	55819	5			91461	30
54495	27	9627	5			9891	30
374860	27	100128811	5			389033	30
645784	27	23291	5			220107	30
94234	27	1285	5			56853	30
84103	27	23208	5			55632	30
1630	27	148	5			4692	30
337985	27	2776	5			155435	30
57094	27	23286	5			255738	30
81501	27	5380	5			100128811	30
655	27	63035	5			6529	30
144402	27	5066	5			11162	30
8685	27	9874	5			155370	30
146822	27	23406	5			51084	30
79582	27	152687	5			9229	30
2219	27	7003	5			152573	30
1429	27	1806	5			64426	30
4747	27	129049	5			23287	30
84433	27	57554	5			254065	30
54361	27	3680	5			25878	30
7424	27	6504	5			10944	30
79618	27	1408	5			644139	30
23090	27	7643	5			10022	30
11162	27	57536	5			118427	30
22882	27	51334	5			10426	30
117608	27	56952	5			401535	30
64779	27	389072	5			27122	30
51059	27	1149	5			729467	30
7130	27	9149	5			81930	30
171484	27	23413	5			83941	30
83938	27	1761	5			84321	30
153241	27	23181	5			83955	30
337876	27	54657	5			342538	30
387066	27	160762	5			1768	30
25925	27	1956	5			285627	30
94081	26	55628	5			56999	30
3066	26	84902	5			23092	30
6845	26	4124	5			161291	30
221322	26	728411	5			8755	30
286411	26	2651	5			25950	30
23426	26	55576	5			10957	30
115207	26	5305	5			220992	30
3486	26	126859	5			81796	30
401265	26	347365	5			9588	30
685	26	54438	5			7068	30
463	26	339184	5			4255	30
1284	26	126820	5			6860	30
116443	26	55297	5			791114	30
127795	26	114876	5			646	30
3824	26	55568	5			56985	30
4146	26	84766	5			1407	30
147372	26	51455	5			6594	30
51555	26	136895	5			8622	30
10194	26	154796	5			57678	30
154822	26	7226	5			266695	30
51741	26	18	5			80316	30
26259	26	55090	5			84912	30
54093	26	145508	5			23357	30
79668	26	10905	5			10438	30
11278	26	6447	5			3350	30
27072	26	6847	5			1487	30
2530	26	54502	5			85416	30
6387	26	2556	5			7681	29
1602	26	8913	5			11156	29
80243	26	54566	5			4214	29
220323	26	64762	5			10575	29
84125	26	3358	5			26064	29
29942	26	84952	5			5860	29
55635	26	220965	5			222223	29
321	26	286046	5			30845	29
56999	26	93492	5			140767	29
115701	26	55024	5			130574	29
54622	26	466	5			54988	29
2762	26	26043	5			5456	29
8310	26	4154	5			80146	29
9197	26	1121	5			64430	29
8850	26	23504	5			338428	29
83930	26	127700	5			7026	29
51334	26	57624	5			645687	29
22807	26	6119	5			8790	29
27292	26	3354	5			5095	29
283777	26	11057	5			64764	29
5791	26	857	5			1429	29
348926	26	11238	5			5810	29
9369	26	441094	5			6386	29
10056	26	283358	5			131583	29
6905	26	203102	5			10507	29
84636	26	10507	5			441432	29
57335	26	8027	5			151648	29
57484	26	10666	5			5885	29
253943	26	5184	5			375056	29
29953	26	55770	5			1602	29
84858	26	112752	5			8263	29
338645	26	285172	5			51134	29
642587	26	80019	5			401507	29
9107	26	90362	5			4929	29
130574	26	23048	5			151449	29
64854	26	79839	5			23040	29
155435	26	23136	5			22847	29
158798	26	9745	4			163223	29
340485	26	7328	4			79668	29
54431	26	6616	4			5569	29
2121	26	25	4			594840	29
23411	26	57713	4			5746	29
133121	26	4255	4			8559	29
199221	26	5786	4			8878	29
23200	26	127829	4			166647	29
11075	26	55612	4			646982	29
10040	26	64282	4			11178	29
170067	26	4643	4			55862	29
1176	26	84193	4			252950	29
284688	26	440699	4			114883	29
5205	26	541471	4			153768	29
127247	26	1295	4			959	29
4255	26	2313	4			79695	29
9685	26	440193	4			11227	29
6870	26	126204	4			83857	29
79366	26	10427	4			118429	29
89978	26	84274	4			171484	29
9650	26	10320	4			388336	29
55028	26	5009	4			60559	29
231	26	196951	4			23213	29
2235	26	5214	4			23022	29
54490	26	114569	4			64393	29
166793	26	253980	4			5203	29
55843	26	23031	4			25782	29
340602	26	23007	4			3914	29
161725	26	153579	4			283050	29
55112	25	79953	4			57101	29
158880	25	9180	4			57178	29
55031	25	120935	4			139886	29
219429	25	326624	4			283726	29
10251	25	57491	4			221035	29
8609	25	79602	4			374860	29
154091	25	8204	4			158696	29
51678	25	2737	4			80309	29
51123	25	26278	4			441430	29
56651	25	51652	4			79660	29
2042	25	7078	4			100170939	29
728409	25	149992	4			441061	29
56254	25	133482	4			64779	29
11227	25	220963	4			64839	29
645367	25	79817	4			64150	29
201973	25	10777	4			3763	29
10455	25	80063	4			6433	29
129446	25	26010	4			5144	29
9480	25	9711	4			54714	29
2331	25	146057	4			4082	29
79649	25	26523	4			1030	29
8848	25	79807	4			55270	29
255520	25	25827	4			6387	29
100170939	25	8708	4			4935	29
29974	25	9112	4			7984	29
163404	25	56097	4			79785	29
8507	25	2970	4			54888	29
389763	25	6314	4			1591	29
5555	25	9441	4			80712	29
57560	25	10048	4			6347	29
9955	25	2555	4			144402	29
2908	25	799	4			10970	29
1746	25	25791	4			2742	29
9671	25	150350	4			51143	29
9935	25	79742	4			148696	29
58484	25	4898	4			10228	28
10166	25	22929	4			387066	28
81792	25	90529	4			26520	28
894	25	8745	4			4552	28
84210	25	23025	4			2770	28
91584	25	622	4			64219	28
84504	25	6733	4			1081	28
441046	25	154810	4			9847	28
22854	25	8907	4			10106	28
55619	25	4084	4			4646	28
641455	25	154075	4			3052	28
116437	25	139322	4			22807	28
23462	25	132	4			93556	28
54995	25	64374	4			8609	28
51322	25	1282	4			3843	28
170825	25	393	4			4671	28
23379	25	3800	4			3074	28
65217	25	22802	4			2334	28
6263	25	80024	4			285180	28
100128811	25	3915	4			285780	28
55083	25	9325	4			169792	28
57497	25	55187	4			346562	28
89866	25	780776	4			80145	28
255488	25	79838	4			3751	28
148696	25	4704	4			9685	28
8322	25	377677	4			27072	28
221687	25	56938	4			26578	28
23626	25	55227	4			56255	28
29995	25	55744	4			5136	28
219790	25	57552	4			10160	28
5908	25	23647	4			8803	28
3308	25	91351	4			6845	28
7274	25	26058	4			100130331	28
285768	25	375940	4			5521	28
83643	25	594	4			54914	28
60625	25	133584	4			26207	28
3239	25	79925	4			127124	28
23243	25	26051	4			8997	28
3094	25	5792	4			55319	28
2210	25	386617	4			340485	28
150763	25	8398	4			23216	28
55008	25	7224	4			10285	28
10880	25	3977	4			222256	28
2131	25	3672	4			1368	28
153020	25	2177	4			4653	28
6641	25	284415	4			55691	28
139596	25	6505	4			26259	28
23283	25	57544	4			133121	28
56977	25	6564	4			374462	28
644511	25	9071	4			85365	28
26118	25	5201	4			6718	28
9947	25	4921	4			55273	28
10160	25	65055	4			3735	28
213	25	100129066	4			9910	28
374462	25	10100	4			83550	28
94240	25	84632	4			781	28
80852	25	440712	4			84433	28
157657	25	56980	4			2956	28
10736	25	100170939	4			7143	28
80196	25	7294	4			8310	28
11340	25	154661	4			56776	28
3181	25	23241	4			100101116	28
114041	25	3600	4			10056	28
122060	25	161145	4			728495	28
8293	25	10595	4			8284	28
690	25	30815	4			23224	28
53918	25	5992	4			10533	28
389705	25	80310	4			1859	28
23213	25	51719	4			23086	28
3122	25	4522	4			414235	28
5825	25	23116	4			5205	28
161835	25	51151	4			3605	28
730811	25	23523	4			114088	28
4043	25	5067	4			117154	28
8481	25	84678	4			10395	28
129521	25	240	4			7626	28
4948	25	25890	4			170689	28
374659	25	64744	4			145946	28
23066	25	26009	4			151507	28
11073	25	89765	4			84125	28
285593	24	10006	4			170302	28
1804	24	644150	4			399670	28
57568	24	220047	4			3458	28
64764	24	10563	4			94081	28
51557	24	55240	4			11044	28
9646	24	22866	4			440	28
283011	24	7903	4			58477	28
353274	24	83849	4			84850	28
645840	24	55760	4			2668	28
728712	24	10840	4			54360	28
200728	24	56922	4			55536	28
157313	24	55313	4			127795	28
5095	24	375748	4			116437	28
150000	24	57107	4			201595	28
10507	24	65125	4			25940	27
389206	24	57282	4			64854	27
51112	24	57533	4			23247	27
9781	24	7326	4			51663	27
441601	24	10512	4			79400	27
442720	24	64793	4			6870	27
387129	24	400866	4			2121	27
4254	24	65244	4			3759	27
50943	24	978	4			7074	27
83752	24	5257	4			51312	27
57528	24	50999	4			149041	27
6128	24	10645	4			3632	27
57178	24	29953	4			340094	27
3298	24	23768	4			196	27
2820	24	5764	4			27309	27
6865	24	11227	4			266722	27
84909	24	5297	4			23071	27
51001	24	84102	4			10743	27
2297	24	152002	4			145282	27
4281	24	10599	4			353324	27
55164	24	400322	4			60495	27
10550	24	7156	4			81532	27
23041	24	23228	4			63904	27
160419	24	84188	4			55006	27
6907	24	26031	4			203238	27
51312	24	2200	4			5825	27
10003	24	5126	4			84103	27
80821	24	285668	4			5079	27
285419	24	4647	4			8850	27
23429	24	58517	4			22999	27
8317	24	161436	4			1794	27
9388	24	56995	4			2037	27
114800	24	4864	4			146822	27
4325	24	79705	4			2219	27
342125	24	785	4			8499	27
7466	24	4857	4			54361	27
221656	24	953	4			149992	27
23107	24	6565	4			7424	27
145942	24	23235	4			50514	27
255025	24	79679	4			4146	27
65018	24	10202	4			117608	27
388021	24	55086	4			7130	27
83699	24	125336	4			5583	27
347148	24	54843	4			53358	27
63931	24	3559	4			58484	27
93653	24	840	4			114781	27
100128239	24	26575	4			153241	27
132625	24	6815	4			375567	27
79694	24	7503	4			23411	27
221718	24	57643	4			51422	27
1040	24	1106	4			10455	27
57631	24	51773	4			7336	27
56033	24	3784	4			196477	27
286144	24	23387	4			80852	27
54813	24	13	4			51256	27
169522	24	5362	4			10913	27
79866	24	252983	4			57186	27
30849	24	401082	4			94240	27
54465	24	158067	4			2235	27
5010	24	10841	4			139804	27
2028	24	4216	4			873	27
90655	24	3563	4			9480	27
6760	24	286148	4			221692	27
158787	24	8459	4			115827	27
51715	24	145783	4			340602	27
5063	24	255082	4			51290	27
55660	24	84498	4			151056	27
8774	24	64077	4			79618	27
9079	24	219621	4			55816	27
27133	24	160857	4			9452	27
9519	24	2969	4			618	27
105	24	6005	4			116843	27
10010	24	7461	4			100101467	27
1843	24	96459	4			57631	27
63874	24	3416	4			80196	27
6674	24	10428	4			138241	27
928	24	284992	4			9197	27
54714	24	124152	4			283777	27
494118	24	9882	4			10194	27
256880	24	950	4			60676	27
387978	24	57699	4			340562	27
100101266	24	286749	4			23462	27
164380	24	151963	4			2072	27
10913	24	54521	4			8403	27
4633	24	282996	4			129446	27
6566	24	5801	4			79729	27
639	24	131873	4			5771	27
11326	24	140730	4			353345	27
9537	24	23213	4			54495	27
9255	24	4248	4			497258	27
[truncated: 14,407 more rows]
