# Supplementary material for: Genome-wide analysis of regions similar to promoters of histone genes
Source: BMC Syst Biol. 2010 May 28;4(Suppl 1):S4. doi: 10.1186/1752-0509-4-S1-S4 (PMC2880410; doi:10.1186/1752-0509-4-S1-S4)
Supplement: Additional file 18 [file 1752-0509-4-S1-S4-S18.xls]

## Sheet: Biological Process
GOID	Ontology	Term	q	m	t	k	genes	log_odds_ratio	p
GO:0006334	biological_process	nucleosome assembly	43	85	18587	1247	P16403 // P16402 // P10412 // P16401 // P22492 // P20671 // P16104 // P0C0S5 // P58876 // P33778 // P84243 // Q02539 // P26583 // Q9H0U9 // Q16695 // Q99878 // Q93077 // P04908 // Q6FI13 // Q16777 // Q99880 // Q99877 // Q99879 // Q93079 // P62807 // P23527 // Q16778 // P68431 // O60264 // P0C0S8 // P06899 // Q9BTM1 // Q96KK5 // O60814 // Q7L7L0 // Q8N257 // Q8IZA3 // Q96QV6 // Q8IUE6 // Q71DI3 //…	2.91463	3.81079e-27
GO:0034728	biological_process	nucleosome organization	45	94	18587	1247	P16403 // P16402 // P10412 // P16401 // P22492 // P20671 // P16104 // P0C0S5 // P58876 // P33778 // P84243 // Q02539 // P26583 // Q969G3 // P09430 // Q9H0U9 // Q16695 // Q99878 // Q93077 // P04908 // Q6FI13 // Q16777 // Q99880 // Q99877 // Q99879 // Q93079 // P62807 // P23527 // Q16778 // P68431 // O60264 // P0C0S8 // P06899 // Q9BTM1 // Q96KK5 // O60814 // Q7L7L0 // Q8N257 // Q8IZA3 // Q96QV6 //…	2.83502	5.07847e-27
GO:0006323	biological_process	DNA packaging	50	118	18587	1247	P16403 // P16402 // P10412 // P16401 // P22492 // P20671 // P16104 // P0C0S5 // P58876 // P33778 // P84243 // Q02539 // P26583 // Q9H0U9 // P41227 // Q16695 // Q99878 // Q93077 // P04908 // Q6FI13 // Q16777 // Q99880 // Q99877 // Q99879 // Q93079 // P62807 // P23527 // Q16778 // P68431 // O60264 // O14929 // P0C0S8 // P06899 // O95831 // Q15021 // O43823 // Q15003 // Q9BXS6 // Q9BTM1 // Q96KK5 //…	2.65897	8.63158e-27
GO:0031497	biological_process	chromatin assembly	43	88	18587	1247	P16403 // P16402 // P10412 // P16401 // P22492 // P20671 // P16104 // P0C0S5 // P58876 // P33778 // P84243 // Q02539 // P26583 // Q9H0U9 // Q16695 // Q99878 // Q93077 // P04908 // Q6FI13 // Q16777 // Q99880 // Q99877 // Q99879 // Q93079 // P62807 // P23527 // Q16778 // P68431 // O60264 // P0C0S8 // P06899 // Q9BTM1 // Q96KK5 // O60814 // Q7L7L0 // Q8N257 // Q8IZA3 // Q96QV6 // Q8IUE6 // Q71DI3 //…	2.86459	2.56547e-26
GO:0065004	biological_process	protein-DNA complex assembly	43	92	18587	1247	P16403 // P16402 // P10412 // P16401 // P22492 // P20671 // P16104 // P0C0S5 // P58876 // P33778 // P84243 // Q02539 // P26583 // Q9H0U9 // Q16695 // Q99878 // Q93077 // P04908 // Q6FI13 // Q16777 // Q99880 // Q99877 // Q99879 // Q93079 // P62807 // P23527 // Q16778 // P68431 // O60264 // P0C0S8 // P06899 // Q9BTM1 // Q96KK5 // O60814 // Q7L7L0 // Q8N257 // Q8IZA3 // Q96QV6 // Q8IUE6 // Q71DI3 //…	2.80046	2.82368e-25
GO:0006333	biological_process	chromatin assembly or disassembly	50	128	18587	1247	P16403 // P16402 // P10412 // P16401 // P22492 // P20671 // P16104 // P0C0S5 // P58876 // P33778 // P84243 // Q02539 // P26583 // Q969G3 // P09430 // Q9H0U9 // Q16695 // Q99878 // Q93077 // P04908 // Q6FI13 // Q16777 // Q99880 // Q99877 // Q99879 // Q93079 // P62807 // P23527 // Q16778 // P68431 // O60264 // P0C0S8 // P06899 // Q8N5Y2 // P45973 // Q4LE39 // Q99549 // Q9BTM1 // Q8TD26 // Q96KK5 //…	2.54162	9.13952e-25
GO:0006996	biological_process	organelle organization	173	1302	18587	1247	P35611 // P04075 // Q9P2R6 // Q07812 // Q05682 // P27797 // P52907 // P20248 // P14635 // P41002 // Q16181 // Q99741 // Q12834 // P30304 // P24941 // P41208 // P33552 // P50402 // P11171 // Q15910 // Q14289 // P21333 // P09912 // P12956 // P04062 // P36969 // P16403 // P16402 // P10412 // P16401 // P22492 // P20671 // P16104 // P0C0S5 // P58876 // P33778 // P84243 // Q02539 // P09429 // P26583 //…	0.985875	3.85747e-17
GO:0034621	biological_process	cellular macromolecular complex subunit organization	70	333	18587	1247	P27797 // Q14289 // P21333 // P16403 // P16402 // P10412 // P16401 // P22492 // P20671 // P16104 // P0C0S5 // P58876 // P33778 // P84243 // Q02539 // P26583 // Q14197 // P16949 // P40692 // O00217 // Q969G3 // P62316 // P62306 // Q15633 // P09430 // Q9H0U9 // Q13748 // P23258 // Q15637 // Q71U36 // Q16695 // Q99878 // Q93077 // P04908 // Q6FI13 // Q16777 // Q99880 // Q99877 // Q99879 // Q93079 //…	1.64767	2.00578e-16
GO:0006325	biological_process	chromatin organization	74	380	18587	1247	Q9P2R6 // Q15910 // P36969 // P16403 // P16402 // P10412 // P16401 // P22492 // P20671 // P16104 // P0C0S5 // P58876 // P33778 // P84243 // Q02539 // P09429 // P26583 // P05204 // Q969G3 // P54274-1 // P09430 // Q9H0U9 // O96028 // Q92784 // Q16695 // Q99878 // Q93077 // P04908 // Q6FI13 // Q16777 // Q99880 // Q99877 // Q99879 // Q93079 // P62807 // P23527 // Q16778 // P68431 // O60264 // O14929 …	1.53736	2.13625e-15
GO:0034622	biological_process	cellular macromolecular complex assembly	63	296	18587	1247	P27797 // Q14289 // P21333 // P16403 // P16402 // P10412 // P16401 // P22492 // P20671 // P16104 // P0C0S5 // P58876 // P33778 // P84243 // Q02539 // P26583 // P40692 // O00217 // P62316 // P62306 // Q15633 // Q9H0U9 // Q13748 // P23258 // Q15637 // Q71U36 // Q16695 // Q99878 // Q93077 // P04908 // Q6FI13 // Q16777 // Q99880 // Q99877 // Q99879 // Q93079 // P62807 // P23527 // Q16778 // P68431 //…	1.66559	4.93389e-15
GO:0051276	biological_process	chromosome organization	84	487	18587	1247	Q9P2R6 // Q15910 // P12956 // P36969 // P16403 // P16402 // P10412 // P16401 // P22492 // P20671 // P16104 // P0C0S5 // P58876 // P33778 // P84243 // Q02539 // P09429 // P26583 // P05204 // P49959 // Q969G3 // P54274-1 // P54274 // P09430 // Q9H0U9 // O96028 // Q92784 // Q16695 // Q99878 // Q93077 // P04908 // Q6FI13 // Q16777 // Q99880 // Q99877 // Q99879 // Q93079 // P62807 // P23527 // Q16778 …	1.3623	3.58886e-14
GO:0060255	biological_process	regulation of macromolecule metabolic process	331	3297	18587	1247	P35611 // P30556 // P27540 // Q9P2R6 // P46100 // Q07812 // Q13886 // P27797 // P52907 // P04040 // Q13191 // P20248 // Q99741 // P55290 // P24941 // Q13216-1 // Q13216 // Q49AN0 // P39880 // P35638 // Q92988 // P50570 // Q01094 // Q14209 // O00716 // P42892 // P55010 // Q15717 // P78545 // Q9UKW6 // P19419 // P18074 // O14944 // P62495 // O00321 // P43268 // Q15910 // Q14289 // P21333 // P12956 …	0.58151	5.6883e-14
GO:0010468	biological_process	regulation of gene expression	297	2878	18587	1247	P27540 // Q9P2R6 // P46100 // Q07812 // Q13886 // P27797 // P04040 // P20248 // P55290 // P24941 // Q13216 // Q49AN0 // P39880 // P35638 // Q92988 // P50570 // Q01094 // Q14209 // O00716 // P55010 // Q15717 // P78545 // Q9UKW6 // P19419 // P18074 // O14944 // P62495 // O00321 // P43268 // Q15910 // Q14289 // P21333 // P12956 // P23769 // P02008 // Q16665 // P50219 // Q14774 // P09429 // P26583 //…	0.621229	8.68715e-14
GO:0000279	biological_process	M phase	63	328	18587	1247	Q13315 // P20248 // P14635 // P41002 // Q16181 // Q99741 // Q12834 // P30304 // P24941 // P41208 // P33552 // O14944 // P16104 // P17275 // P52732 // P16949 // P40692 // P49959 // O43196 // Q15019 // Q14980 // O14965 // P54274 // P33981 // P23258 // O43663 // O95067 // Q96GD4 // Q14978 // O95997 // Q14008 // Q15021 // O43823 // Q9BVA0 // Q9UI95 // Q9Y266 // Q8N3U4 // O75935 // O43482 // Q9UPV0 //…	1.51749	9.17482e-13
GO:0010556	biological_process	regulation of macromolecule biosynthetic process	290	2850	18587	1247	P27540 // Q9P2R6 // P46100 // Q13886 // P27797 // P04040 // P20248 // Q99741 // P24941 // Q13216 // Q49AN0 // P39880 // P35638 // Q92988 // P50570 // Q01094 // Q14209 // O00716 // P55010 // P78545 // Q9UKW6 // P19419 // P18074 // O14944 // P62495 // O00321 // P43268 // Q15910 // Q14289 // P21333 // P12956 // P23769 // P02008 // Q16665 // P50219 // Q14774 // P09429 // P26583 // P05204 // Q99729 //…	0.600923	1.36955e-12
GO:0019222	biological_process	regulation of metabolic process	351	3640	18587	1247	P35611 // P30556 // P78540 // P27540 // Q9P2R6 // P46100 // Q07812 // Q13886 // P27797 // P52907 // P04040 // Q13191 // P20248 // Q99741 // P30304 // P55290 // P24941 // Q13216-1 // Q13216 // P61024 // P33552 // Q49AN0 // P39880 // P35638 // Q9UBM7 // Q92988 // P50570 // Q01094 // Q14209 // O00716 // P42892 // P55010 // Q15717 // P78545 // Q9UKW6 // P19419 // P18074 // O14944 // P62495 // O00321 …	0.523365	2.15625e-12
GO:0045449	biological_process	regulation of transcription	271	2623	18587	1247	P27540 // Q9P2R6 // P46100 // Q13886 // P27797 // P04040 // P20248 // P24941 // Q13216 // Q49AN0 // P39880 // P35638 // Q92988 // P50570 // Q01094 // Q14209 // O00716 // P78545 // Q9UKW6 // P19419 // P18074 // O14944 // O00321 // P43268 // Q15910 // P21333 // P12956 // P23769 // P02008 // Q16665 // P50219 // Q14774 // P09429 // P26583 // P05204 // Q99729 // P31267 // P31260 // P31271 // P14651 //…	0.622908	2.15625e-12
GO:0031323	biological_process	regulation of cellular metabolic process	337	3484	18587	1247	P35611 // P30556 // P78540 // P27540 // Q9P2R6 // P46100 // Q13886 // P27797 // P52907 // P04040 // P20248 // Q99741 // P30304 // P24941 // Q13216-1 // Q13216 // P61024 // P33552 // Q49AN0 // P39880 // P35638 // Q9UBM7 // Q92988 // P50570 // Q01094 // Q14209 // O00716 // P42892 // P55010 // Q15717 // P78545 // Q9UKW6 // P19419 // P18074 // O14944 // P62495 // O00321 // P43268 // Q15910 // Q14289 …	0.527836	6.04238e-12
GO:0051171	biological_process	regulation of nitrogen compound metabolic process	289	2872	18587	1247	P78540 // P27540 // Q9P2R6 // P46100 // Q13886 // P27797 // P04040 // P20248 // Q99741 // P24941 // Q13216-1 // Q13216 // Q49AN0 // P39880 // P35638 // Q92988 // P50570 // Q01094 // Q14209 // O00716 // Q15717 // P78545 // Q9UKW6 // P19419 // P18074 // O14944 // O00321 // P43268 // Q15910 // P21333 // P12956 // P23769 // P06280 // P16104 // P02008 // Q16665 // P50219 // Q14774 // P09429 // P26583 …	0.584846	6.35752e-12
GO:0080090	biological_process	regulation of primary metabolic process	324	3322	18587	1247	P35611 // P30556 // P27540 // Q9P2R6 // P46100 // Q13886 // P27797 // P52907 // P04040 // Q13191 // P20248 // Q99741 // P24941 // Q13216-1 // Q13216 // Q49AN0 // P39880 // P35638 // Q9UBM7 // Q92988 // P50570 // Q01094 // Q14209 // O00716 // P42892 // P55010 // Q15717 // P78545 // Q9UKW6 // P19419 // P18074 // O14944 // P62495 // O00321 // P43268 // Q15910 // Q14289 // P21333 // P12956 // P23769 …	0.539774	7.60148e-12
GO:0019219	biological_process	regulation of nucleobase, nucleoside, nucleotide and nucleic acid metabolic process	286	2844	18587	1247	P27540 // Q9P2R6 // P46100 // Q13886 // P27797 // P04040 // P20248 // Q99741 // P24941 // Q13216-1 // Q13216 // Q49AN0 // P39880 // P35638 // Q92988 // P50570 // Q01094 // Q14209 // O00716 // Q15717 // P78545 // Q9UKW6 // P19419 // P18074 // O14944 // O00321 // P43268 // Q15910 // P21333 // P12956 // P23769 // P16104 // P02008 // Q16665 // P50219 // Q14774 // P09429 // P26583 // P05204 // Q99729 …	0.583926	9.72853e-12
GO:0043933	biological_process	macromolecular complex subunit organization	99	685	18587	1247	P30556 // Q15389 // Q07812 // P27797 // P52907 // P04040 // Q16181 // P12830 // P32929 // Q14118 // Q14209 // O00716 // P18074 // Q14289 // P21333 // P22352 // P16403 // P16402 // P10412 // P16401 // P22492 // P20671 // P16104 // P0C0S5 // P58876 // P33778 // P84243 // Q02539 // Q99714 // P26583 // Q14197 // P16949 // P06858 // P40692 // O00217 // P62487 // P36954 // P30153 // P31350 // Q969G3 //…	1.10716	1.31364e-11
GO:0016043	biological_process	cellular component organization	250	2420	18587	1247	P78363 // P60709 // P12814 // P35611 // O95782 // P30556 // P04075 // Q15389 // P32121 // Q9P2R6 // P06576 // Q07812 // Q05682 // P27797 // P52907 // P04040 // P20248 // P14635 // P41002 // P16070 // Q16181 // Q99741 // Q12834 // P30304 // P12830 // P55290 // P24941 // P41208 // P33552 // P02452 // Q14031 // P32929 // Q14118 // P50570 // Q14209 // O00716 // P78545 // P50402 // P11171 // P54764 //…	0.622754	3.00175e-11
GO:0031326	biological_process	regulation of cellular biosynthetic process	295	2986	18587	1247	P30556 // P78540 // P27540 // Q9P2R6 // P46100 // Q13886 // P27797 // P04040 // P20248 // Q99741 // P24941 // Q13216 // Q49AN0 // P39880 // P35638 // Q9UBM7 // Q92988 // P50570 // Q01094 // Q14209 // O00716 // P55010 // P78545 // Q9UKW6 // P19419 // P18074 // O14944 // P62495 // O00321 // P43268 // Q15910 // Q14289 // P21333 // P12956 // P23769 // P06280 // P02008 // Q16665 // P50219 // Q14774 //…	0.558333	3.21545e-11
GO:0009889	biological_process	regulation of biosynthetic process	295	2997	18587	1247	P30556 // P78540 // P27540 // Q9P2R6 // P46100 // Q13886 // P27797 // P04040 // P20248 // Q99741 // P24941 // Q13216 // Q49AN0 // P39880 // P35638 // Q9UBM7 // Q92988 // P50570 // Q01094 // Q14209 // O00716 // P55010 // P78545 // Q9UKW6 // P19419 // P18074 // O14944 // P62495 // O00321 // P43268 // Q15910 // Q14289 // P21333 // P12956 // P23769 // P06280 // P02008 // Q16665 // P50219 // Q14774 //…	0.553028	5.04717e-11
GO:0022403	biological_process	cell cycle phase	68	407	18587	1247	Q13315 // P20248 // P14635 // P41002 // Q16181 // Q99741 // Q12834 // P30304 // P24941 // P41208 // P33552 // P50570 // Q01094 // O14944 // P16104 // P17275 // P52732 // P16949 // P40692 // P49959 // O43196 // Q15019 // Q14980 // O14965 // P54274-2 // P54274 // P33981 // P23258 // O15297 // O43663 // O95067 // Q96GD4 // Q14978 // O95997 // Q14008 // Q15021 // O43823 // Q9BVA0 // Q9UI95 // Q9Y266 …	1.31634	9.95376e-11
GO:0007049	biological_process	cell cycle	103	756	18587	1247	Q13315 // P27797 // P20248 // P14635 // P41002 // Q16181 // Q99741 // Q12834 // P30304 // P24941 // P41208 // P61024 // P33552 // O15528 // P35638 // P50570 // Q01094 // O00716 // O14944 // O43903 // P16104 // Q9UK53 // P17275 // P52732 // P16949 // P25205 // Q14566 // P40692 // P49959 // O43196 // Q15019 // Q14980 // Q13526 // P28066 // P49720 // P17980 // P41220 // O14965 // Q9UQB9 // P54274-2 …	1.02202	1.81013e-10
GO:0000280	biological_process	nuclear division	45	220	18587	1247	P20248 // P14635 // P41002 // Q16181 // Q99741 // Q12834 // P30304 // P24941 // P41208 // P17275 // P52732 // Q15019 // Q14980 // O14965 // P54274 // O95067 // Q96GD4 // Q14978 // O95997 // Q14008 // Q15021 // O43823 // Q9BVA0 // Q9UI95 // Q9Y266 // Q8N3U4 // O75935 // O43482 // Q9UPV0 // Q15691 // Q8IXJ6 // Q15003 // Q9BXS6 // Q9NXR1 // Q2NKX8 // Q9BVW5 // Q53EZ4 // Q99871 // Q49MG5 // Q9H4H8 //…	1.60825	4.62023e-10
GO:0007067	biological_process	mitosis	45	220	18587	1247	P20248 // P14635 // P41002 // Q16181 // Q99741 // Q12834 // P30304 // P24941 // P41208 // P17275 // P52732 // Q15019 // Q14980 // O14965 // P54274 // O95067 // Q96GD4 // Q14978 // O95997 // Q14008 // Q15021 // O43823 // Q9BVA0 // Q9UI95 // Q9Y266 // Q8N3U4 // O75935 // O43482 // Q9UPV0 // Q15691 // Q8IXJ6 // Q15003 // Q9BXS6 // Q9NXR1 // Q2NKX8 // Q9BVW5 // Q53EZ4 // Q99871 // Q49MG5 // Q9H4H8 //…	1.60825	4.62023e-10
GO:0065003	biological_process	macromolecular complex assembly	90	636	18587	1247	Q15389 // Q07812 // P27797 // P52907 // P04040 // Q16181 // P12830 // P32929 // Q14118 // Q14209 // O00716 // P18074 // Q14289 // P21333 // P22352 // P16403 // P16402 // P10412 // P16401 // P22492 // P20671 // P16104 // P0C0S5 // P58876 // P33778 // P84243 // Q02539 // Q99714 // P26583 // P40692 // O00217 // P62487 // P36954 // P30153 // P31350 // P62316 // P62306 // Q92750 // Q15633 // P54274-1 …	1.07673	5.49966e-10
GO:0000087	biological_process	M phase of mitotic cell cycle	45	224	18587	1247	P20248 // P14635 // P41002 // Q16181 // Q99741 // Q12834 // P30304 // P24941 // P41208 // P17275 // P52732 // Q15019 // Q14980 // O14965 // P54274 // O95067 // Q96GD4 // Q14978 // O95997 // Q14008 // Q15021 // O43823 // Q9BVA0 // Q9UI95 // Q9Y266 // Q8N3U4 // O75935 // O43482 // Q9UPV0 // Q15691 // Q8IXJ6 // Q15003 // Q9BXS6 // Q9NXR1 // Q2NKX8 // Q9BVW5 // Q53EZ4 // Q99871 // Q49MG5 // Q9H4H8 //…	1.58226	8.88943e-10
GO:0048285	biological_process	organelle fission	45	227	18587	1247	P20248 // P14635 // P41002 // Q16181 // Q99741 // Q12834 // P30304 // P24941 // P41208 // P17275 // P52732 // Q15019 // Q14980 // O14965 // P54274 // O95067 // Q96GD4 // Q14978 // O95997 // Q14008 // Q15021 // O43823 // Q9BVA0 // Q9UI95 // Q9Y266 // Q8N3U4 // O75935 // O43482 // Q9UPV0 // Q15691 // Q8IXJ6 // Q15003 // Q9BXS6 // Q9NXR1 // Q2NKX8 // Q9BVW5 // Q53EZ4 // Q99871 // Q49MG5 // Q9H4H8 //…	1.56307	1.44047e-09
GO:0022402	biological_process	cell cycle process	80	558	18587	1247	Q13315 // P27797 // P20248 // P14635 // P41002 // Q16181 // Q99741 // Q12834 // P30304 // P24941 // P41208 // P33552 // O15528 // P35638 // P50570 // Q01094 // O14944 // O43903 // P16104 // P17275 // P52732 // P16949 // P40692 // P49959 // O43196 // Q15019 // Q14980 // P28066 // P49720 // P17980 // O14965 // P54274-2 // P54274 // P33981 // P23258 // O15297 // O43663 // O95067 // Q96GD4 // Q14978 …	1.09557	4.15192e-09
GO:0006355	biological_process	regulation of transcription, DNA-dependent	185	1768	18587	1247	P27540 // Q9P2R6 // P46100 // Q13886 // P27797 // P39880 // P35638 // Q92988 // Q01094 // Q14209 // O00716 // P78545 // Q9UKW6 // P19419 // P18074 // O00321 // P43268 // Q15910 // P12956 // P23769 // P02008 // Q16665 // P50219 // Q14774 // P09429 // P26583 // P05204 // Q99729 // P31267 // P31260 // P31271 // P14651 // P09629 // P41134 // Q06330 // P05112 // P05231 // Q12905 // P61371 // P05412 //…	0.641239	2.33018e-08
GO:0000278	biological_process	mitotic cell cycle	58	363	18587	1247	P20248 // P14635 // P41002 // Q16181 // Q99741 // Q12834 // P30304 // P24941 // P41208 // P50570 // Q01094 // P17275 // P52732 // P16949 // Q15019 // Q14980 // P28066 // P49720 // P17980 // O14965 // P54274-2 // P54274 // P33981 // O15297 // O43663 // O95067 // Q96GD4 // Q14978 // O95997 // Q14008 // Q15021 // O43823 // Q9BVA0 // Q9UI95 // Q9Y266 // Q8N3U4 // O75935 // O43482 // Q9UPV0 // Q15691 …	1.25192	2.57328e-08
GO:0051252	biological_process	regulation of RNA metabolic process	187	1809	18587	1247	P27540 // Q9P2R6 // P46100 // Q13886 // P27797 // P39880 // P35638 // Q92988 // Q01094 // Q14209 // O00716 // Q15717 // P78545 // Q9UKW6 // P19419 // P18074 // O00321 // P43268 // Q15910 // P12956 // P23769 // P02008 // Q16665 // P50219 // Q14774 // P09429 // P26583 // P05204 // Q99729 // P31267 // P31260 // P31271 // P14651 // P09629 // P41134 // Q06330 // P05112 // P05231 // Q12905 // P61371 //…	0.623678	4.97913e-08
GO:0002504	biological_process	antigen processing and presentation of peptide or polysaccharide antigen via MHC class II	15	41	18587	1247	P05537 // P03992 // P01920 // P01918 // P01919 // P01903 // P04229 // P13760 // P13761 // Q30134 // Q9TQE0 // P20039 // P01912 // P01911 // Q30167	2.4471	4.09184e-07
GO:0022607	biological_process	cellular component assembly	101	850	18587	1247	P12814 // P35611 // Q15389 // Q07812 // Q05682 // P27797 // P52907 // P04040 // Q16181 // P12830 // P55290 // P32929 // Q14118 // Q14209 // O00716 // P18074 // Q14289 // P21333 // P22352 // P16403 // P16402 // P10412 // P16401 // P22492 // P20671 // P16104 // P0C0S5 // P58876 // P33778 // P84243 // Q02539 // Q99714 // P26583 // P40692 // O00217 // P62487 // P36954 // P30153 // P31350 // P62316 //…	0.824653	7.18166e-07
GO:0044085	biological_process	cellular component biogenesis	111	965	18587	1247	P12814 // P35611 // Q15389 // Q07812 // Q05682 // P27797 // P52907 // P04040 // Q16181 // P12830 // P55290 // P32929 // Q14118 // Q14209 // O00716 // P18074 // Q14289 // P21333 // P22352 // P16403 // P16402 // P10412 // P16401 // P22492 // P20671 // P16104 // P0C0S5 // P58876 // P33778 // P84243 // Q02539 // Q99714 // P26583 // P40692 // O00217 // P55769 // Q9Y237-1 // P62487 // P36954 // P30153 …	0.777791	8.18353e-07
GO:0051301	biological_process	cell division	46	283	18587	1247	P20248 // P14635 // P41002 // Q16181 // Q99741 // Q12834 // P30304 // P24941 // P41208 // P61024 // P33552 // P18074 // P52732 // Q15019 // Q9UQB9 // P54274 // O43663 // O95067 // Q96GD4 // O95997 // P56945 // Q14008 // Q15021 // Q9BVA0 // Q9UI95 // Q9Y266 // Q8N3U4 // O75935 // O43482 // Q9UPV0 // Q15691 // Q8IXJ6 // Q15003 // Q9BXS6 // Q9NXR1 // Q2NKX8 // Q9BVW5 // Q53EZ4 // Q99871 // Q49MG5 //…	1.27666	8.75965e-07
GO:0010926	biological_process	anatomical structure formation	117	1077	18587	1247	P12814 // P35611 // Q15389 // P06576 // Q07812 // Q05682 // P27797 // P52907 // P04040 // P16070 // Q16181 // P12830 // P55290 // P02452 // P32929 // Q14118 // Q14209 // O00716 // P18074 // O14944 // Q14289 // P21333 // P22352 // P16403 // P16402 // P10412 // P16401 // P22492 // P20671 // P16104 // P0C0S5 // P58876 // P33778 // P84243 // Q02539 // Q99714 // P26583 // Q06330 // P05412 // P17275 //…	0.695323	8.0803e-06
GO:0033554	biological_process	cellular response to stress	66	519	18587	1247	P27540 // Q13315 // P46100 // P04040 // P20248 // Q13216 // Q49AN0 // P35638 // P18074 // P12956 // P22352 // P36969 // P16104 // Q16665 // P09429 // P26583 // P11021 // O15503 // P05412 // P40692 // P49959 // O43196 // Q9UIF7 // Q15233 // P49281-2 // O15527 // P12004 // O95744 // A8MQ11 // P54278 // P45984 // P46063 // P15927 // P23246 // P09430 // Q9P2Y5 // P78543 // O95243 // O95831 // O95997 …	0.922564	2.21936e-05
GO:0034755	biological_process	iron ion transmembrane transport	4	5	18587	1247	P49281-2 // P49281-1 // P49281-3 // P49281-4	3.57583	0.000166328
GO:0006259	biological_process	DNA metabolic process	62	506	18587	1247	Q13315 // P46100 // Q07812 // P30304 // Q13216 // Q49AN0 // P18074 // P12956 // P16104 // P09429 // P26583 // Q06330 // P25205 // P33992 // Q14566 // P40692 // P49959 // O43196 // Q9UIF7 // Q15233 // O15527 // P12004 // O95744 // A8MQ11 // P54278 // P62937 // P46063 // P15927 // P31350 // P23246 // P54274-1 // P54274 // P09430 // Q9P2Y5 // P78543 // O75419 // O95243 // O95831 // O95997 // P36776 …	0.868963	0.000178599
GO:0006139	biological_process	nucleobase, nucleoside, nucleotide and nucleic acid metabolic process	164	1729	18587	1247	P53396 // P54819 // P04075 // P27540 // Q13315 // P06576 // P05496 // Q15904 // P46100 // Q07812 // P30304 // Q13216 // Q49AN0 // P35638 // Q14209 // O00716 // Q15717 // P26378 // P78545 // Q9UKW6 // P18074 // O14944 // P12956 // P16104 // Q99714 // Q16665 // P09429 // P26583 // P04035 // P09651 // P55795 // P61978 // P14866 // P08107 // P41252 // P51553 // Q06330 // O75444 // P25205 // P33992 //…	0.49959	0.000189153
GO:0006807	biological_process	nitrogen compound metabolic process	193	2104	18587	1247	P53396 // P54819 // P04075 // P02760 // P78540 // P27540 // Q13315 // P06576 // P05496 // Q15904 // P46100 // Q07812 // P35520 // P30304 // P01215 // P35790 // P12277 // P06732 // Q13216 // Q49AN0 // P32929 // P09172 // P35638 // P55073 // Q14209 // O00716 // Q15717 // P26378 // P78545 // Q9UKW6 // P18074 // O14944 // P12956 // Q06430 // O94925 // P15104 // P16104 // Q99714 // Q16665 // P09429 //…	0.451299	0.000208699
GO:0006974	biological_process	response to DNA damage stimulus	49	370	18587	1247	Q13315 // P46100 // P20248 // Q13216 // Q49AN0 // P35638 // P18074 // P12956 // P16104 // P09429 // P26583 // Q29983 // P40692 // P49959 // O43196 // Q9UIF7 // Q15233 // O15527 // P12004 // O95744 // A8MQ11 // P54278 // P46063 // P15927 // P23246 // P09430 // Q9P2Y5 // P78543 // O95243 // O95831 // O95997 // O94761 // Q15014 // Q96PK6 // O95257 // O96017 // Q9UPV0 // Q96T88 // Q9NZJ0 // Q9BVW5 //…	0.981089	0.000209863
GO:0034984	biological_process	cellular response to DNA damage stimulus	45	334	18587	1247	Q13315 // P46100 // P20248 // Q13216 // Q49AN0 // P18074 // P12956 // P16104 // P09429 // P26583 // P40692 // P49959 // O43196 // Q9UIF7 // Q15233 // O15527 // P12004 // O95744 // A8MQ11 // P54278 // P46063 // P15927 // P23246 // P09430 // Q9P2Y5 // P78543 // O95243 // O95831 // O95997 // O94761 // Q15014 // Q96PK6 // O95257 // O96017 // Q9UPV0 // Q96T88 // Q9BVW5 // Q9BZF9 // Q8IYD8 // Q9HCU8 //…	1.00591	0.000319736
GO:0009299	biological_process	mRNA transcription	4	6	18587	1247	P27540 // P35638 // O14944 // Q16665	3.3128	0.00091293
GO:0016584	biological_process	nucleosome positioning	4	6	18587	1247	P16403 // P16402 // P10412 // O60264	3.3128	0.00091293
GO:0051726	biological_process	regulation of cell cycle	42	317	18587	1247	Q13315 // P27797 // P20248 // P14635 // Q99741 // P30304 // P24941 // P61024 // P33552 // Q01094 // Q14209 // P18074 // O14944 // P16104 // P31271 // P11142 // P05412 // P17275 // O43541 // P13725 // P30086 // Q13526 // P54274-2 // P33981 // O14980 // O75419 // O95714 // Q13319 // Q9UI95 // O95257 // O96017 // Q8IXJ6 // Q53EL6 // Q9UHV2 // O75496 // Q9BXS6 // A6NDV4 // Q9BVW5 // Q8N693 // Q9BTV7 …	0.981739	0.000973294
GO:0051716	biological_process	cellular response to stimulus	80	744	18587	1247	P78363 // O00253 // P05091 // P27540 // Q13315 // P46100 // P04040 // P20248 // P01215 // Q13216 // Q49AN0 // P35638 // P18074 // P12956 // P22352 // P36969 // P16104 // Q16665 // P09429 // P26583 // P11021 // P05231 // O15503 // P05412 // P17275 // P40692 // P49959 // O43196 // Q9UIF7 // Q15233 // P49281-2 // O15527 // P12004 // O95744 // A8MQ11 // P54278 // P45984 // P46063 // P15927 // P23246 …	0.68053	0.00121417
GO:0000726	biological_process	non-recombinational repair	6	14	18587	1247	P12956 // P40692 // P49959 // P46063 // O94761 // Q9BQ83	2.67537	0.00159936
GO:0006281	biological_process	DNA repair	38	286	18587	1247	Q13315 // P46100 // Q13216 // Q49AN0 // P18074 // P12956 // P16104 // P09429 // P26583 // P40692 // P49959 // O43196 // Q9UIF7 // Q15233 // O15527 // P12004 // O95744 // A8MQ11 // P54278 // P46063 // P15927 // P23246 // P09430 // Q9P2Y5 // P78543 // O95243 // O95997 // O94761 // Q15014 // Q96PK6 // O95257 // Q9UPV0 // Q96T88 // Q8IYD8 // Q9HCU8 // Q86UA6 // Q56NI9 // Q9BQ83	0.985817	0.0021856
GO:0001938	biological_process	positive regulation of endothelial cell proliferation	6	15	18587	1247	P27540 // P55290 // Q16665 // P13521 // Q9HCU8 // Q86V25	2.57583	0.0027479
GO:0018202	biological_process	peptidyl-histidine modification	4	7	18587	1247	Q15119 // Q15120 // Q16654 // Q96FX2	3.09041	0.00288638
GO:0007051	biological_process	spindle organization	11	45	18587	1247	P33552 // P52732 // P16949 // P40692 // O14965 // P33981 // P23258 // O43663 // Q9UH99 // Q9Y3A5 // Q99871	1.86534	0.00324876
GO:0007052	biological_process	mitotic spindle organization	6	16	18587	1247	P52732 // P16949 // P33981 // O43663 // Q9UH99 // Q9Y3A5	2.48272	0.00454026
GO:0006275	biological_process	regulation of DNA replication	13	62	18587	1247	P27797 // Q99741 // P24941 // O14944 // P05412 // P12004 // P30153 // P29353 // P54274 // O75419 // O75496 // Q9BVW5 // Q96AP0	1.644	0.00541563
GO:0016458	biological_process	gene silencing	12	55	18587	1247	Q15633 // P09430 // O14929 // Q92879 // Q8IXJ6 // Q9UPQ9 // Q7KZF4 // Q9NRR4 // Q8WYQ5 // Q8TC59 // P35712 // Q7Z3Z4	1.70136	0.00601195
GO:0001824	biological_process	blastocyst development	9	35	18587	1247	P12830 // P28799 // P17275 // P17980 // P11831 // Q13503 // O96004 // Q14691 // Q9Y3A5	1.9384	0.00775412
GO:0018106	biological_process	peptidyl-histidine phosphorylation	3	5	18587	1247	Q15119 // Q15120 // Q16654	3.16079	0.01045
GO:0006310	biological_process	DNA recombination	18	109	18587	1247	Q13315 // P46100 // P12956 // P16104 // P09429 // Q06330 // P40692 // P49959 // O43196 // Q15233 // P54278 // P62937 // P46063 // P23246 // O94761 // Q96PK6 // Q86UA6 // Q9BQ83	1.2995	0.0118267
GO:0034623	biological_process	cellular macromolecular complex disassembly	7	24	18587	1247	Q14197 // P16949 // Q969G3 // P09430 // Q9UGC7 // Q49AM1 // Q9H3J6	2.12015	0.0121826
GO:0034599	biological_process	cellular response to oxidative stress	9	37	18587	1247	P27540 // P04040 // P22352 // P36969 // Q16665 // P49281-2 // P36776 // Q13268 // P30044	1.85823	0.0126404
GO:0043284	biological_process	biopolymer biosynthetic process	82	828	18587	1247	P27540 // P30304 // P35638 // Q14209 // O00716 // P60842 // P78545 // Q9UKW6 // P18074 // O14944 // Q06430 // P13807 // Q16665 // P09429 // P26583 // P41252 // Q14197 // P08865 // O75444 // P25205 // P33992 // Q14566 // P49959 // Q14934 // Q14494 // Q15653 // P67809 // P23760 // P62487 // P36954 // Q96QC0 // P06454 // P47897 // P15927 // Q02543 // P05388 // P15880 // P46781 // Q9P2E9 // P31350 //…	0.561826	0.0159805
GO:0051052	biological_process	regulation of DNA metabolic process	18	114	18587	1247	P27797 // Q99741 // P24941 // Q13216-1 // O14944 // P16104 // P05112 // P05412 // P40692 // P49959 // P12004 // P30153 // P29353 // P54274 // O75419 // O75496 // Q9BVW5 // Q96AP0	1.2348	0.021392
GO:0008299	biological_process	isoprenoid biosynthetic process	6	20	18587	1247	P37268 // P04035 // Q01581 // P53602 // O94788 // O95749	2.16079	0.0229515
GO:0006457	biological_process	protein folding	24	173	18587	1247	P27797 // P11142 // P25685 // Q9NNZ3 // P49257 // Q13952 // Q9NQP4 // Q13526 // Q9Y237 // P62937 // P14625 // P61758 // O00170 // O95429 // P30405 // Q15084 // Q5T1M5 // Q96BP3 // O75953 // Q9BV10 // Q9HAV7 // Q9H0V9 // Q96L12 // Q8IWL3	1.04809	0.0244179
GO:0048519	biological_process	negative regulation of biological process	150	1710	18587	1247	P12814 // P35611 // P02760 // P78540 // Q13315 // P06576 // Q07812 // P27797 // P52907 // P04040 // Q13191 // Q99741 // P55290 // P01215 // P02452 // P32929 // P39880 // O15528 // Q01094 // P54852 // P18074 // O14944 // Q15910 // Q14289 // P21333 // P09912 // P06280 // P02008 // Q14774 // P09429 // P26583 // Q99729 // P08107 // P11021 // P41134 // P51553 // Q06330 // P05112 // P05231 // Q9UK53 //…	0.386799	0.024626
GO:0031047	biological_process	gene silencing by RNA	8	33	18587	1247	Q15633 // Q92879 // Q9UPQ9 // Q7KZF4 // Q9NRR4 // Q8WYQ5 // Q8TC59 // Q7Z3Z4	1.85337	0.0250947
GO:0051641	biological_process	cellular localization	86	890	18587	1247	O95782 // Q9P2R6 // P27797 // Q13191 // P55290 // P01215 // Q49AN0 // Q9UBX3 // Q13948 // P50570 // P21333 // P02792 // P09651 // P11142 // P41134 // P05231 // P05412 // O00629 // P49257 // P20645 // P40692 // Q12965 // Q15653 // P12004 // Q96QC0 // P43487 // Q99523 // P49458 // P08240 // P51571 // Q13190 // O14980 // P63104 // P13521 // Q86U42 // P39687 // O95714 // O00170 // O14964 // Q96GD4 //…	0.526364	0.0254734
GO:0006350	biological_process	transcription	36	300	18587	1247	P27540 // P35638 // Q14209 // O00716 // P78545 // Q9UKW6 // P18074 // O14944 // Q16665 // O75444 // Q14934 // Q14494 // Q15653 // P67809 // P23760 // P62487 // P36954 // Q96QC0 // P06454 // P42224 // Q92750 // O43294 // O60264 // P61968 // Q15573 // Q13287 // O95997 // O75448 // Q13862 // Q8N5Y2 // O00472 // O95602 // Q49AM1 // Q9H9Y6 // Q969F1 // Q8N8B7	0.838867	0.0263126
GO:0006983	biological_process	ER overload response	4	10	18587	1247	P35638 // P11021 // Q9BQE4 // Q5SWA1	2.57583	0.0268557
GO:0046907	biological_process	intracellular transport	66	647	18587	1247	O95782 // Q9P2R6 // P27797 // Q13191 // Q49AN0 // Q9UBX3 // Q13948 // P50570 // P21333 // P02792 // P09651 // P11142 // P05412 // O00629 // P49257 // P20645 // Q12965 // P12004 // Q96QC0 // P43487 // Q99523 // P49458 // P08240 // P51571 // Q13190 // O14980 // P63104 // Q86U42 // P39687 // O95714 // O00170 // O14964 // O15066 // P30405 // Q9Y6W5 // O00148 // O60830 // Q9BVA0 // Q99595 // O43615 //…	0.604533	0.0270422
GO:0034961	biological_process	cellular biopolymer biosynthetic process	80	818	18587	1247	P27540 // P30304 // P35638 // Q14209 // O00716 // P60842 // P78545 // Q9UKW6 // P18074 // O14944 // P13807 // Q16665 // P09429 // P26583 // P41252 // Q14197 // P08865 // O75444 // P25205 // P33992 // Q14566 // P49959 // Q14934 // Q14494 // Q15653 // P67809 // P23760 // P62487 // P36954 // Q96QC0 // P06454 // P47897 // P15927 // Q02543 // P05388 // P15880 // P46781 // Q9P2E9 // P31350 // P42224 //…	0.543732	0.0274544
GO:0043241	biological_process	protein complex disassembly	5	15	18587	1247	Q14197 // P16949 // Q9UGC7 // Q49AM1 // Q9H3J6	2.3128	0.0276354
GO:0043624	biological_process	cellular protein complex disassembly	5	15	18587	1247	Q14197 // P16949 // Q9UGC7 // Q49AM1 // Q9H3J6	2.3128	0.0276354
GO:0006828	biological_process	manganese ion transport	3	6	18587	1247	P49281-2 // P49281-3 // P49281	2.89776	0.0278624
GO:0043367	biological_process	CD4-positive, alpha beta T cell differentiation	3	6	18587	1247	P15863 // Q01201 // Q8TAU0	2.89776	0.0278624
GO:0016246	biological_process	RNA interference	3	6	18587	1247	Q15633 // Q92879 // Q7KZF4	2.89776	0.0278624
GO:0006298	biological_process	mismatch repair	7	27	18587	1247	P40692 // O43196 // Q9UIF7 // P12004 // O95744 // A8MQ11 // P54278	1.95023	0.0288971
GO:0006366	biological_process	transcription from RNA polymerase II promoter	26	197	18587	1247	P27540 // P35638 // Q14209 // O00716 // P78545 // Q9UKW6 // P18074 // Q16665 // O75444 // Q14934 // Q14494 // P67809 // P23760 // P62487 // P36954 // P42224 // Q92750 // O43294 // P61968 // Q15573 // Q13287 // O95997 // O75448 // Q13862 // Q8N5Y2 // O00472	0.976148	0.0307027
GO:0006986	biological_process	response to unfolded protein	11	58	18587	1247	P35638 // P08107 // P11142 // P25685 // Q9NNZ3 // Q15011 // Q92598 // O75953 // Q9BQE4 // Q70SY1 // Q9BZQ6	1.49921	0.0378477
GO:0006006	biological_process	glucose metabolic process	17	111	18587	1247	P04075 // Q9UBX3 // Q02218 // P11498 // Q15119 // Q15120 // Q16654 // P52209 // P14618 // Q03181 // Q16851 // P20132 // P31937 // O14556 // Q9NY64 // Q7Z4W1 // Q96HY7	1.19081	0.0393969
GO:0016070	biological_process	RNA metabolic process	86	905	18587	1247	P27540 // P35638 // Q14209 // O00716 // Q15717 // P26378 // P78545 // Q9UKW6 // P18074 // O14944 // Q99714 // Q16665 // P09651 // P55795 // P61978 // P14866 // P08107 // P41252 // O75444 // P40692 // Q14934 // Q14494 // P55769 // Q15233 // P67809 // P23760 // Q9Y237-1 // Q9H307 // P62487 // P36954 // P30153 // P47897 // P23246 // Q01130 // P84103 // P09012 // P62316 // P62306 // P42224 // Q92750 …	0.502251	0.0397508
GO:0010564	biological_process	regulation of cell cycle process	16	102	18587	1247	Q13315 // P27797 // O14944 // P31271 // O43541 // P13725 // P30086 // Q13526 // P54274-2 // P33981 // O14980 // O95714 // Q9UI95 // Q8IXJ6 // Q9BXS6 // Q9BVW5	1.22534	0.0404737
GO:0009058	biological_process	biosynthetic process	159	1853	18587	1247	P53396 // P04075 // P78540 // P27540 // P06576 // P05496 // Q15904 // P04040 // P35520 // P30304 // P35790 // P06732 // P02452 // Q9UBX3 // P32929 // O15528 // P09172 // P35638 // P39656 // P30046 // P55073 // Q14209 // O00716 // P60842 // P78545 // Q9UKW6 // P18074 // O14944 // P37268 // Q06430 // P15104 // P13807 // Q16775 // Q16665 // P09429 // P26583 // P04035 // Q01581 // P28845 // P14061 //…	0.354996	0.0407821
GO:0007094	biological_process	mitotic cell cycle spindle assembly checkpoint	4	11	18587	1247	Q13315 // P54274-2 // P33981 // Q9UI95	2.43833	0.0417185
GO:0045841	biological_process	negative regulation of mitotic metaphase/anaphase transition	4	11	18587	1247	Q13315 // P54274-2 // P33981 // Q9UI95	2.43833	0.0417185
GO:0030850	biological_process	prostate gland development	4	11	18587	1247	P31271 // Q99801 // Q8N474 // Q92826	2.43833	0.0417185
GO:0006979	biological_process	response to oxidative stress	22	161	18587	1247	P27540 // P04040 // Q13216 // P02452 // P35638 // P18074 // Q16134 // Q14289 // P22352 // P36969 // Q16665 // P05412 // P56556 // O00217 // P49281-2 // P30086 // P42224 // P36776 // Q13268 // P30044 // Q9Y6D0 // Q5SWA1	1.02628	0.044451
GO:0043542	biological_process	endothelial cell migration	6	23	18587	1247	P55290 // Q14289 // P41134 // P11831 // P13521 // O14908	1.95916	0.0529423
GO:0000375	biological_process	RNA splicing, via transesterification reactions	21	153	18587	1247	P09651 // P55795 // P61978 // P14866 // P55769 // P67809 // P62487 // P36954 // Q01130 // P84103 // P09012 // P62316 // P62306 // Q15637 // Q86U42 // Q96DI7 // O00148 // Q92879 // P52298 // O94913 // Q9P2I0	1.03269	0.0529423
GO:0000377	biological_process	RNA splicing, via transesterification reactions with bulged adenosine as nucleophile	21	153	18587	1247	P09651 // P55795 // P61978 // P14866 // P55769 // P67809 // P62487 // P36954 // Q01130 // P84103 // P09012 // P62316 // P62306 // Q15637 // Q86U42 // Q96DI7 // O00148 // Q92879 // P52298 // O94913 // Q9P2I0	1.03269	0.0529423
GO:0000398	biological_process	nuclear mRNA splicing, via spliceosome	21	153	18587	1247	P09651 // P55795 // P61978 // P14866 // P55769 // P67809 // P62487 // P36954 // Q01130 // P84103 // P09012 // P62316 // P62306 // Q15637 // Q86U42 // Q96DI7 // O00148 // Q92879 // P52298 // O94913 // Q9P2I0	1.03269	0.0529423
GO:0032092	biological_process	positive regulation of protein binding	3	7	18587	1247	P35611 // Q05682 // P11171	2.67537	0.0549646
GO:0045821	biological_process	positive regulation of glycolysis	3	7	18587	1247	P27540 // Q16665 // O14556	2.67537	0.0549646
GO:0000076	biological_process	DNA replication checkpoint	3	7	18587	1247	Q99741 // O75419 // Q9BVW5	2.67537	0.0549646
GO:0032297	biological_process	negative regulation of DNA replication initiation	3	7	18587	1247	Q99741 // O75419 // Q9BVW5	2.67537	0.0549646
GO:0044260	biological_process	cellular macromolecule metabolic process	290	3664	18587	1247	P04075 // P02760 // P10398 // P27540 // P32121 // Q13315 // P46100 // Q07812 // P27797 // P04040 // Q13191 // P14635 // Q12834 // P30304 // P24941 // Q13216 // Q49AN0 // Q9Y6M4 // P32929 // P35638 // P39656 // Q14209 // O00716 // P60842 // Q15717 // P26378 // P78545 // Q9UKW6 // P54764 // P18074 // O14944 // P62495 // Q14289 // P21333 // P02751 // P12956 // P43250 // P13807 // P16104 // Q99714 //…	0.238466	0.0557412
GO:0010467	biological_process	gene expression	109	1210	18587	1247	P27540 // P27797 // P35638 // Q14209 // O00716 // P42892 // P60842 // P26378 // P78545 // Q9UKW6 // P18074 // O14944 // Q99714 // Q16665 // P09651 // P55795 // P61978 // P14866 // P41252 // Q14197 // P08865 // O75444 // P15529 // P40692 // Q14934 // Q14494 // Q15653 // P55769 // Q15233 // P67809 // P23760 // P16519 // Q9Y237-1 // Q9H307 // P62487 // P36954 // Q96QC0 // P30153 // P06454 // P47897 …	0.425154	0.0561268
GO:0008630	biological_process	DNA damage response, signal transduction resulting in induction of apoptosis	7	30	18587	1247	Q13315 // P40692 // O95243 // O95831 // O96017 // Q9BZF9 // Q8WTP8	1.79822	0.0565814
GO:0043009	biological_process	chordate embryonic development	35	304	18587	1247	P27540 // Q13315 // P12830 // P02452 // P42892 // P18074 // P23769 // P28799 // P50219 // P31267 // P14651 // P09629 // Q99873 // Q06330 // P17275 // Q12965 // Q99801 // P30419 // P15863 // O95206 // P17980 // Q8N474 // P11831 // Q12870 // P61968 // O94788 // O95067 // Q13503 // O96004 // P61296 // Q14691 // Q9UG01 // Q6UB99 // Q9Y3A5 // Q96T25	0.779116	0.058987
GO:0007088	biological_process	regulation of mitosis	10	53	18587	1247	Q13315 // O14944 // P31271 // P30086 // Q13526 // P54274-2 // P33981 // O95714 // Q9UI95 // Q9BXS6	1.49177	0.0598365
GO:0051783	biological_process	regulation of nuclear division	10	53	18587	1247	Q13315 // O14944 // P31271 // P30086 // Q13526 // P54274-2 // P33981 // O95714 // Q9UI95 // Q9BXS6	1.49177	0.0598365
GO:0034960	biological_process	cellular biopolymer metabolic process	280	3530	18587	1247	P02760 // P10398 // P27540 // Q13315 // P46100 // Q07812 // P27797 // Q13191 // P14635 // Q12834 // P30304 // P24941 // Q13216 // Q49AN0 // Q9Y6M4 // P32929 // P35638 // P39656 // Q14209 // O00716 // P60842 // Q15717 // P26378 // P78545 // Q9UKW6 // P54764 // P18074 // O14944 // P62495 // Q14289 // P02751 // P12956 // P43250 // P13807 // P16104 // Q99714 // Q16665 // P09429 // P26583 // P09651 //…	0.241591	0.0608754
GO:0051649	biological_process	establishment of localization in cell	78	819	18587	1247	O95782 // Q9P2R6 // P27797 // Q13191 // P01215 // Q49AN0 // Q9UBX3 // Q13948 // P50570 // P21333 // P02792 // P09651 // P11142 // P05231 // P05412 // O00629 // P49257 // P20645 // P40692 // Q12965 // P12004 // Q96QC0 // P43487 // Q99523 // P49458 // P08240 // P51571 // Q13190 // O14980 // P63104 // P13521 // Q86U42 // P39687 // O95714 // O00170 // O14964 // O15066 // P13667 // P30405 // Q9Y6W5 //…	0.505443	0.0616106
GO:0031577	biological_process	spindle checkpoint	4	12	18587	1247	Q13315 // P54274-2 // P33981 // Q9UI95	2.3128	0.0635826
GO:0045839	biological_process	negative regulation of mitosis	4	12	18587	1247	Q13315 // P54274-2 // P33981 // Q9UI95	2.3128	0.0635826
GO:0051784	biological_process	negative regulation of nuclear division	4	12	18587	1247	Q13315 // P54274-2 // P33981 // Q9UI95	2.3128	0.0635826
GO:0007076	biological_process	mitotic chromosome condensation	4	12	18587	1247	Q15021 // O43823 // Q15003 // Q9BXS6	2.3128	0.0635826
GO:0006695	biological_process	cholesterol biosynthetic process	6	24	18587	1247	P37268 // P04035 // Q01581 // P53602 // Q15125 // Q15738	1.89776	0.0668892
GO:0009792	biological_process	embryonic development ending in birth or egg hatching	35	307	18587	1247	P27540 // Q13315 // P12830 // P02452 // P42892 // P18074 // P23769 // P28799 // P50219 // P31267 // P14651 // P09629 // Q99873 // Q06330 // P17275 // Q12965 // Q99801 // P30419 // P15863 // O95206 // P17980 // Q8N474 // P11831 // Q12870 // P61968 // O94788 // O95067 // Q13503 // O96004 // P61296 // Q14691 // Q9UG01 // Q6UB99 // Q9Y3A5 // Q96T25	0.764949	0.0684382
GO:0006351	biological_process	transcription, DNA-dependent	30	252	18587	1247	P27540 // P35638 // Q14209 // O00716 // P78545 // Q9UKW6 // P18074 // O14944 // Q16665 // O75444 // Q14934 // Q14494 // P67809 // P23760 // P62487 // P36954 // P42224 // Q92750 // O43294 // O60264 // P61968 // Q15573 // Q13287 // O95997 // O75448 // Q13862 // Q8N5Y2 // O00472 // Q49AM1 // Q969F1	0.827371	0.0692993
GO:0044237	biological_process	cellular metabolic process	390	5097	18587	1247	P53396 // P30556 // P54819 // P04075 // P02760 // P10398 // P78540 // P27540 // P32121 // Q13315 // P06576 // P05496 // Q15904 // P46100 // Q07812 // P27797 // P04040 // Q13191 // P35520 // P14635 // Q12834 // P30304 // P24941 // P01215 // P35790 // P12277 // P06732 // Q13216 // P10176 // Q49AN0 // Q9Y6M4 // Q9UBX3 // P32929 // O15528 // P09172 // P35638 // P39656 // P55073 // Q14209 // O00716 //…	0.189658	0.0696723
GO:0006950	biological_process	response to stress	140	1626	18587	1247	P05091 // Q15389 // P27540 // Q13315 // P46100 // P04040 // P20248 // P14635 // P16070 // Q14011 // Q13216 // P02452 // Q49AN0 // O15528 // P09172 // P35638 // P42892 // P78545 // P18074 // O14944 // Q16134 // Q14289 // P02751 // P12956 // P22352 // P36969 // P16104 // Q16665 // P09429 // P26583 // P08107 // P11021 // P11142 // P25685 // Q9NNZ3 // P05112 // P05231 // O15503 // Q14571 // P05412 //…	0.359932	0.0696723
GO:0006694	biological_process	steroid biosynthetic process	13	80	18587	1247	O15528 // P37268 // P04035 // Q01581 // P28845 // P14061 // P53602 // Q15125 // Q9UKR5 // Q15738 // Q53GQ0 // Q9NYL5 // Q9NSY2	1.27627	0.0696821
GO:0050794	biological_process	regulation of cellular process	527	7089	18587	1247	P12814 // P35611 // O00253 // P30556 // P04075 // P02760 // Q15389 // Q01484 // P10398 // P78540 // P27540 // P32121 // Q13315 // Q9P2R6 // P06576 // P46100 // Q07812 // Q13886 // P27797 // P52907 // P51878 // P04040 // Q13191 // P20248 // P14635 // P16070 // Q99741 // P30304 // P12830 // P55290 // P24941 // P41208 // P01215 // Q13216-1 // Q13216 // P61024 // P33552 // P02452 // Q49AN0 // Q9Y6M4 …	0.148053	0.0785511
GO:0032774	biological_process	RNA biosynthetic process	30	256	18587	1247	P27540 // P35638 // Q14209 // O00716 // P78545 // Q9UKW6 // P18074 // O14944 // Q16665 // O75444 // Q14934 // Q14494 // P67809 // P23760 // P62487 // P36954 // P42224 // Q92750 // O43294 // O60264 // P61968 // Q15573 // Q13287 // O95997 // O75448 // Q13862 // Q8N5Y2 // O00472 // Q49AM1 // Q969F1	0.804651	0.0879722
GO:0044249	biological_process	cellular biosynthetic process	150	1773	18587	1247	P04075 // P78540 // P27540 // P06576 // P05496 // Q15904 // P04040 // P35520 // P30304 // P35790 // P06732 // Q9UBX3 // P32929 // O15528 // P09172 // P35638 // P39656 // Q14209 // O00716 // P60842 // P78545 // Q9UKW6 // P18074 // O14944 // P37268 // P15104 // P13807 // Q16775 // Q16665 // P09429 // P26583 // P04035 // Q01581 // P28845 // P14061 // P41252 // Q14197 // P05112 // O15503 // P08865 //…	0.334602	0.0909738
GO:0006563	biological_process	L-serine metabolic process	3	8	18587	1247	P35520 // P20132 // Q9Y617	2.48272	0.0909738
GO:0000086	biological_process	G2/M transition of mitotic cell cycle	5	19	18587	1247	P14635 // P24941 // P50570 // P54274-2 // O15297	1.97176	0.0909738
GO:0060260	biological_process	regulation of transcription initiation from RNA polymerase II promoter	3	8	18587	1247	P09429 // P11831 // Q6VMQ6	2.48272	0.0909738
GO:0006285	biological_process	base-excision repair, AP site formation	3	8	18587	1247	Q9UIF7 // O15527 // O95243	2.48272	0.0909738
GO:0006596	biological_process	polyamine biosynthetic process	3	8	18587	1247	P54368 // P19623 // Q96A70	2.48272	0.0909738
GO:0031112	biological_process	positive regulation of microtubule polymerization or depolymerization	3	8	18587	1247	P54274-2 // Q9BVA0 // Q6PGN9	2.48272	0.0909738
GO:0031113	biological_process	regulation of microtubule polymerization	3	8	18587	1247	P54274-2 // Q15691 // Q6PGN9	2.48272	0.0909738
GO:0050789	biological_process	regulation of biological process	543	7344	18587	1247	P12814 // P35611 // O95782 // O00253 // P30556 // P04075 // P02760 // Q15389 // Q01484 // P10398 // P78540 // P27540 // P32121 // Q13315 // Q9P2R6 // P06576 // P46100 // Q07812 // Q13886 // P27797 // P52907 // P51878 // P04040 // Q13191 // P20248 // P14635 // P16070 // Q99741 // P30304 // P12830 // P55290 // P24941 // P41208 // P01215 // Q13216-1 // Q13216 // P61024 // P33552 // P02452 // Q49AN0 …	0.140219	0.0961292
GO:0048523	biological_process	negative regulation of cellular process	134	1563	18587	1247	P12814 // P35611 // P02760 // Q13315 // P06576 // Q07812 // P27797 // P52907 // P04040 // Q13191 // Q99741 // P55290 // P02452 // P32929 // P39880 // O15528 // Q01094 // P54852 // P18074 // O14944 // Q15910 // P09912 // P06280 // P02008 // Q14774 // P09429 // P26583 // Q99729 // P08107 // P11021 // P41134 // Q06330 // P05112 // P05231 // Q9UK53 // P61371 // P05412 // O43541 // P51608 // P40692 //…	0.353748	0.0961447
GO:0006304	biological_process	DNA modification	7	33	18587	1247	P46100 // Q9UIF7 // O15527 // O95243 // Q8TC59 // Q6VMQ6 // Q7Z3Z4	1.66072	0.0968143
GO:0016126	biological_process	sterol biosynthetic process	7	33	18587	1247	P37268 // P04035 // Q01581 // P53602 // Q15125 // Q9UKR5 // Q15738	1.66072	0.0968143
GO:0006261	biological_process	DNA-dependent DNA replication	10	57	18587	1247	P09429 // P26583 // P25205 // P33992 // Q14566 // P15927 // O75419 // Q9BVW5 // Q9HCU8 // Q86UA6	1.3868	0.0984306

## Sheet: Cellular Component
GOID	Ontology	Term	q	m	t	k	genes	log_odds_ratio	p
GO:0043229	cellular_component	intracellular organelle	838	9178	18587	1247	P24752 // P60709 // P12814 // P35611 // O95782 // P54819 // P05091 // P04075 // Q01484 // P12236 // P78540 // P27540 // P32121 // Q13315 // Q9P2R6 // P06576 // P05496 // Q15904 // P46100 // Q07812 // Q13886 // Q13890 // P56557 // Q05682 // P27797 // P52907 // P04040 // Q13191 // P35520 // P20248 // P14635 // P41002 // P16070 // Q16181 // Q99741 // Q12834 // P30304 // P12830 // P24941 // P41208 //…	0.444603	9.23087e-38
GO:0043227	cellular_component	membrane-bounded organelle	771	8175	18587	1247	P24752 // P60709 // P12814 // P35611 // O95782 // P54819 // P05091 // P04075 // P12236 // P78540 // P27540 // P32121 // Q13315 // Q9P2R6 // P06576 // P05496 // Q15904 // P46100 // Q07812 // Q13886 // Q13890 // P56557 // P27797 // P04040 // Q13191 // P35520 // P20248 // P14635 // P41002 // P16070 // Q16181 // Q99741 // Q12834 // P30304 // P12830 // P24941 // P12277 // Q14011 // Q13216 // P61024 //…	0.491345	1.74543e-37
GO:0043226	cellular_component	organelle	838	9191	18587	1247	P24752 // P60709 // P12814 // P35611 // O95782 // P54819 // P05091 // P04075 // Q01484 // P12236 // P78540 // P27540 // P32121 // Q13315 // Q9P2R6 // P06576 // P05496 // Q15904 // P46100 // Q07812 // Q13886 // Q13890 // P56557 // Q05682 // P27797 // P52907 // P04040 // Q13191 // P35520 // P20248 // P14635 // P41002 // P16070 // Q16181 // Q99741 // Q12834 // P30304 // P12830 // P24941 // P41208 //…	0.442561	1.79224e-37
GO:0043231	cellular_component	intracellular membrane-bounded organelle	770	8169	18587	1247	P24752 // P60709 // P12814 // P35611 // O95782 // P54819 // P05091 // P12236 // P78540 // P27540 // P32121 // Q13315 // Q9P2R6 // P06576 // P05496 // Q15904 // P46100 // Q07812 // Q13886 // Q13890 // P56557 // P27797 // P04040 // Q13191 // P35520 // P20248 // P14635 // P41002 // P16070 // Q16181 // Q99741 // Q12834 // P30304 // P12830 // P24941 // P12277 // Q14011 // Q13216 // P61024 // P10176 //…	0.490531	2.76018e-37
GO:0044424	cellular_component	intracellular part	939	10892	18587	1247	P24752 // Q9BWD1 // P53396 // P60709 // P12814 // P35611 // O95782 // P54819 // P05091 // P04075 // Q01484 // P12236 // P78540 // P27540 // P32121 // Q13315 // Q9P2R6 // P06576 // P05496 // Q15904 // P46100 // Q07812 // Q13886 // Q13890 // P56557 // Q05682 // P27797 // P52907 // P04040 // Q13191 // P35520 // P20248 // P14635 // P41002 // P16070 // Q16181 // Q99741 // Q12834 // P30304 // P12830 //…	0.361761	1.3151e-35
GO:0005622	cellular_component	intracellular	958	11281	18587	1247	P24752 // Q9BWD1 // P53396 // P60709 // P12814 // P35611 // O95782 // P54819 // P05091 // P04075 // Q01484 // P12236 // P78540 // P27540 // P32121 // O00192 // Q13315 // Q9P2R6 // P06576 // P05496 // Q15904 // P46100 // Q07812 // Q13886 // Q13890 // P56557 // Q05682 // P27797 // P52907 // P51878 // P04040 // Q13191 // P35520 // P20248 // P14635 // P41002 // P16070 // Q16181 // Q99741 // Q12834 //…	0.340035	4.57379e-34
GO:0005634	cellular_component	nucleus	548	5232	18587	1247	P60709 // P12814 // P35611 // P27540 // P32121 // Q13315 // Q9P2R6 // P46100 // Q13886 // Q13890 // P27797 // Q13191 // P35520 // P20248 // P14635 // P41002 // P16070 // Q16181 // Q99741 // Q12834 // P30304 // P24941 // Q14011 // Q13216 // P61024 // Q49AN0 // P39880 // P35638 // Q9UBM7 // Q92988 // Q01094 // Q14209 // O00716 // Q8IXK0 // Q15717 // P78545-2 // P78545 // Q9UKW6 // P19419 // P50402 …	0.642646	2.80679e-33
GO:0000786	cellular_component	nucleosome	41	66	18587	1247	P16403 // P16402 // P10412 // P16401 // P22492 // P20671 // P16104 // P0C0S5 // P58876 // P33778 // P84243 // Q02539 // P09430 // Q16695 // Q99878 // Q93077 // P04908 // Q6FI13 // Q16777 // Q99880 // Q99877 // Q99879 // Q93079 // P62807 // P23527 // Q16778 // P68431 // P0C0S8 // P06899 // Q9BTM1 // Q96KK5 // O60814 // Q7L7L0 // Q8N257 // Q8IZA3 // Q96QV6 // Q8IUE6 // Q71DI3 // Q5QNW6 // P0C5Z0 //…	3.21092	5.46435e-31
GO:0032993	cellular_component	protein-DNA complex	46	89	18587	1247	P12956 // P16403 // P16402 // P10412 // P16401 // P22492 // P20671 // P16104 // P0C0S5 // P58876 // P33778 // P84243 // Q02539 // P25205 // P15927 // P54274 // P09430 // Q16695 // Q99878 // Q93077 // P04908 // Q6FI13 // Q16777 // Q99880 // Q99877 // Q99879 // Q93079 // P62807 // P23527 // Q16778 // P68431 // P0C0S8 // P06899 // Q9BTM1 // Q96AP0 // Q96KK5 // O60814 // Q7L7L0 // Q8N257 // Q8IZA3 //…	2.94559	1.40267e-29
GO:0044446	cellular_component	intracellular organelle part	443	4255	18587	1247	P24752 // P60709 // P12814 // P35611 // O95782 // P54819 // P05091 // P12236 // Q13315 // Q9P2R6 // P06576 // P05496 // P46100 // Q07812 // Q05682 // P27797 // P52907 // P04040 // P35520 // P20248 // P14635 // Q16181 // Q99741 // Q12834 // P30304 // P24941 // P41208 // Q14011 // Q99426 // Q13216 // P61024 // P10176 // Q9UBX3 // Q13948 // O15528 // P09172 // P39656 // Q9UBM7 // P50570 // Q01094 //…	0.63398	5.47169e-24
GO:0044422	cellular_component	organelle part	444	4281	18587	1247	P24752 // P60709 // P12814 // P35611 // O95782 // P54819 // P05091 // P12236 // Q13315 // Q9P2R6 // P06576 // P05496 // P46100 // Q07812 // Q05682 // P27797 // P52907 // P04040 // P35520 // P20248 // P14635 // Q16181 // Q99741 // Q12834 // P30304 // P24941 // P41208 // Q14011 // Q99426 // Q13216 // P61024 // P10176 // Q9UBX3 // Q13948 // O15528 // P09172 // P39656 // Q9UBM7 // P50570 // Q01094 //…	0.628444	1.0856e-23
GO:0005694	cellular_component	chromosome	95	459	18587	1247	P46100 // Q16181 // P24941 // P12956 // P16403 // P16402 // P10412 // P16401 // P22492 // P20671 // P16104 // P0C0S5 // P58876 // P33778 // P84243 // Q02539 // P09429 // P26583 // O15347 // P05204 // P05412 // P17275 // P17535 // O75444 // P25205 // P51608 // P40692 // P12004 // Q96QC0 // P15927 // Q969G3 // P54274-1 // P54274-2 // P54274 // P09430 // P23258 // O14980 // Q16695 // Q99878 // Q9307…	1.62527	6.09358e-22
GO:0044427	cellular_component	chromosomal part	85	382	18587	1247	P46100 // Q16181 // P24941 // P12956 // P16403 // P16402 // P10412 // P16401 // P22492 // P20671 // P16104 // P0C0S5 // P58876 // P33778 // P84243 // Q02539 // P05204 // P05412 // P17275 // P17535 // O75444 // P25205 // P51608 // P40692 // P12004 // Q96QC0 // P15927 // P54274-1 // P54274-2 // P54274 // P09430 // O14980 // Q16695 // Q99878 // Q93077 // P04908 // Q6FI13 // Q16777 // Q99880 // Q9987…	1.72972	8.40752e-22
GO:0000785	cellular_component	chromatin	59	200	18587	1247	P46100 // P16403 // P16402 // P10412 // P16401 // P22492 // P20671 // P16104 // P0C0S5 // P58876 // P33778 // P84243 // Q02539 // P05204 // P05412 // P17275 // P17535 // O75444 // P51608 // Q96QC0 // P09430 // Q16695 // Q99878 // Q93077 // P04908 // Q6FI13 // Q16777 // Q99880 // Q99877 // Q99879 // Q93079 // P62807 // P23527 // Q16778 // P68431 // O95243 // P0C0S8 // P06899 // Q8N3U4 // Q8N5Y2 //…	2.13655	1.15412e-21
GO:0043228	cellular_component	non-membrane-bounded organelle	274	2615	18587	1247	P60709 // P12814 // P35611 // P04075 // Q01484 // Q13315 // P46100 // Q05682 // P52907 // P35520 // P14635 // Q16181 // Q99741 // Q12834 // P12830 // P24941 // P41208 // Q99426 // Q14118 // P50570 // P50402 // P11171 // P43268 // Q14289 // P21333 // P02792 // P12956 // O43903 // P23769 // P16403 // P16402 // P10412 // P16401 // P22492 // P20671 // P16104 // P0C0S5 // P58876 // P33778 // P84243 //…	0.643197	2.50831e-13
GO:0043232	cellular_component	intracellular non-membrane-bounded organelle	274	2615	18587	1247	P60709 // P12814 // P35611 // P04075 // Q01484 // Q13315 // P46100 // Q05682 // P52907 // P35520 // P14635 // Q16181 // Q99741 // Q12834 // P12830 // P24941 // P41208 // Q99426 // Q14118 // P50570 // P50402 // P11171 // P43268 // Q14289 // P21333 // P02792 // P12956 // O43903 // P23769 // P16403 // P16402 // P10412 // P16401 // P22492 // P20671 // P16104 // P0C0S5 // P58876 // P33778 // P84243 //…	0.643197	2.50831e-13
GO:0031974	cellular_component	membrane-enclosed lumen	211	1907	18587	1247	P24752 // P60709 // P12814 // P54819 // P05091 // Q13315 // Q9P2R6 // P06576 // P27797 // P04040 // P35520 // P20248 // P14635 // Q99741 // Q12834 // P30304 // P24941 // Q14011 // Q13216 // P61024 // P09172 // Q01094 // Q14209 // O00716 // P18074 // P43268 // Q15910 // P07954 // P02751 // P12956 // P23769 // Q92947 // O94925 // P16104 // Q16775-1 // Q16775 // Q16665 // Q14774 // P09429 // P26583 …	0.721771	3.96133e-12
GO:0032991	cellular_component	macromolecular complex	310	3161	18587	1247	P53396 // P60709 // P35611 // O95782 // P12236 // Q9P2R6 // P06576 // P05496 // Q15904 // Q05682 // P27797 // P52907 // P16070 // Q16181 // P12830 // P24941 // Q99426 // Q13216 // Q14118 // P39656 // P50570 // Q01094 // Q14209 // O00716 // P60842 // P11171 // P18074 // Q15910 // P07954 // P02751 // P02792 // P12956 // P24046 // O43903 // P48165 // P16403 // P16402 // P10412 // P16401 // P22492 //…	0.54772	1.62931e-11
GO:0070013	cellular_component	intracellular organelle lumen	201	1829	18587	1247	P24752 // P60709 // P12814 // P05091 // Q13315 // Q9P2R6 // P06576 // P27797 // P35520 // P20248 // P14635 // Q99741 // Q12834 // P30304 // P24941 // Q14011 // Q13216 // P61024 // Q01094 // Q14209 // O00716 // P18074 // P43268 // Q15910 // P07954 // P12956 // P23769 // Q92947 // O94925 // P16104 // Q16775-1 // Q16775 // Q16665 // Q14774 // P09429 // P26583 // P09651 // P55795 // P61978 // P14866 …	0.711973	3.42706e-11
GO:0043233	cellular_component	organelle lumen	204	1871	18587	1247	P24752 // P60709 // P12814 // P05091 // Q13315 // Q9P2R6 // P06576 // P27797 // P35520 // P20248 // P14635 // Q99741 // Q12834 // P30304 // P24941 // Q14011 // Q13216 // P61024 // P09172 // Q01094 // Q14209 // O00716 // P18074 // P43268 // Q15910 // P07954 // P02751 // P12956 // P23769 // Q92947 // O94925 // P16104 // Q16775-1 // Q16775 // Q16665 // Q14774 // P09429 // P26583 // P09651 // P55795 …	0.700592	4.77171e-11
GO:0044428	cellular_component	nuclear part	199	1865	18587	1247	P60709 // P12814 // Q13315 // Q9P2R6 // P46100 // P35520 // P20248 // P14635 // Q99741 // Q12834 // P30304 // P24941 // Q14011 // Q13216 // P61024 // Q9UBM7 // Q01094 // Q14209 // O00716 // P50402 // P18074 // P43268 // Q15910 // P12956 // P23769 // P36969 // P22492 // P16104 // P84243 // Q16665 // Q14774 // P09429 // P26583 // P09651 // P55795 // P61978 // P14866 // P31260 // P25685 // P51553 //…	0.669425	7.27927e-10
GO:0031981	cellular_component	nuclear lumen	161	1498	18587	1247	P60709 // P12814 // Q13315 // Q9P2R6 // P35520 // P20248 // P14635 // Q99741 // Q12834 // P30304 // P24941 // Q14011 // Q13216 // P61024 // Q01094 // Q14209 // O00716 // P18074 // P43268 // Q15910 // P12956 // P23769 // P16104 // Q16665 // Q14774 // P09429 // P26583 // P09651 // P55795 // P61978 // P14866 // P31260 // P25685 // P51553 // Q06330 // Q12905 // P05412 // P17275 // O43541 // P25205 //…	0.679856	5.63027e-08
GO:0042613	cellular_component	MHC class II protein complex	15	37	18587	1247	P05537 // P03992 // P01920 // P01918 // P01919 // P01903 // P04229 // P13760 // P13761 // Q30134 // Q9TQE0 // P20039 // P01912 // P01911 // Q30167	2.5952	6.62595e-08
GO:0005654	cellular_component	nucleoplasm	103	876	18587	1247	P60709 // Q13315 // Q9P2R6 // P20248 // P14635 // Q99741 // Q12834 // P30304 // P24941 // Q14011 // Q13216 // P61024 // Q01094 // Q14209 // O00716 // P18074 // Q15910 // P12956 // P16104 // Q16665 // P09429 // P26583 // P09651 // P55795 // P61978 // P14866 // P31260 // P05412 // O43541 // P25205 // P33992 // Q14566 // P49959 // Q9UIF7 // P23511 // Q13952 // Q14980 // O15527 // P12004 // Q9H307 //…	0.809474	8.88535e-07
GO:0005819	cellular_component	spindle	29	145	18587	1247	Q13315 // Q16181 // Q99741 // Q12834 // P50402 // P52732 // Q15019 // Q14980 // Q9Y237-1 // Q9Y237 // O14965 // P54274-2 // P54274 // P33981 // P23258 // O43663 // Q96GD4 // Q9BVA0 // O75935 // Q15691 // Q8WWK9 // Q9Y3A5 // Q9BXS6 // Q9NXR1 // Q99871 // Q49MG5 // Q9H4H8 // Q6PGN9 // Q8IZT6	1.57583	3.21327e-06
GO:0044464	cellular_component	cell part	1095	15334	18587	1247	P78363 // P24752 // Q9BWD1 // P53396 // P60709 // P12814 // P35611 // O95782 // P30556 // P54819 // P05091 // P04075 // P02760 // Q01484 // P12236 // P78540 // P27540 // P32121 // O00192 // Q13315 // Q9P2R6 // P06576 // P05496 // Q15904 // P46100 // Q07812 // Q13886 // Q13890 // P56557 // Q05682 // P27797 // P52907 // P51878 // P04040 // Q13191 // P23435 // P35520 // P20248 // P14635 // P41002 //…	0.0900293	5.04754e-06
GO:0005623	cellular_component	cell	1095	15335	18587	1247	P78363 // P24752 // Q9BWD1 // P53396 // P60709 // P12814 // P35611 // O95782 // P30556 // P54819 // P05091 // P04075 // P02760 // Q01484 // P12236 // P78540 // P27540 // P32121 // O00192 // Q13315 // Q9P2R6 // P06576 // P05496 // Q15904 // P46100 // Q07812 // Q13886 // Q13890 // P56557 // Q05682 // P27797 // P52907 // P51878 // P04040 // Q13191 // P23435 // P35520 // P20248 // P14635 // P41002 //…	0.0899352	5.17146e-06
GO:0005739	cellular_component	mitochondrion	112	1077	18587	1247	P24752 // P54819 // P05091 // P12236 // P78540 // P06576 // P05496 // Q07812 // P04040 // P12277 // P10176 // Q9UBX3 // O15528 // Q01094 // Q16134 // P07954 // P09912 // Q92947 // O94925 // P15104 // P36969 // P28799 // Q99714 // Q16775-1 // Q16775 // P08107 // P51553 // Q02252 // P22033 // Q16718 // P56556 // O43676 // O00217 // Q02218 // O15527 // P30086 // P11498 // P05166 // Q15119 // Q15120 …	0.632313	0.00013781
GO:0005737	cellular_component	cytoplasm	580	7473	18587	1247	P24752 // Q9BWD1 // P53396 // P60709 // P12814 // P35611 // O95782 // P54819 // P05091 // P04075 // Q01484 // P12236 // P78540 // P27540 // P32121 // Q13315 // P06576 // P05496 // Q15904 // Q07812 // P56557 // Q05682 // P27797 // P04040 // Q13191 // P35520 // P20248 // P14635 // P16070 // Q16181 // Q99741 // Q12834 // P30304 // P12830 // P55290 // P24941 // P41208 // P35790 // P12277 // Q99426 //…	0.210198	0.000159011
GO:0015630	cellular_component	microtubule cytoskeleton	65	547	18587	1247	Q13315 // P14635 // Q16181 // Q99741 // Q12834 // P41208 // Q99426 // P50570 // P50402 // P52732 // P16949 // P29966 // P25205 // Q15019 // Q14980 // Q9Y237-1 // Q9Y237 // P30153 // P11801 // O14965 // Q9UQB9 // P54274-2 // P54274 // P33981 // Q13748 // P23258 // Q71U36 // O75419 // P63167 // O43663 // O95067 // Q96GD4 // O15066 // Q14008 // O95996 // Q9BVA0 // Q9Y266 // O75935 // Q9UPV0 // Q1569…	0.824731	0.000298046
GO:0044429	cellular_component	mitochondrial part	66	590	18587	1247	P24752 // P54819 // P05091 // P12236 // P06576 // P05496 // Q07812 // P04040 // P10176 // Q9UBX3 // O15528 // Q16134 // P07954 // Q92947 // O94925 // P36969 // Q99714 // Q16775-1 // Q16775 // P51553 // P22033 // Q16718 // P56556 // O43676 // O00217 // Q02218 // P30086 // P11498 // P05166 // Q15119 // Q15120 // Q16654 // Q9Y237-2 // Q9Y237 // P47897 // P51687 // O95714 // O95831 // P36776 // O9584…	0.737584	0.0018494
GO:0043234	cellular_component	protein complex	225	2605	18587	1247	P53396 // P60709 // P35611 // O95782 // P12236 // Q9P2R6 // P06576 // P05496 // Q15904 // Q05682 // P27797 // P52907 // P16070 // Q16181 // P12830 // P24941 // Q99426 // Q13216 // Q14118 // P39656 // P50570 // Q01094 // Q14209 // O00716 // P60842 // P11171 // P18074 // Q15910 // P07954 // P02751 // P02792 // P12956 // P24046 // O43903 // P48165 // P69891 // P69892 // P02008 // Q16665 // P05537 //…	0.364474	0.00194063
GO:0005730	cellular_component	nucleolus	79	749	18587	1247	P12814 // P35520 // P43268 // P23769 // Q16665 // Q14774 // P09429 // P26583 // P09651 // P55795 // P61978 // P25685 // P51553 // Q06330 // Q12905 // P17275 // P25205 // P49959 // Q15019 // P55769 // Q15119 // Q9Y237-1 // Q9Y237 // Q9H307 // P15880 // P46781 // Q969G3 // P48436 // P11831 // P42224 // Q13190 // Q9H0U9 // O14980 // Q15637 // Q86U42 // O60264 // O95243 // Q15573 // Q14978 // O96004 …	0.652719	0.0026513
GO:0031967	cellular_component	organelle envelope	66	605	18587	1247	P24752 // P54819 // P12236 // P06576 // P05496 // Q07812 // P04040 // P10176 // Q9UBX3 // O15528 // Q9UBM7 // P50402 // Q16134 // Q92947 // P36969 // Q99714 // O00629 // Q14739 // Q16718 // P56556 // O43676 // O00217 // P80303 // Q99567 // Q02218 // P30086 // P11498 // P12004 // Q16654 // O00767 // P51687 // O14980 // O95714 // O95831 // O95847 // Q8N1F7 // Q14061 // P30405 // Q13268 // O60830 //…	0.701363	0.003984
GO:0044444	cellular_component	cytoplasmic part	387	4875	18587	1247	P24752 // P53396 // P60709 // P12814 // P35611 // O95782 // P54819 // P05091 // P04075 // Q01484 // P12236 // P78540 // P32121 // Q13315 // P06576 // P05496 // Q15904 // Q07812 // P56557 // Q05682 // P27797 // P04040 // P35520 // P14635 // P16070 // Q16181 // Q99741 // Q12834 // P12830 // P55290 // P24941 // P41208 // P12277 // P06732 // P10176 // Q9UBX3 // P07711 // Q13948 // O15528 // P09172 //…	0.242764	0.00415436
GO:0031975	cellular_component	envelope	66	608	18587	1247	P24752 // P54819 // P12236 // P06576 // P05496 // Q07812 // P04040 // P10176 // Q9UBX3 // O15528 // Q9UBM7 // P50402 // Q16134 // Q92947 // P36969 // Q99714 // O00629 // Q14739 // Q16718 // P56556 // O43676 // O00217 // P80303 // Q99567 // Q02218 // P30086 // P11498 // P12004 // Q16654 // O00767 // P51687 // O14980 // O95714 // O95831 // O95847 // Q8N1F7 // Q14061 // P30405 // Q13268 // O60830 //…	0.694227	0.00460951
GO:0005740	cellular_component	mitochondrial envelope	47	405	18587	1247	P24752 // P54819 // P12236 // P06576 // P05496 // Q07812 // P04040 // P10176 // Q9UBX3 // O15528 // Q16134 // Q92947 // P36969 // Q99714 // Q16718 // P56556 // O43676 // O00217 // Q02218 // P30086 // P11498 // Q16654 // P51687 // O95714 // O95831 // O95847 // Q14061 // P30405 // O60830 // Q99595 // O43615 // Q9NUT2 // Q9Y2Y0 // Q99766 // Q9NX14 // Q9BUK6 // Q96RQ3 // Q7Z434 // Q9BSK2 // Q8N8R3 //…	0.790571	0.00980029
GO:0000793	cellular_component	condensed chromosome	20	126	18587	1247	Q16181 // P24941 // P22492 // P09429 // P26583 // P40692 // P23258 // O60264 // Q96GD4 // Q15021 // O43823 // O75935 // Q15003 // Q9UH99 // Q9NXR1 // Q2NKX8 // Q9H6R4 // Q9NSP4 // Q71F23 // Q8NBT2	1.24241	0.01045
GO:0000228	cellular_component	nuclear chromosome	23	156	18587	1247	P46100 // P12956 // P22492 // P16104 // P84243 // P26583 // P05412 // P25205 // P40692 // Q96QC0 // P15927 // Q969G3 // P54274 // P23258 // Q15021 // P45973 // Q9Y5N6 // Q9UH99 // Q96ST3 // Q9BVW5 // Q96AP0 // Q9H6R4 // Q9BQ83	1.13592	0.0124167
GO:0043073	cellular_component	germ cell nucleus	6	19	18587	1247	P16104 // P29966 // P40692 // P09430 // Q8IZA3 // Q6ZMV9	2.2348	0.0159805
GO:0044430	cellular_component	cytoskeletal part	91	955	18587	1247	P35611 // Q13315 // Q05682 // P52907 // P14635 // Q16181 // Q99741 // Q12834 // P41208 // Q99426 // P50570 // P50402 // P11171 // Q14289 // O43903 // P52732 // Q92764 // P16949 // P29966 // P25205 // Q12965 // Q15019 // Q14980 // Q9Y237-1 // Q9Y237 // Q9H307 // P11801 // O14965 // Q9UQB9 // P54274-2 // P54274 // P02585 // P33981 // Q13748 // P23258 // P08670 // P63104 // Q71U36 // O75419 // P6316…	0.506198	0.0276354
GO:0005667	cellular_component	transcription factor complex	26	196	18587	1247	P24941 // Q01094 // Q14209 // O00716 // P18074 // P12956 // Q16665 // P31260 // P05412 // O43541 // P23511 // Q13952 // Q92750 // P25490 // P61968 // O75629 // Q15573 // P61296 // Q96PK6 // Q92826 // Q9BQ95 // Q96HZ4 // Q6VMQ6 // A0AVK6 // Q969F1 // Q96AV8	0.98349	0.0293904
GO:0044451	cellular_component	nucleoplasm part	57	551	18587	1247	P60709 // Q9P2R6 // P24941 // Q01094 // Q14209 // O00716 // P18074 // Q15910 // P12956 // Q16665 // P31260 // P05412 // O43541 // P23511 // Q13952 // Q9H307 // P62487 // P36954 // P11801 // Q01130 // Q969G3 // P18583 // Q92750 // O14980 // P25490 // Q9UBW7 // P61968 // O75629 // Q15573 // Q13503 // P61296 // O75448 // Q96PK6 // Q92826 // O96017 // O43482 // O00472 // Q9UPS6 // P45973 // Q9NVH2 //…	0.624742	0.0413833
GO:0031966	cellular_component	mitochondrial membrane	42	383	18587	1247	P24752 // P54819 // P12236 // P06576 // P05496 // Q07812 // P10176 // Q9UBX3 // O15528 // Q16134 // Q92947 // P36969 // Q99714 // Q16718 // P56556 // O43676 // O00217 // Q02218 // P30086 // P11498 // Q16654 // O95714 // O95847 // P30405 // O60830 // Q99595 // O43615 // Q9NUT2 // Q99766 // Q9NX14 // Q9BUK6 // Q96RQ3 // Q7Z434 // Q9BSK2 // Q8N8R3 // Q6YFQ2 // Q6NUI2 // Q96LU5 // Q8N2U0 // Q86VD7 //…	0.708877	0.0580046
GO:0005744	cellular_component	mitochondrial inner membrane presequence translocase complex	4	12	18587	1247	P12236 // O60830 // Q99595 // O43615	2.3128	0.0635826
GO:0005759	cellular_component	mitochondrial matrix	28	230	18587	1247	P24752 // P05091 // P06576 // P07954 // Q92947 // O94925 // Q16775-1 // Q16775 // P51553 // P22033 // Q02218 // P11498 // P05166 // Q15119 // Q15120 // Q16654 // Q9Y237-2 // Q9Y237 // P47897 // P36776 // P30405 // Q9UGM6 // O43615 // Q9P0J1 // Q96RQ3 // Q8IXM3 // Q9BW92 // Q9HAV7	0.859625	0.0684382
GO:0031980	cellular_component	mitochondrial lumen	28	230	18587	1247	P24752 // P05091 // P06576 // P07954 // Q92947 // O94925 // Q16775-1 // Q16775 // P51553 // P22033 // Q02218 // P11498 // P05166 // Q15119 // Q15120 // Q16654 // Q9Y237-2 // Q9Y237 // P47897 // P36776 // P30405 // Q9UGM6 // O43615 // Q9P0J1 // Q96RQ3 // Q8IXM3 // Q9BW92 // Q9HAV7	0.859625	0.0684382
GO:0044454	cellular_component	nuclear chromosome part	17	117	18587	1247	P46100 // P12956 // P16104 // P84243 // P05412 // P25205 // P40692 // Q96QC0 // P15927 // P54274 // P45973 // Q9Y5N6 // Q9UH99 // Q96ST3 // Q9BVW5 // Q96AP0 // Q9BQ83	1.11486	0.0684382
GO:0005743	cellular_component	mitochondrial inner membrane	34	296	18587	1247	P24752 // P54819 // P12236 // P06576 // P05496 // P10176 // Q9UBX3 // Q16134 // Q92947 // P36969 // Q99714 // Q16718 // P56556 // O43676 // O00217 // P11498 // Q16654 // O95714 // O95847 // P30405 // O60830 // Q99595 // O43615 // Q9NUT2 // Q99766 // Q9NX14 // Q96RQ3 // Q9BSK2 // Q8N8R3 // Q6YFQ2 // Q96LU5 // Q8N2U0 // Q86VD7 // Q3KQZ1	0.77577	0.0685523
GO:0000781	cellular_component	chromosome, telomeric region	7	31	18587	1247	P24941 // P12956 // P54274-1 // P54274-2 // P54274 // Q9UH99 // Q96AP0	1.75092	0.0685523
GO:0005856	cellular_component	cytoskeleton	122	1389	18587	1247	P60709 // P12814 // P35611 // P04075 // Q01484 // Q13315 // Q05682 // P52907 // P14635 // Q16181 // Q99741 // Q12834 // P12830 // P41208 // Q99426 // Q14118 // P50570 // P50402 // P11171 // Q14289 // P21333 // O43903 // P55795 // P52732 // Q92764 // P16949 // P29966 // P25205 // Q12965 // Q15019 // Q14980 // Q9Y237-1 // Q9Y237 // Q9H307 // P30153 // P11801 // P29074 // O14965 // Q9UQB9 // P54274-…	0.388667	0.0698483
GO:0019866	cellular_component	organelle inner membrane	36	320	18587	1247	P24752 // P54819 // P12236 // P06576 // P05496 // P10176 // Q9UBX3 // Q16134 // Q92947 // P36969 // Q99714 // Q14739 // Q16718 // P56556 // O43676 // O00217 // P11498 // P12004 // Q16654 // O95714 // O95847 // P30405 // O60830 // Q99595 // O43615 // Q9NUT2 // Q99766 // Q9NX14 // Q96RQ3 // Q9BSK2 // Q8N8R3 // Q6YFQ2 // Q96LU5 // Q8N2U0 // Q86VD7 // Q3KQZ1	0.745757	0.0740906
GO:0005793	cellular_component	ER-Golgi intermediate compartment	8	40	18587	1247	P02751 // P11021 // P49257 // P80303 // P07237 // Q15084 // O95070 // Q12907	1.57583	0.0909738
GO:0000922	cellular_component	spindle pole	7	33	18587	1247	P52732 // Q14980 // P23258 // Q9BVA0 // Q9Y3A5 // Q9NXR1 // Q8IZT6	1.66072	0.0968143

## Sheet: Molecular Function
GOID	Ontology	Term	q	m	t	k	genes	log_odds_ratio	p
GO:0003677	molecular_function	DNA binding	292	2380	18587	1247	P27540 // Q13315 // Q9P2R6 // P46100 // Q13886 // Q13890 // P27797 // P39880 // P35638 // Q92988 // Q01094 // Q14209 // O00716 // Q8IXK0 // P78545 // Q9UKW6 // P19419 // P18074 // O00321 // P43268 // Q15910 // P12956 // P23769 // P16403 // P16402 // P10412 // P16401 // P22492 // P20671 // P16104 // P0C0S5 // P58876 // P33778 // P84243 // Q02539 // Q16665 // P50219 // Q14774 // P09429 // P26583 //…	0.870839	6.43152e-25
GO:0003676	molecular_function	nucleic acid binding	371	3356	18587	1247	P27540 // Q13315 // Q9P2R6 // P46100 // Q13886 // Q13890 // P27797 // P41208 // Q14011 // P39880 // P35638 // Q92988 // Q01094 // Q14209 // O00716 // Q8IXK0 // P60842 // P55010 // Q15717 // P26378 // P78545 // Q9UKW6 // P19419 // P18074 // P62495 // O00321 // P43268 // Q15910 // P12956 // P23769 // P16403 // P16402 // P10412 // P16401 // P22492 // P20671 // P16104 // P0C0S5 // P58876 // P33778 //…	0.720509	7.33713e-24
GO:0005488	molecular_function	binding	961	12899	18587	1247	P78363 // P24752 // Q9BWD1 // P53396 // P60709 // P12814 // P35611 // O95782 // O00253 // P30556 // P54819 // P05091 // P04075 // P02760 // Q15389 // Q01484 // P12236 // P10398 // P78540 // P27540 // P32121 // O00192 // Q13315 // Q9P2R6 // P06576 // P05496 // Q15904 // P46100 // Q07812 // Q13886 // Q13890 // Q05682 // P27797 // P52907 // P51878 // P04040 // Q13191 // P23435 // P35520 // P20248 //…	0.151182	2.38884e-08
GO:0015093	molecular_function	ferrous iron transmembrane transporter activity	5	6	18587	1247	P49281-2 // P49281-1 // P49281-3 // P49281-4 // P49281	3.63473	1.12826e-05
GO:0030528	molecular_function	transcription regulator activity	149	1521	18587	1247	P27540 // Q9P2R6 // Q13886 // Q13890 // P27797 // P12830 // P39880 // P35638 // Q92988 // P50570 // Q01094 // Q14209 // O00716 // P78545 // Q9UKW6 // P19419 // P18074 // O00321 // P43268 // Q15910 // P12956 // P23769 // Q16665 // P50219 // Q14774 // P26583 // Q99729 // P31267 // P31260 // P31271 // P14651 // P09629 // P41134 // Q06330 // Q12905 // Q9UK53 // P61371 // P05412 // P17275 // P17535 //…	0.546125	9.42473e-05
GO:0005515	molecular_function	protein binding	625	8208	18587	1247	P24752 // Q9BWD1 // P53396 // P60709 // P12814 // P35611 // O95782 // O00253 // P30556 // P05091 // P04075 // P02760 // Q15389 // Q01484 // P12236 // P10398 // P78540 // P27540 // P32121 // O00192 // Q13315 // Q9P2R6 // P06576 // P46100 // Q07812 // Q05682 // P27797 // P52907 // P51878 // P04040 // Q13191 // P23435 // P35520 // P20248 // P14635 // P41002 // P16070 // Q16181 // Q99741 // Q12834 //…	0.182658	0.000641031
GO:0003747	molecular_function	translation release factor activity	4	6	18587	1247	P62495 // Q14197 // Q9UGC7 // Q9H3J6	3.3128	0.00091293
GO:0008079	molecular_function	translation termination factor activity	4	6	18587	1247	P62495 // Q14197 // Q9UGC7 // Q9H3J6	3.3128	0.00091293
GO:0003690	molecular_function	double-stranded DNA binding	19	100	18587	1247	P12956 // P26583 // P05412 // P17275 // P51608 // P40692 // P49959 // O43196 // P67809 // P12004 // Q9Y237-1 // Q9Y237-2 // O95744 // A8MQ11 // P54278 // P46063 // P54274-1 // P54274 // O94761	1.50183	0.00106706
GO:0043566	molecular_function	structure-specific DNA binding	24	146	18587	1247	P12956 // P26583 // P09651 // P05412 // P17275 // Q14566 // P51608 // P40692 // P49959 // O43196 // P67809 // P12004 // Q9Y237-1 // Q9Y237-2 // O95744 // A8MQ11 // P54278 // P46063 // P15927 // P54274-1 // P54274 // P36776 // O94761 // P81877	1.2929	0.0015514
GO:0005381	molecular_function	iron ion transmembrane transporter activity	5	10	18587	1247	P49281-2 // P49281-1 // P49281-3 // P49281-4 // P49281	2.89776	0.00175739
GO:0032404	molecular_function	mismatch repair complex binding	4	8	18587	1247	P40692 // Q9UIF7 // P12004 // P54278	2.89776	0.00711503
GO:0050998	molecular_function	nitric-oxide synthase binding	3	5	18587	1247	P60709 // P78540 // O75052	3.16079	0.01045
GO:0032407	molecular_function	MutSalpha complex binding	3	5	18587	1247	P40692 // Q9UIF7 // P54278	3.16079	0.01045
GO:0005384	molecular_function	manganese ion transmembrane transporter activity	3	5	18587	1247	P49281-2 // P49281-3 // P49281	3.16079	0.01045
GO:0030976	molecular_function	thiamin pyrophosphate binding	3	5	18587	1247	Q02218 // Q9UJ83 // Q96HY7	3.16079	0.01045
GO:0032395	molecular_function	MHC class II receptor activity	5	14	18587	1247	P01919 // P01903 // P13760 // P13761 // P20039	2.41233	0.0182066
GO:0003697	molecular_function	single-stranded DNA binding	11	55	18587	1247	P26583 // P09651 // Q14566 // P40692 // P67809 // P54278 // P46063 // P15927 // P36776 // O94761 // P81877	1.57583	0.0247576
GO:0003691	molecular_function	double-stranded telomeric DNA binding	3	6	18587	1247	P12956 // P54274-1 // P54274	2.89776	0.0278624
GO:0030983	molecular_function	mismatched DNA binding	6	21	18587	1247	P40692 // O43196 // P12004 // O95744 // A8MQ11 // P54278	2.09041	0.0295141
GO:0003702	molecular_function	RNA polymerase II transcription factor activity	30	239	18587	1247	P27540 // P39880 // Q14209 // Q16665 // P50219 // Q12905 // P61371 // P05412 // P17275 // P17535 // O75444 // Q13952 // P48436 // P11831 // Q12870 // Q10587 // Q15637 // Q15928 // O60264 // O75629 // Q15573 // Q13503 // O75448 // Q13516 // Q96PK6 // O94993 // O00472 // Q96T88 // Q9BQ95 // A0JLT2	0.903784	0.0310994
GO:0003700	molecular_function	transcription factor activity	93	986	18587	1247	P27540 // Q9P2R6 // Q13886 // Q13890 // P39880 // P35638 // Q92988 // Q01094 // Q14209 // O00716 // P78545 // Q9UKW6 // P19419 // O00321 // P43268 // P23769 // Q16665 // P50219 // Q14774 // P26583 // Q99729 // P31267 // P31260 // P31271 // P14651 // P09629 // Q06330 // P61371 // P05412 // P17275 // P17535 // O43541 // O75444 // Q14934 // Q14494 // P23511 // Q13952 // Q99801 // P67809 // P23760 //…	0.491476	0.031533
GO:0016830	molecular_function	carbon-carbon lyase activity	9	42	18587	1247	P53396 // P04075 // Q49AN0 // P30046 // P53602 // P11172 // O95822 // Q9UJ83 // Q96A70	1.67537	0.0349582
GO:0008301	molecular_function	DNA bending activity	4	11	18587	1247	P09429 // P26583 // O15347 // P54274	2.43833	0.0417185
GO:0008134	molecular_function	transcription factor binding	51	486	18587	1247	P35611 // P27540 // P35638 // Q01094 // Q14209 // P78545 // P21333 // P23769 // P22352 // Q16665 // P09429 // P05412 // P17275 // P51608 // Q14934 // Q14494 // Q15653 // Q13952 // Q99801 // Q03181 // P17980 // Q01201 // Q01130 // Q969G3 // P11831 // Q92750 // O43294 // P25490 // P63104 // Q15637 // Q03923 // P61968 // O75629 // O00170 // Q13287 // Q13503 // O96004 // P61296 // O75448 // Q96PK6 //…	0.645373	0.0538931
GO:0016775	molecular_function	phosphotransferase activity, nitrogenous group as acceptor	5	17	18587	1247	P12277 // P06732 // Q15119 // Q15120 // Q16654	2.13223	0.0543795
GO:0016885	molecular_function	ligase activity, forming carbon-carbon bonds	3	7	18587	1247	P11498 // P05166 // Q96RQ3	2.67537	0.0549646
GO:0015450	molecular_function	P-P-bond-hydrolysis-driven protein transmembrane transporter activity	4	12	18587	1247	O60830 // Q99595 // O43615 // P60059	2.3128	0.0635826
GO:0022884	molecular_function	macromolecule transmembrane transporter activity	4	12	18587	1247	O60830 // Q99595 // O43615 // P60059	2.3128	0.0635826
GO:0050662	molecular_function	coenzyme binding	23	177	18587	1247	P04040 // Q16134 // Q92947 // Q99714 // P04035 // P51553 // Q02252 // Q02218 // P52209 // P51687 // O95831 // P31937 // Q8IXJ6 // Q9UJ83 // O14556 // Q9Y2S2 // Q9NX74 // Q9NVS9 // Q9NV66 // Q96HY7 // Q96G46 // Q8N6N7 // Q6NUM6	0.953717	0.06842
GO:0046914	molecular_function	transition metal ion binding	229	2830	18587	1247	P02760 // P10398 // P78540 // Q9P2R6 // P46100 // Q13886 // P27797 // P04040 // Q13191 // P35520 // O15528 // P09172 // Q9Y4J8 // P42892 // Q8IXK0 // P18074 // Q16134 // P02792 // P23769 // Q16775 // P69891 // P69892 // P02008 // P41252 // P51553 // Q9UK53 // P61371 // Q14596 // P49959 // P13640 // Q99707 // P22033 // Q9UIF7 // O00217 // P49281 // P11498 // P36954 // Q03181 // Q96QC0 // P28328 //…	0.270378	0.0684382
GO:0016491	molecular_function	oxidoreductase activity	66	678	18587	1247	P05091 // P04040 // P10176 // O15528 // P09172 // Q9UBM7 // P55073 // Q16134 // P37268 // P02792 // Q92947 // P22352 // P36969 // Q99714 // P04035 // P28845 // P14061 // P51553 // Q14739 // Q02252 // Q16718 // P56556 // O43676 // O00217 // Q02218 // P07237 // P52209 // P31350 // O00767 // P51687 // Q99489 // O94788 // O95831 // O94851 // O75164 // Q13268 // P31937 // O94953 // P30044 // O14556 //…	0.537013	0.0786367
GO:0048037	molecular_function	cofactor binding	29	244	18587	1247	P04040 // P35520 // P32929 // Q16134 // Q92947 // Q99714 // P04035 // P51553 // Q02252 // Q02218 // P52209 // P51687 // O95831 // P20132 // P31937 // Q8IXJ6 // Q9UJ83 // O14556 // Q9Y617 // Q9Y2S2 // Q96I15 // Q9NX74 // Q9NVS9 // Q9NV66 // Q96HY7 // Q6YP21 // Q96G46 // Q8N6N7 // Q6NUM6	0.825004	0.0827939
GO:0000166	molecular_function	nucleotide binding	186	2253	18587	1247	P78363 // P53396 // P60709 // P54819 // P10398 // Q13315 // P06576 // Q15904 // P46100 // P04040 // Q16181 // Q99741 // P24941 // P41208 // P35790 // P12277 // Q14011 // P06732 // Q49AN0 // Q9Y6M4 // P50570 // P60842 // P55010 // Q15717 // P26378 // P54764 // P18074 // Q16134 // Q14289 // P12956 // Q92947 // P15104 // P43250 // Q99714 // P04035 // P09651 // Q99729 // P55795 // P14866 // P08107 //…	0.299288	0.0840007
GO:0016903	molecular_function	oxidoreductase activity, acting on the aldehyde or oxo group of donors	7	32	18587	1247	P05091 // Q02252 // Q02218 // O94788 // O14556 // Q96HY7 // Q8WVX9	1.70512	0.0841719
