# Supplementary material for: Genome-wide analysis of regions similar to promoters of histone genes
Source: BMC Syst Biol. 2010 May 28;4(Suppl 1):S4. doi: 10.1186/1752-0509-4-S1-S4 (PMC2880410; doi:10.1186/1752-0509-4-S1-S4)
Supplement: Additional file 19 [file 1752-0509-4-S1-S4-S19.xls]

## Sheet: Sheet0
© 2000-2009 Ingenuity Systems, Inc. All rights reserved.
ID	Molecules in Network	Score	Focus Molecules	Top Functions
1	CALR, CCNA2, CCNB1, CDC25A, CDC45L, CDH1, CDK2, CHEK2, CHTF18, CKAP2, Cyclin A, DHCR7, E2F1, EBAG9, ERCC8, FABP5, ID1, IgG, JUND, MCM10, MECP2, MED21, MUTYH, PCNA, PIN1, PNN, POLR2G, POLR2I, PPIF, PPM1D, PTTG1, RNA polymerase II, SMARCA5, SND1, YBX1	32	32	Cell Cycle, DNA Replication, Recombination, and Repair, Embryonic Development
2	ACTB, ACTN1, AKAP8, AURKA, AURKB, AURKC, ELL2, EMD, EREG, FSH, GDF15, HBP1, HIST1H4C, Histone h3, Histone h4, HNRNPA1, HNRNPK, HSD11B1, HSD17B1, Jnk, JUN, JUNB, KLF10, LMAN1, NCAPD2, NFATC2IP, NFYA, PCTK1, PPP2R1A, RGS5, RGS16, STIP1, TMBIM6, TUBA1A, YY1	30	31	Cancer, Cardiovascular System Development and Function, Gene Expression
3	ARID4B, BCAR1, BTG2, CABIN1, CAPZA1, CD44, DTNA, ERK, F Actin, FAK, FLNA, FN1, HLA-DRA, HLA-DRB1, HMGB1 (includes EG:3146), IL4, IL6, IL12 (complex), ING1, NONO, OSM, P38 MAPK, PKN2, PRMT1, PTK2B, RANBP1, RBPJ, SFPQ, SHC1, SIN3A, STAT1, TAC1, TGFB1I1, TIMP2, TXLNA (includes EG:200081)	28	30	Cell-To-Cell Signaling and Interaction, Cell Morphology, Cellular Assembly and Organization
4	Akt, ATF7, BAX, CDC6, COL1A1, DDIT3, DLL4, DNAJB1, DTL, EFCAB6, ELK1, GPX4, hCG, HIF1A, HMGCR, Hsp70, IFI6, IFN Beta, INSIG1, Interferon alpha, MAD2L2, MAVS, MCM8, MICA, NFkB (complex), OGG1, PI3K, Pkc(s), SRF, STC1, TIPIN, TRAF2, Vegf, XRCC6, YWHAQ (includes EG:10971)	21	26	Tissue Development, Lipid Metabolism, Small Molecule Biochemistry
5	AIFM1, ANP32A, ANP32B, ATRX, BLM, BRIP1, C5ORF22, CBX5, CYP27B1, DGCR8, E2f, ELAVL1, EXO1, HIST1H2AB, HIST1H2AG, HIST1H2BJ (includes EG:8970), HIST1H3B (includes EG:8358), HIST2H3C, MCM3, MLH1, MSH2, MSH6, NUSAP1, OIP5, PHB (includes EG:5245), PMS2, PRR11, PSMC3, PTMA, RB1, RECQL, RNASEN, SET, TTK, XPO1	20	25	DNA Replication, Recombination, and Repair, Cancer, Gastrointestinal Disease
6	ALDOA, ANK2, AP3M2, ARNT, CS, CTH, DDIT4, ELF3, ENTPD4, ESR1, FH, FKBP15, GARS, GBP5, GLA, GSTP1, HACL1, HERPUD1, HNF1A, IFI35, IFNB1, IL6, MCCC1, MECP2, MIR122, NMI, NUMBL, PPIA (includes EG:5478), PSAT1, SERPINA1, SERPING1, SLC25A6, TBCB, TRIB3, TTYH3	18	24	Cell Death, Hematological Disease, Immunological Disease
7	ABCA1, ALDH1A2, AVPI1, BTN2A1, CD209 (includes EG:30835), DUS2L, EPRS, FLOT1, GPX3, IARS, IFFO1, IL3, IL13, IL3RA, NCAPH, NHLH1, SLA, SORT1, STX12	10	13	Lipid Metabolism, Molecular Transport, Small Molecule Biochemistry
8	APC, ARL4A, BANF1, BEX2, CCND1, CGA, CTNNB1, DBH, EIF4A1, EIF4G1, EIF4G3, EZH2, GRN, HIST1H1A, HIST1H1C, HIST1H1D (includes EG:3007), HOXB13, KLF9, LDB1, LEF1, LMO2, MAPRE1, NHLH2, NME1, PA2G4, PABPC1, PABPN1, PAIP1, PAPOLG, PRL, RPL18A, RPL36 (includes EG:25873), RPLP0 (includes EG:6175), SLC26A2, TPI1	10	17	Cancer, Cellular Growth and Proliferation, Organismal Injury and Abnormalities
9	ATM, BICD2, CCNL2, CDKN1A, CUGBP1, Dynein, EEF1E1, EIF2B1, EPB41, HERC2, HSPH1, LAMP2, LGALS1, MCM6, MRE11A, MYC, NANOG, NDUFAF2, NHP2L1, NUMA1, PDS5A, PILRB (includes EG:29990), PMS1, RAD17, RFC3, SMC3, SMC1A, STAG1, STAG2, TAF1A, TAF1B, TAF1C, TMSB4X, TP53, USP5	10	17	DNA Replication, Recombination, and Repair, Cell Cycle, Cancer
10	ABL1, ASPM, CD46, CDC20, CDC42SE1, CDKN3, CGB, CKS2, CKS1B, DZIP3, ERBB2, ERRFI1, HGS, HSP90B1, LTBP3, Mapk, MAPK13, MAPK8IP3, MBD3 (includes EG:53615), MLXIP, MPHOSPH9, MXD3, MYBL1, NET1, NOV, PAX6, PMEPA1, PTPN4, RHOD, SCD, SOLH, TGFB1, TLR2, WASF3, WNT5B	8	15	Cell Cycle, Hair and Skin Development and Function, Cancer
11	CD36, CIB1, CSK, CYR61, DYNLL1, EPHA4, F2R, F2RL3, Fibrinogen, FYN, GATA2, HMGN2, HSPA1A, ITGA2B (includes EG:3674), ITGAV, ITGB3, LBR, MAPK8, MCM6, MCM7, PLAUR, PTK2, RECQL4, RRM2, RRM2B, SEMA3A, SFRS3, SLC2A1, SMAD6, SON, STMN1, TP53, VTN, VWF, YES1	7	14	Cellular Movement, Hematological System Development and Function, Inflammatory Response
12	ALDH2, CAT, CD80, CD86, CD40LG, CEACAM3 (includes EG:1084), COL1A2, EHD1, ERK1/2, ETS1, GADD45G, IL2, IL33, IL7R, INS, ITGAV, JAK1, MAGEA3, MAPK9, MARCKSL1, MMP1 (includes EG:4312), PAK4, PDK4, PLAUR, PLG, PPARD, RGS2, SAT1, SOX9, STAT5A, TCR, TGFBR2, TNF, TYK2, ZNF267	7	14	Cellular Development, Cell-mediated Immune Response, Hematological System Development and Function
13	ACD, BRD2, CHD8, DDX20, ERCC6L, GEMIN4, GEMIN6, GEMIN7, GEMIN5 (includes EG:25929), HCFC1, HSPA5, HSPA1B, KIF23, NPM1 (includes EG:4869), PLK1, POT1, PRC1, RAVER1, SBDS, SF1, SIP1, SMN1, SMNDC1, SNRNP40, SNRPA, SNRPB, SNRPD1, SNRPD2, SNRPD3, SNRPE, SNRPF, SNRPG, TCERG1, TERF1, ZNF143	7	14	RNA Post-Transcriptional Modification, Cellular Assembly and Organization, DNA Replication, Recombination, and Repair
14	AR, BMP2, CALD1, CHI3L1, CRSP5, CSF2RB2, CUX1, DLL4, ECE1, EGR1, EMP1, hCG, HEY1, HOXA13, ITGA1, KDR, LMOD1, MAF, MED1, MED14, MED17, MED23, MED24, MED26, MED27, MED29, MED7 (includes EG:9443), NOTCH1, POLR2G, TMEM158, VBP1, Vegf, VEGFA, VHL, ZNF124	6	13	Gene Expression, Cell Signaling, Organismal Development
15	Actin, ATF7IP, ATF7IP2, ATP6V0C, CAV1, CETN2, E2F1, ERCC1, ERCC2, ERCC3, ERCC6, ETV4, GTF2H1, H2AFX, HBG1, HMGA1, KIN, Lamin b, LPL, MSN, MVD, PLEC1, POLR1B, POU2F1, RAD23B, RPA1, RPA2, SP1, SP3, TES, TFIIH, VIM, XPA, XPC, ZNF148	6	13	DNA Replication, Recombination, and Repair, Nucleic Acid Metabolism, Small Molecule Biochemistry
16	AGTR1, APP, BDKRB2, CASP8, CCL20, CXCL2, CXCL10, GLUL, HCFC1, HLX, HSD17B10, Hsp90, HSPA8, IFNG, IL15, IL21, IL27, IP6K2, JAK1, LMO4, NDFIP2, PCSK2, PIBF1, RAF1, Ras, RASA1, RIPK1, SCUBE1, SOCS1, SOCS3, SOD2, STAT4, STAT6, YWHAZ, ZAP70	5	12	Cell-mediated Immune Response, Cellular Development, Cellular Growth and Proliferation
17	ACAT2, Akt, CAMP, CCL19, CD40LG, CTTN, DNM2, EBP, EP300, FDFT1, HAND1, HAND2, HGF, HMGCS1, IL1B, KPNA4, LDL, MAPK1, MAPK3, MMP9, MYL2, MYOCD, NFKB1, NFKB2, NFKBIA, NFKBIB, NPPB, PLG, PTGS2, REL, RELA, RELB, RORC, SCARB1, TXN	4	11	Cellular Development, Gene Expression, Hematological System Development and Function
18	ACTL6A, ARID1A, BAF110, CCNB2, CHD4, CPSF3, E2F2, E2F3, GMNN, HCFC1, HDAC1, HMG20B, HOXA9, KDM1, LGALS3, M6PR, MLL, MT1G, MTA2, NCBP2, PHF21A, RB1, RBBP7, RBL1, RBL2, RCOR1, SAP30, SENP2, SFRP1, SMARCA2, SMARCB1, SMARCC1, SMARCC2 (includes EG:6601), SMARCE1, SYMPK	4	11	Cellular Assembly and Organization, Cellular Compromise, Gene Expression
19	NOLC1, POLR1A	2	2	Cellular Assembly and Organization, Gene Expression, Infection Mechanism
20	SEPT2, SEPT6, SEPT7, SEPT9	1	2	Cell Cycle, Cellular Movement, Cell Morphology
21	COL17A1, ITGB4	1	1	Dermatological Diseases and Conditions, Genetic Disorder, Cell Cycle
22	HAGH, TP73	1	1	Cell Cycle, DNA Replication, Recombination, and Repair, Nervous System Development and Function
23	KATNA1, KATNB1	1	1	Cellular Assembly and Organization, Cellular Compromise, Cell Morphology
24	MTM1, MTMR12	1	1	Genetic Disorder, Skeletal and Muscular Disorders, Cellular Assembly and Organization
25	NUP93, TPR	1	1	Cancer, Tumor Morphology, Molecular Transport
26	MTOR, RICTOR	1	1	Cellular Assembly and Organization, Cellular Function and Maintenance, Amino Acid Metabolism
27	SPC24, ZWINT (includes EG:11130)	1	1	Cell Cycle, Cellular Assembly and Organization, DNA Replication, Recombination, and Repair
28	DAG1, LARGE	1	1	Infection Mechanism, Genetic Disorder, Neurological Disease
29	NUMB, RALBP1	1	1	Cancer, Cell-mediated Immune Response, Cellular Development
30	ILF3, ILF2 (includes EG:3608)	1	1	Infection Mechanism, Gene Expression, Dermatological Diseases and Conditions
31	ANGPT1, TEK	1	1	Cardiovascular System Development and Function, Cell-To-Cell Signaling and Interaction, Cardiovascular Disease
32	FTH1, NFYC	1	1	Amino Acid Metabolism, Drug Metabolism, Small Molecule Biochemistry
33	ITPR2, TRPC1	1	1	Digestive System Development and Function, Organismal Development, Cell Signaling
34	HJURP, MSH5	1	1	Cell Cycle, DNA Replication, Recombination, and Repair, Energy Production
35	AP2A1, TALDO1	1	1	Carbohydrate Metabolism, Small Molecule Biochemistry, Drug Metabolism
36	LMNB2, ORC6L	1	1	Lipid Metabolism, Metabolic Disease, Cell Cycle
37	Mek, MYLK	1	1	Digestive System Development and Function, Organ Morphology, Cell-To-Cell Signaling and Interaction
38	MARK3, PIM1	1	1	Cell Cycle, Cellular Compromise, Cancer
39	ANGEL2, TOE1	1	1	RNA Post-Transcriptional Modification, RNA Damage and Repair
40	HPS1, HPS4	1	1	Genetic Disorder, Cellular Assembly and Organization, Cellular Development
41	PRKRA, TARBP2	1	1	RNA Post-Transcriptional Modification, Cancer, Respiratory Disease
42	POLD4, POLDIP2	1	1	Cardiovascular System Development and Function, Cellular Growth and Proliferation, DNA Replication, Recombination, and Repair
43	GBA (includes EG:2629), PSAP	1	1	Lipid Metabolism, Molecular Transport, Small Molecule Biochemistry
44	FUS, ZMYM2	1	1	Cancer, Immunological Disease, Tumor Morphology
45	PRCC, SFRS2	1	1	Cardiovascular System Development and Function, Cell-To-Cell Signaling and Interaction, Skeletal and Muscular System Development and Function
46	SRP9, SRP14	1	1
47	Ck2, CSNK2B, RNF7	1	1	Cell Cycle, Cell-To-Cell Signaling and Interaction, Cellular Assembly and Organization
48	BLOC1S1, BLOC1S2, BLOC1S3, DTNBP1 (includes EG:84062), MUTED, PLDN	0	1	Hair and Skin Development and Function, Genetic Disorder, Cell-To-Cell Signaling and Interaction
49	CBX4, CBX8, PHC1, PHC2, PHC3, RING1, RNF2, RYBP, YAF2	0	1	Gene Expression, Cell Morphology, Skeletal and Muscular System Development and Function
50	ATP6, ATP8, COX1, COX2, CYTB, LONP1, ND4, ND5, ND6, ND4L	0	1	Genetic Disorder, Neurological Disease, Ophthalmic Disease
